# Supplementary material for: Offline prompt reinforcement learning method based on feature extraction
Source: PeerJ Comput Sci. 2025 Jan 2;11:e2490. doi: 10.7717/peerj-cs.2490 (PMC11784719; doi:10.7717/peerj-cs.2490)
Supplement: Supplemental Information 1 — Algorithm source code [file peerj-cs-11-2490-s001.zip]

Archive with 59 entries (46 files):
- PLDT-main/
- PLDT-main/README.md
- PLDT-main/architecture.jpg
- PLDT-main/data/
- PLDT-main/data/download_d4rl_datasets.py
- PLDT-main/envs/
- PLDT-main/envs/mujoco_control_envs/
- PLDT-main/envs/mujoco_control_envs/mujoco_control_envs/
- PLDT-main/envs/mujoco_control_envs/mujoco_control_envs/__pycache__/
- PLDT-main/envs/mujoco_control_envs/mujoco_control_envs/__pycache__/mujoco_control_envs.cpython-310.pyc
- PLDT-main/envs/mujoco_control_envs/mujoco_control_envs/mujoco_control_envs.py
- PLDT-main/envs/mujoco_control_envs/mujoco_control_envs/tp_envs/
- PLDT-main/envs/mujoco_control_envs/mujoco_control_envs/tp_envs/__init__.py
- PLDT-main/envs/mujoco_control_envs/mujoco_control_envs/tp_envs/__pycache__/
- PLDT-main/envs/mujoco_control_envs/mujoco_control_envs/tp_envs/__pycache__/__init__.cpython-310.pyc
- PLDT-main/envs/mujoco_control_envs/mujoco_control_envs/tp_envs/__pycache__/ant.cpython-310.pyc
- PLDT-main/envs/mujoco_control_envs/mujoco_control_envs/tp_envs/__pycache__/ant_dir.cpython-310.pyc
- PLDT-main/envs/mujoco_control_envs/mujoco_control_envs/tp_envs/__pycache__/ant_multitask_base.cpython-310.pyc
- PLDT-main/envs/mujoco_control_envs/mujoco_control_envs/tp_envs/__pycache__/half_cheetah.cpython-310.pyc
- PLDT-main/envs/mujoco_control_envs/mujoco_control_envs/tp_envs/__pycache__/half_cheetah_dir.cpython-310.pyc
- PLDT-main/envs/mujoco_control_envs/mujoco_control_envs/tp_envs/__pycache__/half_cheetah_vel.cpython-310.pyc
- PLDT-main/envs/mujoco_control_envs/mujoco_control_envs/tp_envs/__pycache__/mujoco_env.cpython-310.pyc
- PLDT-main/envs/mujoco_control_envs/mujoco_control_envs/tp_envs/ant.py
- PLDT-main/envs/mujoco_control_envs/mujoco_control_envs/tp_envs/ant_dir.py
- PLDT-main/envs/mujoco_control_envs/mujoco_control_envs/tp_envs/ant_goal.py
- PLDT-main/envs/mujoco_control_envs/mujoco_control_envs/tp_envs/ant_multitask_base.py
- PLDT-main/envs/mujoco_control_envs/mujoco_control_envs/tp_envs/assets/
- PLDT-main/envs/mujoco_control_envs/mujoco_control_envs/tp_envs/assets/ant.xml
- PLDT-main/envs/mujoco_control_envs/mujoco_control_envs/tp_envs/assets/low_gear_ratio_ant.xml
- PLDT-main/envs/mujoco_control_envs/mujoco_control_envs/tp_envs/half_cheetah.py
- PLDT-main/envs/mujoco_control_envs/mujoco_control_envs/tp_envs/half_cheetah_dir.py
- PLDT-main/envs/mujoco_control_envs/mujoco_control_envs/tp_envs/half_cheetah_vel.py
- PLDT-main/envs/mujoco_control_envs/mujoco_control_envs/tp_envs/hopper_rand_params_wrapper.py
- PLDT-main/envs/mujoco_control_envs/mujoco_control_envs/tp_envs/humanoid_dir.py
- PLDT-main/envs/mujoco_control_envs/mujoco_control_envs/tp_envs/mujoco_env.py
- PLDT-main/envs/mujoco_control_envs/mujoco_control_envs/tp_envs/point_robot.py
- PLDT-main/envs/mujoco_control_envs/mujoco_control_envs/tp_envs/rand_param_envs/
- PLDT-main/envs/mujoco_control_envs/mujoco_control_envs/tp_envs/rand_param_envs/README.md
- PLDT-main/envs/mujoco_control_envs/mujoco_control_envs/tp_envs/rand_param_envs/setup.py
- PLDT-main/envs/mujoco_control_envs/mujoco_control_envs/tp_envs/walker_rand_params_wrapper.py
- PLDT-main/envs/mujoco_control_envs/mujoco_control_envs/tp_envs/wrappers.py
- PLDT-main/envs/mujoco_control_envs/setup.py
- PLDT-main/pldt.py
- PLDT-main/prompt_lstm/
- PLDT-main/prompt_lstm/__pycache__/
- PLDT-main/prompt_lstm/__pycache__/evaluate.cpython-310.pyc
- PLDT-main/prompt_lstm/__pycache__/gpt2.cpython-310.pyc
- PLDT-main/prompt_lstm/__pycache__/model.cpython-310.pyc
- PLDT-main/prompt_lstm/__pycache__/trainer.cpython-310.pyc
- PLDT-main/prompt_lstm/__pycache__/utils.cpython-310.pyc
- PLDT-main/prompt_lstm/evaluate.py
- PLDT-main/prompt_lstm/gpt2.py
- PLDT-main/prompt_lstm/model.py
- PLDT-main/prompt_lstm/trainer.py
- PLDT-main/prompt_lstm/utils.py
- PLDT-main/requirements.txt
- PLDT-main/utils/
- PLDT-main/utils/Lion.py
- PLDT-main/utils/sample.py
