# Supplementary material for: Offline prompt reinforcement learning method based on feature extraction
Source: PeerJ Comput Sci. 2025 Jan 2;11:e2490. doi: 10.7717/peerj-cs.2490 (PMC11784719; doi:10.7717/peerj-cs.2490)
Supplement: Supplemental Information 1 — Algorithm source code [file peerj-cs-11-2490-s001.zip › PLDT-main/README.md]

# prompt_lstm-decision_transformer
Code for Offline Prompt Reinforcement Learning method Based on Feature Extraction

# run
1. Download D4RL datasets：
   http://rail.eecs.berkeley.edu/datasets/offline_rl/gym_mujoco_v2/
   or run data/download_d4rl_datasets.py
2. Set running tasks and related parameters
   for example:(
    --env=halfcheetah
    --dataset_mode=expert
    --prompt-length=5
    --K=20
    --no-propmt=False
   )
3. run pldt.py
