# Supplementary material for: Offline prompt reinforcement learning method based on feature extraction
Source: PeerJ Comput Sci. 2025 Jan 2;11:e2490. doi: 10.7717/peerj-cs.2490 (PMC11784719; doi:10.7717/peerj-cs.2490)
Supplement: Supplemental Information 1 — Algorithm source code [file peerj-cs-11-2490-s001.zip › PLDT-main/envs/mujoco_control_envs/mujoco_control_envs/mujoco_control_envs.py]

import sys
import os

from .tp_envs.half_cheetah_vel import HalfCheetahVelEnv as HalfCheetahVelEnv_
from .tp_envs.half_cheetah_dir import HalfCheetahDirEnv as HalfCheetahDirEnv_
from .tp_envs.ant_dir import AntDirEnv as AntDirEnv_

from collections import namedtuple
import json, pickle, os
import numpy as np
from typing import List

class HalfCheetahDirEnv(HalfCheetahDirEnv_):
    def __init__(self, tasks: List[dict], include_goal: bool = False):
        self.include_goal = include_goal
        super(HalfCheetahDirEnv, self).__init__()
        if tasks is None:
            tasks = [{'direction': 1}, {'direction': -1}]
        self.tasks = tasks
        self.set_task_idx(0)
        self._max_episode_steps = 200

    def _get_obs(self):
        if self.include_goal:
            idx = 0
            try:
                idx = self.tasks.index(self._task)
            except:
                pass
            one_hot = np.zeros(len(self.tasks), dtype=np.float32)
            one_hot[idx] = 1.0
            obs = super()._get_obs()
            obs = np.concatenate([obs, one_hot])
        else:
            obs = super()._get_obs()
        return obs
    
    def set_task(self, task):
        self._task = task
        self._goal_dir = self._task['direction']
        self.reset()

    def set_task_idx(self, idx):
        self.set_task(self.tasks[idx])

class HalfCheetahVelEnv(HalfCheetahVelEnv_):
    def __init__(self, tasks: List[dict] = None, include_goal: bool = False, one_hot_goal: bool = False, n_tasks: int = None):
        self.include_goal = include_goal
        self.one_hot_goal = one_hot_goal
        if tasks is None:
            assert n_tasks is not None, "Either tasks or n_tasks must be non-None"
            tasks = self.sample_tasks(n_tasks)
        self.n_tasks = len(tasks)
        super().__init__(tasks)
        self.set_task_idx(0)
        self._max_episode_steps = 200

    def _get_obs(self):
        if self.include_goal:
            obs = super()._get_obs()
            if self.one_hot_goal:
                goal = np.zeros((self.n_tasks,))
                goal[self.tasks.index(self._task)] = 1
            else:
                goal = np.array([self._goal_vel])
            obs = np.concatenate([obs, goal])
        else:
            obs = super()._get_obs()

        return obs
        
    def set_task(self, task):
        self._task = task
        self._goal_vel = self._task['velocity']
        self.reset()

    def set_task_idx(self, idx):
        self.task_idx = idx
        self.set_task(self.tasks[idx])

class AntDirEnv(AntDirEnv_):
    def __init__(self, tasks: List[dict], n_tasks: int = None, include_goal: bool = False):
        self.include_goal = include_goal
        super(AntDirEnv, self).__init__(forward_backward=n_tasks == 2)
        if tasks is None:
            assert n_tasks is not None, "Either tasks or n_tasks must be non-None"
            tasks = self.sample_tasks(n_tasks)
        self.tasks = tasks
        self.n_tasks = len(self.tasks)
        self.set_task_idx(0)
        self._max_episode_steps = 200
    
    def _get_obs(self):
        if self.include_goal:
            idx = 0
            try:
                idx = self.tasks.index(self._task)
            except:
                pass
            one_hot = np.zeros(50, dtype=np.float32)
            one_hot[idx] = 1.0
            obs = super()._get_obs()
            obs = np.concatenate([obs, one_hot])
        else:
            obs = super()._get_obs()
        return obs
    
    def set_task(self, task):
        self._task = task
        self._goal = task['goal']
        self.reset()

    def set_task_idx(self, idx):
        self.set_task(self.tasks[idx])
