# Supplementary material for: Offline prompt reinforcement learning method based on feature extraction
Source: PeerJ Comput Sci. 2025 Jan 2;11:e2490. doi: 10.7717/peerj-cs.2490 (PMC11784719; doi:10.7717/peerj-cs.2490)
Supplement: Supplemental Information 1 — Algorithm source code [file peerj-cs-11-2490-s001.zip › PLDT-main/envs/mujoco_control_envs/mujoco_control_envs/tp_envs/__init__.py]

import os
import importlib


ENVS = {}


def register_env(name):
    """Registers a env by name for instantiation in rlkit."""

    def register_env_fn(fn):
        if name in ENVS:
            raise ValueError("Cannot register duplicate env {}".format(name))
        if not callable(fn):
            raise TypeError("env {} must be callable".format(name))
        ENVS[name] = fn
        return fn

    return register_env_fn


# automatically import any envs in the envs/ directory
#for file in os.listdir(os.path.dirname(__file__)):
#    if file.endswith('.py') and not file.startswith('_'):
#        module = file[:file.find('.py')]
#        importlib.import_module('rlkit.envs.' + module)
