# Supplementary material for: Offline prompt reinforcement learning method based on feature extraction
Source: PeerJ Comput Sci. 2025 Jan 2;11:e2490. doi: 10.7717/peerj-cs.2490 (PMC11784719; doi:10.7717/peerj-cs.2490)
Supplement: Supplemental Information 1 — Algorithm source code [file peerj-cs-11-2490-s001.zip › PLDT-main/envs/mujoco_control_envs/mujoco_control_envs/tp_envs/ant_dir.py]

import numpy as np

from .ant_multitask_base import MultitaskAntEnv
from . import register_env


@register_env('ant-dir')
class AntDirEnv(MultitaskAntEnv):

    def __init__(self, task={}, n_tasks=2, forward_backward=False, randomize_tasks=True, **kwargs):
        self.forward_backward = forward_backward
        super(AntDirEnv, self).__init__(task, n_tasks, **kwargs)

    def step(self, action):
        torso_xyz_before = np.array(self.get_body_com("torso"))

        direct = (np.cos(self._goal), np.sin(self._goal))

        self.do_simulation(action, self.frame_skip)

        goal_marker_idx = self.sim.model.site_name2id('goal')

        self.data.site_xpos[goal_marker_idx,:2] = 5 * np.array([np.cos(self._goal), np.sin(self._goal)])
        self.data.site_xpos[goal_marker_idx,-1] = 1

        torso_xyz_after = np.array(self.get_body_com("torso"))
        torso_velocity = torso_xyz_after - torso_xyz_before
        forward_reward = np.dot((torso_velocity[:2]/self.dt), direct)

        ctrl_cost = .5 * np.square(action).sum()
        contact_cost = 0.5 * 1e-3 * np.sum(
            np.square(np.clip(self.sim.data.cfrc_ext, -1, 1)))
        survive_reward = 1.0
        reward = forward_reward - ctrl_cost - contact_cost + survive_reward
        state = self.state_vector()
        notdone = np.isfinite(state).all() \
                  and state[2] >= 0.2 and state[2] <= 1.0
        done = not notdone
        ob = self._get_obs()
        return ob, reward, done, dict(
            reward_forward=forward_reward,
            reward_ctrl=-ctrl_cost,
            reward_contact=-contact_cost,
            reward_survive=survive_reward,
            torso_velocity=torso_velocity,
        )

    def sample_tasks(self, num_tasks):
        if self.forward_backward:
            assert num_tasks == 2
            velocities = np.array([0., np.pi])
        else:
            velocities = np.random.uniform(0., 2.0 * np.pi, size=(num_tasks,))
        tasks = [{'goal': velocity} for velocity in velocities]
        return tasks
