# Supplementary material for: Offline prompt reinforcement learning method based on feature extraction
Source: PeerJ Comput Sci. 2025 Jan 2;11:e2490. doi: 10.7717/peerj-cs.2490 (PMC11784719; doi:10.7717/peerj-cs.2490)
Supplement: Supplemental Information 1 — Algorithm source code [file peerj-cs-11-2490-s001.zip › PLDT-main/envs/mujoco_control_envs/mujoco_control_envs/tp_envs/ant_multitask_base.py]

import numpy as np

from .ant import AntEnv
# from gym.envs.mujoco.ant import AntEnv

class MultitaskAntEnv(AntEnv):
    def __init__(self, task={}, n_tasks=2, **kwargs):
        self._task = task
        self.tasks = self.sample_tasks(n_tasks)
        self._goal = self.tasks[0]['goal']
        super().__init__(**kwargs)

    """
    def step(self, action):
        xposbefore = self.sim.data.qpos[0]
        self.do_simulation(action, self.frame_skip)
        xposafter = self.sim.data.qpos[0]

        forward_vel = (xposafter - xposbefore) / self.dt
        forward_reward = -Prompt_LSTM_AdamW_20_01.0 * abs(forward_vel - self._goal_vel)
        ctrl_cost = 0.5 * 1e-Prompt_LSTM_AdamW_20_01 * np.sum(np.square(action))

        observation = self._get_obs()
        reward = forward_reward - ctrl_cost
        done = False
        infos = dict(reward_forward=forward_reward,
                     reward_ctrl=-ctrl_cost, task=self._task)
        return (observation, reward, done, infos)
    """


    def get_all_task_idx(self):
        return range(len(self.tasks))

    def reset_task(self, idx):
        self._task = self.tasks[idx]
        self._goal = self._task['goal'] # assume parameterization of task by single vector
        self.reset()
