# Supplementary material for: Offline prompt reinforcement learning method based on feature extraction
Source: PeerJ Comput Sci. 2025 Jan 2;11:e2490. doi: 10.7717/peerj-cs.2490 (PMC11784719; doi:10.7717/peerj-cs.2490)
Supplement: Supplemental Information 1 — Algorithm source code [file peerj-cs-11-2490-s001.zip › PLDT-main/envs/mujoco_control_envs/mujoco_control_envs/tp_envs/half_cheetah.py]

import numpy as np
from gym.envs.mujoco import HalfCheetahEnv as HalfCheetahEnv_

class HalfCheetahEnv(HalfCheetahEnv_):
    def _get_obs(self):
        return np.concatenate([
            self.sim.data.qpos.flat[1:],
            self.sim.data.qvel.flat,
            self.get_body_com("torso").flat,
        ]).astype(np.float32).flatten()

    def viewer_setup(self):
        camera_id = self.model.camera_name2id('track')
        self.viewer.cam.type = 2
        self.viewer.cam.fixedcamid = camera_id
        self.viewer.cam.distance = self.model.stat.extent * 0.35
        # Hide the overlay
        self.viewer._hide_overlay = True

    def render(self, mode='human'):
        if mode == 'rgb_array':
            self._get_viewer(mode).render()
            # window size used for old mujoco-py:
            width, height = 500, 500
            data = self._get_viewer().read_pixels(width, height, depth=False)
            return data
        elif mode == 'human':
            self._get_viewer(mode).render()
