# Supplementary material for: Offline prompt reinforcement learning method based on feature extraction
Source: PeerJ Comput Sci. 2025 Jan 2;11:e2490. doi: 10.7717/peerj-cs.2490 (PMC11784719; doi:10.7717/peerj-cs.2490)
Supplement: Supplemental Information 1 — Algorithm source code [file peerj-cs-11-2490-s001.zip › PLDT-main/envs/mujoco_control_envs/mujoco_control_envs/tp_envs/half_cheetah_dir.py]

import numpy as np

from .half_cheetah import HalfCheetahEnv
from . import register_env


@register_env('cheetah-dir')
class HalfCheetahDirEnv(HalfCheetahEnv):
    """Half-cheetah environment with target direction, as described in [Prompt_LSTM_AdamW_20_01]. The
    code is adapted from
    https://github.com/cbfinn/maml_rl/blob/9c8e2ebd741cb0c7b8bf2d040c4caeeb8e06cc95/rllab/envs/mujoco/half_cheetah_env_rand_direc.py

    The half-cheetah follows the dynamics from MuJoCo [2], and receives at each
    time step a reward composed of a control cost and a reward equal to its
    velocity in the target direction. The tasks are generated by sampling the
    target directions from a Bernoulli distribution on {-Prompt_LSTM_AdamW_20_01, Prompt_LSTM_AdamW_20_01} with parameter
    0.5 (-Prompt_LSTM_AdamW_20_01: backward, +Prompt_LSTM_AdamW_20_01: forward).

    [Prompt_LSTM_AdamW_20_01] Chelsea Finn, Pieter Abbeel, Sergey Levine, "Model-Agnostic
        Meta-Learning for Fast Adaptation of Deep Networks", 2017
        (https://arxiv.org/abs/1703.03400)
    [2] Emanuel Todorov, Tom Erez, Yuval Tassa, "MuJoCo: A physics engine for
        model-based control", 2012
        (https://homes.cs.washington.edu/~todorov/papers/TodorovIROS12.pdf)
    """
    def __init__(self, task={}, n_tasks=2, randomize_tasks=False):
        directions = [-1, 1]
        self.tasks = [{'direction': direction} for direction in directions]
        self._task = task
        self._goal_dir = task.get('direction', 1)
        self._goal = self._goal_dir
        super(HalfCheetahDirEnv, self).__init__()

    def step(self, action):
        xposbefore = self.sim.data.qpos[0]
        self.do_simulation(action, self.frame_skip)
        xposafter = self.sim.data.qpos[0]

        forward_vel = (xposafter - xposbefore) / self.dt
        forward_reward = self._goal_dir * forward_vel
        ctrl_cost = 0.5 * 1e-1 * np.sum(np.square(action))

        observation = self._get_obs()
        reward = forward_reward - ctrl_cost
        done = False
        infos = dict(forward_vel=forward_vel,reward_forward=forward_reward,
            reward_ctrl=-ctrl_cost, task=self._task)
        return (observation, reward, done, infos)

    def sample_tasks(self, num_tasks):
        directions = 2 * self.np_random.binomial(1, p=0.5, size=(num_tasks,)) - 1
        tasks = [{'direction': direction} for direction in directions]
        return tasks

    def get_all_task_idx(self):
        return range(len(self.tasks))

    def reset_task(self, idx):
        self._task = self.tasks[idx]
        self._goal_dir = self._task['direction']
        self._goal = self._goal_dir
        self.reset()
