# Supplementary material for: Offline prompt reinforcement learning method based on feature extraction
Source: PeerJ Comput Sci. 2025 Jan 2;11:e2490. doi: 10.7717/peerj-cs.2490 (PMC11784719; doi:10.7717/peerj-cs.2490)
Supplement: Supplemental Information 1 — Algorithm source code [file peerj-cs-11-2490-s001.zip › PLDT-main/envs/mujoco_control_envs/mujoco_control_envs/tp_envs/mujoco_env.py]

import os
from os import path

import mujoco_py
import numpy as np
from gym.envs.mujoco import mujoco_env


ENV_ASSET_DIR = os.path.join(os.path.dirname(__file__), 'assets')


class MujocoEnv(mujoco_env.MujocoEnv):
    """
    My own wrapper around MujocoEnv.

    The caller needs to declare
    """
    def __init__(
            self,
            model_path,
            frame_skip=1,
            model_path_is_local=True,
            automatically_set_obs_and_action_space=False,
    ):
        if model_path_is_local:
            model_path = get_asset_xml(model_path)
        if automatically_set_obs_and_action_space:
            mujoco_env.MujocoEnv.__init__(self, model_path, frame_skip)
        else:
            """
            Code below is copy/pasted from MujocoEnv's __init__ function.
            """
            if model_path.startswith("/"):
                fullpath = model_path
            else:
                fullpath = os.path.join(os.path.dirname(__file__), "assets", model_path)
            if not path.exists(fullpath):
                raise IOError("File %s does not exist" % fullpath)
            self.frame_skip = frame_skip
            self.model = mujoco_py.MjModel(fullpath)
            self.data = self.model.data
            self.viewer = None

            self.metadata = {
                'render.modes': ['human', 'rgb_array'],
                'video.frames_per_second': int(np.round(1.0 / self.dt))
            }

            self.init_qpos = self.model.data.qpos.ravel().copy()
            self.init_qvel = self.model.data.qvel.ravel().copy()
            self._seed()

    def init_serialization(self, locals):
        Serializable.quick_init(self, locals)

    def log_diagnostics(self, paths):
        pass


def get_asset_xml(xml_name):
    return os.path.join(ENV_ASSET_DIR, xml_name)
