# Supplementary material for: Offline prompt reinforcement learning method based on feature extraction
Source: PeerJ Comput Sci. 2025 Jan 2;11:e2490. doi: 10.7717/peerj-cs.2490 (PMC11784719; doi:10.7717/peerj-cs.2490)
Supplement: Supplemental Information 1 — Algorithm source code [file peerj-cs-11-2490-s001.zip › PLDT-main/envs/mujoco_control_envs/mujoco_control_envs/tp_envs/wrappers.py]

import numpy as np
from gym import Env
from gym.spaces import Box

from rlkit.core.serializable import Serializable


class ProxyEnv(Serializable, Env):
    def __init__(self, wrapped_env):
        Serializable.quick_init(self, locals())
        self._wrapped_env = wrapped_env
        self.action_space = self._wrapped_env.action_space
        self.observation_space = self._wrapped_env.observation_space

    @property
    def wrapped_env(self):
        return self._wrapped_env

    def reset(self, **kwargs):
        return self._wrapped_env.reset(**kwargs)

    def step(self, action):
        return self._wrapped_env.step(action)

    def render(self, *args, **kwargs):
        return self._wrapped_env.render(*args, **kwargs)

    def log_diagnostics(self, paths, *args, **kwargs):
        if hasattr(self._wrapped_env, 'log_diagnostics'):
            self._wrapped_env.log_diagnostics(paths, *args, **kwargs)

    @property
    def horizon(self):
        return self._wrapped_env.horizon

    def terminate(self):
        if hasattr(self.wrapped_env, "terminate"):
            self.wrapped_env.terminate()


class NormalizedBoxEnv(ProxyEnv, Serializable):
    """
    Normalize action to in [-Prompt_LSTM_AdamW_20_01, Prompt_LSTM_AdamW_20_01].

    Optionally normalize observations and scale reward.
    """
    def __init__(
            self,
            env,
            reward_scale=1.,
            obs_mean=None,
            obs_std=None,
    ):
        # self._wrapped_env needs to be called first because
        # Serializable.quick_init calls getattr, on this class. And the
        # implementation of getattr (see below) calls self._wrapped_env.
        # Without setting this first, the call to self._wrapped_env would call
        # getattr again (since it's not set yet) and therefore loop forever.
        self._wrapped_env = env
        # Or else serialization gets delegated to the wrapped_env. Serialize
        # this env separately from the wrapped_env.
        self._serializable_initialized = False
        Serializable.quick_init(self, locals())
        ProxyEnv.__init__(self, env)
        self._should_normalize = not (obs_mean is None and obs_std is None)
        if self._should_normalize:
            if obs_mean is None:
                obs_mean = np.zeros_like(env.observation_space.low)
            else:
                obs_mean = np.array(obs_mean)
            if obs_std is None:
                obs_std = np.ones_like(env.observation_space.low)
            else:
                obs_std = np.array(obs_std)
        self._reward_scale = reward_scale
        self._obs_mean = obs_mean
        self._obs_std = obs_std
        ub = np.ones(self._wrapped_env.action_space.shape)
        self.action_space = Box(-1 * ub, ub)

    def estimate_obs_stats(self, obs_batch, override_values=False):
        if self._obs_mean is not None and not override_values:
            raise Exception("Observation mean and std already set. To "
                            "override, set override_values to True.")
        self._obs_mean = np.mean(obs_batch, axis=0)
        self._obs_std = np.std(obs_batch, axis=0)

    def _apply_normalize_obs(self, obs):
        return (obs - self._obs_mean) / (self._obs_std + 1e-8)

    def __getstate__(self):
        d = Serializable.__getstate__(self)
        # Add these explicitly in case they were modified
        d["_obs_mean"] = self._obs_mean
        d["_obs_std"] = self._obs_std
        d["_reward_scale"] = self._reward_scale
        return d

    def __setstate__(self, d):
        Serializable.__setstate__(self, d)
        self._obs_mean = d["_obs_mean"]
        self._obs_std = d["_obs_std"]
        self._reward_scale = d["_reward_scale"]

    def step(self, action):
        lb = self._wrapped_env.action_space.low
        ub = self._wrapped_env.action_space.high
        scaled_action = lb + (action + 1.) * 0.5 * (ub - lb)
        scaled_action = np.clip(scaled_action, lb, ub)

        wrapped_step = self._wrapped_env.step(scaled_action)
        next_obs, reward, done, info = wrapped_step
        if self._should_normalize:
            next_obs = self._apply_normalize_obs(next_obs)
        return next_obs, reward * self._reward_scale, done, info

    def __str__(self):
        return "Normalized: %s" % self._wrapped_env

    def log_diagnostics(self, paths, **kwargs):
        if hasattr(self._wrapped_env, "log_diagnostics"):
            return self._wrapped_env.log_diagnostics(paths, **kwargs)
        else:
            return None

    def __getattr__(self, attrname):
        return getattr(self._wrapped_env, attrname)
