# Supplementary material for: Offline prompt reinforcement learning method based on feature extraction
Source: PeerJ Comput Sci. 2025 Jan 2;11:e2490. doi: 10.7717/peerj-cs.2490 (PMC11784719; doi:10.7717/peerj-cs.2490)
Supplement: Supplemental Information 1 — Algorithm source code [file peerj-cs-11-2490-s001.zip › PLDT-main/prompt_lstm/evaluate.py]

import numpy as np
import torch

def prompt_evaluate_episode(
        env,
        state_dim,
        act_dim,
        model,
        max_ep_len=1000,
        device='cuda',
        target_return=None,
        mode='normal',
        state_mean=0.,
        state_std=1.,
        prompt=None,
        no_r=False,
        no_rtg=False,
        no_state_normalize=False,
):

    model.eval()
    model.to(device=device)

    state_mean = torch.from_numpy(state_mean).to(device=device)
    state_std = torch.from_numpy(state_std).to(device=device)

    state = env.reset()

    states = torch.from_numpy(state).reshape(1, state_dim).to(device=device, dtype=torch.float32)
    actions = torch.zeros((0, act_dim), device=device, dtype=torch.float32)
    rewards = torch.zeros(0, device=device, dtype=torch.float32)
    target_return = torch.tensor(target_return, device=device, dtype=torch.float32)
    sim_states = []

    episode_return, episode_length = 0, 0
    for t in range(max_ep_len):

        actions = torch.cat([actions, torch.zeros((1, act_dim), device=device)], dim=0)
        rewards = torch.cat([rewards, torch.zeros(1, device=device)])
        if no_state_normalize:
            action = model.get_action(
                states.to(dtype=torch.float32),
                actions.to(dtype=torch.float32),
                rewards.to(dtype=torch.float32),
                target_return=target_return,
                prompt=prompt
            )
        else:
            action = model.get_action(
                (states.to(dtype=torch.float32) - state_mean) / state_std,
                actions.to(dtype=torch.float32),
                rewards.to(dtype=torch.float32),
                target_return=target_return,
                prompt=prompt
            )
            
        actions[-1] = action
        action = action.detach().cpu().numpy()

        state, reward, done, _ = env.step(action)

        cur_state = torch.from_numpy(state).to(device=device).reshape(1, state_dim)
        states = torch.cat([states, cur_state], dim=0)
        rewards[-1] = reward
        if no_r:
            rewards[-1] = 0.0

        episode_return += reward
        episode_length += 1
            
        if done:
            break

    return episode_return, episode_length


def prompt_evaluate_episode_rtg(
        env,
        state_dim,
        act_dim,
        model,
        max_ep_len=1000,
        scale=1000.,
        state_mean=0.,
        state_std=1.,
        device='cuda',
        target_return=None,
        mode='normal',
        prompt=None,
        no_r=False,
        no_rtg=False,
        no_state_normalize=False
    ):

    model.eval()
    model.to(device=device)

    state_mean = torch.from_numpy(state_mean).to(device=device)
    state_std = torch.from_numpy(state_std).to(device=device)

    state = env.reset()
    if mode == 'noise':
        state = state + np.random.normal(0, 0.1, size=state.shape)

    states = torch.from_numpy(state).reshape(1, state_dim).to(device=device, dtype=torch.float32)
    actions = torch.zeros((0, act_dim), device=device, dtype=torch.float32)
    rewards = torch.zeros(0, device=device, dtype=torch.float32)

    ep_return = target_return
    target_return = torch.tensor(ep_return, device=device, dtype=torch.float32).reshape(1, 1)
    timesteps = torch.tensor(0, device=device, dtype=torch.long).reshape(1, 1)

    sim_states = []

    episode_return, episode_length = 0, 0
    for t in range(max_ep_len):
        actions = torch.cat([actions, torch.zeros((1, act_dim), device=device)], dim=0)
        rewards = torch.cat([rewards, torch.zeros(1, device=device)])
        if no_state_normalize:
            action = model.get_action(
                states.to(dtype=torch.float32),
                actions.to(dtype=torch.float32),
                rewards.to(dtype=torch.float32),
                target_return.to(dtype=torch.float32),
                timesteps.to(dtype=torch.long),
                prompt=prompt
            )
        else:
            action = model.get_action(
                (states.to(dtype=torch.float32) - state_mean) / state_std,
                actions.to(dtype=torch.float32),
                rewards.to(dtype=torch.float32),
                target_return.to(dtype=torch.float32),
                timesteps.to(dtype=torch.long),
                prompt=prompt
            )
            
        actions[-1] = action
        action = action.detach().cpu().numpy()

        state, reward, done, infos = env.step(action)

        cur_state = torch.from_numpy(state).to(device=device).reshape(1, state_dim)
        states = torch.cat([states, cur_state], dim=0)
        rewards[-1] = reward
        if no_r:
            rewards[-1] = 0.0

        if mode != 'delayed':
            pred_return = target_return[0,-1] - (reward/scale)
        else:
            pred_return = target_return[0,-1]
        target_return = torch.cat(
            [target_return, pred_return.reshape(1, 1)], dim=1)
        if no_rtg:
            target_return = torch.ones_like(target_return)*ep_return
        timesteps = torch.cat(
            [timesteps,
             torch.ones((1, 1), device=device, dtype=torch.long) * (t+1)], dim=1)

        episode_return += reward
        episode_length += 1

        if done:
            break

        infos['episode_length'] = episode_length

    return episode_return, infos
