# Supplementary material for: Offline prompt reinforcement learning method based on feature extraction
Source: PeerJ Comput Sci. 2025 Jan 2;11:e2490. doi: 10.7717/peerj-cs.2490 (PMC11784719; doi:10.7717/peerj-cs.2490)
Supplement: Supplemental Information 1 — Algorithm source code [file peerj-cs-11-2490-s001.zip › PLDT-main/prompt_lstm/trainer.py]

import math

import numpy as np
import torch
import time
from .utils import flatten_prompt


class Trainer:

    def __init__(self, model, optimizer, batch_size, get_batch, loss_fn,
                 scheduler=None, eval_fns=None, get_prompt=None, get_prompt_batch=None):
        self.model = model
        self.optimizer = optimizer
        self.batch_size = batch_size
        self.get_batch = get_batch
        self.loss_fn = loss_fn
        self.scheduler = scheduler
        self.eval_fns = [] if eval_fns is None else eval_fns
        self.diagnostics = dict()
        self.get_prompt = get_prompt
        self.prompt = self.get_prompt() # sample prompt data when initialization
        self.get_prompt_batch = get_prompt_batch

        self.start_time = time.time()

    def train_iteration(self, num_steps, no_prompt=False):

        train_losses = []
        logs = dict()

        train_start = time.time()

        self.model.train()
        for _ in range(num_steps):
            train_loss = self.train_steps(no_prompt)
            train_losses.append(train_loss)
            if self.scheduler is not None:
                self.scheduler.step()

        logs['time/training'] = time.time() - train_start
        logs['training/train_loss_mean'] = np.mean(train_losses)
        logs['training/train_loss_std'] = np.std(train_losses)

        for k in self.diagnostics:
            logs[k] = self.diagnostics[k]

        return logs

    def train_steps(self, no_prompt=False):
        prompt, batch = self.get_prompt_batch()

        states, actions, rewards, dones, rtg, timesteps, attention_mask = batch
        action_target = torch.clone(actions)
        if no_prompt:
            state_preds, action_preds, reward_preds = self.model.forward(
                states, actions, rewards, rtg[:,:-1], timesteps, attention_mask=attention_mask, prompt=None
            )
        else:
            state_preds, action_preds, reward_preds = self.model.forward(
                states, actions, rewards, rtg[:,:-1], timesteps, attention_mask=attention_mask, prompt=prompt
            )

        act_dim = action_preds.shape[2]
        action_preds = action_preds.reshape(-1, act_dim)[attention_mask.reshape(-1) > 0]
        action_target = action_target.reshape(-1, act_dim)[attention_mask.reshape(-1) > 0]

        loss = self.loss_fn(
            None, action_preds, None,
            None, action_target, None,
        )

        self.optimizer.zero_grad()
        loss.backward()
        torch.nn.utils.clip_grad_norm_(self.model.parameters(), .25)
        self.optimizer.step()

        with torch.no_grad():
            self.diagnostics['training/action_error'] = torch.mean((action_preds-action_target)**2).detach().cpu().item()

        return loss.detach().cpu().item()

    def train_step(self, batch_size_overwrite=None, optimizer=None):
        if batch_size_overwrite is not None:
            states, actions, rewards, dones, rtg, timesteps, attention_mask = self.get_batch(batch_size_overwrite)
        else:
            states, actions, rewards, dones, rtg, timesteps, attention_mask = self.get_batch(self.batch_size)
        action_target = torch.clone(actions)
        state_preds, action_preds, reward_preds = self.model.forward(
            states, actions, rewards, rtg[:,:-1], timesteps, attention_mask=attention_mask, prompt=self.prompt
        )

        act_dim = action_preds.shape[2]
        action_preds = action_preds.reshape(-1, act_dim)[attention_mask.reshape(-1) > 0]
        action_target = action_target.reshape(-1, act_dim)[attention_mask.reshape(-1) > 0]

        loss = self.loss_fn(
            None, action_preds, None,
            None, action_target, None,
        )

        if optimizer is None:
            self.optimizer.zero_grad()
        else:
            optimizer.zero_grad()

        loss.backward()
        torch.nn.utils.clip_grad_norm_(self.model.parameters(), .25)

        if optimizer is None:
            self.optimizer.step()
        else:
            optimizer.step()

        with torch.no_grad():
            self.diagnostics['training/action_error'] = torch.mean((action_preds-action_target)**2).detach().cpu().item()

        return loss.detach().cpu().item()

    def eval_iteration(self, get_prompt, prompt_trajectories, eval_episodes, env_name, info,
                                variant, env, iter_num=0, print_logs=False, no_prompt=False, group='test'):
        print('evaluate at tasks: ', env_name)
        logs = dict()
        print('start evaluating...')
        self.model.eval()

        eval_start = time.time()

        self.eval_fns = [eval_episodes(tar, info[env_name], variant, env, env_name) for tar in info[env_name]['env_targets']]
        self.get_prompt = get_prompt(prompt_trajectories, info[env_name], variant)
        if not no_prompt:
            self.prompt = flatten_prompt(self.get_prompt(), batch_size=1)
        else:
            self.prompt = None
        for eval_fn in self.eval_fns:
            # print('env_name : ', env_list[env_id])
            outputs = eval_fn(self.model, prompt=self.prompt)
            for k, v in outputs.items():
                logs[f'{group}-evaluation/{k}'] = v

        logs['time/evaluation'] = time.time() - eval_start

        for k in self.diagnostics:
            logs[k] = self.diagnostics[k]

        if print_logs:
            print('=' * 80)
            print(f'Iteration {iter_num}')
            for k, v in logs.items():
                print(f'{k}: {v}')

        return logs

    def save_model(self, env_name, postfix, folder):
        model_name = '/prompt_model_' + env_name + postfix
        torch.save(self.model.state_dict(),folder+model_name)  # model save
        print('model saved to ', folder+model_name)
