# Supplementary material for: Offline prompt reinforcement learning method based on feature extraction
Source: PeerJ Comput Sci. 2025 Jan 2;11:e2490. doi: 10.7717/peerj-cs.2490 (PMC11784719; doi:10.7717/peerj-cs.2490)
Supplement: Supplemental Information 1 — Algorithm source code [file peerj-cs-11-2490-s001.zip › PLDT-main/prompt_lstm/utils.py]

import numpy as np
import gym
import pickle, random, torch
from .evaluate import prompt_evaluate_episode, prompt_evaluate_episode_rtg
from envs.mujoco_control_envs.mujoco_control_envs.mujoco_control_envs import HalfCheetahDirEnv, \
    HalfCheetahVelEnv, AntDirEnv


# get task information
def gen_env(env_name):
    if 'cheetah_dir' in env_name:
        env = HalfCheetahDirEnv([{'direction': -1}], include_goal = False)
        max_ep_len = 200
        env_targets = [1500]
        scale = 1000
    elif 'walker2d' in env_name:
        env = gym.make('Walker2d-v2')
        max_ep_len = 1000
        env_targets = [5000]
        scale = 1000
    elif 'hopper' in env_name:
        env = gym.make('Hopper-v2')
        max_ep_len = 1000
        env_targets = [3600]  # evaluation conditioning targets
        scale = 1000.  # normalization for rewards/returns
    elif env_name == 'halfcheetah':
        env = gym.make('HalfCheetah-v2')
        max_ep_len = 1000
        env_targets = [12000]
        scale = 1000
    elif env_name == 'ant':
        env = gym.make('Ant-v2')
        max_ep_len = 1000
        env_targets = [6000]
        scale = 1000
    elif env_name == 'maze2d':
        env = gym.make('maze2d-umaze')
        max_ep_len = 1000
        env_targets = [60]
        scale = 1000
    elif env_name == 'hammer':
        env = gym.make('hammer-v0')
        max_ep_len = 1000
        env_targets = [13000]  # evaluation conditioning targets
        scale = 1000.  # normalization for rewards/returns
    elif env_name == 'door':
        env = gym.make('door-v0')
        max_ep_len = 1000
        env_targets = [300]
        scale = 1000
    elif env_name == 'pen':
        env = gym.make('pen-v0')
        max_ep_len = 1000
        env_targets = [4000]
        scale = 1000
    elif env_name == 'peng':
        env = gym.make('Peng-v0')
        max_ep_len = 1000
        env_targets = [1500]  # evaluation conditioning targets
        scale = 1000.  # normalization for rewards/returns
    elif env_name == 'breakout':
        env = gym.make('Breakout-v0')
        max_ep_len = 1000
        env_targets = [1000]
        scale = 1000
    elif env_name == 'qbert':
        env = gym.make('Qbert-v0')
        max_ep_len = 1000
        env_targets = [1500]
        scale = 1000
    elif env_name == 'seaquest':
        env = gym.make('Seaquest-v0')
        max_ep_len = 1000
        env_targets = [500]
        scale = 1000
    else:
        raise NotImplementedError
    return env, max_ep_len, env_targets, scale


def get_env(env_name, device):
    info = {}
    info[env_name] = {}
    env, max_ep_len, env_targets, scale = gen_env(env_name=env_name)
    info[env_name]['max_ep_len'] = max_ep_len
    info[env_name]['env_targets'] = env_targets
    info[env_name]['scale'] = scale
    info[env_name]['state_dim'] = env.observation_space.shape[0]
    info[env_name]['act_dim'] = env.action_space.shape[0]
    info[env_name]['device'] = device
    return info, env


# reshape the input prompt
def flatten_prompt(prompt, batch_size):
    p_s, p_a, p_r, p_d, p_rtg, p_timesteps, p_mask = prompt
    p_s = p_s.reshape((batch_size, -1, p_s.shape[-1]))
    p_a = p_a.reshape((batch_size, -1, p_a.shape[-1]))
    p_r = p_r.reshape((batch_size, -1, p_r.shape[-1]))
    p_d = p_d.reshape((batch_size, -1))
    p_rtg = p_rtg[:,:-1,:]
    p_rtg = p_rtg.reshape((batch_size, -1, p_rtg.shape[-1]))
    p_timesteps = p_timesteps.reshape((batch_size, -1))
    p_mask = p_mask.reshape((batch_size, -1)) 
    return p_s, p_a, p_r, p_d, p_rtg, p_timesteps, p_mask


def get_prompt(prompt_trajectories, info, variant):
    num_trajectories, p_sample, sorted_inds = info['num_trajectories'], info['p_sample'], info['sorted_inds']
    max_ep_len, state_mean, state_std, scale = info['max_ep_len'], info['state_mean'], info['state_std'], info['scale']
    state_dim, act_dim, device = info['state_dim'], info['act_dim'], info['device']
    max_len = variant['prompt_length']

    def fn(sample_size=1):
        batch_inds = np.random.choice(
            np.arange(len(prompt_trajectories)),
            size=int(sample_size),
            replace=True,
        )

        s, a, r, d, rtg, timesteps, mask = [], [], [], [], [], [], []
        for i in range(int(sample_size)):
            # traj = prompt_trajectories[int(batch_inds[i])]  # Random selection of trajectories
            traj = prompt_trajectories[int(sorted_inds[-i])]  # Choose the trajectory with the highest return
            si = max(0, traj['rewards'].shape[0] - max_len-1)  # Select the last trajectory of length maxlen

            s.append(traj['observations'][si:si + max_len].reshape(1, -1, state_dim))
            a.append(traj['actions'][si:si + max_len].reshape(1, -1, act_dim))
            r.append(traj['rewards'][si:si + max_len].reshape(1, -1, 1))
            if 'terminals' in traj:
                d.append(traj['terminals'][si:si + max_len].reshape(1, -1))
            else:
                d.append(traj['dones'][si:si + max_len].reshape(1, -1))
            timesteps.append(np.arange(si, si + s[-1].shape[1]).reshape(1, -1))
            timesteps[-1][timesteps[-1] >= max_ep_len] = max_ep_len - 1
            rtg.append(discount_cumsum(traj['rewards'][si:], gamma=1.)[:s[-1].shape[1] + 1].reshape(1, -1, 1))
            if rtg[-1].shape[1] <= s[-1].shape[1]:
                rtg[-1] = np.concatenate([rtg[-1], np.zeros((1, 1, 1))], axis=1)

            tlen = s[-1].shape[1]
            s[-1] = np.concatenate([np.zeros((1, max_len - tlen, state_dim)), s[-1]], axis=1)
            if not variant['no_state_normalize']:
                s[-1] = (s[-1] - state_mean) / state_std
            a[-1] = np.concatenate([np.ones((1, max_len - tlen, act_dim)) * -10., a[-1]], axis=1)
            r[-1] = np.concatenate([np.zeros((1, max_len - tlen, 1)), r[-1]], axis=1)
            d[-1] = np.concatenate([np.ones((1, max_len - tlen)) * 2, d[-1]], axis=1)
            rtg[-1] = np.concatenate([np.zeros((1, max_len - tlen, 1)), rtg[-1]], axis=1) / scale
            timesteps[-1] = np.concatenate([np.zeros((1, max_len - tlen)), timesteps[-1]], axis=1)
            mask.append(np.concatenate([np.zeros((1, max_len - tlen)), np.ones((1, tlen))], axis=1))
            # mask.append(np.concatenate([np.zeros((1, max_len - tlen)), np.zeros((1, tlen))], axis=1))

        s = torch.from_numpy(np.concatenate(s, axis=0)).to(dtype=torch.float32, device=device)
        a = torch.from_numpy(np.concatenate(a, axis=0)).to(dtype=torch.float32, device=device)
        r = torch.from_numpy(np.concatenate(r, axis=0)).to(dtype=torch.float32, device=device)
        d = torch.from_numpy(np.concatenate(d, axis=0)).to(dtype=torch.long, device=device)
        rtg = torch.from_numpy(np.concatenate(rtg, axis=0)).to(dtype=torch.float32, device=device)
        timesteps = torch.from_numpy(np.concatenate(timesteps, axis=0)).to(dtype=torch.long, device=device)
        mask = torch.from_numpy(np.concatenate(mask, axis=0)).to(device=device)
        return s, a, r, d, rtg, timesteps, mask

    return fn


def get_prompt_batch(trajectories, prompt_trajectories, info, variant, train_env_name):
    per_env_batch_size = variant['batch_size']

    def fn(batch_size=per_env_batch_size):
        p_s_list, p_a_list, p_r_list, p_d_list, p_rtg_list, p_timesteps_list, p_mask_list = [], [], [], [], [], [], []
        s_list, a_list, r_list, d_list, rtg_list, timesteps_list, mask_list = [], [], [], [], [], [], []

        if prompt_trajectories:
            get_prompt_fn = get_prompt(prompt_trajectories, info[train_env_name], variant)
        else:
            get_prompt_fn = get_prompt(trajectories, info[train_env_name], variant)
        get_batch_fn = get_batch(trajectories, info[train_env_name], variant)
        prompt = flatten_prompt(get_prompt_fn(batch_size), batch_size)
        p_s, p_a, p_r, p_d, p_rtg, p_timesteps, p_mask = prompt
        p_s_list.append(p_s)
        p_a_list.append(p_a)
        p_r_list.append(p_r)
        p_d_list.append(p_d)
        p_rtg_list.append(p_rtg)
        p_timesteps_list.append(p_timesteps)
        p_mask_list.append(p_mask)

        batch = get_batch_fn(batch_size=batch_size)
        s, a, r, d, rtg, timesteps, mask = batch
        s_list.append(s)
        a_list.append(a)
        r_list.append(r)
        d_list.append(d)
        rtg_list.append(rtg)
        timesteps_list.append(timesteps)
        mask_list.append(mask)

        p_s, p_a, p_r, p_d = torch.cat(p_s_list, dim=0), torch.cat(p_a_list, dim=0), torch.cat(p_r_list, dim=0), torch.cat(p_d_list, dim=0)
        p_rtg, p_timesteps, p_mask = torch.cat(p_rtg_list, dim=0), torch.cat(p_timesteps_list, dim=0), torch.cat(p_mask_list, dim=0)
        s, a, r, d = torch.cat(s_list, dim=0), torch.cat(a_list, dim=0), torch.cat(r_list, dim=0), torch.cat(d_list, dim=0)
        rtg, timesteps, mask = torch.cat(rtg_list, dim=0), torch.cat(timesteps_list, dim=0), torch.cat(mask_list, dim=0)
        prompt = p_s, p_a, p_r, p_d, p_rtg, p_timesteps, p_mask
        batch = s, a, r, d, rtg, timesteps, mask
        return prompt, batch
    return fn


def get_batch(trajectories, info, variant):
    num_trajectories, p_sample, sorted_inds = info['num_trajectories'], info['p_sample'], info['sorted_inds']
    max_ep_len, state_mean, state_std, scale = info['max_ep_len'], info['state_mean'], info['state_std'], info['scale']
    state_dim, act_dim, device = info['state_dim'], info['act_dim'], info['device']
    batch_size, K = variant['batch_size'], variant['K']

    def fn(batch_size=batch_size, max_len=K):
        batch_inds = np.random.choice(
            np.arange(num_trajectories),
            size=batch_size,
            replace=True,
            p=p_sample,   # reweights so we sample according to timesteps
        )

        s, a, r, d, rtg, timesteps, mask = [], [], [], [], [], [], []
        for i in range(batch_size):
            traj = trajectories[int(sorted_inds[batch_inds[i]])]
            si = random.randint(0, traj['rewards'].shape[0] - 1)

            # get sequences from dataset
            s.append(traj['observations'][si:si + max_len].reshape(1, -1, state_dim))
            a.append(traj['actions'][si:si + max_len].reshape(1, -1, act_dim))
            r.append(traj['rewards'][si:si + max_len].reshape(1, -1, 1))
            if 'terminals' in traj:
                d.append(traj['terminals'][si:si + max_len].reshape(1, -1))
            else:
                d.append(traj['dones'][si:si + max_len].reshape(1, -1))
            timesteps.append(np.arange(si, si + s[-1].shape[1]).reshape(1, -1))
            timesteps[-1][timesteps[-1] >= max_ep_len] = max_ep_len - 1
            rtg.append(discount_cumsum(traj['rewards'][si:], gamma=1.)[:s[-1].shape[1] + 1].reshape(1, -1, 1))
            if rtg[-1].shape[1] <= s[-1].shape[1]:
                rtg[-1] = np.concatenate([rtg[-1], np.zeros((1, 1, 1))], axis=1)

            tlen = s[-1].shape[1]
            s[-1] = np.concatenate([np.zeros((1, max_len - tlen, state_dim)), s[-1]], axis=1)
            if not variant['no_state_normalize']:
                s[-1] = (s[-1] - state_mean) / state_std
            a[-1] = np.concatenate([np.ones((1, max_len - tlen, act_dim)) * -10., a[-1]], axis=1)
            r[-1] = np.concatenate([np.zeros((1, max_len - tlen, 1)), r[-1]], axis=1)
            d[-1] = np.concatenate([np.ones((1, max_len - tlen)) * 2, d[-1]], axis=1)
            rtg[-1] = np.concatenate([np.zeros((1, max_len - tlen, 1)), rtg[-1]], axis=1) / scale
            timesteps[-1] = np.concatenate([np.zeros((1, max_len - tlen)), timesteps[-1]], axis=1)
            mask.append(np.concatenate([np.zeros((1, max_len - tlen)), np.ones((1, tlen))], axis=1))

        s = torch.from_numpy(np.concatenate(s, axis=0)).to(dtype=torch.float32, device=device)
        a = torch.from_numpy(np.concatenate(a, axis=0)).to(dtype=torch.float32, device=device)
        r = torch.from_numpy(np.concatenate(r, axis=0)).to(dtype=torch.float32, device=device)
        d = torch.from_numpy(np.concatenate(d, axis=0)).to(dtype=torch.long, device=device)
        rtg = torch.from_numpy(np.concatenate(rtg, axis=0)).to(dtype=torch.float32, device=device)
        timesteps = torch.from_numpy(np.concatenate(timesteps, axis=0)).to(dtype=torch.long, device=device)
        mask = torch.from_numpy(np.concatenate(mask, axis=0)).to(device=device)
        return s, a, r, d, rtg, timesteps, mask
    return fn


def process_total_data_mean(trajectories, mode):
    states, traj_lens, returns = [], [], []
    for path in trajectories:
        if mode == 'delayed':
            path['rewards'][-1] = path['rewards'].sum()
            path['rewards'][:-1] = 0.
        states.append(path['observations'])
        traj_lens.append(len(path['observations']))
        returns.append(path['rewards'].sum())
    states = np.concatenate(states, axis=0)
    state_mean, state_std = np.mean(states, axis=0), np.std(states, axis=0) + 1e-6

    return state_mean, state_std


def process_dataset(trajectories, mode, env_name, dataset, pct_traj, print_):
    states, traj_lens, returns = [], [], []
    for path in trajectories:
        if mode == 'delayed':
            path['rewards'][-1] = path['rewards'].sum()
            path['rewards'][:-1] = 0.
        states.append(path['observations'])
        traj_lens.append(len(path['observations']))
        returns.append(path['rewards'].sum())
    traj_lens, returns = np.array(traj_lens), np.array(returns)

    states = np.concatenate(states, axis=0)
    state_mean, state_std = np.mean(states, axis=0), np.std(states, axis=0) + 1e-6

    num_timesteps = sum(traj_lens)
    if print_:
        print('=' * 50)
        print(f'Starting new experiment: {env_name} {dataset}')
        print(f'{len(traj_lens)} trajectories, {num_timesteps} timesteps found')
        print(f'Average return: {np.mean(returns):.2f}, std: {np.std(returns):.2f}')
        print(f'Max return: {np.max(returns):.2f}, min: {np.min(returns):.2f}')
        print('=' * 50)

    num_timesteps = max(int(pct_traj * num_timesteps), 1)
    sorted_inds = np.argsort(returns)  # lowest to highest
    num_trajectories = 1
    timesteps = traj_lens[sorted_inds[-1]]
    ind = len(trajectories) - 2
    while ind >= 0 and timesteps + traj_lens[sorted_inds[ind]] < num_timesteps:
        timesteps += traj_lens[sorted_inds[ind]]
        num_trajectories += 1
        ind -= 1
    sorted_inds = sorted_inds[-num_trajectories:]

    p_sample = traj_lens[sorted_inds] / sum(traj_lens[sorted_inds])
    reward_info = [np.mean(returns), np.std(returns), np.max(returns), np.min(returns)]

    return trajectories, num_trajectories, sorted_inds, p_sample, state_mean, state_std, reward_info


def load_data_prompt(env_name, data_save_path, args):
    dataset_path = data_save_path+f'\\{env_name}-{args.dataset_mode}-v2.pkl'
    with open(dataset_path, 'rb') as f:
        trajectories = pickle.load(f)

    # select the path of the prompt trajectory
    prompt_dataset_path = data_save_path+f'\\{env_name}-{args.dataset_mode}-v2' \
                                         f'.pkl'
    with open(prompt_dataset_path, 'rb') as f:
        prompt_trajectories = pickle.load(f)

    return trajectories, prompt_trajectories


def process_info(env_name, trajectories, info, mode, dataset, pct_traj, variant, print_):
    trajectories, num_trajectories, sorted_inds, p_sample, state_mean, state_std, reward_info = process_dataset(
        trajectories=trajectories, mode=mode, env_name=env_name, dataset=dataset, pct_traj=pct_traj, print_=print_)
    info[env_name]['num_trajectories'] = num_trajectories
    info[env_name]['sorted_inds'] = sorted_inds
    info[env_name]['p_sample'] = p_sample
    info[env_name]['state_mean'] = state_mean
    info[env_name]['state_std'] = state_std
    info[env_name]['state_mean'] = variant['total_state_mean']
    info[env_name]['state_std'] = variant['total_state_std']
    return info


# calculating discount reward
def discount_cumsum(x, gamma):
    discount_cumsum = np.zeros_like(x)
    discount_cumsum[-1] = x[-1]
    for t in reversed(range(x.shape[0] - 1)):
        discount_cumsum[t] = x[t] + gamma * discount_cumsum[t + 1]
    return discount_cumsum


def eval_episodes(target_rew, info, variant, env, env_name):
    max_ep_len, state_mean, state_std, scale = info['max_ep_len'], info['state_mean'], info['state_std'], info['scale']
    state_dim, act_dim, device = info['state_dim'], info['act_dim'], info['device']
    num_eval_episodes = variant['num_eval_episodes']
    mode = variant.get('mode', 'normal')

    def fn(model, prompt=None):
        returns = []
        for _ in range(num_eval_episodes):
            with torch.no_grad():
                ret, infos = prompt_evaluate_episode_rtg(
                    env,
                    state_dim,
                    act_dim,
                    model,
                    max_ep_len=max_ep_len,
                    scale=scale,
                    target_return=target_rew / scale,
                    mode=mode,
                    state_mean=state_mean,
                    state_std=state_std,
                    device=device,
                    prompt=prompt,
                    no_state_normalize=variant['no_state_normalize']                
                    )
            returns.append(ret)
        return {
            f'{env_name}_{target_rew}_return_mean': np.mean(returns),
            f'{env_name}_{target_rew}_return_std': np.std(returns),
            }
    return fn
