# Supplementary material for: Offline prompt reinforcement learning method based on feature extraction
Source: PeerJ Comput Sci. 2025 Jan 2;11:e2490. doi: 10.7717/peerj-cs.2490 (PMC11784719; doi:10.7717/peerj-cs.2490)
Supplement: Supplemental Information 1 — Algorithm source code [file peerj-cs-11-2490-s001.zip › PLDT-main/requirements.txt]

numpy                         1.23.5
pandas                        2.0.0
d4rl                          1.1
datasets                      2.14.4
pickleshare                   0.7.5
gym                           0.22.0
h5py                          3.8.0
mujoco                        2.3.6
mujoco-py                     1.50.1.0
torch                         2.0.0+cu117
transformers                  4.32.0
