# Supplementary material for: Offline prompt reinforcement learning method based on feature extraction
Source: PeerJ Comput Sci. 2025 Jan 2;11:e2490. doi: 10.7717/peerj-cs.2490 (PMC11784719; doi:10.7717/peerj-cs.2490)
Supplement: Supplemental Information 2 [file peerj-cs-11-2490-s002.zip]

Archive with 129 entries (127 files):
- experimental_results/
- experimental_results/result/
- experimental_results/result/ant_expert.txt
- experimental_results/result/ant_expert_delay.txt
- experimental_results/result/ant_expert_Prompt_LSTM.txt
- experimental_results/result/ant_expert_Prompt_LSTM_delay.txt
- experimental_results/result/ant_medium.txt
- experimental_results/result/ant_medium_Prompt.txt
- experimental_results/result/ant_medium_Prompt_LSTM.txt
- experimental_results/result/cheetah_dir_expert.txt
- experimental_results/result/cheetah_dir_expert_2.txt
- experimental_results/result/cheetah_dir_expert_delay.txt
- experimental_results/result/cheetah_dir_expert_LSTM.txt
- experimental_results/result/cheetah_dir_expert_OnlyPromptLSTM.txt
- experimental_results/result/cheetah_dir_expert_OnlyPromptLSTM_2.txt
- experimental_results/result/cheetah_dir_expert_OnlyPromptLSTM_3.txt
- experimental_results/result/cheetah_dir_expert_Prompt.txt
- experimental_results/result/cheetah_dir_expert_Prompt_LSTM.txt
- experimental_results/result/cheetah_dir_expert_Prompt_LSTM_delayed.txt
- experimental_results/result/door-expert-bc-1.txt
- experimental_results/result/door-human-bc-1.txt
- experimental_results/result/door_cloned.txt
- experimental_results/result/door_expert-cql.txt
- experimental_results/result/door_expert.txt
- experimental_results/result/door_human.txt
- experimental_results/result/door_human_cql.txt
- experimental_results/result/halfcheetah_expert.txt
- experimental_results/result/halfcheetah_expert_2.txt
- experimental_results/result/halfcheetah_expert_3.txt
- experimental_results/result/halfcheetah_expert_bc.txt.txt
- experimental_results/result/halfcheetah_expert_LSTM.txt
- experimental_results/result/halfcheetah_expert_LSTM_2.txt
- experimental_results/result/halfcheetah_expert_Prompt.txt
- experimental_results/result/halfcheetah_expert_Prompt_LSTM.txt
- experimental_results/result/halfcheetah_expert_Prompt_LSTM_2.txt
- experimental_results/result/halfcheetah_medium.txt
- experimental_results/result/halfcheetah_medium_2.txt
- experimental_results/result/halfcheetah_medium_bc.txt
- experimental_results/result/halfcheetah_medium_LSTM.txt
- experimental_results/result/halfcheetah_medium_LSTM_2.txt
- experimental_results/result/halfcheetah_medium_Prompt.txt
- experimental_results/result/halfcheetah_medium_Prompt_2.txt
- experimental_results/result/halfcheetah_medium_Prompt_LSTM.txt
- experimental_results/result/halfcheetah_medium_Prompt_LSTM_2.txt
- experimental_results/result/halfcheetah_medium_Prompt_LSTM_3.txt
- experimental_results/result/hammer-expert-bc-1.txt
- experimental_results/result/hammer-human-bc-1.txt
- experimental_results/result/hammer_cloned.txt
- experimental_results/result/hammer_expert.txt
- experimental_results/result/hammer_expert_cql.txt
- experimental_results/result/hammer_human.txt
- experimental_results/result/hammer_human_cql.txt
- experimental_results/result/hopper_delayed.txt
- experimental_results/result/hopper_expert.txt
- experimental_results/result/hopper_expert_2.txt
- experimental_results/result/hopper_expert_3.txt
- experimental_results/result/hopper_expert_bc.txt
- experimental_results/result/hopper_expert_LSTM.txt
- experimental_results/result/hopper_expert_Prompt.txt
- experimental_results/result/hopper_expert_Prompt_2.txt
- experimental_results/result/hopper_expert_Prompt_3.txt
- experimental_results/result/hopper_expert_Prompt_4.txt
- experimental_results/result/hopper_expert_Prompt_LSTM.txt
- experimental_results/result/hopper_expert_Prompt_LSTM_2.txt
- experimental_results/result/hopper_medium.txt
- experimental_results/result/hopper_medium_2.txt
- experimental_results/result/hopper_medium_bc.txt
- experimental_results/result/hopper_medium_LSTM.txt
- experimental_results/result/hopper_medium_LSTM_2.txt
- experimental_results/result/hopper_medium_LSTM_3.txt
- experimental_results/result/hopper_medium_Prompt.txt
- experimental_results/result/hopper_medium_Prompt_2.txt
- experimental_results/result/hopper_medium_Prompt_LSTM.txt
- experimental_results/result/hopper_medium_Prompt_LSTM_2.txt
- experimental_results/result/hopper_Prompt_expert_delayed.txt
- experimental_results/result/hopper_Prompt_expert_expert.txt
- experimental_results/result/hopper_Prompt_expert_medium.txt
- experimental_results/result/hopper_Prompt_expert_random.txt
- experimental_results/result/hopper_Prompt_medium_expert.txt
- experimental_results/result/hopper_Prompt_medium_medium.txt
- experimental_results/result/hopper_Prompt_medium_random.txt
- experimental_results/result/hopper_prompt_random_expert.txt
- experimental_results/result/hopper_Prompt_random_medium.txt
- experimental_results/result/hopper_Prompt_random_random.txt
- experimental_results/result/maze2d_expert_Prompt_LSTM_large_dense.txt
- experimental_results/result/maze2d_expert_Prompt_LSTM_large_sparse.txt
- experimental_results/result/maze2d_expert_Prompt_LSTM_medium_dense.txt
- experimental_results/result/maze2d_expert_Prompt_LSTM_medium_sparse.txt
- experimental_results/result/maze2d_expert_Prompt_LSTM_open_dense.txt
- experimental_results/result/maze2d_expert_Prompt_LSTM_open_sparse.txt
- experimental_results/result/maze2d_expert_Prompt_LSTM_umaze_dense.txt
- experimental_results/result/maze2d_expert_Prompt_LSTM_umaze_sparse.txt
- experimental_results/result/pen-expert-bc-1.txt
- experimental_results/result/pen-human-bc-1.txt
- experimental_results/result/pen_cloned.txt
- experimental_results/result/pen_expert.txt
- experimental_results/result/pen_expert_cql.txt
- experimental_results/result/pen_expert_pl_10.txt
- experimental_results/result/pen_expert_pl_15.txt
- experimental_results/result/pen_expert_pl_20.txt
- experimental_results/result/pen_expert_pl_5.txt
- experimental_results/result/pen_human.txt
- experimental_results/result/pen_human_cql.txt
- experimental_results/result/prompt_expert_hammer_human.txt
- experimental_results/result/prompt_lstm_door_cloned.txt
- experimental_results/result/prompt_lstm_door_expert.txt
- experimental_results/result/prompt_lstm_door_human.txt
- experimental_results/result/prompt_lstm_hammer_cloned.txt
- experimental_results/result/prompt_lstm_hammer_expert.txt
- experimental_results/result/prompt_lstm_pen_cloned.txt
- experimental_results/result/walker2d_expert.txt
- experimental_results/result/walker2d_expert_2.txt
- experimental_results/result/walker2d_expert_3.txt
- experimental_results/result/walker2d_expert_bc.txt
- experimental_results/result/walker2d_expert_delayed.txt
- experimental_results/result/walker2d_expert_LSTM.txt
- experimental_results/result/walker2d_expert_Prompt.txt
- experimental_results/result/walker2d_expert_Prompt_LSTM.txt
- experimental_results/result/walker2d_expert_Prompt_LSTM_2.txt
- experimental_results/result/walker2d_expert_Prompt_LSTM_3.txt
- experimental_results/result/walker2d_expert_Prompt_LSTM_delayed.txt
- experimental_results/result/walker2d_medium.txt
- experimental_results/result/walker2d_medium_2.txt
- experimental_results/result/walker2d_medium_3.txt
- experimental_results/result/walker2d_medium_bc.txt
- experimental_results/result/walker2d_medium_LSTM.txt
- experimental_results/result/walker2d_medium_Prompt.txt
- experimental_results/result/walker2d_medium_Prompt_LSTM.txt
- experimental_results/result/walker2d_medium_Prompt_LSTM_2.txt
