# Supplementary material for: Offline prompt reinforcement learning method based on feature extraction
Source: PeerJ Comput Sci. 2025 Jan 2;11:e2490. doi: 10.7717/peerj-cs.2490 (PMC11784719; doi:10.7717/peerj-cs.2490)
Supplement: Supplemental Information 2 [file peerj-cs-11-2490-s002.zip › experimental_results/result/ant_expert.txt]

iter	test-evaluation/ant_6000_return_mean	test-evaluation/ant_6000_return_std	time/evaluation	training/action_error
1	62.70287084108341	66.40959202509231	131.8301694393158	0.44951802492141724
31	-12.020569841014295	146.16905740456994	160.35104298591614	0.270000159740448
61	-140.44159818350806	87.29828106450469	271.02194833755493	0.17396456003189087
91	102.5220044826075	44.58432622577026	274.04914355278015	0.14114397764205933
121	146.74645940482998	90.02334476134374	263.2952563762665	0.08484788984060287
151	130.66840085857862	88.87038988606191	272.0713176727295	0.09431687742471695
181	33.26075361638908	127.65986404935632	271.7028295993805	0.0855695977807045
211	-45.97493059790961	144.09883557618576	253.19530272483826	0.06640107184648514
241	-13.781066449530385	208.80443000535635	225.82232689857483	0.07054214924573898
271	30.83569907166661	202.4435470366828	228.77126908302307	0.07436119019985199
301	-43.42329459133562	167.66956739693057	251.20546531677246	0.06630288064479828
331	-124.35592184241982	179.2430120713917	223.59072279930115	0.05087864398956299
361	-62.2914096267268	161.60012565432987	233.84681463241577	0.04778856784105301
391	3.6937457475015374	131.01703408412445	230.95926117897034	0.04276604577898979
421	93.15519812058946	221.98089814712714	246.62965989112854	0.05537905916571617
451	182.8905125861894	252.24680556248103	230.314115524292	0.042277466505765915
481	315.1390901769994	358.5311092526197	233.90130805969238	0.03784242272377014
511	293.12580681988203	286.38998969613345	247.91127967834473	0.060755640268325806
541	695.7445411335674	597.9904701856585	232.6985957622528	0.03829207271337509
571	482.6912752502242	365.98568742071376	217.17729306221008	0.03576548025012016
601	726.141490533383	407.32821494225385	218.25790572166443	0.039844121783971786
631	934.7147960007984	709.1783835497312	188.38070678710938	0.03409251198172569
661	725.0951231423669	437.90775313440366	190.07401275634766	0.02988259866833687
691	747.8869133715978	352.0165290995655	192.78054070472717	0.030961347743868828
721	927.4998538181472	560.0589962220612	184.8183515071869	0.032166946679353714
751	944.5615287549823	553.4854747688163	198.92983865737915	0.03656460717320442
781	806.673981096577	454.9312584198079	216.26487278938293	0.030151326209306717
811	834.5099586927813	561.6854516408655	141.087473154068	0.03146105259656906
841	920.9865944182443	661.45344420638	162.51293396949768	0.03469523414969444
871	914.0594206872094	676.9054111577036	206.9130883216858	0.028999406844377518
901	950.2514650446682	733.5171368522133	152.17059111595154	0.02742774784564972
931	1058.7460574736115	763.3282666567022	184.03789925575256	0.029142631217837334
961	1099.9436712810339	673.9590772982882	249.6848020553589	0.04835939034819603
991	1014.9648138756824	724.4017255392043	133.41564059257507	0.03356272354722023
1021	1193.7422048551512	866.898191928795	178.8393726348877	0.030727481469511986
1051	939.1931565424842	652.4893774671425	189.26436305046082	0.03853921219706535
1081	1009.0292650169978	759.0018921079926	212.98534226417542	0.02491176128387451
1111	1229.4440460408712	822.0924787751758	197.86179375648499	0.026408690959215164
1141	1531.2455570044601	809.8730042144529	214.64632058143616	0.02899572253227234
1171	911.8563055751722	637.263667476563	199.5091700553894	0.022434422746300697
1201	1171.5725176054104	728.8818990427567	191.95227551460266	0.030412202700972557
1231	813.0166315094683	494.5061071927165	187.32416343688965	0.025061124935746193
1261	1939.772971044392	1050.6223290409087	215.35593247413635	0.02516844868659973
1291	1471.890047443149	938.8896325207439	217.42410516738892	0.022657079622149467
1321	1362.640784110451	939.3851970763372	178.94132614135742	0.025117797777056694
1351	1205.5871196725257	846.0543140284942	200.40214800834656	0.026482541114091873
1381	1598.8681579397605	1007.538573358353	182.49418091773987	0.02861839346587658
1411	1275.7877562470235	820.4392083434941	186.0190281867981	0.024318275973200798
1441	1005.7014411633124	553.7364799953787	240.63234567642212	0.022922899574041367
1471	1530.1620009049702	939.0922639627809	186.7088668346405	0.021320784464478493
1501	1287.9007056516834	853.0291668069361	197.14093899726868	0.02615702897310257
1531	1205.5705525340209	868.2883320326332	181.37287783622742	0.026668841019272804
1561	1264.7694830968715	1034.618964746979	142.64216375350952	0.03371092304587364
1591	1528.5818354939026	1157.2017216268655	222.65751886367798	0.024645347148180008
1621	1245.562069236616	846.4080736496264	228.5871090888977	0.02951844595372677
1651	1401.120361430931	968.42905280607	186.4075791835785	0.022901607677340508
1681	977.5953793869169	706.8913073197588	164.6411440372467	0.02437126450240612
1711	1860.2307749804852	1168.2481191569864	206.42680668830872	0.022532379254698753
1741	1500.704283380033	958.6211964755634	182.58444690704346	0.024889657273888588
1771	1692.6145370011996	935.9350948849487	197.2785952091217	0.017991401255130768
1801	839.0799899981525	596.6178767589695	139.91638207435608	0.025428105145692825
1831	1247.9807339177178	760.1666732597814	153.72794461250305	0.02316647581756115
1861	1560.4369163450142	1019.9352161322372	202.95344805717468	0.029759082943201065
1891	1478.0004856596988	940.5541035117853	183.3012125492096	0.030365044251084328
1921	1483.5390526073513	993.2117014937767	188.21648049354553	0.021011987701058388
1951	1592.4660534256286	1096.7584144854793	210.6103503704071	0.02304532565176487
1981	1478.3556768457931	1044.139998599877	162.8384838104248	0.02413296140730381
2011	1607.2366362282673	912.9046775790504	198.86193752288818	0.022357596084475517
2041	1346.9729729547405	1002.8723434294145	172.51742506027222	0.023397697135806084
2071	1814.1816890083746	908.9272609624157	208.70610570907593	0.019229190424084663
2101	2015.587189368437	1121.175043443447	190.54180479049683	0.023494349792599678
2131	1356.9717070543636	894.2948550306916	169.68643832206726	0.027192194014787674
2161	1270.1230269937032	863.4091049364571	143.7712757587433	0.02100234106183052
2191	1268.7321129734482	965.8424402929058	147.9273681640625	0.020785555243492126
2221	1148.4858883625895	784.4114634552662	143.64889454841614	0.025360483676195145
2251	1168.6802408801516	855.0278171287641	164.75886607170105	0.024491911754012108
2281	1263.7112699788418	877.6432102224796	139.52210354804993	0.02327798679471016
2311	1494.3448765964763	1004.285592060203	166.40340495109558	0.022129861637949944
2341	1039.2097925091507	788.9229383320722	149.98217678070068	0.02107158675789833
2371	1761.603106113795	1059.1446859926696	180.54287123680115	0.02258273772895336
2401	1306.9819837826478	901.7776140912248	143.43669152259827	0.020919008180499077
2431	1618.018495033102	1108.5885686285346	176.87313389778137	0.021127477288246155
2461	1433.171827437661	957.5892835541209	159.75049901008606	0.02393140271306038
2491	1487.983607588904	1016.1079478010809	161.6507842540741	0.03979526832699776
2521	1713.138967517674	1100.4606594126708	169.3338840007782	0.020445173606276512
2551	1272.2013356489254	947.3909109095728	179.73308491706848	0.032303571701049805
2581	1209.0800479911966	932.6290106298005	134.32261300086975	0.03382369503378868
2611	1008.0308333103142	756.4971057307554	142.43521738052368	0.023367788642644882
2641	1678.8151641543684	1013.909308574964	173.1735394001007	0.022724393755197525
2671	1645.2758271378373	970.838685785849	178.84481024742126	0.023660795763134956
2701	1005.0795030109297	812.157330851082	120.76211500167847	0.021355774253606796
2731	1283.7781062677686	850.5891043169175	183.0286829471588	0.030626360327005386
2761	1251.0127892321298	813.4252181748958	171.87030243873596	0.020184671506285667
2791	1049.9880342322037	805.7415805322323	133.48475670814514	0.023074930533766747
2821	1657.870371436904	916.1609887513894	184.00141286849976	0.019828110933303833
2851	1042.135416012642	1010.7487032723529	107.96573162078857	0.019839150831103325
2881	1275.647424336971	894.4369653867061	158.13085889816284	0.023288941010832787
2911	1118.1017916105523	943.5434458861938	132.70254802703857	0.039926014840602875
2941	1066.6473076964048	898.148068511792	122.75979161262512	0.022869650274515152
2971	1221.1629186869154	888.9654310499732	142.22075748443604	0.024046555161476135
