# Supplementary material for: Offline prompt reinforcement learning method based on feature extraction
Source: PeerJ Comput Sci. 2025 Jan 2;11:e2490. doi: 10.7717/peerj-cs.2490 (PMC11784719; doi:10.7717/peerj-cs.2490)
Supplement: Supplemental Information 2 [file peerj-cs-11-2490-s002.zip › experimental_results/result/ant_expert_delay.txt]

iter	test-evaluation/ant_6000_return_mean	test-evaluation/ant_6000_return_std	time/evaluation	training/action_error
1	61.43190868339763	65.07208286378271	124.47980880737305	0.46621426939964294
31	71.53915375642212	79.0457880294575	160.32626152038574	0.45542407035827637
61	12.8632681441403	47.63862277480865	354.16641783714294	0.3157200515270233
91	17.84452358503857	17.66399572275013	339.6018433570862	0.32325196266174316
121	267.9498489368735	20.843716891217245	353.94918489456177	0.19708116352558136
151	421.7009181481584	8.865469662310236	356.31587767601013	0.19343996047973633
181	369.51156943292983	22.44484696719372	354.5491647720337	0.1418187916278839
211	366.1558472167772	31.734397342015416	349.91317534446716	0.10977292060852051
241	441.2191548732462	32.490130090064405	349.23150634765625	0.12093489617109299
271	493.82388612867487	48.205877539291194	348.54269528388977	0.10900586098432541
301	394.3856071690723	20.95656867281685	356.1519031524658	0.09299827367067337
331	289.76305300663427	26.99552787091223	358.113876581192	0.10975489765405655
361	412.3619159014794	59.47963311295247	369.60302901268005	0.0620456300675869
391	315.9124613570846	27.624528595029272	373.73555541038513	0.06952418386936188
421	471.2632721103805	144.57463620033187	351.34341311454773	0.05660059675574303
451	304.78352973770563	36.375240666293365	356.1649522781372	0.06267386674880981
481	478.6465871226524	138.05127844808294	332.8880412578583	0.08138469606637955
511	450.1027584406459	110.60198268176364	347.04591512680054	0.06785616278648376
541	454.88679133976495	151.32359956191735	317.6244547367096	0.051029372960329056
571	450.4519418597704	141.3120649361249	340.8105502128601	0.045852180570364
601	418.22508249890046	160.56512262110581	319.9466276168823	0.06582798063755035
631	442.2429045618498	150.77666762197666	311.12196469306946	0.05065206438302994
661	253.93227042359473	46.96933595728618	288.11806297302246	0.04905520752072334
691	412.40251329751123	16.6547759008396	244.73085713386536	0.054841067641973495
721	416.60368463747255	31.5857123942443	271.8604016304016	0.04380805045366287
751	451.3314158232643	61.00540668317063	232.42906785011292	0.04243599623441696
781	412.0175445364968	103.94220517192917	241.31915426254272	0.04284549131989479
811	425.89743876276742	199.21924963659532	144.39875674247742	0.04279066249728203
841	396.3158448865994	293.33316836355385	169.32531428337097	0.03753608837723732
871	428.14002188472887	116.12320173686624	135.32268476486206	0.03828436881303787
901	217.3787049728219	308.3937790396252	158.89047026634216	0.05179927870631218
931	348.21678925454944	219.1793590945613	124.83480167388916	0.03422659635543823
961	289.79791107412433	176.72696149662664	167.14963841438293	0.041647572070360184
991	327.7573535010631	263.03326326057163	118.19034910202026	0.03827959671616554
1021	346.55664448568905	326.67268609782457	118.23524475097656	0.03329585865139961
1051	479.8092721252833	367.55782742176615	184.26871800422668	0.04616738483309746
1081	448.89345468052744	423.0643537448812	147.2628996372223	0.05556657537817955
1111	358.4181761133862	331.29666461222763	151.2550139427185	0.028835082426667213
1141	458.87559595980315	410.7966481976187	131.45106601715088	0.03784496709704399
1171	561.8153625683132	285.5159499882908	105.78211760520935	0.03168435022234917
1201	544.6265247717398	506.55155975577264	146.45543456077576	0.03242790699005127
1231	503.48992627715205	534.4466417729844	165.29832816123962	0.03271932154893875
1261	254.30244016089108	270.5632439338659	110.55166244506836	0.03402620553970337
1291	353.5255848052768	389.7352933064668	109.88168740272522	0.053757477551698685
1321	378.2463014746429	299.3422144526031	146.44518423080444	0.03418166562914848
1351	382.9645476051212	244.99599029294606	108.73844981193542	0.029770081862807274
1381	388.6383600463607	283.93489573966207	108.03149676322937	0.03492819145321846
1411	285.4335267236285	235.46839764740537	85.53094935417175	0.03355174884200096
1441	352.2570831771467	240.64680558677153	88.36864829063416	0.037962161004543304
1471	328.82930536912744	200.8920415390002	128.92740774154663	0.03540364280343056
1501	371.22210892794226	335.32558422468094	103.24579691886902	0.030137011781334877
1531	344.8536493250209	338.3168650904688	132.2895119190216	0.023837048560380936
1561	340.74106837404673	330.3253779205596	122.1953797340393	0.05517580732703209
1591	437.9283914550562	294.2447638367809	140.05211973190308	0.026542704552412033
1621	344.04087853460172	213.5789908740934	57.06779360771179	0.027182459831237793
1651	377.9571336997653	378.0959251494169	154.61863660812378	0.030421758070588112
1681	527.53231561964316	305.10812504736316	113.40766525268555	0.02479938231408596
1711	389.0538113181757	258.0748745613064	105.37740302085876	0.027577202767133713
1741	369.63531362800694	227.29554812293384	89.79081535339355	0.026883551850914955
1771	364.7304711820887	311.02189983066495	105.38075542449951	0.04447467625141144
1801	540.79300104278275	226.45679361074477	98.92809772491455	0.03680817782878876
1831	250.71643483865228	237.43374902091927	129.19167375564575	0.024421045556664467
1861	455.72955609091227	172.32475304549737	79.66590285301208	0.02813798189163208
1891	364.53647759931266	330.7901146200777	118.5518102645874	0.023940425366163254
1921	309.24256654917184	319.2030363744391	77.84336876869202	0.0258671622723341
1951	449.48557074147237	225.79454692235916	88.90667724609375	0.02462848834693432
1981	391.3619234562777	332.82135108200225	183.41543197631836	0.021984931081533432
2011	319.5179212283931	283.3232997096324	95.38623809814453	0.027545783668756485
2041	386.53819656498524	230.25719041098776	112.20657753944397	0.025520265102386475
2071	354.1572753907505	323.788163364885	146.782794713974	0.02380618266761303
2101	302.26923926952554	331.8100190568426	118.98206567764282	0.024707240983843803
2131	586.39784002849325	411.8581356464921	155.32146692276	0.026645928621292114
2161	452.1231030494369	270.842020504245	121.67322826385498	0.02140357717871666
2191	404.4075989657489	268.1684431550894	126.5777997970581	0.02265310101211071
2221	506.6413752277605	252.39455318025915	127.6681535243988	0.023781735450029373
2251	323.1006681548746	337.3507841228496	107.62088346481323	0.023528853431344032
2281	412.60576665946195	355.93445082674145	144.34120178222656	0.028948619961738586
2311	329.9712717087059	297.4711658249671	118.13846254348755	0.023928942158818245
2341	376.19878271859517	279.1652768555614	133.58404445648193	0.02300690859556198
2371	322.50703955031565	362.41632928259867	131.48794722557068	0.024416333064436913
2401	580.69927482614605	245.262802139165	91.91691422462463	0.022923793643712997
2431	348.22688158228476	292.8216985178563	123.59822511672974	0.02572953701019287
2461	259.44652929538745	281.97009119954305	68.09199047088623	0.024447696283459663
2491	221.84989979031573	260.20165050019153	114.78868460655212	0.022901689633727074
2521	303.3092941793894	233.8588053802599	149.5890839099884	0.028333306312561035
2551	269.6861690958235	217.04245889055062	151.05849719047546	0.023070579394698143
2581	472.2248474800959	238.42933743111132	133.4197120666504	0.021738998591899872
2611	489.2453880951218	316.89763333928465	121.82969355583191	0.022913942113518715
2641	450.20269160434887	236.40954858489636	127.91107225418091	0.024697814136743546
2671	457.9997524470161	383.9808801682038	127.95770788192749	0.023458268493413925
2701	276.2648837278042	287.32189335355355	96.993323802948	0.02066090889275074
2731	237.74837543193934	188.81638814148843	128.91666221618652	0.02267628349363804
2761	308.138262338401	237.50748183364303	116.87790036201477	0.022954588755965233
2791	305.00000336027256	340.18910682966094	121.87876987457275	0.02884666994214058
2821	295.22782772685406	356.4643140179865	128.47450876235962	0.03323252871632576
2851	583.90107984249056	424.0116512953825	95.56740236282349	0.022939911112189293
2881	553.07892757864096	317.7886630389887	118.50505232810974	0.02313513122498989
2911	408.0361550002355	237.09391832021873	69.61653113365173	0.02384817600250244
2941	517.82076076858914	207.23569363360525	93.88152647018433	0.024101464077830315
2971	440.20354097199464	394.7336054998573	148.9886920452118	0.024037297815084457
3001	293.3057501847794	251.44507451379408	124.95664405822754	0.021351536735892296
3031	357.630149148421	347.0316643329473	145.9482867717743	0.023140639066696167
3061	269.29204850836913	234.83879687814013	113.28417730331421	0.0228077732026577
3091	324.2106145981038	333.1217160942794	110.72309017181396	0.032386310398578644
3121	308.2893471376994	345.86762296722833	150.10375785827637	0.023650065064430237
3151	271.8273217448808	221.45682559599135	101.66833853721619	0.02622429095208645
3181	355.31576220877764	317.18317275968025	99.86194467544556	0.021417608484625816
3211	324.8509698188064	262.75191502132304	138.0122377872467	0.021457301452755928
3241	367.3614109815487	407.73351909451253	85.41140031814575	0.022283514961600304
3271	310.9443364818139	303.008150851083	77.91328167915344	0.020294349640607834
3301	272.63925347675996	214.68140154466806	85.31691074371338	0.03656471520662308
3331	225.72577530403737	179.68251108332177	89.9541802406311	0.04127468541264534
3361	328.9411670898431	322.22911016322934	111.11238670349121	0.023210186511278152
3391	374.90838413186134	308.1239980569202	138.0338921546936	0.01974419318139553
3421	254.0475910361036	294.3603153982206	134.54288601875305	0.026141777634620667
3451	306.2763433967021	289.13688618787785	142.9084596633911	0.023375872522592545
3481	236.97132630346675	218.93198434279074	70.22073268890381	0.022418508306145668
3511	432.8885912211258	464.1613389364322	168.96686577796936	0.022987451404333115
3541	198.76964398060002	225.13486067069422	113.41628050804138	0.02201961725950241
3571	281.530186118997	267.93212659056024	122.53487157821655	0.02177163027226925
3601	264.451272490768	274.7725167929122	82.51378154754639	0.02281048148870468
3631	349.5724383570271	275.01156897465376	73.7310881614685	0.026728495955467224
3661	364.56891452129145	284.634186772312	115.89119529724121	0.020932873710989952
3691	403.7106607431649	340.91020841724674	122.58672881126404	0.02317914180457592
3721	365.68138620971337	385.76070267751106	125.70562100410461	0.021834608167409897
3751	399.4512787390832	469.23517942331154	138.29897952079773	0.024462450295686722
3781	307.356032486672	223.11823120090108	116.95166039466858	0.02336086332798004
3811	349.71321898671425	407.22438530749247	133.53127026557922	0.031000301241874695
3841	322.09433917114825	356.5387352644082	130.29698586463928	0.024891382083296776
3871	338.3287191228199	270.025224318554	122.97608733177185	0.022034265100955963
3901	366.9815695962456	388.4252437719988	95.77951455116272	0.020631713792681694
3931	527.934249054037	557.1026645644813	146.09202814102173	0.02258930169045925
3961	471.1342179338128	451.3309282787437	130.56191778182983	0.02348252944648266
3991	484.4350949202253	455.33070066713407	134.07199144363403	0.02298368141055107
4021	430.2186293633204	404.4675158607554	131.2578797340393	0.02125002257525921
4051	323.1242241682454	288.213015218305	144.10698914527893	0.02264614775776863
4081	348.57357266371764	265.9663108837735	107.23279213905334	0.025869740173220634
4111	404.70572391477486	367.31372118632686	110.12162804603577	0.022179249674081802
4141	389.8592202174852	328.00636565172385	120.69352602958679	0.030222246423363686
4171	447.1284115015915	417.70093259851365	127.30729866027832	0.02226305939257145
4201	422.54846713097265	490.3188905486487	105.6902368068695	0.022494176402688026
4231	401.686670203327	359.5340303856206	138.379647731781	0.02586536481976509
4261	299.892143719071	283.25732074886366	73.47714829444885	0.02225361205637455
4291	315.34578678942063	322.7553180514203	85.0918481349945	0.022950388491153717
4321	451.57151223071685	457.331793765621	124.67484259605408	0.02054615505039692
4351	425.1464898607932	353.0314769422143	126.12253785133362	0.028667226433753967
4381	449.5443050360168	411.06039517801827	116.93463587760925	0.020327335223555565
4411	312.1656610361281	342.6893800872898	126.78860139846802	0.01974787376821041
4441	397.1972459129604	465.38985330211784	139.81352519989014	0.019025539979338646
4471	503.6686332200902	384.35032418234334	135.40416169166565	0.022613059729337692
4501	275.5383113872306	267.67153253830514	133.06104826927185	0.022837704047560692
4531	449.87454450303574	362.79365867484046	113.13261890411377	0.021355347707867622
4561	426.9466705081697	291.78760247120476	127.4149968624115	0.022432206198573112
4591	331.2936101290746	332.997060782207	113.1358253955841	0.037428442388772964
4621	371.6697959377844	315.7806193909066	88.73521089553833	0.021463492885231972
4651	423.1244633244167	365.2171315185371	128.01063919067383	0.021305005997419357
4681	329.74696183445013	359.19819263696655	134.72001099586487	0.0233481265604496
4711	501.7919119084465	487.69597120692697	119.38228058815002	0.0206355731934309
4741	432.8708886058502	306.2442974288675	127.1738805770874	0.022445132955908775
4771	334.96297914882797	346.6973777427158	110.82954621315002	0.022318487986922264
4801	392.1799950308082	296.1446626986747	134.53571581840515	0.02292071096599102
4831	327.99152989689674	233.7926305603404	83.0543954372406	0.023887865245342255
4861	432.71398018898975	487.16076512968726	124.79714870452881	0.03169608116149902
4891	438.1730355293993	289.44544061835995	136.3841655254364	0.019929297268390656
4921	413.6205389177836	350.76594566971886	112.64085555076599	0.02496343106031418
4951	363.30039037900156	373.1733464138577	86.81026816368103	0.021703949198126793
4981	362.0052406410912	367.2062226258162	131.00045800209045	0.02146046794950962
5011	380.22634424335575	371.7176339274612	108.11222815513611	0.031390924006700516
5041	424.5179893296886	380.2869682824508	114.1674292087555	0.02072981931269169
5071	407.2689778229144	358.08598365376105	143.3634660243988	0.02160298451781273
5101	355.12134666114935	365.32145602718407	113.41067218780518	0.022608211264014244
5131	460.8902885147259	384.3121657816235	127.28247880935669	0.02032012678682804
5161	443.86146979421125	331.6863111975455	151.03376483917236	0.022129232063889503
5191	409.78004357343707	449.03085242833185	142.00813722610474	0.022648898884654045
5221	498.5781850381942	469.6161122854169	126.9489631652832	0.01920136623084545
5251	450.3830972627862	390.85556893074397	126.91445207595825	0.02078293450176716
5281	366.83184134479234	284.4234400461665	89.8245747089386	0.020338764414191246
5311	379.98009126502126	364.8226909922213	115.07921552658081	0.025322308763861656
5341	444.25181751338687	440.48390018044944	116.82880187034607	0.01928972825407982
5371	457.9325307255149	458.48722565134847	105.47335028648376	0.019237829372286797
5401	433.68614004080183	468.9955087688948	147.8643443584442	0.01898224465548992
5431	368.9110560724387	329.51480249822947	116.68160510063171	0.020035088062286377
5461	347.128753454397	340.1841293061035	110.98491168022156	0.03178388625383377
5491	464.8148801610521	404.5586109528219	146.28695130348206	0.02222505398094654
5521	350.7048987204879	349.80334574755693	107.24546837806702	0.02169571816921234
5551	482.8496486705577	400.5085431761094	139.03778910636902	0.022832674905657768
5581	339.107845399494	294.5882130766752	126.31093192100525	0.022318115457892418
5611	352.60005531153763	360.1550024339665	109.64049315452576	0.021237274631857872
5641	492.0991485878922	439.62877741014864	167.49296736717224	0.02238486520946026
5671	402.38151201159894	426.7677662191874	115.15527892112732	0.021320108324289322
5701	422.2787727679365	422.0388947603377	127.29258298873901	0.02093820460140705
5731	374.1479326054021	334.17877469553457	158.76515007019043	0.020834678784012794
5761	387.3977081240597	318.33139754106975	121.98920202255249	0.021991664543747902
5791	400.47364493453165	289.7726460410349	146.14870190620422	0.018524451181292534
5821	436.4112366617421	383.0889122864439	96.05707383155823	0.01971099153161049
5851	335.57217034914277	335.6521249947054	166.04841208457947	0.036062683910131454
5881	278.7720911025653	342.8743002605195	134.3891727924347	0.03212691470980644
5911	362.4019064448385	333.2942757314725	101.67518591880798	0.022576168179512024
5941	243.83770691008903	286.62811050015864	80.97821164131165	0.019397925585508347
5971	296.28180058480905	264.68672611842163	147.33997654914856	0.020949551835656166
