# Supplementary material for: Offline prompt reinforcement learning method based on feature extraction
Source: PeerJ Comput Sci. 2025 Jan 2;11:e2490. doi: 10.7717/peerj-cs.2490 (PMC11784719; doi:10.7717/peerj-cs.2490)
Supplement: Supplemental Information 2 [file peerj-cs-11-2490-s002.zip › experimental_results/result/ant_expert_Prompt_LSTM.txt]

iter	test-evaluation/ant_6000_return_mean	test-evaluation/ant_6000_return_std	time/evaluation	training/action_error
1	58.26899426268204	63.779587688995676	117.67409300804138	0.46966201066970825
31	52.16490667450667	65.71928724465485	158.17391443252563	0.41596078872680664
61	-206.96551538606153	70.73823567817468	365.5179510116577	0.2694109082221985
91	-102.98573175974008	18.63760599020705	364.9200508594513	0.2311888188123703
121	322.07208813433755	25.701543361436286	386.63212513923645	0.21432770788669586
151	525.4168221618488	12.796855304817564	383.8400647640228	0.13244199752807617
181	561.0305121709641	13.446515943090796	380.5733325481415	0.11253048479557037
211	516.8037736843789	29.903222970094735	384.79056334495544	0.09236432611942291
241	539.1825480312815	39.55065186150622	375.64190912246704	0.12536559998989105
271	520.8434106715931	73.01235688644809	363.5999345779419	0.10493500530719757
301	317.3651906756562	120.18947632840289	319.8277974128723	0.09903239458799362
331	425.97393624647754	131.0754180214128	330.44643902778625	0.08799906075000763
361	304.1506898432392	90.27080417472474	337.113792181015	0.07129304111003876
391	355.6883026164741	161.66346133645604	281.8828356266022	0.0905858650803566
421	279.95915962468183	148.0028403015029	263.88202118873596	0.15786460041999817
451	215.95275494799935	132.06347955642832	274.964928150177	0.0631054937839508
481	224.76194281205323	140.34295427000973	257.0099973678589	0.06223006919026375
511	320.19178585379797	211.5290425467607	265.47074937820435	0.0832388773560524
541	325.524382358486	182.1057758558071	324.5424847602844	0.05908200889825821
571	420.75673538491884	217.58793406379323	333.3513345718384	0.07418562471866608
601	181.3757520022047	164.26185123648162	211.10462832450867	0.04849034175276756
631	204.55181830657403	175.9891164765555	194.5875198841095	0.05714231729507446
661	86.08456655172218	104.20537140268732	177.43497371673584	0.05472186207771301
691	216.76743154949244	212.75832424762294	221.79369282722473	0.05549854785203934
721	212.77397503161635	285.17597753351055	168.31509947776794	0.042479321360588074
751	520.6368788878391	395.4461161545987	234.1376714706421	0.047825705260038376
781	303.3698637613295	218.03595548750906	231.12380576133728	0.039364539086818695
811	267.7400492873342	252.7055211709517	220.54808902740479	0.04934084787964821
841	290.08889569343063	310.5802135641838	171.43236327171326	0.036639053374528885
871	638.2732220586959	468.8148458310474	248.68019580841064	0.036444682627916336
901	557.3026886117822	492.9887945884483	232.6966803073883	0.046774398535490036
931	590.4102074147363	442.75225264318806	238.4749619960785	0.03519440442323685
961	615.9700310337682	466.03193562004594	209.57496738433838	0.056746985763311386
991	453.04661527752984	442.99188417221916	227.26627802848816	0.03900257125496864
1021	627.5801213764893	473.7518145914189	219.10472226142883	0.054891832172870636
1051	404.1572100231218	452.7561955121779	235.62277126312256	0.051656994968652725
1081	675.1852363189087	617.0065968125328	240.14431262016296	0.04134923592209816
1111	1160.0657282067232	507.41355795936744	308.00928831100464	0.03044779971241951
1141	680.8021919705187	565.2428578013694	232.89130187034607	0.03898293152451515
1171	729.8289911385607	676.9961247837758	238.51818537712097	0.03123384527862072
1201	740.3094916955382	510.98193686302096	211.85958766937256	0.03196753188967705
1231	892.7160937456048	549.386602009047	323.0363817214966	0.0315670445561409
1261	1119.2307749735874	539.9837848431268	316.0940158367157	0.03357798978686333
1291	1139.5687562022256	620.8163411039478	308.69661021232605	0.03287392854690552
1321	1003.3255629984601	515.3546881886256	329.6286256313324	0.029128307476639748
1351	908.9559802067664	591.622294059559	283.5180606842041	0.029587259516119957
1381	700.6854049528063	583.3936592428305	214.13437938690186	0.02875898964703083
1411	1062.0628456039265	503.78649143869933	324.15035343170166	0.032226838171482086
1441	866.8045198857603	503.31815240484485	283.8728652000427	0.03311645984649658
1471	726.4491344058786	495.44993835905706	213.62514781951904	0.03311905637383461
1501	1100.3782871893059	583.2351741940263	299.2934920787811	0.02949352376163006
1531	901.8120450355584	671.0860776859063	247.96646857261658	0.031214222311973572
1561	928.209762887801	559.9237904776851	263.9148783683777	0.02936696819961071
1591	902.7449361673358	654.6945162337571	285.7694594860077	0.02428354136645794
1621	903.6208751147503	570.457373876943	263.2961094379425	0.028139794245362282
1651	709.412722806255	574.8861407029034	232.95731592178345	0.03413672372698784
1681	1052.0476189810295	539.6256487935148	275.53417921066284	0.032498523592948914
1711	882.140270995475	663.0540647774006	226.53592324256897	0.026307856664061546
1741	967.109319669731	627.9107168510287	303.4476296901703	0.026185324415564537
1771	923.7061068071579	589.8267769322078	290.366468667984	0.0261835940182209
1801	988.1627421811685	635.603738004265	260.1104803085327	0.028980670496821404
1831	813.4066317262556	634.3709778718991	269.9957630634308	0.04797233268618584
1861	982.4074551366815	544.1404775995884	273.7870635986328	0.02420354261994362
1891	908.8313986266601	597.2022651306565	225.32974481582642	0.030045246705412865
1921	905.0061734001952	627.1407735141456	249.258154630661	0.037653543055057526
1951	1063.016109134811	622.9784446897243	281.7739751338959	0.03742675855755806
1981	794.2881615145807	545.9331273345081	200.8700807094574	0.03746968135237694
2011	656.4161195002876	587.767425815995	200.8722038269043	0.023006398230791092
2041	848.2320550964805	597.8471618362751	216.10071897506714	0.04654882475733757
2071	853.980798066931	519.0632575591071	259.76601004600525	0.03202543407678604
2101	1005.8607239297339	500.29109570433195	275.9301197528839	0.045487526804208755
2131	1210.4264164239714	544.8800124507753	315.3769338130951	0.025812720879912376
2161	1063.0526321742782	564.1098536433183	290.78030920028687	0.02396932616829872
2191	820.3087209117479	640.5185586752535	203.73920893669128	0.031122097745537758
2221	990.4254547500084	582.660744688337	232.3917100429535	0.02684861421585083
2251	897.2751138747809	492.6871357065875	228.89857482910156	0.026124317198991776
2281	854.7182026989773	609.2625665511847	221.94743537902832	0.02542264759540558
2311	877.689847570341	630.2479021682836	224.97663497924805	0.029102880507707596
2341	1007.5290750327403	586.827302946714	245.64694142341614	0.03027227334678173
2371	883.762814731099	656.0015222490321	242.2786157131195	0.02017236314713955
2401	1159.576053273007	631.5169691082593	279.00704050064087	0.029169531539082527
2431	902.5562731475482	586.496580605704	250.43650436401367	0.02401127852499485
2461	874.525486841019	583.4087223204705	209.4437165260315	0.019015628844499588
2491	1059.0429171077074	617.7966228382298	256.54222321510315	0.023557264357805252
2521	805.2519952219715	546.1174769126644	236.49004554748535	0.024924540892243385
2551	981.6233159499061	689.2728354676995	266.80059027671814	0.03390957787632942
2581	737.6533238075551	560.8935482925714	205.65497660636902	0.030809780582785606
2611	914.1999027878995	556.7636532449617	222.9706630706787	0.026354815810918808
2641	996.3100556833242	605.0135294077888	267.9211542606354	0.025831138715147972
2671	816.1529832080045	568.6634483156661	206.01909112930298	0.028857631608843803
2701	710.9795929784465	560.892890864707	169.3049247264862	0.027127185836434364
2731	1009.3926076563872	645.0305834689622	232.34663081169128	0.023829182609915733
2761	895.8610550480839	656.6705275677119	210.78135585784912	0.022801730781793594
2791	802.5002245243091	622.6067590721369	206.54795789718628	0.024592524394392967
2821	985.0230529807563	629.8565934609512	237.14862728118896	0.03406814858317375
2851	704.5834338068498	489.05584100512243	181.6776123046875	0.025721324607729912
2881	811.1551982031643	580.5278098719472	202.5815989971161	0.027448976412415504
2911	1034.3395954968305	707.3045812926377	289.70585680007935	0.025528473779559135
2941	878.9069583800248	582.0767465454334	203.4230716228485	0.021139195188879967
2971	1013.2450743163952	704.2191504011197	243.19324016571045	0.022014886140823364
