# Supplementary material for: Offline prompt reinforcement learning method based on feature extraction
Source: PeerJ Comput Sci. 2025 Jan 2;11:e2490. doi: 10.7717/peerj-cs.2490 (PMC11784719; doi:10.7717/peerj-cs.2490)
Supplement: Supplemental Information 2 [file peerj-cs-11-2490-s002.zip › experimental_results/result/ant_expert_Prompt_LSTM_delay.txt]

iter	test-evaluation/ant_6000_return_mean	test-evaluation/ant_6000_return_std	time/evaluation	training/action_error
1	70.10043826245024	79.87336763200126	67.1893150806427	0.46717730164527893
31	93.49476755004162	81.97957757060357	97.68737983703613	0.39094024896621704
61	-42.80343879160469	45.924812916996544	254.31385159492493	0.2743452787399292
91	-50.988225499177545	29.86538417270108	256.5668547153473	0.27719083428382874
121	193.6055065925397	21.567307927886496	254.90671706199646	0.18963313102722168
151	457.44890454610766	13.19315839084566	255.0939061641693	0.14638851583003998
181	505.3670081542061	14.128486648740664	260.78638672828674	0.16173487901687622
211	331.2542010279205	24.149605180616422	256.5188970565796	0.1287233680486679
241	442.4139685999529	18.609592387653734	264.1216938495636	0.13156060874462128
271	365.7448217830209	22.913312213111503	259.5894179344177	0.11696691811084747
301	368.9775248926517	19.68545302829527	258.15246319770813	0.1077534481883049
331	566.2420435414322	18.797018177514488	263.49019598960876	0.10326244682073593
361	346.6140845896224	34.443402769402866	257.65295028686523	0.10276110470294952
391	447.2961040688451	24.545954662361943	254.75741600990295	0.09370826929807663
421	428.7516027429351	41.772561952301466	261.29554414749146	0.10827711969614029
451	499.3238489175045	75.53703277868851	253.4986057281494	0.08788686245679855
481	503.678731309845	89.48673419277195	254.1295042037964	0.0914466455578804
511	511.27004731460516	44.31649143452634	257.16465497016907	0.07334941625595093
541	481.7927773208885	116.68266271757908	252.35010409355164	0.09246717393398285
571	475.82598497625213	101.87701479206194	250.6006269454956	0.0832173153758049
601	473.7783205397645	133.74194256032362	248.5549464225769	0.07670149952173233
631	445.9873838249663	127.57548262494576	251.06664848327637	0.0755295529961586
661	502.1707260440248	123.13812641814873	251.8236382007599	0.0721152052283287
691	435.1419777020097	218.30378359650697	212.96252059936523	0.06881984323263168
721	491.7121358411334	112.31764505826506	245.1697084903717	0.07838596403598785
751	494.2235108013602	172.12721907905333	245.9066686630249	0.06477709114551544
781	432.52309036584916	163.67641341101677	238.03774285316467	0.07596695423126221
811	493.47486594214155	108.9689992677526	241.42761206626892	0.0681978240609169
841	451.58831619921517	166.7933468909528	239.88945960998535	0.05923198536038399
871	424.64331644979154	131.3639960069582	225.7014663219452	0.06021710857748985
901	533.737409270298	187.6373123934286	242.80942368507385	0.08779633790254593
931	463.70761017361446	157.57766327179857	223.17985367774963	0.06715233623981476
961	487.0470658955868	160.44374542906937	232.98318219184875	0.05253952369093895
991	461.3824327195762	138.6758681539944	233.7552604675293	0.052330709993839264
1021	407.5797478084207	143.84940836299023	246.35560703277588	0.05627964809536934
1051	513.8262787283401	162.32308502273696	251.02254676818848	0.05227431654930115
1081	534.0751599579712	174.93621787686033	249.98809623718262	0.052366483956575394
1111	426.61973074627093	164.21460781771538	246.34096360206604	0.07796251773834229
1141	458.758105002105	268.90664694610916	256.34856367111206	0.04659165441989899
1171	470.15721063110374	279.7792254966275	252.75971245765686	0.05345289781689644
1201	452.792599350924	201.05324733493367	243.12181210517883	0.05017206817865372
1231	397.8221405375812	178.18132833497344	237.25571632385254	0.04544107988476753
1261	471.5136066156018	297.28057531987395	235.46838808059692	0.052656497806310654
1291	456.40819010390106	272.1383115586935	249.11429166793823	0.04446027800440788
1321	509.6073662876148	209.9635134327994	240.0567855834961	0.06334910541772842
1351	497.33329643369774	264.70865724902484	224.06770253181458	0.04742228612303734
1381	493.8131891646465	252.40152341527872	248.50241541862488	0.042179446667432785
1411	427.6188908393671	191.8087603528182	240.17023277282715	0.05460512265563011
1441	508.6318683684084	314.40803191999396	236.55189752578735	0.036526091396808624
1471	480.42824496113286	261.88332518284824	266.2502040863037	0.048425085842609406
1501	370.12046821840045	226.02659821859564	251.1131751537323	0.038441095501184464
1531	477.3976655232286	272.53327523455783	256.452388048172	0.04846396669745445
1561	466.0983486934258	291.5356607187329	245.51976704597473	0.049678049981594086
1591	396.652371413131	210.01506585297966	250.95105743408203	0.040439434349536896
1621	408.02429000923325	201.14070667645134	253.90137028694153	0.05806046724319458
1651	511.2411153404797	303.011576342577	242.58783292770386	0.04661920666694641
1681	504.30212656618596	412.26803909098214	250.86208367347717	0.04058266431093216
1711	471.99935485226007	333.61273819252295	247.58200645446777	0.04130981117486954
1741	409.6895527677365	268.7448679404382	245.58062744140625	0.04166503995656967
1771	557.4763354473167	239.66088538721235	228.22127747535706	0.04627963528037071
1801	465.7688081564003	337.0099778266964	234.83659958839417	0.03843151032924652
1831	412.29078046596544	214.04141964604105	244.88791847229004	0.042194705456495285
1861	481.2600394920313	317.5558335828724	259.0853695869446	0.03722059726715088
1891	434.6782390468309	395.1306249378765	252.7887830734253	0.037345416843891144
1921	562.2436333107402	297.5129566457913	249.2120680809021	0.046533357352018356
1951	561.3576013538681	397.44378528154067	262.3197023868561	0.049628354609012604
1981	428.669583550223	355.19368181613453	260.1474361419678	0.02995193563401699
2011	555.4829203166687	355.86764733607316	251.81502842903137	0.039591412991285324
2041	492.6654469246139	250.96208665152733	256.4389822483063	0.04432523250579834
2071	473.2253589908957	241.3495606591666	250.16108512878418	0.037647124379873276
2101	400.9168249711807	272.3166737314605	246.5473906993866	0.03413389250636101
2131	552.5545192533299	219.16500359721402	260.31936740875244	0.03930533304810524
2161	417.4467138751165	233.8467290032701	258.76789951324463	0.03609415888786316
2191	552.764640783575	281.03037024945263	265.01503896713257	0.037587761878967285
2221	435.2311375688224	314.5770253110886	263.6015148162842	0.0580986812710762
2251	541.6041669714938	285.56865141341274	263.3166012763977	0.03592119365930557
2281	533.1455447875128	243.73198474509485	265.738481760025	0.03007202222943306
2311	369.41124269938047	214.61242238582975	262.22157311439514	0.032114580273628235
2341	494.2751620220634	233.96442351647104	263.17149925231934	0.033421993255615234
2371	491.09036797060725	325.1243427884259	264.3313293457031	0.03357178345322609
2401	622.8871197725624	402.93346062530554	262.40558552742004	0.02974112704396248
2431	505.5381243656458	329.03125668054236	259.58376479148865	0.03564482554793358
2461	453.41946873930783	296.39085957561736	264.26114797592163	0.03142057731747627
2491	417.6040305509646	319.69773829767456	254.8283975124359	0.037374258041381836
2521	464.1436457494209	225.74755734993093	245.23874306678772	0.03472130000591278
2551	644.8983771894557	293.98599702974155	255.49678134918213	0.033355463296175
2581	596.6046538641151	314.85177221289865	255.68707036972046	0.03453637287020683
2611	478.2434240994768	210.1918448839786	248.28217768669128	0.031992822885513306
2641	300.5996190769572	242.6206189023616	243.36075949668884	0.031891729682683945
2671	542.3891496375683	179.73159591496918	249.5934419631958	0.03276200592517853
2701	586.2162518783304	205.18237886328134	255.65396976470947	0.032069843262434006
2731	596.3910739513525	399.05552082852165	252.55134296417236	0.031188437715172768
2761	486.10534652037757	195.9075179157193	258.93426990509033	0.03166013956069946
2791	583.4702055201683	271.2503273880887	273.8076739311218	0.027228420600295067
2821	429.8778465443363	272.9114705693766	254.5219705104828	0.040406595915555954
2851	480.4246746963893	278.5065547488831	243.38909077644348	0.03119196742773056
2881	441.8543977070987	283.14811291012506	257.18735241889954	0.03199482709169388
2911	565.5437239626106	231.95751751396423	260.17610359191895	0.05263756588101387
2941	433.9563414417829	297.0814153225725	258.81740403175354	0.028281286358833313
2971	336.1000776181762	206.4469821999988	258.87868332862854	0.02887582778930664
3001	479.1225574791325	329.4513182254775	261.40414786338806	0.0317423939704895
3031	593.1281339047914	201.25513757709226	259.5843086242676	0.03381432220339775
3061	396.2368002993803	295.2895139814512	254.49208545684814	0.031645119190216064
3091	480.9257121687253	309.19733604684035	267.25510144233704	0.03480752930045128
