# Supplementary material for: Offline prompt reinforcement learning method based on feature extraction
Source: PeerJ Comput Sci. 2025 Jan 2;11:e2490. doi: 10.7717/peerj-cs.2490 (PMC11784719; doi:10.7717/peerj-cs.2490)
Supplement: Supplemental Information 2 [file peerj-cs-11-2490-s002.zip › experimental_results/result/ant_medium.txt]

iter	test-evaluation/ant_12000_return_mean	test-evaluation/ant_12000_return_std	time/evaluation	training/action_error
1	90.0809795760919	80.30789542280182	124.96939706802368	0.4363833963871002
31	116.17051789357241	91.17204930250404	172.64260077476501	0.3759209215641022
61	-145.08547038572465	92.47277682406002	225.25897216796875	0.2702825963497162
91	-122.98688322567995	109.07450797145532	246.23446607589722	0.22308798134326935
121	46.435570320770815	71.49371322466885	263.64964175224304	0.1810331791639328
151	270.6980444115423	27.120266556567238	242.54782915115356	0.13595567643642426
181	411.41561089409413	12.921756527357049	246.01191353797913	0.14555422961711884
211	442.8779554114234	34.19205420259284	243.67252612113953	0.10492267459630966
241	461.0977425744274	35.583538480677994	245.89236187934875	0.09468397498130798
271	401.6990232244384	61.35411544844181	242.35874366760254	0.10498712956905365
301	319.72336130981404	127.96773308034508	242.56228256225586	0.08194157481193542
331	453.47286741496015	70.70046726639853	238.71134233474731	0.09237945824861526
361	303.7380454671622	126.46327785519189	241.91285514831543	0.08374078571796417
391	361.5108698434891	139.862692286166	240.5309820175171	0.0678107962012291
421	387.05668172850864	104.80980803705963	240.04072332382202	0.07187032699584961
451	403.61323608791696	114.3512276743423	250.62402749061584	0.07327117025852203
481	417.62323065845567	98.64934016552857	238.8366415500641	0.060147274285554886
511	451.5851481976528	79.1190170326828	238.17685413360596	0.05992924049496651
541	439.9211341065311	117.23012502463072	239.67847204208374	0.06606069207191467
571	494.9888635982734	51.43432366002389	237.92365193367004	0.05359187349677086
601	493.01832309696726	31.855753246813084	241.81038236618042	0.055612433701753616
631	523.0299781423462	37.80645742603642	237.5708909034729	0.06457068771123886
661	513.3708808638869	74.46611061711289	237.490642786026	0.050892941653728485
691	512.6585889636558	42.54691445346015	238.31584763526917	0.048441093415021896
721	518.9376551107449	58.57424220449793	237.19606351852417	0.04384736344218254
751	512.5676292563155	42.887097502739906	242.1789391040802	0.04585421830415726
781	503.4000782892738	55.20580486569569	246.2772877216339	0.04785400629043579
811	511.9451359997988	65.90380845986203	238.952894449234	0.045010652393102646
841	589.4638155258967	243.51143636990793	227.49804854393005	0.03768021985888481
871	572.8427046818624	93.0035004011025	241.2950472831726	0.035005711019039154
901	601.9930376051191	150.48618222041276	234.7353482246399	0.037942469120025635
931	599.8737650131671	161.0470529272741	250.95249962806702	0.04608070105314255
961	585.4047852995004	145.95200456758585	241.5213131904602	0.0325748585164547
991	588.0949236042347	227.25242095316295	244.4323546886444	0.03402835875749588
1021	762.1270452074167	375.0803560470713	238.55722069740295	0.03583306819200516
1051	784.7638781844413	481.6949754795276	238.73580408096313	0.03388730809092522
1081	874.439079153019	466.9013701637106	226.3388044834137	0.03621716424822807
1111	1031.3689084385626	581.5713494333482	221.64101243019104	0.029160087928175926
1141	892.8214586823333	540.3756199667434	214.3058431148529	0.03255428373813629
1171	1091.685254464618	688.5125378348989	204.6051528453827	0.03691587597131729
1201	1054.9077551906757	571.6885140603983	229.63814520835876	0.03162399306893349
1231	963.6040497744386	514.8245604237683	232.59447503089905	0.03035695105791092
1261	991.0395773102922	441.18411655273576	231.54695463180542	0.03067023493349552
1291	1299.934844443389	499.54720080894475	226.57768273353577	0.034260477870702744
1321	1366.2251851016467	589.040760873879	231.3985939025879	0.029786676168441772
1351	1360.370160435089	562.2426700080373	231.97305512428284	0.02754591405391693
1381	1490.0756126776382	550.9824887994022	222.81095027923584	0.027648910880088806
1411	1323.9923649793889	588.5536088167581	225.02557110786438	0.028324797749519348
1441	1418.4161227447723	504.2232138183373	241.87293601036072	0.027069514617323875
1471	1252.2909763290497	550.6774525064114	220.04554653167725	0.025547733530402184
1501	1492.4977962456906	627.2119723838941	201.6406807899475	0.02328074350953102
1531	1547.1444579076262	537.860180211945	235.56582689285278	0.030208146199584007
1561	1315.2830406554258	594.3166311366049	232.1105442047119	0.025761106982827187
1591	1606.8976260072375	590.51347159752	210.94934463500977	0.026316553354263306
1621	1571.6919723956257	502.45426897864377	217.16056752204895	0.02756747230887413
1651	1523.3167072377132	547.940989512234	232.37636065483093	0.023239105939865112
1681	1598.0529458597198	475.8571947722654	226.9295449256897	0.02216372825205326
1711	1495.5571169831496	442.47749607172614	245.2707018852234	0.02265927940607071
1741	1459.1036045246065	651.6596097874868	208.9359381198883	0.02327663265168667
1771	1478.424444710982	460.26660318962143	227.99307131767273	0.022876648232340813
1801	1555.2041188406863	526.2561908276857	214.48043012619019	0.023638660088181496
1831	1530.6749711416942	646.7986282048141	207.96109819412231	0.03260520473122597
1861	1218.210060172835	555.5939467844692	215.5827136039734	0.021215299144387245
1891	1366.5044214132583	510.9424892895401	229.8481993675232	0.0241718590259552
1921	1664.0406714206092	514.346121700628	229.87007212638855	0.024027762934565544
1951	1430.906357500181	577.8083491695086	211.41354131698608	0.020489707589149475
1981	1478.2736371104218	539.6565624764723	229.0246832370758	0.02712368033826351
2011	1521.213924988411	474.7602879550129	239.82778596878052	0.021601466462016106
2041	1378.7314446379937	430.86515895096085	245.34436559677124	0.024924829602241516
2071	1322.687432910201	483.943340554071	234.57608103752136	0.019896801561117172
2101	1303.4414303103872	479.5324971706606	245.32353162765503	0.021787060424685478
2131	1255.0115938542915	502.9896119115213	240.1125831604004	0.021794626489281654
2161	1152.963229667535	436.30894145254604	245.65980863571167	0.026691565290093422
2191	1498.5287462889507	556.499132956853	231.88544392585754	0.02049858868122101
2221	1108.4193066594446	453.0069742701839	232.47002148628235	0.022167416289448738
2251	1061.3668640768958	479.657135418091	226.99748182296753	0.022350290790200233
2281	1239.8180774240936	506.26461967122594	242.6240406036377	0.01991349272429943
2311	1381.2890148797246	518.139357663313	239.94901752471924	0.02241215482354164
2341	1027.144847212753	361.7276780354628	236.7978196144104	0.025187116116285324
2371	1018.9654499984895	341.6943788930484	235.4594156742096	0.033967163413763046
2401	1385.5062728578735	518.9297529774562	238.71536445617676	0.020746175199747086
2431	1306.5922096727884	421.04386590391107	235.39139342308044	0.019875407218933105
2461	1396.6645067951583	485.27418314871085	238.46767568588257	0.023465454578399658
2491	953.0020510783054	328.7993389752196	237.41295838356018	0.020397229120135307
2521	1038.8968929931543	435.1554965564458	242.01136994361877	0.020230697467923164
2551	784.004682124555	183.54858928592773	242.1378755569458	0.01900089718401432
2581	918.5055632682416	328.75457868763044	236.10425567626953	0.01761414296925068
2611	879.3152528864335	308.4609225039725	238.1469395160675	0.02005918137729168
2641	882.8220636109273	318.0796601147018	236.96667075157166	0.022093383595347404
2671	1035.1636763205931	344.70132089896913	241.07357454299927	0.0333869531750679
2701	1162.9108541012185	431.9125184769515	241.23770546913147	0.023989258334040642
2731	1143.9750194125888	425.5174853728399	239.1715385913849	0.024600930511951447
2761	1174.552919942004	473.2079697922813	230.38675117492676	0.020381739363074303
2791	1066.3417479544098	418.7300473122205	241.4988248348236	0.018695253878831863
2821	1278.6344353012555	464.04917417192854	240.5522654056549	0.03747088834643364
2851	843.8525255705957	318.79206299455086	226.4822232723236	0.02137892134487629
2881	981.4868462290764	367.6189953140816	226.83778953552246	0.02416541427373886
2911	908.5776713049572	279.91120726960673	233.70164895057678	0.018704956397414207
2941	1046.7171265065983	380.9136058919512	237.74354553222656	0.017584778368473053
2971	1021.9730862156539	432.60514328294965	241.73459315299988	0.018362436443567276
