# Supplementary material for: Offline prompt reinforcement learning method based on feature extraction
Source: PeerJ Comput Sci. 2025 Jan 2;11:e2490. doi: 10.7717/peerj-cs.2490 (PMC11784719; doi:10.7717/peerj-cs.2490)
Supplement: Supplemental Information 2 [file peerj-cs-11-2490-s002.zip › experimental_results/result/ant_medium_Prompt.txt]

iter	test-evaluation/ant_12000_return_mean	test-evaluation/ant_12000_return_std	time/evaluation	training/action_error
1	98.38803024662913	81.05291976442426	158.51627469062805	0.49736911058425903
31	90.32931038728165	92.21132395700248	133.34716844558716	0.39869970083236694
61	-10.914517810343925	83.8112712371013	192.57027077674866	0.2735612094402313
91	-18.349001631732598	109.46103248349428	255.32314443588257	0.21805961430072784
121	148.9601539126338	83.9371042667491	269.7031059265137	0.16850438714027405
151	380.01182640304927	51.81993725590409	275.95842266082764	0.11690916866064072
181	464.0567212956215	42.96773289604237	270.8687107563019	0.10768061131238937
211	522.2893348645026	21.466733952205978	265.76311588287354	0.1045498177409172
241	538.4955431706162	27.146384552837247	266.94575905799866	0.10191869735717773
271	519.6867261112104	28.651525999703797	274.11625814437866	0.09698634594678879
301	542.2187124852641	37.902400515416446	266.6233034133911	0.08814812451601028
331	541.6126839201784	33.024665351438365	265.02986907958984	0.08174348622560501
361	548.1623704272387	55.99845587460265	271.3748788833618	0.0813523456454277
391	524.8887571060308	56.38029171064173	266.4314022064209	0.07025282829999924
421	543.0777975946531	68.16285477636474	264.828679561615	0.07396292686462402
451	526.4843093657969	79.91854993793362	274.93763399124146	0.07003295421600342
481	510.10842069443606	76.05067982466635	277.34955286979675	0.05834900215268135
511	570.2959122104419	85.48773438654334	269.95409321784973	0.05643691122531891
541	520.1400494548295	73.44724899419597	270.56862473487854	0.05756894499063492
571	533.0677620176263	80.78275598614589	267.7811393737793	0.052445948123931885
601	495.5511394611544	116.67498232834683	264.1542811393738	0.05892309918999672
631	568.858462293989	88.34852750827648	271.41299510002136	0.053756922483444214
661	529.7748320491617	66.96819092450191	262.9988114833832	0.05363740399479866
691	571.9559952526529	46.955289901756174	284.9576771259308	0.041784074157476425
721	582.7295901897761	44.5512077740707	295.3652558326721	0.047837093472480774
751	546.2425800237689	69.71754907003647	273.0336434841156	0.045303478837013245
781	543.7908365712076	97.01566159212287	268.63845205307007	0.050489187240600586
811	521.2666359550591	47.583990575351535	268.6096315383911	0.041065704077482224
841	601.6444000521482	52.77545945354006	280.3705244064331	0.04488306865096092
871	580.3120777331352	68.28277854601848	290.8200352191925	0.040371719747781754
901	605.9665925775143	95.84740408393635	282.3701696395874	0.03512183576822281
931	631.808871861265	84.55543200644028	283.546777009964	0.03447617217898369
961	529.655618053062	55.12893218590543	285.4044008255005	0.03633347898721695
991	580.4049568050062	106.18036067305472	271.78155279159546	0.03546870872378349
1021	549.611651595111	154.91185477816347	268.88316679000854	0.03560028225183487
1051	558.5270972803714	81.61078967524105	266.143358707428	0.03724008426070213
1081	543.3078100459779	78.73391856482408	269.119571685791	0.03176015242934227
1111	503.80315072925	97.34018825472131	269.64656376838684	0.03635304793715477
1141	502.4961551081352	47.60424885322172	288.4141376018524	0.035943653434515
1171	461.4805976988502	36.56584544859936	284.5317544937134	0.03791343420743942
1201	496.8062365806568	54.66790232926484	270.29765248298645	0.035136885941028595
1231	477.9679664422271	42.89648612564783	287.23851561546326	0.03236041218042374
1261	493.4710174349808	66.54542296210323	287.6361198425293	0.029505116865038872
1291	471.49468305953883	77.29153987029565	281.438325881958	0.031110061332583427
1321	486.87256402337545	104.49225889621296	281.46907663345337	0.026928624138236046
1351	424.49555225667297	46.854184448008304	288.1193766593933	0.02904554270207882
1381	404.3084122878417	70.53239868989053	285.0679371356964	0.026957839727401733
1411	389.374747440887	54.75049823297968	288.4846885204315	0.029311107471585274
1441	433.22194654865206	58.85516145285691	278.9706783294678	0.026298094540834427
1471	468.3160928080375	57.066544492349365	266.30089712142944	0.02581811137497425
1501	443.6232803253454	73.27559290474956	269.46020698547363	0.030845507979393005
1531	416.68059841130975	46.356005190639316	272.7055399417877	0.02859804593026638
1561	399.08055139257306	139.03340774432561	271.8853340148926	0.03305666893720627
1591	437.24575698047704	141.64683421772355	272.6169955730438	0.02590053714811802
1621	403.650063192588	153.32621969645706	294.6969108581543	0.029205555096268654
1651	442.2606463012252	88.42888368327708	288.45154905319214	0.02445361763238907
1681	443.527420561591	109.28830126130795	291.9924325942993	0.023840388283133507
1711	434.1812737216492	139.36400213556107	274.8237290382385	0.023840492591261864
1741	430.6444040570639	86.79120235087002	272.44693899154663	0.022320179268717766
1771	466.0386315355136	176.29736092966783	261.68901109695435	0.024963704869151115
1801	410.82549499826365	121.53791275571434	272.06897830963135	0.03943536430597305
1831	490.1784666100573	158.730779248715	278.6348078250885	0.04050637409090996
1861	369.2625267315434	131.23636331385555	265.0099289417267	0.024188444018363953
1891	484.59332455439124	181.46364796095253	268.00178623199463	0.02462930791079998
1921	428.23683569458933	83.2690588321743	269.94373846054077	0.01997227407991886
1951	388.7564635310524	42.481943956103166	274.2993562221527	0.027392251417040825
1981	354.97246755892456	74.85516105085566	270.4587194919586	0.021358806639909744
2011	378.0690734884687	73.1881458652955	272.956907749176	0.022454945370554924
2041	466.09355918201334	150.770630580898	264.7606954574585	0.021550489589571953
2071	444.1858130531025	105.58598238780974	264.1493377685547	0.02000238373875618
2101	400.67416439710394	136.79030349068972	269.8849837779999	0.020366832613945007
2131	401.50627728613205	55.64653283155356	275.7593472003937	0.02022666484117508
2161	422.58474746840403	108.82334396202089	275.58879590034485	0.026435449719429016
2191	499.6880936433054	218.89590291323512	264.19989824295044	0.024127144366502762
2221	418.64020622582325	101.49500545808293	264.2688980102539	0.023738205432891846
2251	365.08056376139916	87.83022158761077	277.11152386665344	0.025231927633285522
2281	421.9615785901617	170.58271638970047	261.65304946899414	0.019166937097907066
2311	328.29627485386334	88.97889991901714	266.576025724411	0.021956630051136017
2341	338.4415646914911	77.4174051414467	274.6539752483368	0.021652787923812866
2371	339.46446902148523	77.8077604996801	270.1191883087158	0.03711649775505066
2401	349.5224060639211	125.90550194801204	276.77768635749817	0.025018716230988503
2431	387.02267266081105	89.0849601250115	268.1439881324768	0.021489055827260017
2461	376.30677936281444	126.29633571257637	273.8566131591797	0.020356809720396996
2491	378.7538346552304	158.22483320611852	269.63486218452454	0.019883086904883385
2521	365.99725446726274	131.00798334223347	264.51174116134644	0.025655919685959816
2551	289.2302660224834	137.2085379756472	266.728324174881	0.022960299625992775
2581	371.88831900148693	164.93089222041257	265.3892560005188	0.021665891632437706
2611	311.7847071317683	82.3566992081429	272.7121932506561	0.01928083598613739
2641	340.5300889373091	73.57608263788805	269.0875699520111	0.026847440749406815
2671	340.92004344347663	81.96303924603586	274.17468333244324	0.020622670650482178
2701	277.66396191365163	106.43021152238076	267.2054545879364	0.01830313354730606
2731	303.8754832237731	96.11002930682412	266.53926038742065	0.018423382192850113
2761	303.5354728606928	139.06055240193712	279.77407240867615	0.020286818966269493
2791	391.58588674823403	188.67149700699179	270.20962405204773	0.01876726560294628
2821	350.0496177062829	107.40704824512089	268.9988443851471	0.020602310076355934
2851	283.7258985159309	66.82024375355269	274.6568624973297	0.023459477350115776
2881	325.5607256953708	111.35797052960238	265.3095579147339	0.026687905192375183
2911	344.88768757786005	163.54878904616203	266.33828353881836	0.019971871748566628
2941	296.4588576889509	131.2230318283951	269.0895504951477	0.02232540212571621
2971	329.2381435566619	115.37171793411105	274.4009943008423	0.019297534599900246
