# Supplementary material for: Offline prompt reinforcement learning method based on feature extraction
Source: PeerJ Comput Sci. 2025 Jan 2;11:e2490. doi: 10.7717/peerj-cs.2490 (PMC11784719; doi:10.7717/peerj-cs.2490)
Supplement: Supplemental Information 2 [file peerj-cs-11-2490-s002.zip › experimental_results/result/ant_medium_Prompt_LSTM.txt]

iter	test-evaluation/ant_12000_return_mean	test-evaluation/ant_12000_return_std	time/evaluation	training/action_error
1	31.954464046936163	60.37156496038046	81.07163906097412	0.4463821351528168
31	25.94881702551463	54.25391580703122	192.18089699745178	0.3335151970386505
61	-258.4949026646178	69.46142254158922	349.9796905517578	0.2784169316291809
91	-3.70696885632878	46.924238362013995	368.662752866745	0.22706806659698486
121	314.62878716002325	14.352514673321771	372.05298113822937	0.14074118435382843
151	484.92220871343903	8.070249830899554	358.08192682266235	0.10124604403972626
181	521.8562819279044	8.747187656278145	360.4847340583801	0.0858897790312767
211	514.1582087222222	4.51731371692419	366.98967242240906	0.0880085676908493
241	555.3277484217242	4.512943547651023	359.5334589481354	0.07359687983989716
271	596.3903717426675	5.262699426254587	366.42921233177185	0.0766206681728363
301	585.9117165123847	6.185678868985119	365.8765985965729	0.05961190164089203
331	618.1853305324504	35.983907092987266	364.7463011741638	0.057035088539123535
361	554.5137164139488	19.822644115934178	365.60917019844055	0.06943491846323013
391	558.2595763514781	44.09697290561331	365.1786513328552	0.06291516125202179
421	501.93469439132355	39.04707106669999	371.01854372024536	0.061630167067050934
451	487.27536789247904	36.21875636967458	358.35858821868896	0.04433475434780121
481	507.76117378744965	66.68545151121675	361.1147575378418	0.05142242833971977
511	414.7188678801296	29.14103436899545	369.6964867115021	0.03920799121260643
541	469.0323206849789	65.4714372028642	365.7083327770233	0.04099452868103981
571	530.3937177945686	95.68001627298337	365.89253664016724	0.03602156043052673
601	479.16125565492837	118.71129423539074	365.9092721939087	0.03506205230951309
631	546.0766339828789	150.70516224322157	363.34822607040405	0.03785143047571182
661	510.7965564465556	156.14617952908765	373.3619210720062	0.02882608398795128
691	613.4548937188858	184.41920899269158	364.3670997619629	0.02598603256046772
721	545.4449196452996	229.35124915151218	349.03909635543823	0.028621604666113853
751	620.375973767415	269.85613248051857	343.7463903427124	0.028469592332839966
781	872.9223746467178	436.34407321264655	321.55183243751526	0.024519288912415504
811	888.4965986768048	423.79941063929107	343.12277913093567	0.027528563514351845
841	717.7576368855047	375.39695905422366	367.4420657157898	0.04424987733364105
871	747.1857548125369	394.82839937458533	360.9973363876343	0.02265664003789425
901	854.6157468872832	430.49482013394226	352.73240065574646	0.026220759376883507
931	760.7586607317181	411.62508353494155	338.69311904907227	0.021779339760541916
961	827.742259593373	438.48288796515624	316.14040899276733	0.018120640888810158
991	1191.8111733336145	496.4634913616659	352.42074060440063	0.023532124236226082
1021	830.2452694761815	443.26808708759165	329.32268738746643	0.03424462676048279
1051	941.609645971478	460.6391222002551	360.30030059814453	0.01983790285885334
1081	884.0119738066719	497.59168624874	367.0368666648865	0.021764017641544342
1111	873.2910615851378	515.2222260070497	332.17944526672363	0.02252230979502201
1141	1135.559258151447	431.3621908550402	342.4865574836731	0.029833734035491943
1171	843.4026206428549	353.1397692239298	328.849244594574	0.019578836858272552
1201	930.2737443242706	519.978256766654	305.24006962776184	0.022557765245437622
1231	1114.7414363315313	450.81808156531514	322.4819664955139	0.021784372627735138
1261	1003.238943739219	495.25732211097545	336.14892196655273	0.02345394715666771
1291	1000.8545409866149	464.32952452072027	334.3008613586426	0.019454658031463623
1321	976.9351666539218	421.8115799442591	296.3010582923889	0.026722224429249763
1351	1082.019074207824	493.7558017677791	329.99521589279175	0.01895117573440075
1381	1098.6640236601304	435.299054889826	334.51451110839844	0.02273646555840969
1411	1081.96030700791	499.4610714578503	324.3542900085449	0.01991136744618416
1441	1139.5179779221498	434.2245099586826	339.6910035610199	0.04408755153417587
1471	974.8894362152344	425.7051796117858	337.5727665424347	0.01866161823272705
1501	1184.8205186257787	489.29717557903126	314.3981833457947	0.020300153642892838
1531	1011.6851014121986	371.80776351285203	351.1660358905792	0.01846545748412609
1561	1151.019409367906	445.39743043284466	340.72842168807983	0.020722758024930954
1591	947.0753044909611	368.5515695293242	362.6830735206604	0.018045952543616295
1621	1016.4352875495215	405.53661059063523	345.87855672836304	0.02055959962308407
1651	982.9289730931017	430.80510353987546	340.1417531967163	0.017151832580566406
1681	933.7297883125809	340.8382939389194	359.63817381858826	0.01641390286386013
1711	1130.3505076108684	355.8141031633662	347.62995505332947	0.02393168769776821
1741	961.0798038034018	380.4588121309368	368.5963008403778	0.020982109010219574
1771	1081.118952048674	449.9911554064164	327.9427616596222	0.03353550657629967
1801	1178.2072359004953	435.5944396230438	352.37905383110046	0.019298449158668518
1831	1256.4695428156126	571.8814794006393	314.1184136867523	0.018445579335093498
1861	974.8684658497585	484.85976042909266	345.7818021774292	0.01833179220557213
1891	996.9505415343685	417.13176620769275	333.0837302207947	0.01651773229241371
1921	1351.6257164250865	435.1010244712312	337.7938115596771	0.02281721495091915
1951	966.2157781405054	446.38235720064466	334.66998958587646	0.02337689884006977
1981	936.5134381026156	395.0612648102096	335.587110042572	0.02141455188393593
2011	1138.35772613176	385.7009001967776	338.3548171520233	0.016174644231796265
2041	1238.4617218742274	464.6432506058347	339.3283724784851	0.017978068441152573
2071	1032.7265838861056	477.54893983243875	343.0404908657074	0.01605045050382614
2101	1096.9295565334833	468.4927349272854	315.989239692688	0.014943203888833523
2131	1252.9689341662759	446.98057405334424	331.37994027137756	0.01660042814910412
2161	1440.5163879599097	426.25608482839857	314.4478690624237	0.01728517934679985
2191	1154.5884262085276	400.102962730481	358.75879979133606	0.017688661813735962
2221	1154.8332711136413	413.17289181884416	332.50937700271606	0.01592721976339817
2251	980.5761011768716	349.989035072912	352.51934576034546	0.015242913737893105
2281	1160.9346414637791	469.7562951666655	346.13741970062256	0.016210315749049187
2311	1018.0114386410838	389.1781218134704	322.4500870704651	0.016264505684375763
2341	1151.449407629526	406.26992668695624	325.5976400375366	0.02277456782758236
2371	1169.2562073737301	488.67489103350033	334.9668564796448	0.014914286322891712
2401	1285.1906316699685	461.3115160540997	352.3927493095398	0.017160629853606224
2431	1204.2989217180827	410.9161875905802	335.9649565219879	0.014401254244148731
2461	1037.1229533563417	495.70745449551407	347.3071048259735	0.01512230932712555
2491	1021.4125091429595	511.6619963646841	331.2295925617218	0.022749317809939384
2521	1192.9920058300356	376.82793238414524	325.6682507991791	0.01658153533935547
2551	1135.104959963522	399.6883306368898	355.5324296951294	0.014821263961493969
2581	1112.5188915951412	507.3237300121345	352.375949382782	0.017230620607733727
2611	1352.4636534421993	412.28393961500245	336.59372758865356	0.017607619985938072
2641	1183.6578139254657	449.08767385808875	333.22731709480286	0.016464771702885628
2671	1178.620841936048	386.28982672620026	347.5603697299957	0.017648963257670403
2701	1210.9066232788866	402.44750622696324	349.6484260559082	0.016033774241805077
2731	1220.0498791088182	414.83454608028734	339.00849080085754	0.01948717050254345
2761	1201.8996825614292	405.1226615778449	325.8419327735901	0.015871234238147736
2791	1287.5334726421515	374.58277794352205	341.39022994041443	0.015474963001906872
2821	1156.474437915469	423.7811095531112	335.52364206314087	0.01660185679793358
2851	1283.6246659435578	409.35934227923536	335.5742506980896	0.01751224882900715
2881	1279.1233063747918	419.2940798060768	342.88394117355347	0.013800508342683315
2911	1275.164449157998	472.6245842983179	343.82718563079834	0.017337968572974205
2941	1272.452972426719	522.1939535997002	288.16146421432495	0.014824084006249905
2971	1345.4189921853085	521.411141616081	304.0406346321106	0.017179640009999275
