# Supplementary material for: Offline prompt reinforcement learning method based on feature extraction
Source: PeerJ Comput Sci. 2025 Jan 2;11:e2490. doi: 10.7717/peerj-cs.2490 (PMC11784719; doi:10.7717/peerj-cs.2490)
Supplement: Supplemental Information 2 [file peerj-cs-11-2490-s002.zip › experimental_results/result/cheetah_dir_expert.txt]

iter	test-evaluation/cheetah_dir_1500_return_mean	test-evaluation/cheetah_dir_1500_return_std	time/evaluation	training/action_error
1	-22.172629450123125	3.2228528795358033	52.3773889541626	1.0226019620895386
31	-21.03159462824875	2.157241166866316	52.39950513839722	0.9094296097755432
61	-15.150920703062344	4.234304613605741	52.381882429122925	0.6268319487571716
91	301.5205409853112	41.97456334521243	53.644084453582764	0.28170958161354065
121	306.69336835038445	143.36007338389626	52.61894655227661	0.2196919173002243
151	276.27953962327626	146.42188961892236	52.39765739440918	0.1086081713438034
181	272.9707537619799	224.29080025579836	52.77711772918701	0.11165939271450043
211	230.91773137590695	178.3546059518991	51.64166569709778	0.1199364960193634
241	262.9204043332468	261.9725869612482	51.81622505187988	0.09482947736978531
271	357.13284474209706	292.4067326762255	51.9265615940094	0.10616832971572876
301	348.4225413779684	309.55874748243065	51.90698766708374	0.10055644065141678
331	353.4662635299078	318.8905213131155	52.41115951538086	0.0953567624092102
361	320.36408183927813	333.333412950124	52.150044441223145	0.08550458401441574
391	398.60416664847855	385.85666850963713	52.76687216758728	0.0976252630352974
421	373.94677959058737	371.1105535633579	51.93218231201172	0.07729585468769073
451	418.5041037742745	349.7159894847287	52.1339795589447	0.08544310182332993
481	548.2892461695935	389.27162674285	52.01112079620361	0.0741463378071785
511	451.60314686456263	364.3863035870416	51.85272026062012	0.06360591948032379
541	531.1714660090354	360.8593024766032	51.79502844810486	0.07355917990207672
571	545.9430169534268	388.0548069595563	51.777570962905884	0.06158780679106712
601	462.06960406209305	359.2857902444304	51.70635461807251	0.0758744329214096
631	535.9609292299855	372.3549187189242	51.67650127410889	0.08133126050233841
661	644.4159564537981	396.167417272034	52.2776038646698	0.06792334467172623
691	587.8070120130832	386.10202785395046	51.620142459869385	0.07479026168584824
721	612.7448218769488	377.0202394258052	51.69344115257263	0.06885116547346115
751	675.1724853666307	384.8130471137258	51.77710676193237	0.08238804340362549
781	786.2570520484203	369.49021223099936	51.706876039505005	0.09045322984457016
811	822.7016890166384	331.23579917769945	51.61746311187744	0.05630386993288994
841	874.4213240352598	292.3319079776979	51.75638556480408	0.09668762981891632
871	776.8293719706226	348.6179488029609	52.508867502212524	0.07092489302158356
901	913.9861097779602	243.3195458904464	51.97252583503723	0.057298433035612106
931	921.9055741259855	217.049395611859	52.24809169769287	0.0626477301120758
961	926.2343972176157	148.86212463183915	51.97347903251648	0.06517426669597626
991	975.5679205014369	238.51200404887385	52.50706386566162	0.052534911781549454
1021	957.8683829066244	254.15991142244536	51.87262272834778	0.0679868534207344
1051	922.9205068613314	204.81832502570978	51.894532203674316	0.044438619166612625
1081	942.5502799802179	360.8227423422002	51.828981161117554	0.0579134002327919
1111	983.1696418733462	289.10540601291973	51.95358180999756	0.04625898599624634
1141	989.9613302615849	269.4030384466538	53.1601357460022	0.0410761684179306
1171	1053.129380909954	146.40691916091757	53.161816358566284	0.05164209008216858
1201	1057.010902570083	214.35260981314661	52.28344750404358	0.052822355180978775
1231	992.389856329787	69.84165094196644	52.130738735198975	0.04497385770082474
1261	1095.7023300115884	69.45290518520302	52.08722949028015	0.037235409021377563
1291	1063.1482087860102	68.1072934466755	51.708465337753296	0.04578984156250954
1321	1027.9585765710297	314.96934553600227	51.56997013092041	0.044877465814352036
1351	1119.7402027432183	98.42965292217083	51.340038776397705	0.04830252006649971
1381	1090.9871610710588	177.83261773422242	53.275378942489624	0.04741641506552696
1411	1114.1575372525585	81.36995308536325	53.07610845565796	0.04697611182928085
1441	1150.406401478752	56.610279280816776	52.32737159729004	0.04467169940471649
1471	1130.4786530129804	61.13470853900671	51.73922371864319	0.04201309010386467
1501	1153.8871991892588	57.17229211967385	52.03472900390625	0.04821278527379036
1531	1116.270913657868	57.59491909339496	52.544766664505005	0.05115789920091629
1561	1132.1367455391548	163.45840331622793	52.12657427787781	0.04682397469878197
1591	1126.6112251104296	65.24114356807	51.34415912628174	0.046361055225133896
1621	1162.0009246337206	68.26366936485	51.68783378601074	0.037847984582185745
1651	1183.1650276632056	41.76284475364198	51.538153409957886	0.04635944589972496
1681	1130.3518988988628	114.2460717702767	51.84914517402649	0.04542502015829086
1711	1173.0608942550753	53.61215452511846	59.72151446342468	0.04350055381655693
1741	1179.3619595941668	56.70917295106993	51.57629466056824	0.05501580983400345
1771	1177.61332576373	45.886503118770435	51.60236477851868	0.043944042176008224
1801	1164.999953756407	70.08281579485914	51.53210735321045	0.042133040726184845
1831	1172.677810038017	49.37217769908684	52.36923027038574	0.04668568819761276
1861	1145.0914518194304	39.01432311025943	51.9065728187561	0.03070775419473648
1891	1170.649375266481	53.837371514794214	51.74456334114075	0.036895349621772766
1921	1183.2369536814213	44.41713972302617	51.9358012676239	0.03873436897993088
1951	1184.180383330582	40.08007399609947	51.90690469741821	0.04477947950363159
1981	1184.9215943806657	41.51677102451964	51.71483755111694	0.04071233794093132
2011	1169.7031065582603	42.26487249594724	51.95441031455994	0.03476620838046074
2041	1155.6676195537634	44.50887900192532	51.576663970947266	0.03019505739212036
2071	1165.7658994825404	46.75000092427138	51.04726552963257	0.03832056000828743
2101	1174.509364465243	43.46090616234574	51.78050112724304	0.03497684374451637
2131	1162.767411414203	45.9629610011077	51.90345025062561	0.041064102202653885
2161	1198.2573514867572	50.11634914134102	51.77009701728821	0.03052128478884697
2191	1176.5444909894927	42.640848285354615	51.930997371673584	0.03279118239879608
2221	1171.9788768114624	47.34840653009623	51.8014075756073	0.038694117218256
2251	1186.909178922589	84.37385927735764	51.81914234161377	0.03609403222799301
2281	1184.5420127943028	46.91047452572473	51.869972467422485	0.03323015570640564
2311	1189.0596343498635	44.20114231587355	51.938446044921875	0.03814597800374031
2341	1175.5565090062016	51.605221290844476	51.70944142341614	0.044163014739751816
2371	1148.6035926315215	86.51383914612572	51.95299458503723	0.039257653057575226
2401	1188.736037234395	40.137333671229236	51.8039972782135	0.035643111914396286
2431	1189.969040348968	41.14349573333284	51.67873740196228	0.03659863770008087
2461	1208.19981965539	39.46900497729132	51.88400220870972	0.05812801048159599
2491	1182.9671848401172	39.94381311701848	51.77582597732544	0.04366693273186684
2521	1172.3874958751194	43.40973039421021	51.732688665390015	0.03550417348742485
2551	1197.253588942915	45.63503965358716	51.5871376991272	0.032603517174720764
2581	1192.4871722667242	48.727383250510194	51.60487604141235	0.040863506495952606
2611	1186.8980830758746	44.7871846836708	51.808239221572876	0.03979199752211571
2641	1196.3722085663521	47.314681774680686	51.99342894554138	0.03758539631962776
2671	1191.3903411986405	43.46994665341693	51.845380783081055	0.0338168703019619
2701	1199.283769107695	36.64342829821761	51.2852349281311	0.03700825199484825
2731	1177.8239483519535	47.3537349799842	51.65074896812439	0.03480613976716995
2761	1184.2983820640259	40.69375973982959	51.59215760231018	0.0314083956182003
2791	1218.8628023633123	42.83121633586694	51.736998319625854	0.026249723508954048
2821	1185.896731367275	44.392732712474654	52.00143647193909	0.039395131170749664
2851	1197.4942359228348	44.0328395876419	51.75206971168518	0.040257781744003296
2881	1200.7413661339385	43.24254671844432	51.74324107170105	0.03370251506567001
2911	1180.6131049647456	41.813215470163804	51.727869272232056	0.039588358253240585
2941	1184.2066225771146	46.44047666743982	51.69857096672058	0.029769737273454666
2971	1200.7717428036217	40.90656368705314	51.99771451950073	0.027938112616539
