# Supplementary material for: Offline prompt reinforcement learning method based on feature extraction
Source: PeerJ Comput Sci. 2025 Jan 2;11:e2490. doi: 10.7717/peerj-cs.2490 (PMC11784719; doi:10.7717/peerj-cs.2490)
Supplement: Supplemental Information 2 [file peerj-cs-11-2490-s002.zip › experimental_results/result/cheetah_dir_expert_2.txt]

iter	test-evaluation/cheetah_dir_1500_return_mean	test-evaluation/cheetah_dir_1500_return_std	time/evaluation	training/action_error
1	-12.762229450123125	4.765342465778754	52.0043889541626	1.2657019620895386
31	11.03159762224875	3.103948362849302	52.39950513839722	0.9094296097755432
61	-98.762030103062344	9.674347654364657	52.381882429122925	0.6268319487571716
91	231.5276229853112	38.12436334323245	53.471684453582764	0.28170958133124065
121	311.69336835038445	112.43207075364326	52.61894655227661	0.2196919173002243
151	242.27953962327626	135.65352654376554	52.39765739440918	0.1086081713438034
181	283.9707537619799	197.43680053269853	52.72115772918701	0.11165939271450043
211	331.90301137590301	192.45476787518352	51.64166569709778	0.1199364960193634
241	288.9204043332468	254.7652359612542	51.11572505707588	0.09482947736978531
271	297.13265734209706	288.8653423765425	51.9265615940094	0.10616839001572876
301	395.4225413779684	355.7645543654676	51.90698766708374	0.10055644065141678
331	413.4662635290301	398.6453543487952	52.41115951538086	0.0265767624092102
361	337.36408165737813	339.243414220178	52.150044441223145	0.08550458401441574
391	382.60416664847855	385.85611570963713	52.76687216758728	0.0976252630352974
421	390.94677959058737	371.1105535633579	51.93218231201172	0.07729585472429073
451	399.5041037742745	349.7159894847287	52.1339795589447	0.08544310182332993
481	621.2892465735935	389.27162674285	52.01112079620361	0.0741463378071785
511	483.60314686456263	364.3863035870416	51.33123026062012	0.06360591948032379
541	521.1714660090354	360.8593024766032	51.79502844810486	0.09001917724207672
571	555.9430169534268	388.0548069595563	51.777570962905884	0.06158780679106712
601	487.06903016209305	359.2857902444304	51.70635461807251	0.0758744329214096
631	552.9609292299855	372.3549187189242	51.67650127410889	0.08133127075233841
661	665.4159564537981	396.167417272034	52.2776038646698	0.02657334467172623
691	498.8070120130832	386.10202785395046	51.930142459869385	0.07479026168584824
721	587.7446573769488	377.1157394258052	51.69344115257263	0.06885116547346115
751	787.1724853666307	384.8130471137258	51.77710676193237	0.08238804340362549
781	734.2570520484203	369.33121223099936	51.70687603950045	0.09001322984457016
811	853.7016890166384	331.23579917769945	51.61746311187744	0.05630386724288994
841	821.6573240352598	292.3319079776979	51.75631157480408	0.09668762981891632
871	765.8293719706226	348.6179488029609	52.508867502212524	0.07092489302158356
901	975.9861097779602	243.3195458904464	51.07582583503723	0.057298433035612106
931	932.9055741259855	217.049395611859	52.24809169769287	0.0626477301120758
961	923.2343972176157	148.86212463183915	51.21157903251648	0.06517426669597626
991	955.5679205014369	238.51200404887385	52.50706386566162	0.052534911781549454
1021	1021.6573829066244	254.15991142244536	51.87075872834778	0.0679868534207344
1051	934.9205068613314	204.81832502570978	51.894532203674316	0.044438619166612625
1081	964.5502790301179	360.8227423422002	51.828981161117554	0.0579134002327919
1111	931.1696418733462	289.10540601291973	51.75328180999756	0.04625898599624634
1141	956.9613302615849	269.4030384466538	53.1601357460022	0.0675061684179306
1171	986.129380909954	146.40691916091757	53.107586358566284	0.05164209008216858
1201	995.010657370083	214.35233121314661	52.28344750404358	0.052822355180978775
1231	1026.389856329787	69.84165094196644	52.291538735211575	0.04497385770082474
1261	1025.7023300115884	69.11570518520302	52.29302949028015	0.037235409021377563
1291	1103.1482087860102	68.1072934466755	51.708465337753296	0.04578984156250954
1321	1023.9585765710297	314.96934553600227	51.435497013092041	0.044877465814352036
1351	1164.7402027432183	98.42965292217083	51.34003877646905	0.04830252006649971
1381	1027.9865730710588	147.83261773422242	53.275307582489624	0.04741641506552696
1411	1141.1575372525585	81.36995308536325	53.29150845565796	0.06750611182928085
1441	1144.030101478752	66.610279280816776	52.32737159729004	0.04754269990011649
1471	1114.6573530129804	62.13470853900671	51.73922371864319	0.04201309010386467
1501	1143.8871991892588	47.17229211967385	52.03472900390625	0.04821278527379036
1531	1132.928013657868	57.59491909339496	52.544707584505005	0.00225789920091629
1561	1154.1367455391548	63.45840331622793	52.12657427787781	0.04682397469878197
1591	1153.0301251104296	65.24114356807	51.47165912622915	0.046361055272423896
1621	1161.0009928037206	68.26366936485	51.68783378601074	0.037847984582185745
1651	1089.1650276632056	41.76284475364198	51.546983409957886	0.04635944589972496
1681	1142.3518988988628	46.2460717702767	51.84115717402649	0.02657502015829086
1711	1132.0608942550753	53.61331252511846	59.72151446342468	0.04350055002255693
1741	1164.3619595941668	52.70917295106993	51.57629466056824	0.05501580983400345
1771	1112.61332576373	45.886503118770435	51.60236477851868	0.043724252176008224
1801	1132.924153756407	50.08281579485914	51.53210735321045	0.042133040726184845
1831	1174.677810038017	49.03454976864451	52.36923027038574	0.04667508819761276
1861	1131.0914518194304	39.01721311025943	51.9065728187561	0.06432275419473648
1891	1115.3492352642481	53.837371514794214	51.74456334114075	0.036895349621772766
1921	1143.2369536814213	44.41713115702617	51.9346922676239	0.03873436897993088
1951	1152.180383330582	45.08007399609947	51.90690469741821	0.04477947950363159
1981	1131.9215943806657	43.51677102451964	51.71483753132694	0.04071233794093132
2011	1142.7031065582603	43.26487249594724	51.95291531455994	0.03476620838046074
2041	1135.6612420301634	46.50887900192532	51.507583970947266	0.03019505739212036
2071	1156.7658994825404	44.75017212427138	51.04469552963257	0.03832056000828743
2101	1174.509364465243	46.46090616234574	51.78050112724304	0.03497684374451637
2131	1162.767411435403	43.9629610011077	51.90345025062561	0.041064102267503885
2161	1172.2573514867572	44.11634914134102	51.73132701728821	0.03052128478884697
2191	1141.3234909894927	46.640848285354615	51.930997371673584	0.03279118239879608
2221	1171.9231768114624	43.34840653009623	51.8014075756073	0.037534117218256
2251	1186.909192802589	49.37385927735764	51.81914234161377	0.03672423222799301
2281	1194.5420127943028	46.91047452572473	51.172172467422485	0.03323015570640564
2311	1139.0596343498635	44.90345025062561	51.938446044921875	0.03814597800374031
2341	1184.5565090062016	45.605221290844476	51.70944142341614	0.044163014739751816
2371	1132.6234926314211	48.51383914612572	51.91721458503723	0.039257653057575226
2401	1165.736037234395	38.137333671229236	51.4421972782135	0.035643111914396286
2431	1198.030140348968	39.14349573333284	51.31323740196228	0.03659863767508087
2461	1164.12421155239	42.46900497729132	51.88400220870972	0.05812801048159599
2491	1164.9671848401172	41.94381311701848	51.76532597732544	0.04366693290016684
2521	1132.3874958751194	43.40973039421021	51.653488665390015	0.03432417348742485
2551	1143.253588942915	46.63503965358716	51.5871675091272	0.032603517174720764
2581	1204.6874212667242	44.72731721510194	51.60487604141235	0.040863506495952606
2611	1214.3250830758746	42.7871846836708	51.54339221572876	0.03979199752211571
2641	1191.3243085663521	44.314681774680686	51.99342894554138	0.03758539631962776
2671	1195.3903411986405	47.46994665341693	51.564380717211055	0.0338168703019619
2701	1187.6542467875534	43.64342829821761	51.5211549281311	0.03654325199484825
2731	1156.1425689242532	45.3355439797459	51.31323896812439	0.03480613976716995
2761	1242.7534572367864	42.7426653739769	51.35312115231018	0.0314083956182003
2791	1201.354123633123	41.65434633587657	51.736998319625854	0.026753223724254048
2821	1132.543231928075	42.76879712476455	52.00143312193909	0.039395131170749664
2851	1189.974639228348	42.0328395876419	51.44306971168518	0.03457764744213296
2881	1201.7543631337535	44.24254671844432	51.76524291570105	0.0327025156431001
2911	1192.8635724647956	41.03497172174451	51.357869272232056	0.03243358253240585
2941	1198.7546275356146	43.90345025062561	51.83312096672058	0.0432769737533454442
2971	1212.7534523654468	42.58713769912726	51.65341451946983	0.023572426576539
