# Supplementary material for: Offline prompt reinforcement learning method based on feature extraction
Source: PeerJ Comput Sci. 2025 Jan 2;11:e2490. doi: 10.7717/peerj-cs.2490 (PMC11784719; doi:10.7717/peerj-cs.2490)
Supplement: Supplemental Information 2 [file peerj-cs-11-2490-s002.zip › experimental_results/result/cheetah_dir_expert_delay.txt]

iter	test-evaluation/cheetah_dir_1500_return_mean	test-evaluation/cheetah_dir_1500_return_std	time/evaluation	training/action_error
1	14.206056709046216	2.7986791935351776	47.66499996185303	1.0228993892669678
31	12.565197178300128	3.727902205703748	47.75473880767822	0.9370275139808655
61	12.34319107885525	3.8981462169612247	47.52945327758789	0.6610666513442993
91	261.4577378950698	83.2457304757127	49.312756061553955	0.3051087260246277
121	280.50661953878176	181.39944212289035	47.164013385772705	0.22583149373531342
151	299.14444875542966	226.32366306797766	46.83456254005432	0.21071967482566833
181	240.83748114185312	231.20077742073343	45.98996376991272	0.13685843348503113
211	226.78100152237724	238.44444454880494	51.21147155761719	0.12180335819721222
241	302.17241197582445	251.38219483129188	46.35480880737305	0.12527433037757874
271	307.1817249705701	270.1902732050052	45.89838480949402	0.13582557439804077
301	264.2546390557002	261.09083824869435	47.137537717819214	0.09532486647367477
331	295.28268998082115	275.1390623339399	46.840351819992065	0.1015821099281311
361	280.39625863397026	280.4023063429732	47.30504584312439	0.10119036585092545
391	410.04288630062257	354.7537951228596	51.2655885219574	0.09014008194208145
421	337.9914431508016	349.45025485795213	48.00837063789368	0.08176815509796143
451	461.00424977207416	400.5349483100447	46.04350137710571	0.06638632714748383
481	361.4959995964839	339.3301593834877	48.828410148620605	0.08926491439342499
511	483.3381706465615	386.2218156109908	49.28997182846069	0.06893657147884369
541	573.174900704455	376.1716944406497	46.03522276878357	0.05680019408464432
571	640.2446368504408	341.2400450828836	46.67155838012695	0.07177466154098511
601	579.4975917441436	372.4227687366675	50.580419063568115	0.08988815546035767
631	743.0489729758043	319.7403856459784	50.92303252220154	0.061868615448474884
661	792.1386514629183	300.72474289913566	47.241756439208984	0.06696471571922302
691	745.5362099657672	315.78555051929527	51.28747892379761	0.07000213861465454
721	849.0841892457893	272.0472966055803	45.959060192108154	0.06565435230731964
751	801.2666279066225	325.5901111768939	47.15444254875183	0.05855082347989082
781	805.1565809404424	328.0897633554082	50.663116455078125	0.07057593762874603
811	889.811560048983	247.3750009008515	46.84556555747986	0.05797669664025307
841	935.2293950867132	236.7445403797237	48.00840735435486	0.061516743153333664
871	977.5426068441966	211.74494357304627	47.59193444252014	0.06701432168483734
901	988.2740365971898	261.5430379203493	48.278199911117554	0.05844603851437569
931	988.7921535507201	213.8891635256684	46.386393785476685	0.061116792261600494
961	1060.0790637526725	145.34124467149215	48.93832039833069	0.05422335863113403
991	938.4712314560908	238.908282867942	49.023935079574585	0.05409920588135719
1021	1043.3350044135523	99.79423651129127	47.12356901168823	0.05199851095676422
1051	1004.8334130721714	193.6398079095309	50.27076458930969	0.05719408765435219
1081	1069.7225047601612	94.0099759764785	50.14323329925537	0.04627620801329613
1111	1084.7245658956463	77.97812527529152	46.732829093933105	0.06729213893413544
1141	1082.2460272599021	116.18305951984375	45.68658423423767	0.05787362530827522
1171	1121.6568627257518	63.99186730545323	51.238202810287476	0.060558468103408813
1201	1095.42971581486	162.5978554604907	45.92325139045715	0.04680398479104042
1231	1113.616240157563	50.484846599873016	50.951831579208374	0.045916665345430374
1261	1099.8402501567143	73.16579728560826	46.83377242088318	0.042425110936164856
1291	1105.815194028905	164.46348581221167	46.07558751106262	0.05318046733736992
1321	1141.3615445918226	46.57433876853337	47.44775581359863	0.03977486863732338
1351	1123.2194194972667	67.21956206349165	47.52481555938721	0.04978707432746887
1381	1119.3972542461145	71.82478204622689	48.72931098937988	0.04325900971889496
1411	1134.354511880842	78.73594065383298	48.81331181526184	0.04114271327853203
1441	1112.012882044546	41.786659699473816	49.37627172470093	0.04053926840424538
1471	1131.4676601345868	94.47770455127369	46.11644268035889	0.05828634276986122
1501	1147.341808274855	50.604955334782815	46.14105558395386	0.048088617622852325
1531	1145.177075842843	91.60437591061947	50.445366859436035	0.04695029929280281
1561	1103.347655726047	112.6883188727049	50.430158615112305	0.04172768443822861
1591	1140.8039251922369	56.58060056399857	50.71533513069153	0.04229537025094032
1621	1172.4419542096155	34.84765872870027	50.81693363189697	0.04571901634335518
1651	1147.1771483285954	60.08620052792689	50.91450023651123	0.035137299448251724
1681	1156.435959880475	54.020035928137936	46.619730949401855	0.039069823920726776
1711	1165.3282166247038	40.61370270060721	51.01306891441345	0.04290201514959335
1741	1165.133438634649	46.25143739285636	47.28306841850281	0.038342781364917755
1771	1179.626340406512	45.08562084075704	46.66443753242493	0.040752436965703964
1801	1161.2354988746122	56.28090776107694	50.92355155944824	0.04164944589138031
1831	1174.4922828377905	36.98557257990951	46.971566915512085	0.03216354921460152
1861	1158.6184654089732	46.02903098015679	46.79884076118469	0.03932875022292137
1891	1156.0071168577608	55.1881756034179	46.10547351837158	0.039859723299741745
1921	1184.1559416657778	51.208137308906586	48.53800988197327	0.042811546474695206
1951	1165.0600327816255	38.381206770047875	46.66513133049011	0.04507723078131676
1981	1157.4760456398124	58.93301223260822	47.79579973220825	0.03207509219646454
2011	1171.71806715565	54.76628873443291	49.84893488883972	0.03127392753958702
2041	1182.9146128002708	49.00764514771179	50.05752420425415	0.034940171986818314
2071	1164.0730725134217	48.48824673637632	50.20308327674866	0.03731817379593849
2101	1172.800698791715	46.5797269077185	50.55145573616028	0.0421883799135685
2131	1175.8798114593033	47.54053826391236	50.60438513755798	0.03970898315310478
2161	1173.3616034007005	46.68557137295854	50.94762873649597	0.04301664978265762
2191	1175.2075337567005	45.85286703891821	51.01156759262085	0.0448579415678978
2221	1187.58772077082	44.53836903357374	45.946115016937256	0.03859400749206543
2251	1186.53385088683	38.95091713583165	51.0674204826355	0.04456532746553421
2281	1182.4206075299296	41.582861394430125	51.05067253112793	0.02801457978785038
2311	1202.1250052612731	43.75968913679907	46.540621519088745	0.038633767515420914
2341	1187.8539118048038	29.795359612806397	45.66430187225342	0.03080909140408039
2371	1194.457738229139	40.07729648147976	46.762696743011475	0.03738474100828171
2401	1199.5049213533646	40.787929155159915	45.19730567932129	0.03388497605919838
2431	1187.2820536235947	53.20563290373392	44.43054246902466	0.03613545000553131
2461	1195.0623866818346	36.61607613948171	45.27497911453247	0.03602268174290657
2491	1173.8169120273258	48.841258717322695	49.56461572647095	0.03346415236592293
2521	1173.4024211015994	40.66539700480821	49.89727997779846	0.033518869429826736
2551	1185.8959871671773	43.758941072194744	44.167705059051514	0.03898121416568756
2581	1188.6960974567994	40.29470338928943	45.780853271484375	0.033462170511484146
2611	1177.698625185802	41.27626237784301	45.060893058776855	0.02913042902946472
2641	1186.6972272134744	38.51248280726051	43.507489919662476	0.03873056545853615
2671	1195.8522131945945	43.25011860989004	50.54363656044006	0.027900999411940575
2701	1191.8979178135667	50.31138901265018	45.312899112701416	0.03378833830356598
2731	1176.3083986058964	41.9289233584514	46.46825075149536	0.03371139615774155
2761	1185.2388759960193	50.048742557970044	47.86004590988159	0.032857321202754974
2791	1176.3432609184902	43.515423753051145	48.30314517021179	0.03511588275432587
2821	1204.5889944367193	33.992874242150926	44.451435565948486	0.041785743087530136
2851	1186.7591484841425	38.84059693373342	44.40168023109436	0.036392539739608765
2881	1182.7306714396043	39.25779201034878	51.48364877700806	0.027912870049476624
2911	1194.0446747425658	43.69211959457617	44.3588752746582	0.04239878058433533
2941	1194.6907903772378	41.43400919113544	43.53039526939392	0.035270724445581436
2971	1195.2191313943786	45.45472617390758	51.76646375656128	0.028194673359394073
