# Supplementary material for: Offline prompt reinforcement learning method based on feature extraction
Source: PeerJ Comput Sci. 2025 Jan 2;11:e2490. doi: 10.7717/peerj-cs.2490 (PMC11784719; doi:10.7717/peerj-cs.2490)
Supplement: Supplemental Information 2 [file peerj-cs-11-2490-s002.zip › experimental_results/result/cheetah_dir_expert_LSTM.txt]

iter	test-evaluation/cheetah_dir_1500_return_mean	test-evaluation/cheetah_dir_1500_return_std	time/evaluation	training/action_error
1	52.234484409135646	6.337475760470651	52.41302156448364	0.9859503507614136
31	29.93078893620468	6.2776492044694425	47.54060912132263	0.9391170740127563
61	1.0200201826682869	4.4421221583816735	48.55715823173523	0.7920624613761902
91	39.68264632315789	3.0193854085376843	49.742860555648804	0.5945689678192139
121	307.13853212103606	54.1389794670414	49.3257520198822	0.3060671389102936
151	283.4688849335739	191.7417396998038	52.66898989677429	0.17894074320793152
181	251.37918262541723	178.45761698356736	49.47411394119263	0.1597212255001068
211	361.0051884922701	242.7938723277782	49.64235734939575	0.12371601164340973
241	404.011593819135	264.3898092880565	48.177900552749634	0.097244992852211
271	456.81202088262745	302.85025957358783	48.28609085083008	0.10127517580986023
301	473.09248735920403	301.40020097070624	49.13658905029297	0.079932801425457
331	536.359046840907	316.7762920023533	51.778923988342285	0.09990204125642776
361	619.6508340232434	295.7824858964739	48.4684054851532	0.08223170042037964
391	745.7187993094497	322.46552980873406	48.71399474143982	0.08680969476699829
421	733.7727473931216	318.2213368707723	48.87972378730774	0.08037416636943817
451	815.5573568873815	286.80068706017005	49.112629413604736	0.09282930195331573
481	846.2809988127207	327.894582262786	48.36087942123413	0.07271117717027664
511	922.3026714258839	266.4882753850392	48.36087918281555	0.07433824241161346
541	816.5796259094788	317.13266499017095	48.6695191860199	0.058180633932352066
571	880.8721325087731	328.5923924407645	49.10769200325012	0.059412211179733276
601	931.3059563829215	342.4594352561618	48.41364622116089	0.08041206747293472
631	988.4832551877583	266.2662266772706	48.44749736785889	0.06860331445932388
661	1005.486344025489	249.94342776816984	49.038891315460205	0.05369452387094498
691	998.8993385238974	221.37977281014253	48.47736597061157	0.05880730599164963
721	1016.6402342732166	174.33774646352722	48.66167950630188	0.03978841006755829
751	967.742578911531	321.8816492997741	49.19529628753662	0.046063169836997986
781	1070.9872050556203	213.71062627976306	53.47151732444763	0.04576348513364792
811	1031.0751297387055	260.72008403220366	48.8367817401886	0.055117491632699966
841	1124.8267891933674	57.38566050291944	53.48940563201904	0.041575971990823746
871	1137.4596962606365	46.5014138058193	48.28819966316223	0.04271465539932251
901	1155.912690863999	50.61710714427648	53.35201048851013	0.04269244521856308
931	1111.853314246834	69.60831597327356	48.665536642074585	0.02925013191998005
961	1134.390932588848	164.2175182244625	48.3788001537323	0.048402369022369385
991	1173.3216882274037	36.953291800947845	48.46641397476196	0.04070093110203743
1021	1161.3657320193888	38.89819183415864	48.56311511993408	0.040446165949106216
1051	1145.180373319935	46.52617363047018	52.39022088050842	0.041878994554281235
1081	1170.2245371946053	41.987072463147676	49.43724799156189	0.033721812069416046
1111	1176.1693252653827	39.62069759058594	48.537102460861206	0.031655773520469666
1141	1155.4145511346842	42.69212239149556	52.0915470123291	0.03681395947933197
1171	1181.658753940647	35.881203605874475	48.4126513004303	0.032807622104883194
1201	1170.4073284368308	46.677339207525705	48.46143579483032	0.0321875736117363
1231	1183.038646691808	38.64975607820853	48.895673513412476	0.035379860550165176
1261	1177.2364731878379	53.64274358895949	48.690494775772095	0.03619090095162392
1291	1165.0314005442074	37.9062471655389	51.47524833679199	0.03198309987783432
1321	1178.739627205004	37.83441826087429	48.99020743370056	0.0378824807703495
1351	1172.6465221016547	40.60270233600049	49.13659358024597	0.0329103097319603
1381	1172.685065311857	39.79890562202785	50.98842406272888	0.03154376521706581
1411	1180.4930823527234	36.98396325857394	49.24312496185303	0.02852209098637104
1441	1176.0235292289283	45.463907216196034	48.72459602355957	0.03311832621693611
1471	1196.8919263552782	46.983313329137324	50.30036211013794	0.03376934677362442
1501	1188.370093008475	37.30490156990733	49.37949776649475	0.02683325670659542
1531	1192.7039898392773	46.199570996496526	48.783137798309326	0.03835942968726158
1561	1202.92796492915	44.795496178533185	49.26600646972656	0.030483754351735115
1591	1193.055839613575	39.14225437361549	49.27297520637512	0.03336115553975105
1621	1190.8294156447969	34.91810642605902	48.63268184661865	0.029763134196400642
1651	1181.6563666090667	41.07320459047713	49.610485553741455	0.03241627663373947
1681	1196.3888724022213	32.83316537195668	49.37652277946472	0.030575962737202644
1711	1188.186268666525	37.52671384798644	49.03104877471924	0.02944260649383068
1741	1189.038497428716	30.20572882729545	49.08781051635742	0.027308134362101555
1771	1190.5552027388467	35.83136954989622	53.51235389709473	0.022473113611340523
1801	1198.865743987832	33.825520422386134	49.37054181098938	0.03248076140880585
1831	1212.5636375281586	32.62464789536097	49.340683698654175	0.03127902373671532
1861	1187.1931868577813	36.84541892464422	49.2132248878479	0.029087934643030167
1891	1196.3546931730518	31.0119941464754	53.33008909225464	0.031488530337810516
1921	1203.7675281095262	38.077889320223626	48.85189151763916	0.03073698654770851
1951	1199.7426992365854	34.491809301796444	48.62471652030945	0.026014791801571846
1981	1197.288608735579	37.91329675429366	53.21958827972412	0.03164711222052574
2011	1188.1567352460918	33.13873368116106	49.327751874923706	0.03571996092796326
2041	1195.400973031628	33.73199304413617	49.33769655227661	0.02874911203980446
2071	1195.7087989607792	37.729148908259944	53.20866775512695	0.023035971447825432
2101	1202.591195217686	34.94282843883381	49.07484984397888	0.03386228531599045
2131	1197.8254226984525	37.59562585307812	52.99853730201721	0.02290838211774826
2161	1200.686628323709	36.06229590265185	48.93247723579407	0.025340573862195015
2191	1202.3114070057602	38.81710339742023	49.33472204208374	0.02654654160141945
2221	1191.6401136434124	42.992392572280465	49.23913359642029	0.022999674081802368
2251	1198.0114888561836	30.79521113980543	48.959349393844604	0.021534698083996773
2281	1202.5930132066799	29.643447395548193	52.6700382232666	0.02916608937084675
2311	1193.8764817239617	39.2930837608057	48.465418577194214	0.023236433044075966
2341	1209.4977928106555	41.13069991619146	52.0726158618927	0.028367193415760994
2371	1203.4685174314286	37.145212269883466	50.65402007102966	0.025571642443537712
2401	1188.4143081453215	38.66728723427507	49.03703188896179	0.026686880737543106
2431	1205.6642317241226	33.718655561382846	52.2359414100647	0.025170566514134407
2461	1203.3823873411372	36.935807832281576	52.22894501686096	0.021170569583773613
2491	1214.218579201466	26.16265912368718	48.983275413513184	0.019890889525413513
2521	1195.1168100511925	33.5293387332992	50.0814049243927	0.018318410962820053
2551	1194.8807597183772	40.12189675687988	48.69149327278137	0.02801881544291973
2581	1195.760996738027	27.91314526395137	48.25940537452698	0.02072240225970745
2611	1200.473909589485	35.26975283232989	49.33867287635803	0.035100869834423065
2641	1194.9942728788242	31.446820063089497	51.28809332847595	0.03171522915363312
2671	1204.3809075507063	35.82493068925212	51.290111780166626	0.026833172887563705
2701	1201.173344196304	38.51635225342611	48.35101914405823	0.024819841608405113
2731	1211.9608911874723	26.32397269094385	50.70560264587402	0.021063223481178284
2761	1198.4715392349865	29.717582990354895	49.07485389709473	0.023130368441343307
2791	1195.450844327976	28.70309386256406	50.837066888809204	0.025463122874498367
2821	1208.1061803059922	35.9491129779208	50.732588052749634	0.018518880009651184
2851	1203.1075453483968	36.48783785008633	48.90263390541077	0.020653534680604935
2881	1195.7509477478243	34.68130852201005	49.31976056098938	0.027333388105034828
2911	1203.8606333535436	40.0415854325744	50.45376968383789	0.021417096257209778
2941	1212.8559970265912	32.36108654755119	49.6581916809082	0.015519548207521439
2971	1188.9467025540748	39.11122545872165	49.40139698982239	0.021639559417963028
