# Supplementary material for: Offline prompt reinforcement learning method based on feature extraction
Source: PeerJ Comput Sci. 2025 Jan 2;11:e2490. doi: 10.7717/peerj-cs.2490 (PMC11784719; doi:10.7717/peerj-cs.2490)
Supplement: Supplemental Information 2 [file peerj-cs-11-2490-s002.zip › experimental_results/result/cheetah_dir_expert_OnlyPromptLSTM.txt]

iter	test-evaluation/cheetah_dir_1500_return_mean	test-evaluation/cheetah_dir_1500_return_std	time/evaluation	training/action_error
1	8.130291438023063	5.24166297610603	56.37518930435181	0.9799726605415344
31	15.718755578129315	3.1055830524042594	57.76490020751953	0.8756378889083862
61	10.415338353840887	2.3054921940172144	54.597570180892944	0.6071985960006714
91	236.61286155919643	78.00151388357446	55.14474892616272	0.3376803398132324
121	197.13184528266007	170.4823396686703	57.282875299453735	0.1851312518119812
151	229.4719252669863	162.98255635533022	55.48132848739624	0.15540464222431183
181	244.70138497105214	200.26032315372763	55.605772256851196	0.14083831012248993
211	335.6048486552838	245.21129604894264	55.47865915298462	0.13793234527111053
241	228.10604273637517	227.16115508122397	55.58391523361206	0.11542835086584091
271	329.9974495611855	273.85521561404045	56.18385338783264	0.12571091949939728
301	262.1101399915073	273.24246565276155	55.18374538421631	0.11350146681070328
331	402.99654887193753	364.75828468792935	55.00389099121094	0.09075288474559784
361	336.673518333298	348.4580861667747	55.043190479278564	0.08155782520771027
391	390.19120144946874	364.28567863464144	55.30110812187195	0.09988892823457718
421	434.3573532076867	394.4813213574879	55.161789417266846	0.08430812507867813
451	435.9755137354662	405.68387722572925	55.37185764312744	0.10015784949064255
481	527.3466276867513	378.65981401845556	55.75967979431152	0.09436313807964325
511	585.0860598485289	382.47679998039786	55.210533142089844	0.07770127803087234
541	650.099403131046	381.07873966084026	55.256322622299194	0.07059770077466965
571	784.4255777943993	294.0181079027919	55.2394905090332	0.07165532559156418
601	805.920151891451	330.0131424745337	56.72315502166748	0.07396725565195084
631	803.0379414637216	305.9918652737498	55.41493082046509	0.07148686051368713
661	877.850767192958	271.18441347550174	55.02528715133667	0.06888774782419205
691	864.2228343967263	289.39868349216937	54.64619064331055	0.06757041066884995
721	943.0820126988583	257.3612147561433	55.421715259552	0.0622188001871109
751	911.9195796998833	224.62137770395208	55.67767024040222	0.0720609724521637
781	980.3379971582517	207.69611238168332	55.447763442993164	0.0665455013513565
811	972.0355228713037	233.47602515107306	55.444507122039795	0.07846508175134659
841	1052.1756021352453	90.82767483990766	55.45841598510742	0.05662054196000099
871	1053.9915966594415	95.34939140521737	58.879361152648926	0.058414995670318604
901	1070.906818495795	76.71010304241938	56.038288831710815	0.05604388564825058
931	1036.4444572159132	150.38563505769073	55.3950617313385	0.056206170469522476
961	1006.8932300990315	173.79798299057765	55.26929569244385	0.0634700208902359
991	1085.9594071924203	68.36475350730946	55.629984855651855	0.04142654687166214
1021	1052.3837289303308	178.08240178899712	55.2906699180603	0.047617632895708084
1051	1115.1765402677609	61.630130850717556	55.76672315597534	0.06281053274869919
1081	1098.5423553797696	66.83960474667043	55.070374488830566	0.05897917225956917
1111	1055.454078174388	161.12959286134614	56.04098677635193	0.05070819705724716
1141	1082.1279886549557	168.11661731262316	55.65060353279114	0.04258563742041588
1171	1101.2450331918128	63.106873213761936	57.08289813995361	0.04254037141799927
1201	1099.6423528234411	155.72625746501146	55.60517358779907	0.055536311119794846
1231	1138.5125748815547	54.637211861553915	55.93041110038757	0.05009327083826065
1261	1116.5441432816217	65.99540824679767	55.51794648170471	0.06374756246805191
1291	1118.064396779917	60.05516904925269	55.286266565322876	0.05230705812573433
1321	1110.232333981829	103.7888743465113	55.44458508491516	0.04508897662162781
1351	1114.511551396764	83.45348543329372	55.86303400993347	0.03502747789025307
1381	1150.1605210637913	43.63963796448038	56.284138441085815	0.047162942588329315
1411	1127.9683888808888	51.33403701511409	55.56607127189636	0.04339508339762688
1441	1142.9758945990359	59.023072500292876	55.83531379699707	0.045331187546253204
1471	1160.3818585696083	45.424695376381116	54.94238066673279	0.044258296489715576
1501	1148.6351424756097	53.470621288699775	55.62840723991394	0.040943168103694916
1531	1160.0934644002587	56.09873313186059	55.551308393478394	0.040470730513334274
1561	1154.7846886734237	48.846224986755686	56.12056350708008	0.040504928678274155
1591	1168.8412271303418	46.9885480629165	56.25335907936096	0.03896673396229744
1621	1146.4105202046187	47.64712688473746	56.95959520339966	0.04406436160206795
1651	1143.7255497119252	47.03047782258018	57.46390199661255	0.0352160818874836
1681	1173.1535235715946	47.23648248506899	55.61073160171509	0.04948599264025688
1711	1144.016136467406	47.64726658188738	57.35214328765869	0.049853697419166565
1741	1179.504685799937	42.38632074479799	56.74803352355957	0.04349688068032265
1771	1169.1236286905812	53.464989427760074	56.25928449630737	0.04384835064411163
1801	1158.862212436617	56.07000157466355	55.54338026046753	0.04305754601955414
1831	1165.823601003649	50.508902012899384	55.585283041000366	0.039995498955249786
1861	1157.9467870980789	39.657844038355215	55.99771857261658	0.03460957854986191
1891	1180.8514800192063	37.250263092270316	55.69639539718628	0.04497597739100456
1921	1136.1908934697674	75.1833157402634	55.56961798667908	0.051021795719861984
1951	1190.6155329873413	43.689199943048926	57.264644622802734	0.048946693539619446
1981	1146.5240831691826	47.6414318420538	55.68979024887085	0.03739233314990997
2011	1176.8542684257545	40.23853071391442	55.63271117210388	0.04080796241760254
2041	1166.9989434321715	38.57085422462547	55.46988368034363	0.03949747979640961
2071	1169.3011390621593	40.137094326485276	55.78633117675781	0.038172148168087006
2101	1190.5721962549635	43.306695509403724	55.70737385749817	0.040009934455156326
2131	1181.0967303164175	47.39822985114268	55.95133709907532	0.047674864530563354
2161	1170.8762820091379	53.3202944531713	56.276007890701294	0.03426681458950043
2191	1162.014980764235	52.94777293505115	57.00742244720459	0.04461512714624405
2221	1170.6679289736694	43.231747029847774	56.266013860702515	0.03662567213177681
2251	1187.8961306713497	39.72665963591603	56.166690826416016	0.04210552200675011
2281	1171.924151424037	43.18043488400285	57.88469052314758	0.04820573329925537
2311	1189.8093574522886	42.41230110789773	56.22416543960571	0.037797581404447556
2341	1171.4943522334108	54.980032484560134	55.57944583892822	0.029287222772836685
2371	1163.559608609325	34.1594708708027	55.6834602355957	0.03343185782432556
2401	1158.5479515258937	41.099992881040805	55.76051664352417	0.0338575541973114
2431	1193.2901338673846	41.353809360611315	56.001137018203735	0.041265446692705154
2461	1200.6127506298353	36.87965585008441	55.982250928878784	0.041940513998270035
2491	1202.812921216487	41.73597292634845	56.52649140357971	0.034022241830825806
2521	1178.7320237676538	41.72408295008579	55.78228712081909	0.04216069355607033
2551	1190.3124154419224	33.66746209402246	56.8438925743103	0.03699193522334099
2581	1176.6069950369833	35.450050204442164	55.827603340148926	0.033921197056770325
2611	1174.9334448161742	45.029735459380625	56.13936161994934	0.03414998576045036
2641	1193.3869136065982	41.09722238617401	56.1927707195282	0.04583027958869934
2671	1187.7213773616616	40.21738908092472	56.10324454307556	0.03726137802004814
2701	1174.8875322730373	42.22936067185489	55.61474919319153	0.027275511994957924
2731	1177.4038991150928	40.197396151198454	57.01839208602905	0.033372662961483
2761	1165.4514679259582	108.36486343215442	55.494938135147095	0.031915083527565
2791	1181.09081881861	40.18033961693937	55.75387716293335	0.028348742052912712
2821	1177.4308308711322	47.65160522896693	56.47716760635376	0.036845967173576355
2851	1184.3675359727981	41.377064410953636	57.21219444274902	0.04326620325446129
2881	1181.2919879323679	34.24678363055159	56.741196155548096	0.03340128809213638
2911	1192.7253236219897	41.537905418640314	56.622676372528076	0.03377681225538254
2941	1190.0742416966837	43.72060631766154	55.098499059677124	0.04090965539216995
2971	1176.6558109342427	46.37611092008044	58.30898475646973	0.029793627560138702
