# Supplementary material for: Offline prompt reinforcement learning method based on feature extraction
Source: PeerJ Comput Sci. 2025 Jan 2;11:e2490. doi: 10.7717/peerj-cs.2490 (PMC11784719; doi:10.7717/peerj-cs.2490)
Supplement: Supplemental Information 2 [file peerj-cs-11-2490-s002.zip › experimental_results/result/cheetah_dir_expert_OnlyPromptLSTM_2.txt]

iter	test-evaluation/cheetah_dir_1500_return_mean	test-evaluation/cheetah_dir_1500_return_std	time/evaluation	training/action_error
1	-11.73038850182574	8.25162560587642	56.08264470100403	0.9759277701377869
31	-33.51865039781965	6.080625267952039	56.43390774726868	0.8711966872215271
61	-16.029806111592997	3.1158568193008094	57.14128279685974	0.6234163045883179
91	132.02931037273268	34.6903009242439	56.497336626052856	0.3709661066532135
121	320.435730698294	136.74290287804044	57.51245617866516	0.22416962683200836
151	314.1173542423289	207.42207229803427	59.82715344429016	0.16344261169433594
181	264.89070754153767	234.33521302082224	56.83629631996155	0.16544048488140106
211	348.7127306740266	300.7292832670214	56.646514654159546	0.14522534608840942
241	373.61189971611805	301.42323076182623	58.1658661365509	0.1372736692428589
271	231.8205833093826	245.45891678964273	56.901347160339355	0.11054489761590958
301	366.8983037439725	358.05391699502565	56.14195370674133	0.11258992552757263
331	383.1708545885077	352.0312227015418	56.04640460014343	0.11344803124666214
361	431.1184340455369	372.1977381996762	56.62460708618164	0.10101328045129776
391	360.40939853853496	351.54193030351274	55.01334309577942	0.10280562192201614
421	461.34221107548785	362.595969389323	55.850560426712036	0.0963539332151413
451	519.1360438790614	380.2757967343667	56.09037947654724	0.09578239172697067
481	557.829109189093	354.6691208977884	55.665897369384766	0.07353868335485458
511	588.0915525744945	404.3382318528751	55.89054560661316	0.10111212730407715
541	624.7861185792448	394.2043592572443	56.36552596092224	0.07899649441242218
571	556.7333220580788	399.60301037048157	57.41749048233032	0.07076632976531982
601	675.0993180096577	416.0192900312126	56.923999309539795	0.07575304806232452
631	759.1188076497291	356.89513441249056	56.85127091407776	0.07184751331806183
661	871.9580321072015	317.89741088079546	57.77174735069275	0.07306844741106033
691	682.9300179505589	406.0815092970235	60.27942371368408	0.08414546400308609
721	787.5269909377079	363.41113223321355	58.41925573348999	0.057207636535167694
751	898.718279682246	362.4447458757051	56.795472383499146	0.06368584930896759
781	934.5567551801244	348.66610038920936	58.775967597961426	0.058943331241607666
811	899.0703379532526	363.69267274916695	56.96098804473877	0.058396000415086746
841	884.8426671800266	345.2912765523655	57.58218717575073	0.07635344564914703
871	911.8785399316856	355.5368265890135	58.33585739135742	0.05991853401064873
901	909.3182200637779	347.4028146560484	56.92455577850342	0.05056151747703552
931	897.9973128407083	378.23594263119406	57.531060218811035	0.05280574783682823
961	910.0875648361914	345.2264402091691	56.35709476470947	0.06011110544204712
991	988.4292758950119	262.1547895019944	58.21539568901062	0.05477164313197136
1021	994.5104607812829	246.7913537017598	57.42956495285034	0.05145556479692459
1051	1044.876613128239	219.55981812928803	57.72630453109741	0.06597746908664703
1081	1067.8623863466876	105.35672595999586	55.89143228530884	0.06302991509437561
1111	1055.4800969071105	229.5711946803832	58.292619466781616	0.06066473573446274
1141	1111.0965132169904	110.90087277181402	56.7798912525177	0.05293858051300049
1171	1126.698942961356	58.165592540946	57.80689096450806	0.044688787311315536
1201	1078.5779465411072	256.1471693252342	58.54383897781372	0.0420713908970356
1231	1125.2350443029543	84.98774492139108	56.61447215080261	0.05804777145385742
1261	1094.6314960550083	157.2522394176822	56.10666298866272	0.05155126005411148
1291	1134.807815839226	52.514082719260315	56.74118161201477	0.05035082623362541
1321	1131.5742363003005	67.12402882329063	57.98863434791565	0.0552063025534153
1351	1157.4392000526955	49.151436354893754	57.37802457809448	0.060787633061409
1381	1150.6250356299765	64.28462598078738	58.28470468521118	0.04368671774864197
1411	1152.9511812749572	58.16579069096788	59.499796867370605	0.04510810971260071
1441	1160.8108827324802	52.46926019032954	58.88175988197327	0.054360244423151016
1471	1164.5147347188442	99.23095042268413	56.206989765167236	0.03900562971830368
1501	1171.6061154670326	50.824545050117926	58.357747316360474	0.037617865949869156
1531	1156.6148081872818	49.80140382074483	58.78527474403381	0.0457155741751194
1561	1172.434668148863	50.43784334278163	58.086981773376465	0.03530754894018173
1591	1175.2576532963174	31.89372492857134	56.60912275314331	0.03266793116927147
1621	1154.6403282696538	47.980270439657914	56.357073068618774	0.034565623849630356
1651	1170.465913523432	51.79941078928892	57.89395499229431	0.045230891555547714
1681	1169.2537082070803	43.77225145891047	59.418246030807495	0.045026861131191254
1711	1157.5050822989783	51.8026292787837	58.52004337310791	0.034902844578027725
1741	1165.0343164045726	43.128542766178136	56.81989765167236	0.05812568590044975
1771	1173.9556893461502	49.245329217845345	58.14799118041992	0.03627994284033775
1801	1187.2891508798314	45.167733406521755	59.58642101287842	0.04165368899703026
1831	1195.2277073788837	41.102271976675446	56.388543367385864	0.04414556175470352
1861	1162.8772862120384	42.24186482129171	57.388278007507324	0.028697457164525986
1891	1187.1484334674751	42.979950904481235	56.35261607170105	0.0560615248978138
1921	1163.4353665008175	41.80668241129587	58.535789489746094	0.04260886460542679
1951	1183.3873860196463	41.63999399969555	56.247745990753174	0.039389822632074356
1981	1188.59511278815	48.80685045030072	57.24564003944397	0.040668319910764694
2011	1175.8273832300092	40.78145747635499	55.79474472999573	0.05384758487343788
2041	1156.8500338766044	41.2080680059067	55.43186116218567	0.047765180468559265
2071	1176.3501206171748	42.52437165960623	55.17850708961487	0.03771282359957695
2101	1140.0864830019805	42.31578481274476	59.080366373062134	0.03529525548219681
2131	1187.1320485115132	41.11184648528891	56.240052938461304	0.05045587942004204
2161	1196.0329082135886	45.3375140537177	56.05924963951111	0.03739329054951668
2191	1187.9685256059947	43.33906647931563	56.539565086364746	0.03746037185192108
2221	1176.0733376991247	51.99454528914222	55.21703290939331	0.043220482766628265
2251	1194.3475787310701	49.22610128188117	56.66496467590332	0.030734363943338394
2281	1199.3811213301376	44.39866231942177	57.123677492141724	0.040200985968112946
2311	1191.4866737531506	44.95775730734674	56.4002480506897	0.03529877960681915
2341	1197.3467921099123	39.4518018785343	56.59511876106262	0.03183331713080406
2371	1181.5451952042315	53.379445999462774	57.367464780807495	0.03848080709576607
2401	1179.6854685684746	52.208831336227874	56.55066204071045	0.03461232781410217
2431	1202.6921408134738	48.01269686828176	57.0694260597229	0.04719357192516327
2461	1195.7168096771666	44.34944194689364	57.8261194229126	0.03602797910571098
2491	1198.6741026184038	35.55014415370849	56.63589119911194	0.04158172383904457
2521	1185.1228928505411	44.25245207949183	56.571675062179565	0.03377291187644005
2551	1194.340440116107	43.19864415039458	56.07895541191101	0.032197922468185425
2581	1187.856923756599	36.8582329034054	56.51132822036743	0.04454854503273964
2611	1194.703669093288	43.32981113442852	57.72126507759094	0.03768026828765869
2641	1177.7046585038577	38.09873701577978	56.199310302734375	0.037733014672994614
2671	1182.2350963188044	37.28797848437175	57.35121011734009	0.034560754895210266
2701	1194.787719788591	40.50263412354154	55.10559868812561	0.03416421636939049
2731	1194.4356890977128	42.70617304475183	55.952332496643066	0.031302310526371
2761	1177.8562419635125	37.18311717914263	55.93467473983765	0.032108817249536514
2791	1200.7954885790011	48.48065780916711	56.43351173400879	0.037105411291122437
2821	1188.3908992716115	32.31997995629609	56.07086181640625	0.040014706552028656
2851	1216.915307013358	37.948711419906736	55.84167504310608	0.031103724613785744
2881	1186.9081720640895	43.80733346948795	56.02582764625549	0.046365927904844284
2911	1192.1090322294458	44.033344414992634	55.890235900878906	0.028254156932234764
2941	1202.7629730240906	44.43842023817534	56.49930953979492	0.03919823467731476
2971	1208.1468483514388	37.37060182451655	57.386149168014526	0.03891879692673683
