# Supplementary material for: Offline prompt reinforcement learning method based on feature extraction
Source: PeerJ Comput Sci. 2025 Jan 2;11:e2490. doi: 10.7717/peerj-cs.2490 (PMC11784719; doi:10.7717/peerj-cs.2490)
Supplement: Supplemental Information 2 [file peerj-cs-11-2490-s002.zip › experimental_results/result/cheetah_dir_expert_OnlyPromptLSTM_3.txt]

iter	test-evaluation/cheetah_dir_1500_return_mean	test-evaluation/cheetah_dir_1500_return_std	time/evaluation	training/action_error
1	-9.811491896032791	9.73696480560618	56.33971858024597	1.051058292388916
31	-3.1884385701277678	6.119945134860919	57.435771465301514	0.9232752919197083
61	17.931594332126146	5.7889500615706195	57.36483120918274	0.6297317743301392
91	179.36491225185114	88.73827307002374	57.53518104553223	0.28807055950164795
121	204.52514154347355	148.22283365641977	58.446550369262695	0.1805080771446228
151	275.0941558468323	184.12877380418874	56.56013107299805	0.17985540628433228
181	292.34827435945687	186.12344057828565	56.88435339927673	0.151022270321846
211	229.8724732177629	200.67114458614793	58.9489004611969	0.1714811623096466
241	248.934536860187	264.00753181526693	56.69639015197754	0.13595861196517944
271	241.66999885485578	264.5497450933491	55.868940114974976	0.12201987951993942
301	273.56679997018097	327.02041830626763	55.883010387420654	0.10832878947257996
331	233.44786788836606	274.5707572685003	57.25309348106384	0.10923254489898682
361	345.1717245394934	342.6352339427524	57.0913770198822	0.07601217180490494
391	461.65226856814445	361.2850477174093	55.71940279006958	0.09183454513549805
421	489.04590135379703	372.16122677459055	56.50126361846924	0.07103993743658066
451	493.7612739611723	352.75153036895614	56.16043400764465	0.09059887379407883
481	620.7256887181499	393.62446296266995	57.694966077804565	0.06788408756256104
511	591.1091299839359	362.6239743879708	55.85399889945984	0.08820823580026627
541	671.059323874365	404.42506988573206	59.14900255203247	0.08523088693618774
571	747.6138738362387	377.25502972609445	56.16547203063965	0.06211742013692856
601	781.0488586132658	369.31366512422125	55.706496477127075	0.06029311567544937
631	619.2259341922858	445.633427541251	56.36439108848572	0.07521802186965942
661	733.6518682801794	383.06426718813077	59.67332124710083	0.0665246844291687
691	775.6422527930212	394.71558374659816	55.18858981132507	0.06979021430015564
721	777.9817325284545	358.2201160368628	55.24242925643921	0.060033220797777176
751	923.1282850469485	221.06117864129436	57.047465801239014	0.05767105892300606
781	872.5184059060309	313.87836040911327	55.653852224349976	0.060943033546209335
811	977.1654383784725	219.47111355206806	56.18573212623596	0.07800957560539246
841	982.3413044500866	190.51238684320276	56.206045389175415	0.04686228558421135
871	993.5977225961852	236.0846349678273	56.5452024936676	0.061416979879140854
901	880.2479914796363	331.2031208868097	56.69839572906494	0.05701040104031563
931	972.5992550042819	283.7782071158401	56.92495369911194	0.06255019456148148
961	1053.907191507601	202.83094189403693	55.34649586677551	0.05261252075433731
991	985.7695576632806	267.45845973671794	56.44094920158386	0.054288387298583984
1021	1097.35441836072	61.95757982241891	56.28055191040039	0.044739749282598495
1051	1061.8457151674256	150.55163527152888	59.05783176422119	0.04587787762284279
1081	1040.8492219808527	237.5870706647171	57.537172079086304	0.06856536865234375
1111	1033.814382601675	181.34163999724566	60.19274091720581	0.05280674621462822
1141	1089.5418408710989	124.36261069130279	59.005759716033936	0.05792248621582985
1171	1081.1046595517817	106.71097157552606	56.950780630111694	0.04879176244139671
1201	1149.383336134053	49.31681463096151	56.17846894264221	0.05453552305698395
1231	1125.3086895138372	73.49654230578507	55.819759130477905	0.04227089136838913
1261	1148.5000024655915	46.048302890940974	55.47470426559448	0.045372433960437775
1291	1164.5724068861207	51.333415379239504	59.825356245040894	0.04650849103927612
1321	1116.104342885788	54.69975872987377	59.57820415496826	0.0369076132774353
1351	1138.9583140618136	123.84333180080635	55.65663123130798	0.053807333111763
1381	1146.9696223329759	51.838836634022094	55.19974064826965	0.056041814386844635
1411	1140.072177759176	55.46091499975449	55.07116889953613	0.05562474951148033
1441	1168.9357592708845	55.2783878065743	56.145503997802734	0.04377301409840584
1471	1148.865275734185	60.86592615902602	55.25395321846008	0.06093304604291916
1501	1130.2821314262253	137.23121847487477	55.96654176712036	0.04041694477200508
1531	1167.0593577084173	45.7245464457194	55.09613108634949	0.0338607095181942
1561	1154.5610255490228	48.11303899037442	55.64124798774719	0.06174595654010773
1591	1134.335546788263	62.58214725055911	55.54703974723816	0.055728401988744736
1621	1156.6581908647006	51.154750264889536	55.5311074256897	0.04981573671102524
1651	1166.925196117926	46.48063652055785	55.48650574684143	0.05375730246305466
1681	1165.554278097739	54.56669625326618	54.98144245147705	0.04762694984674454
1711	1144.0945344609786	136.11035162523274	55.559978008270264	0.05225221440196037
1741	1161.8961693411768	53.313042533701726	55.61500906944275	0.04064567759633064
1771	1165.314264341485	52.002672603357986	55.48664593696594	0.03677258640527725
1801	1178.8229233475001	44.520225043100574	55.58056282997131	0.04298129677772522
1831	1162.979095765312	36.766044325655	56.037497997283936	0.04052618891000748
1861	1160.4359400458334	44.624427822382245	56.20710730552673	0.037616439163684845
1891	1172.7612953110388	35.290173906591654	55.551207065582275	0.03579284995794296
1921	1173.957116686475	57.98610268962535	55.78820776939392	0.03584806248545647
1951	1176.3658899157258	47.63664151995982	55.508585929870605	0.03536006063222885
1981	1146.203857810067	55.64901135936972	55.6853289604187	0.029282966628670692
2011	1172.47774633391	43.078175301421545	55.39184784889221	0.040676116943359375
2041	1179.3943064371845	41.58334284909598	55.42460060119629	0.03904574736952782
2071	1165.5552691688288	43.63276588087986	55.54206109046936	0.03189411014318466
2101	1172.785049808199	45.54649868085666	55.87970685958862	0.04053933545947075
2131	1158.2639461108142	46.81261055119661	55.94848561286926	0.03715801611542702
2161	1156.701335046118	50.74097602204296	55.48178505897522	0.0513540580868721
2191	1169.9815297360333	41.41592350964162	54.99266266822815	0.032708145678043365
2221	1177.3476895765866	47.93261296945326	54.783644914627075	0.037784308195114136
2251	1166.8280905500872	42.460952230836554	55.505539894104004	0.036940522491931915
2281	1175.6692333621775	45.80959492205525	55.355029582977295	0.0388156957924366
2311	1165.2059037252845	53.14106445404632	55.207664012908936	0.0372961163520813
2341	1199.4241441805675	36.08586148218834	54.764750242233276	0.036448828876018524
2371	1190.5881061806626	45.33224592498322	57.11492609977722	0.045449960976839066
2401	1151.4235498195758	56.4555424145272	56.274338245391846	0.03511979803442955
2431	1160.386934070027	38.47572421905688	55.908172607421875	0.03492245078086853
2461	1192.039315238023	41.46969353793442	55.9975209236145	0.03204832598567009
2491	1181.3799721819537	56.38007222186252	54.892282009124756	0.03077314794063568
2521	1168.8766302035524	41.47329110431486	56.57420873641968	0.045455120503902435
2551	1180.5501983158545	48.54467313122294	55.739455461502075	0.035481393337249756
2581	1184.4816845170417	47.41424022845567	55.788390159606934	0.03837569057941437
2611	1201.8953154982612	40.775060000160785	55.43191909790039	0.03365808352828026
2641	1193.7508899115205	40.635604661338405	56.001633644104004	0.0379820242524147
2671	1182.5846372235208	35.189605802677406	55.69317412376404	0.032192911952733994
2701	1166.3250693285854	45.34651468322508	56.02150511741638	0.04036060348153114
2731	1190.9441087107314	49.821756331033775	56.21150469779968	0.03911490738391876
2761	1195.9272662033156	36.67567012947293	56.867794036865234	0.03558501601219177
2791	1157.089425202125	38.61845823768794	56.94875907897949	0.036749217659235
2821	1199.6996643450302	42.49132704826357	55.77139735221863	0.04101371020078659
2851	1185.6575963353619	41.39881883658778	55.70174527168274	0.029564106836915016
2881	1192.379498192199	45.09735781134159	55.81631851196289	0.02864746004343033
2911	1191.482403557408	44.1494951857874	56.970768451690674	0.028034938499331474
2941	1194.3654710591518	35.365142642083796	55.41503643989563	0.02670011855661869
2971	1189.5428274942728	42.35815886961221	56.37734794616699	0.03219647705554962
