# Supplementary material for: Offline prompt reinforcement learning method based on feature extraction
Source: PeerJ Comput Sci. 2025 Jan 2;11:e2490. doi: 10.7717/peerj-cs.2490 (PMC11784719; doi:10.7717/peerj-cs.2490)
Supplement: Supplemental Information 2 [file peerj-cs-11-2490-s002.zip › experimental_results/result/cheetah_dir_expert_Prompt.txt]

iter	test-evaluation/cheetah_dir_1500_return_mean	test-evaluation/cheetah_dir_1500_return_std	time/evaluation	training/action_error
1	-9.336118215325794	4.073882724849208	54.75683093070984	0.9784923791885376
31	-6.252217955811593	3.113335071780029	60.66625618934631	0.8200802803039551
61	27.185006889671367	4.985824010608756	56.28513956069946	0.5797725319862366
91	253.47456489400827	107.5785189068872	56.2814838886261	0.2958621382713318
121	244.98415941263505	197.11252604363682	56.08567976951599	0.22216111421585083
151	205.44154217449457	164.76873174144467	56.364293813705444	0.14699144661426544
181	212.3646621864904	219.978826672071	56.13278293609619	0.17099550366401672
211	255.86285836407578	236.11468403375062	55.72914123535156	0.14836952090263367
241	369.70933528945153	270.3166153217103	56.21828031539917	0.13000138103961945
271	403.67783618373045	284.1904674189114	55.94067931175232	0.1133040189743042
301	328.78981973218697	305.62210490937014	55.72372388839722	0.09590024501085281
331	451.01739840534935	354.197345806555	55.88796782493591	0.08611812442541122
361	267.8225994882858	355.05881475804006	55.87286019325256	0.09743434935808182
391	404.05617886567666	369.44464926722	55.821471214294434	0.08011651784181595
421	433.62564032844125	388.48916718984356	55.74183249473572	0.10229621827602386
451	550.3342972707821	405.31180474125364	55.82746767997742	0.08093525469303131
481	555.4753725186763	405.90665117779093	56.33955383300781	0.08171100914478302
511	567.4706362709721	434.5149881109129	55.95927715301514	0.06364361196756363
541	668.8279707926168	403.90506863707344	56.45859980583191	0.09831932187080383
571	754.1795488110213	341.8617837233149	55.67315649986267	0.06125711277127266
601	708.4825482605361	378.8945719795297	55.89996528625488	0.12365619093179703
631	754.5494112363739	395.9025944667027	56.0226309299469	0.1009024903178215
661	746.5660294211216	389.57065865312654	57.0430862903595	0.09013305604457855
691	821.7345421787835	350.94805375028005	56.67359900474548	0.05203515291213989
721	735.1770531169619	412.80909954617795	55.58651423454285	0.06405814737081528
751	886.0986796765169	350.54830410970783	56.766945600509644	0.06690303236246109
781	843.4547911045269	372.2980288143182	55.93591070175171	0.06240087375044823
811	933.4414712645262	285.57278032765015	55.72976803779602	0.08555760234594345
841	961.8631276161789	193.80188529155097	56.36753225326538	0.06505750864744186
871	921.1186134293431	316.44383061821986	55.99749231338501	0.07193616777658463
901	958.8979061026854	287.0299117887429	56.24035930633545	0.06181344389915466
931	946.4439713738917	267.77371722206004	55.93781065940857	0.08330157399177551
961	1021.5015112992081	204.47286407633123	56.53076934814453	0.058152493089437485
991	1039.7264685044638	196.48653334073387	55.86775517463684	0.05380626767873764
1021	989.2635596644261	234.1294075283528	60.27436709403992	0.056436702609062195
1051	1044.7165293364367	175.21476166412668	56.75104737281799	0.058728717267513275
1081	1011.1292454571943	253.66848334042353	56.33855652809143	0.053610511124134064
1111	1026.1900978457086	189.89065261173926	56.40449547767639	0.0490679033100605
1141	1087.4494139557391	149.44738376140168	58.00007200241089	0.054358091205358505
1171	1072.4676478665913	181.88411766105332	57.08759260177612	0.04907521605491638
1201	1062.7664155291066	117.97839009986677	57.640244007110596	0.047787975519895554
1231	1120.7603961291588	73.26254934194945	56.5385262966156	0.06270340830087662
1261	1093.769811100554	166.70999099069417	55.90998411178589	0.044364623725414276
1291	1093.573803613082	155.97725799996084	55.749035596847534	0.057257622480392456
1321	1126.3699029811896	52.38213333830154	55.70991325378418	0.06204914674162865
1351	1140.0912235580781	52.26103572536116	58.457524061203	0.04959443584084511
1381	1164.1542076141557	41.2630025006476	55.67348384857178	0.04353821650147438
1411	1113.2358619473673	73.43754389586772	55.75166130065918	0.05180178955197334
1441	1138.2703240529943	107.9123336459441	55.781453371047974	0.0333268940448761
1471	1142.630005375881	61.856442714159975	55.718947887420654	0.06015590578317642
1501	1172.1872568455067	51.872686973018396	55.624146699905396	0.04293180629611015
1531	1156.299280231614	47.81676397883602	55.68936896324158	0.04616745561361313
1561	1174.0323368709571	44.295432503562765	55.699180603027344	0.033371396362781525
1591	1157.436384847818	50.31202292874789	55.64978861808777	0.04138752818107605
1621	1154.5960693564552	55.77939264764616	55.95671224594116	0.051996178925037384
1651	1148.3769235615562	50.08524352943265	55.727073192596436	0.04664705693721771
1681	1153.4658391164187	45.201516685497516	55.81439447402954	0.04063728079199791
1711	1169.968631869768	52.0828872068141	55.592888593673706	0.04921911656856537
1741	1156.14871576541	55.26624856120887	55.81129431724548	0.040930960327386856
1771	1172.3542760956727	42.14199251350177	85.05456352233887	0.038728293031454086
1801	1159.9490168993343	46.616044536392444	55.70867109298706	0.04073181748390198
1831	1188.2133305009916	45.572123768245795	55.67866826057434	0.04409832879900932
1861	1145.0456854959336	100.95409986269615	55.86946702003479	0.03639594838023186
1891	1132.856914484603	48.001109447561504	55.79464507102966	0.03848622366786003
1921	1170.6263751084039	45.56053646794615	55.78043031692505	0.04861283302307129
1951	1189.3059247804356	40.48666594362048	55.86247682571411	0.036735791712999344
1981	1189.382681671143	50.01882170346735	55.75446105003357	0.040217023342847824
2011	1188.5960315648301	52.60169414799581	55.67791485786438	0.03961080685257912
2041	1176.9895031521376	52.144460389246724	55.68508791923523	0.036482613533735275
2071	1180.492273981366	40.18272254114227	55.76823925971985	0.02971978671848774
2101	1180.364130756584	55.16925041383509	55.682714223861694	0.04382066801190376
2131	1162.0227736023812	91.84662296407305	55.741143226623535	0.039898380637168884
2161	1175.9143031131673	106.11236981202121	55.75356960296631	0.03480872884392738
2191	1172.2815420025188	41.551718962454785	55.891990184783936	0.04144410416483879
2221	1169.4321062507015	44.63336007154233	55.76923441886902	0.03821159526705742
2251	1184.635821345765	39.53947158539512	55.92690324783325	0.03937722370028496
2281	1192.897918188607	38.9354482502364	55.744054079055786	0.040490854531526566
2311	1174.4889604679968	50.344885797591445	56.01896286010742	0.037510037422180176
2341	1182.8507991064764	55.388608175128724	56.106393575668335	0.042483460158109665
2371	1185.4918117785624	40.067923712883754	55.66993069648743	0.03947062790393829
2401	1182.706577207694	48.07660813954851	55.83904957771301	0.03407333791255951
2431	1190.5886299241322	39.153548168968804	55.818437337875366	0.03276127576828003
2461	1174.0991191948947	39.92991438506295	55.83649682998657	0.03409203141927719
2491	1189.4104954377628	46.50248937609657	55.75304317474365	0.04231356084346771
2521	1182.842337538814	49.511226594529006	55.903433322906494	0.028772158548235893
2551	1171.1612445367584	53.07799636744503	55.76153802871704	0.03573647513985634
2581	1187.1504330513346	39.30242590085636	55.72185397148132	0.04226537048816681
2611	1185.4614093008913	49.69583583363911	55.87807035446167	0.03935517370700836
2641	1182.4877132835686	46.573984760022476	55.814860343933105	0.03545376658439636
2671	1188.434720703455	37.71501682143344	54.25404930114746	0.040710896253585815
2701	1180.6673234895077	51.74637439562526	55.95831084251404	0.031249895691871643
2731	1180.2666045528067	40.63477528876021	55.89585876464844	0.028686879202723503
2761	1190.3263080664262	47.6393414453184	55.952696084976196	0.03152228519320488
2791	1189.8805735361382	45.47027490908693	55.95146083831787	0.03996516764163971
2821	1182.4390657397846	80.19988681950952	55.87902569770813	0.03691394254565239
2851	1207.5399642141215	36.294483911554465	55.78934574127197	0.03133357688784599
2881	1193.756971331744	47.294178074662334	55.960426330566406	0.037788040935993195
2911	1187.8066678543894	40.55609811169876	55.75173735618591	0.03141053393483162
2941	1197.4814492198684	41.523833422481786	55.81024408340454	0.03572133928537369
2971	1188.5737586665773	38.51969609899717	55.83568978309631	0.04776676371693611
