# Supplementary material for: Offline prompt reinforcement learning method based on feature extraction
Source: PeerJ Comput Sci. 2025 Jan 2;11:e2490. doi: 10.7717/peerj-cs.2490 (PMC11784719; doi:10.7717/peerj-cs.2490)
Supplement: Supplemental Information 2 [file peerj-cs-11-2490-s002.zip › experimental_results/result/cheetah_dir_expert_Prompt_LSTM.txt]

iter	test-evaluation/cheetah_dir_1500_return_mean	test-evaluation/cheetah_dir_1500_return_std	time/evaluation	training/action_error
1	10.414932532038263	7.522236487814185	69.81747674942017	1.0220037698745728
31	-19.725609370913176	7.112942956824805	70.0604076385498	0.9065971374511719
61	-18.82883557038113	2.3506439832628563	70.7204978466034	0.805353581905365
91	15.641546010003099	2.5320155447908603	68.85372185707092	0.5993237495422363
121	318.17315775886544	91.44168846772017	69.68705201148987	0.33053091168403625
151	215.54454111762706	164.5900887143379	72.15809059143066	0.19633302092552185
181	132.18160208697668	148.16828883942674	69.9090723991394	0.1387406289577484
211	188.959661755712	163.9098199995368	69.35199093818665	0.11130530387163162
241	208.06895693522023	197.29228712345446	68.87462949752808	0.11656815558671951
271	185.3366919747125	214.4034223353705	77.39388632774353	0.11801927536725998
301	289.8048447262043	266.7268709386596	68.7604992389679	0.09976713359355927
331	419.06043631356465	305.4159556100133	68.46679043769836	0.09339668601751328
361	464.7474936332603	308.22268582020354	77.33780169487	0.09366453438997269
391	627.9153029387077	350.8009170143101	70.97149157524109	0.07233107089996338
421	781.3114073636556	312.72769886607443	71.60756850242615	0.06406951695680618
451	757.9425953923522	347.693047730182	71.48095703125	0.06357431411743164
481	860.7688483989086	298.098756126254	71.01641988754272	0.06560578942298889
511	970.9065775129039	193.04395981793982	69.42207336425781	0.05293984338641167
541	999.6061285297706	212.53900176959033	70.64352464675903	0.07017563283443451
571	1041.8372765238255	116.2954794712459	68.61205554008484	0.05930093675851822
601	1034.4603994537279	244.01633087348102	68.98444509506226	0.059146516025066376
631	1097.0945837021322	50.13773312651378	70.36278533935547	0.051657795906066895
661	1068.046143162125	188.7252194041084	71.54698014259338	0.037033822387456894
691	1093.058462755098	139.49039461691166	72.0204610824585	0.04614246264100075
721	1076.5580566817753	223.91849134626733	70.64100575447083	0.04239105060696602
751	1107.286167322039	73.71445385504772	68.75435042381287	0.05844491720199585
781	1037.5241407744022	220.15073138255912	69.40243625640869	0.05217311903834343
811	1098.3310457652885	214.0628026132186	71.69792532920837	0.0534767284989357
841	1144.464459851257	46.214712941773385	70.59076762199402	0.03668013960123062
871	1115.9674416141959	114.51921918226303	68.69354152679443	0.03679000586271286
901	1162.8757376573603	41.23945019947855	69.1718738079071	0.036990728229284286
931	1151.0317679224554	48.9004169660698	70.1186740398407	0.043585244566202164
961	1148.6581462494537	46.00676364186923	72.15285897254944	0.045548852533102036
991	1165.2488612713794	42.93173881455036	70.88591694831848	0.04510088637471199
1021	1168.3332025671093	34.1045148855309	71.48149394989014	0.04062327742576599
1051	1177.7058081435318	40.17902844227005	71.57510614395142	0.04118065536022186
1081	1183.713265158842	36.979005590044714	70.94113540649414	0.04328136518597603
1111	1157.947877007427	44.982517412111484	70.31673550605774	0.03642209619283676
1141	1160.1704884251615	48.46615752744964	70.58626985549927	0.05034135654568672
1171	1176.2852530666462	48.54827270364879	71.19656252861023	0.0364871472120285
1201	1175.8573948471608	36.17918429621799	68.75822925567627	0.035493142902851105
1231	1160.9548325450614	42.09267745967131	70.34824419021606	0.02752046473324299
1261	1174.272379160131	44.06115845469909	69.16772556304932	0.03103563003242016
1291	1194.1871517220766	43.91761172595291	69.11413097381592	0.03251348435878754
1321	1176.8348735417562	35.36459917698993	69.47012591362	0.03611103817820549
1351	1181.2149664432172	38.78311690547968	69.49690318107605	0.050823912024497986
1381	1178.1280582192076	38.940948788160824	70.78439092636108	0.03345797210931778
1411	1167.527768670783	37.38038989088959	68.58905506134033	0.0388483852148056
1441	1184.628327029533	31.080704818204257	71.01061749458313	0.0384724922478199
1471	1179.899118083358	40.3959104650706	70.60675549507141	0.03868189454078674
1501	1193.7943010111233	42.71417887579735	71.31232070922852	0.03437795862555504
1531	1180.6416396721836	35.14292305196984	69.66333603858948	0.03043227829039097
1561	1201.838611874069	35.880811493081346	73.9330358505249	0.025947021320462227
1591	1194.2768403640612	39.173570949083775	70.99714207649231	0.02457391656935215
1621	1187.1887906958855	33.69888620345942	71.42460370063782	0.0339505709707737
1651	1173.0874206736316	40.40386008428185	70.88134598731995	0.03178130462765694
1681	1196.0164569770573	37.255424865631895	71.55111026763916	0.031806111335754395
1711	1179.8702750755658	46.409325622414734	69.87837219238281	0.027829039841890335
1741	1195.5118409165266	35.79276155382195	68.7645800113678	0.03804399073123932
1771	1176.197520078591	42.00181541295604	71.15975451469421	0.029263906180858612
1801	1195.4228543547763	32.258363089359214	71.11016058921814	0.031119603663682938
1831	1182.917514193121	41.56960201701932	69.20024633407593	0.03224079683423042
1861	1181.454193741279	38.319942499500705	78.58638262748718	0.04235934838652611
1891	1189.941729668052	39.398469888151624	71.22138452529907	0.029650608077645302
1921	1195.8530116184793	40.88901018613745	71.02161478996277	0.03247242793440819
1951	1198.1660724881463	35.879503379254395	69.97891783714294	0.032910171896219254
1981	1198.1248120150467	37.296983751625355	70.98387789726257	0.026297710835933685
2011	1205.6032324375499	41.10571034653869	69.37778234481812	0.024825721979141235
2041	1195.591044451683	35.24939907204441	72.03715205192566	0.027951842173933983
2071	1184.3219716686797	38.99836779659308	71.54205632209778	0.025004500523209572
2101	1193.0945293606223	28.49962815335251	70.64700245857239	0.02330840937793255
2131	1196.4889755736046	36.47116745061118	68.32931709289551	0.03044557012617588
2161	1207.8430126892238	36.3747389742555	69.03137946128845	0.028680726885795593
2191	1191.9583886527596	33.49905497635417	90.1619942188263	0.024324549362063408
2221	1184.7392703097453	30.724701732850775	68.54222846031189	0.025470832362771034
2251	1182.831254980844	31.91499660391503	68.3950674533844	0.033220790326595306
2281	1202.3365601119804	34.779404964760985	68.15393328666687	0.03403414413332939
2311	1187.8717137159892	34.82614289187847	69.08648133277893	0.0331416092813015
2341	1184.2784999582857	32.08992423176056	70.41590428352356	0.020484067499637604
2371	1205.7781942741378	33.14460694184835	70.17555689811707	0.02946609817445278
2401	1184.2354237324525	35.79061135542518	71.13521599769592	0.023265019059181213
2431	1194.4556576328475	29.86574864560944	71.1928162574768	0.028696687892079353
2461	1198.5236075871694	33.87479538226689	71.9905776977539	0.02567230351269245
2491	1194.9023959834512	32.80536367163332	69.43424987792969	0.02757854200899601
2521	1195.1129361240805	38.51194648068079	71.12390899658203	0.02921765111386776
2551	1182.43682228662	34.22303419601667	71.93085289001465	0.02747960574924946
2581	1194.3778758106303	39.311493081694934	69.1340491771698	0.035145971924066544
2611	1193.3203202702164	37.44226604339881	71.6805202960968	0.019523968920111656
2641	1201.4597345527065	36.14893878270567	72.03542065620422	0.02619904838502407
2671	1196.0590619664458	32.787642729222064	68.90078043937683	0.02491716854274273
2701	1192.465288969866	37.23263234578251	89.55581784248352	0.02965562418103218
2731	1198.557406439566	35.55100873617821	69.5944595336914	0.024063436314463615
2761	1194.8000848024496	30.34619582541987	68.26384568214417	0.027362050488591194
2791	1194.2349042906403	26.456042764150585	68.86399292945862	0.0246991366147995
2821	1191.938845685299	30.344752836851708	70.15975427627563	0.022174550220370293
2851	1188.534831818368	29.04273115856911	69.24428367614746	0.019971929490566254
2881	1180.4753127267534	35.15963032381368	69.12629270553589	0.023214368149638176
2911	1188.371304954695	41.21117891329678	70.81296277046204	0.025593115016818047
2941	1183.897470824585	35.119813281761246	70.06444525718689	0.03327305614948273
2971	1193.5617578485064	40.75904930262131	69.4049620628357	0.024248488247394562
