# Supplementary material for: Offline prompt reinforcement learning method based on feature extraction
Source: PeerJ Comput Sci. 2025 Jan 2;11:e2490. doi: 10.7717/peerj-cs.2490 (PMC11784719; doi:10.7717/peerj-cs.2490)
Supplement: Supplemental Information 2 [file peerj-cs-11-2490-s002.zip › experimental_results/result/cheetah_dir_expert_Prompt_LSTM_delayed.txt]

iter	test-evaluation/cheetah_dir_1500_return_mean	test-evaluation/cheetah_dir_1500_return_std	time/evaluation	training/action_error
1	-0.3401165013923954	10.684251749680984	64.35989260673523	1.0311884880065918
31	-5.40568288753737	8.844418647307764	61.96938610076904	0.8948676586151123
61	-35.739967061487235	2.0564724440987727	61.79591774940491	0.7933629751205444
91	7.555378397850474	3.1011147565428123	61.03800678253174	0.6336360573768616
121	336.72562985333286	88.77075637354073	61.487919092178345	0.2996668517589569
151	271.7729058598679	148.96567006275313	62.60658884048462	0.16972413659095764
181	262.5748202054784	192.9308947286655	64.21973896026611	0.138788640499115
211	213.38964273013022	173.25392597823537	64.75536298751831	0.1177559420466423
241	243.83770211004364	205.63307216384445	61.223247051239014	0.11395762115716934
271	292.7439836378646	232.0040154344704	61.91566300392151	0.09816549718379974
301	293.42934711779304	244.25539488675585	61.97138500213623	0.0888281911611557
331	337.9430331378372	260.80416822866636	61.95338034629822	0.090573251247406
361	444.35362794156737	319.67902908365744	64.12020969390869	0.10731210559606552
391	617.1022829893652	308.43831972864893	61.02640724182129	0.07259690761566162
421	656.8572952912914	339.0557098509647	61.0500910282135	0.08790916949510574
451	681.5537635082751	342.54314453647163	60.54522085189819	0.05541318282485008
481	847.1040659676496	297.19164885766736	61.62026381492615	0.06862152367830276
511	880.0320406352819	272.0591630759075	63.54350280761719	0.06650526076555252
541	951.7618004997435	308.37654887936606	61.196218490600586	0.07134486734867096
571	959.3553997439791	231.59348254614176	61.067981481552124	0.05054318159818649
601	1029.4267749894382	203.8592713370974	61.773011922836304	0.0471523143351078
631	1073.4429972593916	174.92410387636093	61.706665992736816	0.045768022537231445
661	1016.4679260944614	275.8815936960224	63.19202780723572	0.05067036300897598
691	1096.6277314292693	159.42918720549415	61.64983153343201	0.04179054871201515
721	1086.2034407623787	163.6591290628797	66.39551854133606	0.05504818633198738
751	1109.4336073494924	73.56506659786619	64.76248097419739	0.07023926079273224
781	1069.6638587775644	237.8799408175791	64.08438849449158	0.053081661462783813
811	1114.567021918563	56.49071629812802	64.50533056259155	0.04451606050133705
841	1131.000155311619	98.08464714423715	64.38572001457214	0.04271164909005165
871	1155.1518532992518	155.4905163212554	67.4387104511261	0.05062752217054367
901	1165.0180479080675	59.56307515386426	64.86348795890808	0.0471329428255558
931	1163.6243598097094	46.04303823754407	64.53728938102722	0.03591630980372429
961	1156.042255718754	35.60857733394127	65.16936326026917	0.03733110800385475
991	1168.9182709844683	48.46757190801796	65.78446435928345	0.031036360189318657
1021	1158.3557092987292	47.20566143267575	64.71518063545227	0.051538411527872086
1051	1168.458711940915	45.20193211505839	63.8866970539093	0.03501944616436958
1081	1178.9475943580803	38.99018534918224	66.12357211112976	0.03201298415660858
1111	1177.2160308768518	48.490492326137385	65.7340452671051	0.04775817319750786
1141	1169.1045520244834	50.92646283485692	61.840715169906616	0.03598695248365402
1171	1161.4955870414417	51.801321514150644	61.81485295295715	0.034441106021404266
1201	1168.7727769056507	34.972245416048125	65.16463088989258	0.02846037968993187
1231	1183.6218530306955	47.76449161765799	60.69147753715515	0.0353659987449646
1261	1179.9603132593263	44.72775596863652	61.73914933204651	0.04285043850541115
1291	1172.3052979391946	41.51743375053637	61.547950744628906	0.031756624579429626
1321	1187.0511342289296	39.894220201982975	63.68643498420715	0.02546580322086811
1351	1194.2569499100944	38.05530501687718	61.11946082115173	0.03871738910675049
1381	1187.2799347878222	40.17360782387596	66.31260967254639	0.023128654807806015
1411	1184.8707290935129	38.15857200026963	63.30022621154785	0.037951115518808365
1441	1185.73665148093	42.71048477880317	61.521682262420654	0.029728267341852188
1471	1195.7674245427165	40.68594978130965	64.01152753829956	0.0428457148373127
1501	1190.3504127116603	42.78446790175682	65.51695132255554	0.03329406678676605
1531	1195.7900943489437	41.56834146250187	61.026207447052	0.02237676829099655
1561	1208.2954735239005	32.12725460932107	61.53363227844238	0.03207976371049881
1591	1202.4271537378452	35.54916606206257	61.836129665374756	0.024957731366157532
1621	1192.8040791703424	38.63332945672807	61.82414150238037	0.031595658510923386
1651	1178.0283560951802	37.25937708484433	61.90551400184631	0.032876718789339066
1681	1194.837819790539	28.472370481819567	61.6634407043457	0.03615027666091919
1711	1192.2596459594827	38.72591888330311	68.25482773780823	0.04181874170899391
1741	1176.3500298028307	43.37810817590349	62.988845348358154	0.03552207350730896
1771	1193.432817749486	30.18738905759284	61.23091793060303	0.030002068728208542
1801	1210.387633382836	36.1656362931258	62.69222569465637	0.02932213805615902
1831	1205.767010953371	36.43645165916797	62.899229764938354	0.033144280314445496
1861	1179.6104576956882	44.680003642273945	62.91755557060242	0.03027098812162876
1891	1196.5100063802547	36.626898575751504	63.905643939971924	0.031036503612995148
1921	1200.671336586343	47.840918997853436	62.20631456375122	0.028734592720866203
1951	1203.9018784890811	40.36720238229775	62.91019153594971	0.026263101026415825
1981	1198.9137035368426	35.22524600676952	67.57469606399536	0.02369673363864422
2011	1210.1782545203373	33.60814281914969	63.24053335189819	0.03062615729868412
2041	1199.5351147219023	34.1457246114186	62.41401171684265	0.025347447022795677
2071	1211.862150152001	35.77388058777877	62.636945724487305	0.03206714987754822
2101	1180.337932663024	37.03935295640983	62.922098875045776	0.027980592101812363
2131	1204.6292954014366	32.944531471351496	68.21168160438538	0.023629987612366676
2161	1196.5380419950864	37.01339213631299	64.14294934272766	0.031498853117227554
2191	1210.0660217739685	29.875657226575605	61.937091588974	0.031636323779821396
2221	1203.9444344028773	38.398305075942275	62.65785622596741	0.031153898686170578
2251	1199.866236449589	36.47388826177395	62.91517376899719	0.026137057691812515
2281	1196.114226014506	37.12709681750998	62.90450429916382	0.030759470537304878
2311	1198.6634454501032	36.055363213481556	64.38492751121521	0.04300783574581146
2341	1207.045158810167	37.86079278631119	62.65586543083191	0.029723457992076874
2371	1198.4517752102872	37.609411835660005	62.386401414871216	0.025742627680301666
2401	1190.6878014973531	41.327270199530844	62.73054766654968	0.026219643652439117
2431	1204.6106809054452	37.80417812869288	63.530529499053955	0.02128152921795845
2461	1190.9202086127436	31.415255941095534	65.41659355163574	0.02823323756456375
2491	1192.9632243994429	32.00495209390755	65.47405171394348	0.027400730177760124
2521	1201.070878473989	39.14894097910432	61.34244418144226	0.029601089656352997
2551	1212.713101634259	31.987666168691277	61.774986743927	0.02936887927353382
2581	1200.5058799120366	37.40470138837374	61.93370342254639	0.02133180759847164
2611	1187.7484122440455	36.416769246084044	66.94760417938232	0.030691571533679962
2641	1201.8149905461253	41.15523148920965	62.40332627296448	0.027725376188755035
2671	1212.257928429639	36.6070751706024	61.65781593322754	0.025816667824983597
2701	1203.4690789241797	38.12114759661933	69.08251333236694	0.03229963406920433
2731	1197.1410297976072	42.51289263005332	60.97412610054016	0.03381926938891411
2761	1207.0936956994149	35.74025665846983	61.739534854888916	0.019968178123235703
2791	1188.1646004812026	31.60622777207143	64.83303189277649	0.02767082490026951
2821	1212.0954292672236	29.56830068933175	61.84714722633362	0.025710297748446465
2851	1203.9999730250236	34.745645798992484	61.707313537597656	0.02608371339738369
2881	1198.8521168020288	37.6180659005031	61.80487084388733	0.029611259698867798
2911	1196.435609345647	39.715128825736834	61.57332229614258	0.028742488473653793
2941	1208.374094241115	32.14497977476166	61.74242305755615	0.020187770947813988
2971	1188.6570642765087	34.84024468535458	61.75209856033325	0.02408837154507637
