# Supplementary material for: Offline prompt reinforcement learning method based on feature extraction
Source: PeerJ Comput Sci. 2025 Jan 2;11:e2490. doi: 10.7717/peerj-cs.2490 (PMC11784719; doi:10.7717/peerj-cs.2490)
Supplement: Supplemental Information 2 [file peerj-cs-11-2490-s002.zip › experimental_results/result/door-expert-bc-1.txt]

iter	time/training	evaluation/target_300_return_mean	evaluation/target_300_return_std	time/evaluation	training/train_loss_mean	training/train_loss_std
0	1.4635570049285889	-54.39939287154876	0.45923921266792544	39.69339632987976	0.3614489209651947	0.014879887684013257
1	0.4370744228363037	-54.452439987386995	0.4703937521651941	39.85460329055786	0.36380225837230684	0.013258846893985826
2	0.47889161109924316	-54.56445342447664	0.5040543674348333	41.1448118686676	0.36025387108325957	0.013060389132073476
3	0.4768991470336914	-54.57266868680999	0.5159534243295716	43.60792136192322	0.35957056760787964	0.011504243543276586
4	0.47789549827575684	-54.54521220954873	0.5228737055126177	42.16726636886597	0.35408314526081086	0.012057376822379642
5	0.4978067874908447	-54.582961547421256	0.4894298062875678	41.80359935760498	0.3449915903806686	0.0126759466070439
6	0.45897579193115234	-54.73839621886089	0.47488532244062664	41.21454477310181	0.34488206923007964	0.014660796595201333
7	0.45101356506347656	-54.82858578995806	0.6103961036399641	41.960660219192505	0.3372753024101257	0.010741018772633018
8	0.4938240051269531	-54.966689771315465	0.5011533087502563	41.431671142578125	0.3325662261247635	0.013031115000198363
9	0.4520101547241211	-55.057155858038804	0.5911473308014858	41.219441652297974	0.3228842622041702	0.013524836127202988
10	0.4450399875640869	-55.42441675671187	0.6273026128664311	40.867095947265625	0.311472629904747	0.013884300659553423
11	0.46296000480651855	-55.688746755473105	0.5792845402806477	38.93754434585571	0.297289457321167	0.011549012116937573
12	0.45101404190063477	-55.904360890508194	0.5798687143572208	38.86683225631714	0.28443452060222624	0.01297665538866836
13	0.43807053565979004	-56.26151503068476	0.5460346023191249	38.621957540512085	0.27027330458164217	0.013439870400237962
14	0.4609689712524414	-57.23591523621722	0.513002455679077	41.45170497894287	0.2514950266480446	0.012847289297564716
15	0.4719231128692627	-59.40062559352733	0.4989165300041688	42.65916132926941	0.23272954612970354	0.010462880897533442
16	0.4480266571044922	-60.25212361780107	0.661772466344659	40.350324630737305	0.21325771033763885	0.011721232992672302
17	0.4798910617828369	-61.733044102067524	0.5667666424809943	43.931652545928955	0.19251511007547378	0.01281840294208891
18	0.4808809757232666	-61.8541006961718	0.6815481983187418	41.75836777687073	0.17283185064792633	0.012413886634944677
19	0.5366370677947998	-61.49765846863533	0.9234732385451722	39.44831395149231	0.15647784799337386	0.012253859734282712
20	0.4559915065765381	-60.93913030311124	1.0089557238489852	38.52157235145569	0.1394663743674755	0.010415780071918283
21	0.5157296657562256	-60.43372957751033	0.8148475947898441	38.16224813461304	0.12694172397255898	0.00885222753525175
22	0.4211452007293701	-60.20813710612947	0.717797290873936	40.18716311454773	0.11413148522377015	0.010651661181607762
23	0.5077729225158691	-59.78289072360994	0.6146012889973472	40.7067608833313	0.10728264525532723	0.010252635743325815
24	0.5157291889190674	-58.822536444512565	0.6178696416996426	38.90965938568115	0.10071777179837227	0.010147955132990934
25	0.48784875869750977	-58.35578908649862	0.5923786515608369	37.5984160900116	0.09836528673768044	0.010465986069056786
26	0.4281139373779297	-57.537072760674626	0.5281263277721998	36.54905581474304	0.0920543198287487	0.009480438679468598
27	0.4490203857421875	-57.00464207464818	0.5084509196066103	36.819987535476685	0.09137309655547142	0.007447554971804102
28	0.45101284980773926	-56.91186277823175	0.4923687036627156	36.34593415260315	0.09028932049870492	0.008890475554614127
29	0.44603514671325684	-57.11667474571492	0.5175505518784892	39.20338225364685	0.08768017649650574	0.008418493938886802
30	0.4719216823577881	-57.4547621034815	0.483121552643368	37.06777906417847	0.0837891948223114	0.007779755317542001
31	0.4629640579223633	-57.83073465056247	0.5006533104728779	37.122742891311646	0.0857919517159462	0.008703627469125584
32	0.48885560035705566	-57.84326271540904	0.44942097506919837	35.41111731529236	0.08376341462135314	0.006890292794787238
33	0.4370744228363037	-57.371452113577064	0.5343559864219091	36.39969563484192	0.08126596018671989	0.0071713144335837555
34	0.4978063106536865	-57.564472044762944	0.4883990345699436	36.20353579521179	0.08201090395450591	0.008320513527414135
35	0.43906641006469727	-57.1755248706238	0.4964514718795832	36.08414936065674	0.07952715203166008	0.008991590919258533
36	0.43906545639038086	-56.1307340987662	0.6051968714381036	36.28218913078308	0.07972932532429695	0.008768506213039009
37	0.49382853507995605	-55.94502790291569	0.6765898128742462	36.1866238117218	0.08016476422548294	0.0075928766002615064
38	0.4649519920349121	-56.410438269737526	0.7519732199595032	37.07970118522644	0.07834561929106712	0.007021963001495577
39	0.4490222930908203	-55.27946975208846	0.4679397910886532	38.41690373420715	0.07854591965675355	0.007242089766200604
40	0.4768991470336914	-55.963564177639654	0.4908283436364764	34.07906770706177	0.07807292237877846	0.006859296189944765
41	0.41118955612182617	-56.10678938812206	0.4753599004001919	32.948020935058594	0.07758472785353661	0.007285314915515106
42	0.4768972396850586	-55.84008027198408	0.5037160766382865	32.5257351398468	0.07801981091499328	0.007372024724623968
43	0.40621113777160645	-55.74083276190482	0.4944001402688994	33.350135803222656	0.07406767204403877	0.006054398827510513
44	0.4480259418487549	-55.10782988006626	0.5728095896010345	33.60028886795044	0.07625058695673942	0.00760696750407918
45	0.446033239364624	-54.84384305794536	0.5370502460089319	33.7405800819397	0.07610840916633606	0.00844236631621416
46	0.45101094245910645	-54.92665796920561	0.453756934283888	33.65177512168884	0.07489033199846745	0.00826375765979938
47	0.44305968284606934	-54.256509619664214	0.49749241958775003	33.55828309059143	0.07516093924641609	0.006605327721661117
48	0.42711806297302246	-54.45758331201241	0.46197632126303834	33.95054483413696	0.07389881640672684	0.007039680257936754
49	0.45001816749572754	-54.737557414312306	0.46836154910619726	34.04148030281067	0.07135662853717804	0.0076296695760163635
50	0.441056489944458	-54.31474721688873	0.5573608136687258	34.43937301635742	0.07378530398011207	0.006089329026977705
51	0.4360771179199219	-54.56971405864909	0.5035452333929883	34.45724558830261	0.07349294140934944	0.006311180525793043
52	0.4320957660675049	-54.646027414788314	0.4718782537125397	34.20445537567139	0.07411742784082889	0.006768523733312637
53	0.4311044216156006	-54.742645450532734	0.4837228223447742	35.53672909736633	0.07359456598758697	0.006560424874741374
54	0.45300745964050293	-55.09843379869271	0.5320942942318448	34.75904703140259	0.07131245031952858	0.005657189918007577
55	0.49880266189575195	-56.200017042441516	0.5020967440225244	34.21344804763794	0.0739738867431879	0.006595614174179304
56	0.41815781593322754	-55.71939438401831	0.47185911618470133	32.73282337188721	0.07360666677355766	0.008196530638045317
57	0.4201500415802002	-55.488890443087755	0.5024004653537809	33.11712980270386	0.07215125747025013	0.006234438524282556
58	0.43409180641174316	-55.57671863255268	0.4945228207817959	33.070470094680786	0.07361576810479165	0.006766234469684204
59	0.44897961616516113	-54.64283097165302	0.464297892821212	33.34123182296753	0.07130667738616467	0.006729012463685804
60	0.424130916595459	-54.142116380895715	0.4384292719064786	33.339152336120605	0.0722507407516241	0.00757084071791988
61	0.42313551902770996	-53.90579211983651	0.45505725791861573	35.30860090255737	0.07211913801729679	0.006861038619654396
62	0.42911696434020996	-55.03807647971061	0.4812868910257726	33.0833740234375	0.07268668115139007	0.007115622079557864
63	0.4211461544036865	-54.920200213379786	0.43574610512699874	33.44679117202759	0.07373284578323364	0.007151176893213401
64	0.41553544998168945	-53.97532947239522	0.42974445877313905	34.00032711029053	0.06932852759957314	0.007416633343728949
65	0.42645764350891113	-54.841628659492926	0.49690770834897013	33.669819355010986	0.07224266901612282	0.007505581363133415
66	0.4130105972290039	-55.24821388517111	0.42017291321298966	32.83674240112305	0.07404964864253998	0.00649257627175778
67	0.40720701217651367	-53.99758352638093	0.42910756297383357	33.51002097129822	0.07106497153639793	0.006382635350731525
68	0.42218565940856934	-53.893305933790685	0.4637721571830138	34.18153405189514	0.07206619806587695	0.007303730400530103
69	0.433091402053833	-53.87845130469184	0.5090608787707062	34.0032274723053	0.07140633314847947	0.008248835667398978
70	0.43682074546813965	-55.37149666305622	0.5629454137406863	33.455819606781006	0.07314858578145504	0.007866334245604433
71	0.41837334632873535	-53.92866448397552	0.5078259752556209	34.71524977684021	0.07118668973445892	0.007109366067169552
72	0.405963659286499	-54.07044008611381	0.44690839799095444	34.54986572265625	0.07214893460273743	0.007653188944891192
73	0.40867042541503906	-53.969359575531335	0.5069327525592038	34.607664346694946	0.07233226932585239	0.005810569123566903
74	0.4500010013580322	-54.23312735109493	0.48332139021696224	34.96200394630432	0.07230346381664277	0.008024501277799053
75	0.4111900329589844	-54.60618998008401	0.48342677569377346	35.19908618927002	0.07232856005430222	0.0064619902181700445
76	0.4131803512573242	-53.673216533008215	0.4476405318828507	34.25221061706543	0.07229950092732906	0.006622479999882922
77	0.416165828704834	-54.18049824829649	0.4476606801546562	34.005289793014526	0.07324381694197654	0.007374448462708816
78	0.41417694091796875	-55.57643827661547	0.5396957102968545	34.10287141799927	0.07127908006310463	0.007337970266582977
79	0.44160032272338867	-55.386248356932256	0.6047713957248816	36.17723536491394	0.07096677593886852	0.006172314310837328
80	0.44137120246887207	-54.71266375798537	1.7820326174124868	33.25235152244568	0.06966706663370133	0.00681960421414299
81	0.43358302116394043	-53.90930133787382	1.2137900510877968	34.55579328536987	0.07264284700155259	0.006469473736464691
82	0.41893506050109863	-53.841326584691444	0.47090969703970664	36.51228952407837	0.07238508522510528	0.006568664781796118
83	0.40621328353881836	-55.12907614749772	0.5886571410385872	33.37709927558899	0.07035540372133255	0.007561238174785036
84	0.423814058303833	-57.23074419942573	0.5877886575534348	33.09024620056152	0.06930162459611892	0.006133782889875173
85	0.42423558235168457	-57.191856049218096	0.661928795928648	33.18329334259033	0.06997930377721787	0.0066793215096115095
86	0.46992921829223633	-56.9932033122648	0.6307014115804509	33.38893675804138	0.06891684263944625	0.006185285976405573
87	0.43010544776916504	-55.26310589185059	0.5660902286048373	33.972891330718994	0.07147643387317658	0.006131719118119438
88	0.408200740814209	-53.39762628259729	0.4542656594536217	34.47514867782593	0.07112552337348461	0.0061749690463422605
89	0.42612361907958984	-54.72022018548646	0.5490134266682642	35.24691367149353	0.07281650677323341	0.007975876079307035
90	0.4002363681793213	-55.97574933457124	0.4261409096814729	33.78130602836609	0.07060296602547168	0.006107353318441129
91	0.41417551040649414	-56.19379632323466	0.4521143436642901	33.322226762771606	0.07047658123075962	0.006033846697883068
92	0.41820216178894043	-55.357871208636	0.565399165024735	36.56101679801941	0.0719532860815525	0.006224817574782622
93	0.42330384254455566	-55.03478326344093	0.5096581521408452	35.901610374450684	0.07142505899071694	0.007124252004362597
94	0.4549980163574219	-55.06187567441829	0.6071145797749377	35.85904026031494	0.07132046975195408	0.0065053848178490605
95	0.4211461544036865	-54.70198273654754	0.4356371351943344	34.46143341064453	0.07096968226134777	0.0072629870356894
96	0.44472599029541016	-53.94182522998409	0.4132610205798119	34.69020104408264	0.0712161459773779	0.0061573497195205945
97	0.4313395023345947	-53.124465874318155	0.5215094353803458	34.768537759780884	0.07102340139448643	0.0065657394587621066
98	0.4386122226715088	-52.86277076209876	0.5504059199831965	36.17974519729614	0.07129152208566665	0.0056705130719073675
99	0.44703149795532227	-55.3829506898348	0.6193153337573553	36.56247019767761	0.06838705271482468	0.005080138219929148
100	0.462968111038208	-57.49414763584898	0.46282299835757845	34.64036536216736	0.06994598679244518	0.005536306596862762
101	0.44304585456848145	-57.37541021061886	0.43927050358371295	34.20740032196045	0.06856477409601211	0.006210796927294353
102	0.4135899543762207	-55.70650672248896	0.4362472731650067	35.72508096694946	0.06988056756556034	0.0056171341949962554
103	0.4367358684539795	-55.248469451338025	0.5836500985873883	36.26865100860596	0.07073409929871559	0.005809835805257328
104	0.4918389320373535	-55.3160742572488	0.5898365685078579	34.16913414001465	0.07150608003139496	0.006214772244962301
105	0.45699477195739746	-55.56396212729359	0.5090335997455598	34.127811670303345	0.07146421670913697	0.007273491752013427
106	0.47209835052490234	-55.4686850297202	0.7226442059561513	37.32971429824829	0.06976653873920441	0.005690964068546038
107	0.4241364002227783	-56.151147938907435	0.5787464958534478	35.56142997741699	0.06918462835252286	0.006644064637321256
108	0.5310673713684082	-55.74498084643069	0.5467767440082693	34.73525261878967	0.0706988412886858	0.00640937864530123
109	0.4466719627380371	-55.74284383662236	0.48957742422813433	34.46927213668823	0.07109475262463093	0.006812009386871659
110	0.40721750259399414	-56.36351698194861	0.5701616345054465	36.10709476470947	0.07111755147576332	0.006254668635619572
111	0.41517114639282227	-56.41434134177889	0.5825599514350175	35.83158254623413	0.0678665765374899	0.0062554808392943995
112	0.43636226654052734	-55.02260669263106	0.6374859580615865	35.07803010940552	0.06867481753230095	0.006026371028580022
113	0.42683839797973633	-55.36698173204246	0.6120459126850549	36.056493043899536	0.07207187809050083	0.005423740770862823
114	0.4382815361022949	-55.42227105099739	0.5476450482050775	34.55431270599365	0.07015594705939293	0.006460235636390596
115	0.4131803512573242	-54.08088653682453	0.49134739292356067	35.23884844779968	0.06910582631826401	0.007568904586479265
116	0.4161674976348877	-54.450961610803695	0.6447800027199685	33.88682794570923	0.07122397251427173	0.006156674825848529
117	0.45035243034362793	-54.256197045903576	0.463107561967002	36.288867473602295	0.06951024182140828	0.006103416272421387
118	0.47092580795288086	-54.421848451867326	0.5019701124479833	37.58008050918579	0.07040196016430855	0.006170772157800642
119	0.5126545429229736	-54.463313338032755	0.3834792046795637	36.505043268203735	0.06968613721430301	0.005790203129802007
120	0.5881502628326416	-55.11654873091979	0.5242575841212586	37.267958879470825	0.07247718155384064	0.006482600819420781
121	0.46400904655456543	-55.63107208591451	0.4996061154523696	36.97663736343384	0.0701935313642025	0.006440823980609197
122	0.4524095058441162	-55.71580628542903	0.5268636346293678	36.409528970718384	0.06901632763445377	0.0075050894130663124
123	0.45101428031921387	-54.18019312253277	0.5915288299360324	35.17169523239136	0.071514947488904	0.007523348935137919
124	0.42851877212524414	-53.816417618973794	0.5351901677184627	34.024290561676025	0.0688621724396944	0.004961196767789625
125	0.4680962562561035	-54.71322574076738	0.49630777617753236	34.437371015548706	0.06956502914428711	0.005162613200581662
126	0.43856096267700195	-55.02867100811475	1.6929587157794825	34.91886901855469	0.06920365810394287	0.006127764421155687
127	0.412184476852417	-56.87831924829762	1.8629425567674986	32.7472243309021	0.0690107049793005	0.006249114127051708
128	0.42810773849487305	-57.593088037055686	0.6646775468916636	33.30896282196045	0.07120291188359261	0.006903265714471721
129	0.41242337226867676	-56.66689033177779	0.7029629501146901	33.48598313331604	0.06889844387769699	0.007661164480905596
130	0.4136087894439697	-56.612438119857	1.4694351027867525	33.5461528301239	0.07240055233240128	0.005958144276382994
131	0.43889737129211426	-57.14902637751224	1.124157457976755	34.131553173065186	0.07097358584403991	0.00709425188515382
132	0.40721583366394043	-58.47964250267601	0.9429484828649498	31.767613649368286	0.0699580606073141	0.00729876299451371
133	0.5082063674926758	-58.79185323455495	0.5690746363789473	31.287860870361328	0.06831786848604679	0.00579430199258654
134	0.45139145851135254	-58.03539666025108	0.7507864974475309	31.969084978103638	0.0712343343347311	0.00787927054965746
135	0.42702317237854004	-57.848802778761666	0.5609767849530741	31.036285877227783	0.07051838114857674	0.0063670839582720875
136	0.43964171409606934	-57.260437096740795	0.989957354594858	32.2689368724823	0.06993795439600944	0.0072044817020288565
137	0.47672176361083984	-55.36810363632265	1.3118065326675086	34.46329045295715	0.06787431709468365	0.007111662110169191
138	0.4729185104370117	-54.5262767745236	0.9179788233988474	33.19884157180786	0.0711932322382927	0.006798967020043028
139	0.4402170181274414	-54.4158176135179	0.5978567863115518	33.087127923965454	0.06973487727344035	0.007363593343449905
140	0.4504432678222656	-54.995210702635546	0.4324718065177048	33.968435287475586	0.07083942890167236	0.006237949919570483
141	0.4098978042602539	-55.501345571585816	0.44238124416041175	34.67835998535156	0.07142104521393776	0.006004208638210416
142	0.43358731269836426	-56.12625434981987	0.4957210106276508	35.82428240776062	0.07190730951726437	0.007435524204204681
143	0.4559917449951172	-56.78607657149999	0.49828524930628937	34.902350664138794	0.07116171762347222	0.007297572475609704
144	0.4228634834289551	-56.32032589779153	0.6259461691165605	32.035956621170044	0.06854329988360405	0.007597322460569589
145	0.4161670207977295	-56.94389594321855	0.4465741224280845	31.429606437683105	0.0702574010193348	0.007224719213758309
146	0.41417598724365234	-56.22873392664506	0.5093388735327515	31.536179065704346	0.06899424962699413	0.005610997011270399
147	0.41915440559387207	-56.631113288252415	0.6940468361283907	33.14210510253906	0.06918519705533982	0.006247306115567489
148	0.43059659004211426	-57.19374623745073	0.8460522992160946	32.30174398422241	0.071558857858181	0.006457392505664022
149	0.459972620010376	-57.69250076397037	0.6024086695529065	31.670607805252075	0.06942610830068588	0.005969900961488924
150	0.4281158447265625	-58.31752614887706	0.7411845620321788	31.950866222381592	0.06979642786085606	0.005860552875285447
151	0.4372859001159668	-58.581234110922786	0.6104127529400704	32.9476854801178	0.07073007017374039	0.00666670625919548
152	0.4467647075653076	-57.507933240479076	0.9489975825204204	33.00066375732422	0.06924159094691276	0.007181372486649614
153	0.4639565944671631	-57.63145660681215	1.5192328867490992	32.58945417404175	0.07088764950633049	0.0061760668627219555
154	0.4490225315093994	-57.712637223232434	1.2493506299142223	32.06775259971619	0.07008967466652394	0.007936673095151
155	0.4862246513366699	-57.89309212105955	1.0868448265941233	34.96488952636719	0.07155994392931461	0.007120595951647384
156	0.43309688568115234	-58.3345561253479	1.0169493772323501	31.940737009048462	0.07022729769349098	0.0058956867814775726
157	0.41222429275512695	-55.14070669914017	1.3360616215651988	34.27795600891113	0.07163338795304298	0.006754933092223879
158	0.43807125091552734	-54.32756684300457	0.5218044061957426	35.99179983139038	0.07105021849274636	0.007198055556063987
159	0.43226194381713867	-55.33668308360812	1.8816071078041439	34.03138971328735	0.0703358693420887	0.0068413401207761595
160	0.4440443515777588	-57.16150438267018	1.2064043183264854	34.261598348617554	0.07117823384702206	0.005869908908945418
161	0.4115283489227295	-58.109166338361845	0.5627549716440426	31.591331243515015	0.07049618683755397	0.007747778553544898
162	0.4320986270904541	-57.917122183275275	0.5388449066254429	32.41015148162842	0.0694153343141079	0.00784818017999195
163	0.46196627616882324	-58.54489568909221	0.465532323833524	33.257590770721436	0.07075794100761414	0.007400704009932723
164	0.4400622844696045	-58.87012963464473	0.5384844812875063	32.80742120742798	0.07016080267727375	0.006795536237319043
165	0.42214107513427734	-57.82335925418713	0.5094942983344722	32.41437840461731	0.0702183498442173	0.006707699468000913
166	0.5117161273956299	-57.039026824981	0.5060164578090697	33.12986207008362	0.06982997938990593	0.005979941752161446
167	0.42214107513427734	-58.349540898447	0.480578837832498	32.33531832695007	0.06921031281352043	0.008040969938146486
168	0.473919153213501	-58.236593706892144	0.513463120323512	32.0550537109375	0.07135830774903297	0.005815365001718814
169	0.4347991943359375	-57.968307538293956	0.5500907320662363	31.818044662475586	0.06936507329344749	0.007200904485715467
170	0.41118931770324707	-58.318794554275534	0.48319741632849256	32.6796989440918	0.07136836230754852	0.007214009606364884
171	0.4252007007598877	-58.35896781973221	0.5181281737033441	32.26506686210632	0.0714843587577343	0.006720919973093593
172	0.434312105178833	-58.20613949919988	0.45995655195213947	32.908591747283936	0.06982684701681137	0.005929621190199158
173	0.40774965286254883	-57.9235145703556	0.5991357548854711	32.56956458091736	0.06963294677436352	0.005892830547532204
174	0.45798254013061523	-57.69720566958315	0.722324695248835	32.623146295547485	0.07119699284434318	0.006303165508415986
175	0.3956336975097656	-57.81625328979362	0.7479277437418957	32.93421483039856	0.06837929002940654	0.00725102362322047
176	0.44710588455200195	-58.574070552975634	0.5209069327395444	32.266204833984375	0.07124225765466691	0.00770536835899121
177	0.543654203414917	-58.613286934150416	0.5387354044103604	34.39159059524536	0.07129120647907257	0.007593114530232419
178	0.4018096923828125	-59.033754504222124	0.5246935110701197	32.37203884124756	0.0706542781740427	0.00590775343480197
179	0.42015933990478516	-58.80248980151812	0.5622013678773599	33.1602098941803	0.07176223695278168	0.006948552131874545
180	0.4609806537628174	-58.74794404162685	0.5488448738313669	31.368204593658447	0.0699881874024868	0.006613567102022525
181	0.4331037998199463	-58.61232421385018	0.6484814106220158	31.935807704925537	0.07108782835304737	0.007909133350776759
182	0.460970401763916	-59.335207398263016	0.7395273107413677	32.44434356689453	0.07108447603881358	0.006196591197948506
183	0.4297037124633789	-58.77695366224118	0.5679995947873046	33.16078424453735	0.06944728054106236	0.007305658524387535
184	0.4629645347595215	-58.178254498792654	0.4289501242405684	32.57783770561218	0.07157459273934365	0.006862690938455362
185	0.4508516788482666	-56.25534932455877	0.8871701901358736	33.4806809425354	0.07034544251859189	0.005871457315182827
186	0.45113301277160645	-54.310045388242955	0.6209416220716307	35.61163830757141	0.0710336498171091	0.007026911703189338
187	0.5007932186126709	-54.852009232322416	0.7949630269655807	36.91903328895569	0.07151174731552601	0.005511494644361398
188	0.48528289794921875	-55.86078088627598	0.9140426544848871	33.72156476974487	0.07015393480658531	0.005394772802689908
189	0.5007941722869873	-56.33150024547104	0.9928603913108113	33.140055894851685	0.0717776957899332	0.005987048218731116
190	0.4606773853302002	-55.147688098867086	0.7279020429046514	32.67922067642212	0.07136587001383304	0.006367611296272705
191	0.411146879196167	-55.597073972273	0.557085492716047	33.81243658065796	0.07007118985056877	0.006793449185302934
192	0.43657851219177246	-56.765308769421296	0.4358822968337851	34.79591464996338	0.07103715911507606	0.006462457828825121
193	0.43109893798828125	-56.61550477659204	0.41154196495561995	34.615577697753906	0.07047477178275585	0.007425688236806244
194	0.46396398544311523	-56.08907190131352	0.50883815870426	33.47366523742676	0.06838280238211154	0.00599849857228657
195	0.4291079044342041	-56.74735213378458	0.5166950678698281	32.58849024772644	0.06999823041260242	0.006356209682245972
196	0.4091980457305908	-56.84767193406742	0.6217930816691005	32.85030508041382	0.07040363810956478	0.006674370423006331
197	0.4440479278564453	-57.01137888419485	0.42888386863971945	32.69208097457886	0.07024284929037095	0.006458004033824476
198	0.416576623916626	-57.89505785559601	0.7129506873488037	32.335572719573975	0.07062364771962165	0.006623252656125389
199	0.41915416717529297	-57.182275106525964	0.9963160521766581	33.00072884559631	0.0696979159116745	0.007765926380925669
