# Supplementary material for: Offline prompt reinforcement learning method based on feature extraction
Source: PeerJ Comput Sci. 2025 Jan 2;11:e2490. doi: 10.7717/peerj-cs.2490 (PMC11784719; doi:10.7717/peerj-cs.2490)
Supplement: Supplemental Information 2 [file peerj-cs-11-2490-s002.zip › experimental_results/result/door-human-bc-1.txt]

iter	time/training	evaluation/target_300_return_mean	evaluation/target_300_return_std	time/evaluation	training/train_loss_mean	training/train_loss_std
0	1.4386634826660156	-54.474798220130744	0.49467380609542105	38.79214096069336	0.28222341418266295	0.017879032761502545
1	0.5555529594421387	-54.51201790123797	0.5099451244397853	39.63121199607849	0.284137669801712	0.020237377318098413
2	0.5265049934387207	-54.59794056520522	0.5301146968726178	39.899492502212524	0.28310509502887726	0.020089559398465767
3	0.5626850128173828	-54.600076656803374	0.5288424239220808	39.748528480529785	0.2789220094680786	0.019556136952142835
4	0.5027852058410645	-54.521063580243336	0.5522818675228321	39.902419567108154	0.27630840212106705	0.019766485080241248
5	0.528667688369751	-54.52237745407247	0.510701841022078	41.39367485046387	0.27166382819414137	0.017653176289173577
6	0.5137372016906738	-54.617330954445606	0.4880050042365971	38.12909293174744	0.26420729607343674	0.01540664688347925
7	0.5655086040496826	-54.645936828875186	0.610261085084756	40.17436075210571	0.2594988214969635	0.014621834287742462
8	0.5346512794494629	-54.76468821634545	0.4724855761105306	39.122763872146606	0.25467587262392044	0.019924452044247396
9	0.5704889297485352	-54.7693927825868	0.5384912334627915	40.554970026016235	0.24490050226449966	0.015680636857455313
10	0.5117428302764893	-54.935031334243476	0.5506336370481989	40.42617416381836	0.23230334103107453	0.015208238623052189
11	0.4988062381744385	-54.995838599587294	0.49013121419804395	41.36679697036743	0.22448339343070983	0.01497129935290723
12	0.5320322513580322	-54.87242841873973	0.49348016787299226	41.30294370651245	0.21127884179353715	0.01817136849840034
13	0.5027852058410645	-54.89439840602549	0.46077004442475844	41.617507219314575	0.19567891508340834	0.013555681772113142
14	0.5150775909423828	-54.82263607934799	0.4840298076602953	42.32245135307312	0.18303009271621704	0.016040065701149665
15	0.4959442615509033	-54.86675468291677	0.5199260537106806	40.88413429260254	0.16661750823259353	0.013869752958672502
16	0.5097534656524658	-54.958339059596995	0.4993056133872589	40.173431634902954	0.14513638779520988	0.01475471113551331
17	0.5684964656829834	-54.992176953164744	0.4300306165407423	41.23232364654541	0.1334146009385586	0.011430398132912158
18	0.5236923694610596	-55.003844627342666	0.43554002982489703	39.74084830284119	0.11959616184234619	0.010980004553957243
19	0.6073246002197266	-54.99534532680914	0.3671619342328016	40.193761348724365	0.10882002741098404	0.01110425105088671
20	0.49083781242370605	-54.90308657823643	0.4073190884716627	38.51039695739746	0.0934460736811161	0.013432128849053109
21	0.5027852058410645	-54.80742451965163	0.39313912292787195	37.603426694869995	0.08295793734490871	0.010697226507425973
22	0.4838683605194092	-54.407698255049944	0.3981724955979668	37.198354959487915	0.07524999231100082	0.011417584008010559
23	0.6063292026519775	-53.643209375104796	0.38149885378366033	37.498966455459595	0.06929582923650741	0.012975895910516835
24	0.5147340297698975	-53.02694817855691	0.3762295760961428	37.881284952163696	0.05887722335755825	0.010119709823870797
25	0.5007932186126709	-52.39186524354457	0.3339599600655487	38.74738597869873	0.05653814226388931	0.0087237870840625
26	0.5665197372436523	-52.12236151252914	0.32487430073418117	38.51948428153992	0.050329078659415244	0.007842435716769142
27	0.5595347881317139	-52.16172424137364	0.2727401053946367	40.04270124435425	0.047650863751769065	0.0071546023896867615
28	0.5037786960601807	-52.23321571942572	0.3504039761661615	40.563345432281494	0.04367203257977963	0.0076443395282079375
29	0.5575470924377441	-52.248388619703654	0.25245234852989357	41.59507346153259	0.04364032208919525	0.006073034529605891
30	0.5386276245117188	-52.328808798448115	0.3990235415615318	41.3127167224884	0.03849829204380512	0.005779227358589107
31	0.5485858917236328	-52.72661969469611	0.4409921087421975	41.80988836288452	0.03716067764908075	0.0060568862832040375
32	0.5505859851837158	-52.47085132419821	0.39061024677209527	40.680811166763306	0.03396591685712338	0.005260709229399245
33	0.5047760009765625	-52.493950721291355	0.479987464112714	42.301743030548096	0.03363009978085756	0.006642679635466014
34	0.5236926078796387	-52.95327315821615	0.3772415180407736	42.01495313644409	0.03251205436885357	0.00551693447972569
35	0.4958162307739258	-52.95848858517873	0.5067590171111253	40.642162561416626	0.029997759126126768	0.004296226576003164
36	0.5555551052093506	-44.57774181000799	43.87194387150181	41.19385766983032	0.02906949732452631	0.005097928856814918
37	0.5326533317565918	-52.47876208672258	6.719578864045408	40.16914176940918	0.027004715837538242	0.004090315942457668
38	0.5266776084899902	-53.345142306571354	0.33683811215210074	39.46525573730469	0.02617809649556875	0.004101780882259217
39	0.4729166030883789	-53.179548378347555	0.3714311166771	39.05497598648071	0.025969825834035874	0.003985345278824318
40	0.49482059478759766	-52.79528516553436	0.3549992470049191	38.657583713531494	0.0257891708239913	0.003971855642641656
41	0.5077657699584961	-48.874444204589196	19.738272880600558	39.63099956512451	0.024295687451958658	0.003393440109528014
42	0.5645191669464111	-52.943556412494246	0.4693345355207118	41.291613817214966	0.023862684704363347	0.004343648461715235
43	0.5017905235290527	-52.30662950347741	0.5318400726901253	41.06278991699219	0.022587132230401038	0.0026027642902877687
44	0.5286710262298584	22.474365388324216	0.4084495983303209	38.82713866233826	0.02257950909435749	0.003425953529740057
45	0.5326497554779053	2.67510398270046	0.7266897018643036	39.34061050415039	0.02207460589706898	0.003324109079651697
46	0.5007936954498291	-37.78201736133155	72.94007707539053	40.65208077430725	0.021577730886638165	0.004002321219385901
47	0.5505750179290771	-51.17768630870139	10.049309380949925	40.974802017211914	0.0213027785345912	0.0034210558777456107
48	0.5266797542572021	-52.545633545249856	0.6793976758308499	40.72041392326355	0.02088569339364767	0.0026650794851192728
49	0.48984265327453613	-52.69847234061201	1.0452150224607055	39.50416922569275	0.019638380631804467	0.002286164396800392
50	0.5446045398712158	-22.214685271026678	16.90424859100227	40.97196078300476	0.019306062161922453	0.0018996163074345325
51	0.5685787200927734	-33.63789671403865	17.71585868917542	40.68060874938965	0.020027794986963273	0.003548621966581689
52	0.5068089962005615	-17.39531017366863	6.89172928002691	40.018866300582886	0.018998811151832343	0.0020627693174028626
53	0.5597727298736572	-6.64238782606636	17.30233734630896	40.26274085044861	0.01903372259810567	0.002061854979249678
54	0.5541172027587891	-52.69182335466335	0.9224332040208519	39.838228702545166	0.018453371729701757	0.0026549908206462375
55	0.5465915203094482	-38.696903632980565	18.71620142495486	40.868133306503296	0.018285747990012167	0.002559118122092663
56	0.5844247341156006	-43.171009979507225	20.655518029836436	41.73065686225891	0.017939713448286057	0.003470522691964267
57	0.5113239288330078	-52.688020598680005	4.278756890857391	39.0648877620697	0.017551661767065525	0.0018068109064891837
58	0.6431798934936523	-27.35227791599102	16.78041167590884	40.25412845611572	0.017455632761120797	0.0018449514351981439
59	0.5923905372619629	10.513222015748454	25.45850513401058	42.43936204910278	0.017159384321421386	0.001941089830330558
60	0.5356402397155762	-17.180239332094366	17.90075642287302	41.05671238899231	0.017788255102932454	0.0033921264512453767
61	0.49283814430236816	-49.658648598778825	28.67446170128496	39.48287844657898	0.01686610942706466	0.002367660699158819
62	0.599128246307373	24.206820591911413	25.25091969005751	41.455894947052	0.016539219617843628	0.0022682035464652753
63	0.5077788829803467	57.6149145527955	17.3462495051161	40.01382613182068	0.016361169088631868	0.0018902814995486604
64	0.5276756286621094	19.75107396749264	40.8477217994975	42.789533853530884	0.016881376542150973	0.0033553127563876895
65	0.5864167213439941	-17.681086733870423	35.27685227207117	39.61243724822998	0.016357857380062343	0.0028947939967551807
66	0.5037856101989746	-21.3774805355545	11.43086730154579	42.480108976364136	0.016173105761408804	0.002168543321026471
67	0.4999699592590332	-13.19033183300635	22.6559313590577	41.66606140136719	0.015819260217249394	0.0019929674101276523
68	0.5625226497650146	-52.4265605753009	14.740359422370304	41.86047577857971	0.015400732848793269	0.0016923392286784583
69	0.6023476123809814	120.93060984407694	33.28825189170055	42.15701198577881	0.015587204918265343	0.002208553742883743
70	0.5742053985595703	4.693703881175174	8.02130863921069	43.196367025375366	0.015381818525493146	0.0019395823519669005
71	0.5218930244445801	-37.107185313284646	38.77198071502113	42.60428714752197	0.015489475317299366	0.002204072326112197
72	0.5635178089141846	26.294434908651187	18.39980482959564	41.10719847679138	0.015133253782987594	0.0015465957501518224
73	0.47789525985717773	219.0785311584671	22.1154356956887	43.110745668411255	0.01498852564021945	0.0013021355557511537
74	0.5525667667388916	30.4521897278076	46.58001886910864	41.606749296188354	0.015261334925889969	0.002215835061059798
75	0.533646821975708	16.483819442128354	29.32057990013152	41.20351219177246	0.014709184449166059	0.0015773188952350734
76	0.5505750179290771	73.90154453638641	22.5797110374357	41.54049634933472	0.014761057309806347	0.0014535394055238307
77	0.4878501892089844	-46.15955262447419	40.40859008226632	38.70915412902832	0.015279563572257758	0.0026863682949504527
78	0.5256848335266113	-54.752815784053944	1.7731624181598369	38.1141197681427	0.01494806658476591	0.0017871825039777554
79	0.5207064151763916	-54.85248894765863	1.2203054635043804	36.94734811782837	0.014587520193308591	0.0017496217584056601
80	0.47789502143859863	-3.7322852046228716	15.54215857593658	40.26166033744812	0.01444967394694686	0.0016096551746895154
81	0.47789525985717773	-53.44584321719874	1.8316337185175862	38.403860092163086	0.014366124216467142	0.0019512103204230356
82	0.5276823043823242	59.02972354948534	30.63920941438721	41.70239973068237	0.014052963722497225	0.0013031544932895472
83	0.519705057144165	-22.03547822600412	21.21455216161777	39.98590683937073	0.014288103729486466	0.0015420773290125772
84	0.5057692527770996	-13.25811533814498	26.71450771272944	39.51405930519104	0.014683462288230658	0.002560229690565196
85	0.5346481800079346	29.05911174248513	39.4166821741916	42.28385138511658	0.014212000593543052	0.0019697085241532877
86	0.5077667236328125	128.81029391596346	23.77907685477814	43.82303214073181	0.014477588813751935	0.0024445646694121583
87	0.47889137268066406	129.35599949621593	36.6675721926892	41.56093740463257	0.014119437728077174	0.001826191546867057
88	0.48984646797180176	-50.69209499092025	16.567166981543785	40.01893401145935	0.014015854448080062	0.0013204914034050637
89	0.5057718753814697	-53.0933164775478	1.3719393337321142	38.92650532722473	0.013789476472884416	0.001238680349401377
90	0.5356407165527344	98.3015447091731	28.2143480467886	43.14097762107849	0.013943439032882452	0.002185829606771941
91	0.5276761054992676	123.3414550603944	26.92234283892407	42.042868852615356	0.014173003025352954	0.002025321095304545
92	0.5017902851104736	23.876710041987135	15.6661733738127	39.902244091033936	0.014003769680857658	0.001363047564606008
93	0.5296671390533447	-38.89903837618267	17.67214909094183	41.85165739059448	0.013659204598516226	0.001749182192058239
94	0.5266802310943604	-20.916440552513958	19.50773188745367	40.503679513931274	0.014082774575799704	0.002554872075255532
95	0.4918341636657715	-47.18523383532751	47.15065695572905	39.93816089630127	0.013633209820836783	0.0016727519077087323
96	0.48784923553466797	-53.396207807669334	1.2351725639618327	38.27043104171753	0.013727969825267791	0.001516420594931805
97	0.5236945152282715	108.65831396032029	23.80842214016397	43.543293714523315	0.014318180698901416	0.0018140989497660433
98	0.5266814231872559	65.55121060603481	28.8648353869348	41.882760763168335	0.014072946012020112	0.0019926682682069596
99	0.5812714099884033	-15.512346575766276	12.64465534651767	42.499921798706055	0.013851122483611106	0.002133118860736342
100	0.5525741577148438	-43.81741149104503	55.85043051476381	39.89828610420227	0.013949995804578065	0.0019047192354865272
101	0.537623405456543	-52.18942851917005	1.3355105528794278	39.65197134017944	0.01316028844565153	0.0015507947551866648
102	0.4997985363006592	101.00977800220103	26.94282627606287	41.00857734680176	0.013315743897110224	0.0013240927368796274
103	0.4938223361968994	-53.45188111256161	0.7118607035802978	37.81553673744202	0.013465523738414049	0.0013735435194089356
104	0.5525572299957275	-5.679068193806961	13.64492042878652	41.696897745132446	0.013350486755371094	0.0014433201976991133
105	0.5416171550750732	90.97552155819584	29.14146165917464	42.0049147605896	0.012990905102342368	0.0010252832740596362
106	0.5376317501068115	26.472850990239877	61.55844696267644	45.17510485649109	0.013444266710430385	0.001565235761407811
107	0.5316574573516846	-44.55349279053075	33.10719164943831	43.48546743392944	0.013239890430122614	0.0014633995576477717
108	0.5366368293762207	64.58197845527991	27.34796135169393	43.855884313583374	0.013348988201469182	0.00149577069208418
109	0.5226984024047852	166.35957551839982	47.39326816497604	41.81096863746643	0.01332179369404912	0.0015536990835253507
110	0.5177192687988281	-49.97326139621678	30.266476436184696	38.554182052612305	0.013223200459033252	0.0015413003555731191
111	0.5226986408233643	-36.71138917018329	42.31914594786988	41.467552185058594	0.013001275137066842	0.0011496844538700342
112	0.5057618618011475	85.31767469503495	21.86843839869712	42.87319374084473	0.013216678015887738	0.001426791246078462
113	0.48486828804016113	-15.065865621151401	29.07971511877423	37.69605827331543	0.013147041369229555	0.0018730964873116289
114	0.5077641010284424	-25.31655114758217	23.83956743432861	39.332842111587524	0.013385512568056583	0.0020038643018517417
115	0.5217056274414062	20.612493182317394	12.75362153401727	44.13971304893494	0.013588055651634932	0.002030579625844299
116	0.4987974166870117	97.3313808195618	26.12599112915944	40.47671341896057	0.01310683498159051	0.0017893561338449238
117	0.5027852058410645	114.888057257144	36.2233628414806	41.61873006820679	0.013190095014870167	0.001666181548128518
118	0.5117459297180176	-28.076774164783828	42.35222457352126	41.833961963653564	0.012900693584233522	0.001435132138495811
119	0.5366361141204834	74.43921137732844	16.03136779638817	42.46106243133545	0.013100829347968102	0.0016541328614869846
120	0.5406210422515869	-5.253556583874081	11.8439437069209	41.144781827926636	0.013172449748963118	0.00150550573197639
121	0.558652400970459	56.85805567408105	54.1542105981548	43.87892031669617	0.013192637618631124	0.0018702132449066923
122	0.5615241527557373	-52.72578257841348	1.0014525261184501	39.61062049865723	0.013238533493131399	0.0015771867333755777
123	0.522698163986206	40.86794554321571	26.21911421732023	40.788394927978516	0.013370078690350055	0.0017985114411264342
124	0.5226974487304688	80.01671798506332	29.3004152269072	44.487109899520874	0.0133082783408463	0.0014310671566002266
125	0.5067682266235352	-0.1646177242573387	19.95690494876837	41.58983826637268	0.013291348721832037	0.0016143453799785739
126	0.5326542854309082	17.445203399590362	11.01872740383078	41.80098485946655	0.012547651063650847	0.0013555323867870178
127	0.5256798267364502	9.3715404452967	38.0112924768191	40.757516622543335	0.013404120821505786	0.0018980854546268688
128	0.49781036376953125	17.747163421119442	16.86415900377486	41.06419801712036	0.012803113888949155	0.0014344299712307602
129	0.5804522037506104	113.7054230533494	28.92834225727597	42.449615478515625	0.012742350865155459	0.0013486419631664223
130	0.5396242141723633	-3.824347427061546	56.6259879311873	41.888850927352905	0.013073552995920182	0.0018477235069295462
131	0.534644603729248	27.42869274673195	22.8897356545135	40.204002141952515	0.012832873668521642	0.00150001769555515
132	0.496812105178833	89.26142756145705	25.3625903755473	41.48733735084534	0.01260414494201541	0.001187321896585013
133	0.538628101348877	22.61687094513171	12.43717532719447	41.4364857673645	0.0132466259598732	0.0017932441981761485
134	0.511744499206543	15.538680927594392	71.62463983407184	41.718467235565186	0.012616752069443465	0.001730207763927752
135	0.5824370384216309	92.68086500118468	0.8303942441268053	40.96291756629944	0.012635052260011435	0.0011970717090133921
136	0.5037810802459717	-51.84490423534089	1.1254559084610565	41.56012153625488	0.012417885698378086	0.0011450473256779962
137	0.510749101638794	51.64188246649056	7.990253946211709	41.53390145301819	0.01289929585531354	0.0014785377898442868
138	0.49382519721984863	40.33291919831326	24.77986335605928	42.47502827644348	0.012590424697846174	0.0016645544529546549
139	0.47423839569091797	-32.53534655986112	30.66723138474171	39.46921920776367	0.01264323826879263	0.0015856027495750901
140	0.5316581726074219	-0.7063602283936811	34.31578273515825	40.43250012397766	0.012726828847080469	0.0019237585027883973
141	0.5734741687774658	190.9776323122679	46.0177213339465	41.29982018470764	0.013172172158956528	0.002253576036203472
142	0.5117449760437012	77.55206256550986	36.93163700940215	41.19362139701843	0.012974275071173906	0.0021884671574214313
143	0.517719030380249	15.417513214405409	47.95680352735604	41.059240102767944	0.012551371455192566	0.0012758124764751097
144	0.4938223361968994	-3.63942566134742	28.2502962081873	43.633817195892334	0.012623691949993372	0.001551861159222809
145	0.502784252166748	-15.3408502708385	10.83352493748595	40.066699266433716	0.012497258391231298	0.001281339945921471
146	0.48585963249206543	-52.17889536496069	0.9811991994681014	39.22228217124939	0.012492055185139178	0.001257649686093478
147	0.5047767162322998	23.88583169267807	24.85576413796758	43.24891495704651	0.012533050831407308	0.0012391386325414668
148	0.5057697296142578	27.8603226153147	27.8952799522348	41.90053963661194	0.013042259942740202	0.003702121825037033
149	0.5416140556335449	13.25657023795119	16.94288547205758	40.575326919555664	0.01288992416113615	0.0014916664746651325
150	0.5007941722869873	56.15521890651846	32.6549817738204	40.678948640823364	0.012609891854226589	0.0014799376470959857
151	0.49880027770996094	-2.69850951984462	11.81944996668548	41.963380336761475	0.012630652077496052	0.0014340903473971799
152	0.565507173538208	154.80756071992317	27.32423660103706	42.530282497406006	0.012591272629797458	0.0012911447795939043
153	0.5953800678253174	-52.34391284610062	1.1741580590145135	41.39086604118347	0.012493126392364502	0.0015332038650572339
154	0.5266807079315186	-1.990823188593563	16.090911990221	41.162763357162476	0.012351028937846422	0.0012082989213890994
155	0.5037813186645508	-10.193358864188864	18.8670295145941	39.55082058906555	0.01258560124784708	0.0012019076170219109
156	0.4878511428833008	-52.60826082873243	19.638691186304362	39.603559494018555	0.01256400229409337	0.0013810729836258191
157	0.49382472038269043	64.40107727726362	19.63679674919123	41.93240189552307	0.013139347694814205	0.0031100203666977132
158	0.5665066242218018	93.0395015588711	18.3016883520666	45.59427762031555	0.013033804967999458	0.0022125683355900152
159	0.5306622982025146	3.122366418856565	10.922716234608368	41.452425479888916	0.012864486295729876	0.0017917998741864161
160	0.5137407779693604	4.897882570939933	36.07175837327	40.23706412315369	0.012881293259561062	0.001660705950158861
161	0.48586082458496094	65.45491695486994	25.10181773702462	41.97716999053955	0.012531968038529158	0.0013848953481679427
162	0.5017895698547363	0.18061299176732143	90.97354682957277	41.029366970062256	0.012352401204407216	0.0017690400150102274
163	0.4888463020324707	34.30153234063365	17.05812997307527	41.66848158836365	0.012420655786991119	0.0016212463839953715
164	0.5246884822845459	57.28549871750848	27.04611921184727	40.9317090511322	0.01263492764905095	0.001620018638943603
165	0.5037810802459717	67.1781652394427	26.33657352233115	41.7521276473999	0.012622773535549641	0.0013991255516767737
166	0.5336496829986572	-52.75260750560817	0.8505646550481248	39.69327759742737	0.01234588522464037	0.00134418822474852
167	0.5565462112426758	153.48096832585307	10.9725663780239255	39.829689264297485	0.01229477608576417	0.0016026548661347009
168	0.531658411026001	-53.42843072165136	1.1316581222589321	39.497060775756836	0.012538612429052591	0.002086970036701682
169	0.5107531547546387	-25.21891471120968	19.51578981288296	39.97795391082764	0.01277512377128005	0.0019945404946416882
170	0.4848637580871582	-53.35406749396154	0.8659721470054457	39.75095224380493	0.012456338237971067	0.0013249725211482038
171	0.5117464065551758	102.5268471215123	25.4653262830419	42.14044737815857	0.013128350451588632	0.0016315979243489405
172	0.5446004867553711	105.90594488531167	39.202818161083	41.54699897766113	0.01273293185979128	0.00210072942336942
173	0.522698163986206	80.07511278579209	31.56669888458464	42.58851957321167	0.013151466026902198	0.0034397197393233824
174	0.5246880054473877	-39.41282250423927	79.83780803945174	41.84979057312012	0.012973280046135188	0.0020370826885380555
175	0.5704898834228516	-15.10823990222355	11.73725116287054	41.515172719955444	0.012764068264514207	0.001379770018316828
176	0.5087583065032959	104.10963638893621	28.1598556526675	40.796305656433105	0.012589175887405872	0.001518668102461001
177	0.5037810802459717	-24.237021144526057	12.88179784241304	41.95826077461243	0.012395388148725033	0.0012374719090320486
178	0.5426092147827148	31.531985771676855	15.80653741702997	41.69437599182129	0.012594751715660095	0.002412359769302083
179	0.522697925567627	0.03481325474290749	17.39232482266752	45.755472898483276	0.012651877664029598	0.0015470009575491298
180	0.525684118270874	-23.974695027654548	15.57957562226777	39.74991488456726	0.012510713804513216	0.001704020524429427
181	0.5177206993103027	-43.91993236630138	62.869381678974	38.99623394012451	0.013015773762017489	0.0033121379984508807
182	0.4729175567626953	-5.8080669482887854	10.33273751971802	38.02451491355896	0.012111459132283927	0.0017171425039598854
183	0.47889089584350586	70.02525813907064	39.05443124583994	41.664612770080566	0.012857896070927381	0.0018151558196962672
184	0.5246918201446533	-0.521703667016894	25.65251962475808	38.857930183410645	0.012542993072420358	0.0012743145182458574
185	0.5336489677429199	60.14687725166853	38.4793377789211	40.72369575500488	0.012562479712069035	0.0017890168776950905
186	0.5187129974365234	99.35584924458539	26.4085314685079	41.392778396606445	0.01232298182323575	0.001265704175882773
187	0.48287248611450195	101.36219182348839	25.16384644660846	40.68584203720093	0.012760146241635083	0.001514219993223207
188	0.5347068309783936	59.364201498018964	55.25682117283046	39.289942502975464	0.012458665035665036	0.0016058546308173071
189	0.5107536315917969	-54.63099980761689	0.8772687164138603	37.925949573516846	0.012157809529453516	0.001312089533498706
190	0.5515704154968262	129.75910851302748	23.78198986645793	41.87761974334717	0.012374444901943206	0.0018159347082486103
191	0.5117452144622803	-30.192196753374994	16.71059381929263	40.044636964797974	0.012333498802036047	0.0014707503687815208
192	0.5316576957702637	84.85121339561277	38.8091521949881	39.898268938064575	0.012464386615902186	0.0015605474987162638
193	0.5426125526428223	19.54993381689181	68.92225326676805	43.02567791938782	0.012423477973788977	0.0014099699572490067
194	0.48984551429748535	8.66589523998649	10.96366843062265	41.54602909088135	0.012225183118134737	0.0013270511728127779
195	0.5903997421264648	-45.7234489960759	35.97888153596573	40.634045124053955	0.012636915184557437	0.0014338374111118758
196	0.495819091796875	3.44393711315815	27.86489068970923	41.405701875686646	0.01272127702832222	0.0012073771845424082
197	0.5396225452423096	28.932414752921904	37.24456350422903	43.018532514572144	0.012450590524822473	0.001761697727845222
198	0.5316581726074219	23.3870857555364	7.3168272361706	43.344083070755005	0.012529022227972746	0.0017501639080193187
199	0.5236935615539551	50.93628777990867	26.6563444673715	45.478734493255615	0.012000717408955097	0.0013205102779644984
