# Supplementary material for: Offline prompt reinforcement learning method based on feature extraction
Source: PeerJ Comput Sci. 2025 Jan 2;11:e2490. doi: 10.7717/peerj-cs.2490 (PMC11784719; doi:10.7717/peerj-cs.2490)
Supplement: Supplemental Information 2 [file peerj-cs-11-2490-s002.zip › experimental_results/result/door_cloned.txt]

iter	DT-evaluation/door_300_return_mean	DT-evaluation/door_300_return_std	time/evaluation	training/action_error
1	-67.10246652481061	0.6297124229383655	35.08129668235779	0.7888376116752625
31	-66.84175600326529	0.5777415315044344	35.293309688568115	0.6146473288536072
61	-60.86550712825851	0.8144580379984564	35.414592266082764	0.24764354526996613
91	-56.06292925662785	0.5286469117341778	35.28745222091675	0.1464686095714569
121	-55.93440774267794	0.594195643227547	35.1858856678009	0.08113538473844528
151	-55.76788410185336	0.5464188812114088	35.24581480026245	0.06443558633327484
181	-55.87856552284247	0.9157650694785971	34.91157341003418	0.1010083481669426
211	-56.67862862354638	1.3290930296065153	34.69745993614197	0.07311178743839264
241	-55.675508526038456	0.8944990097910579	35.1118049621582	0.0723119005560875
271	-56.33932977864307	1.2755014947493	34.88793921470642	0.08064084500074387
301	-56.26008244269692	1.1387883210454237	34.84024500846863	0.062292031943798065
331	-56.81788468328213	0.9960033106331588	38.71579074859619	0.04529103264212608
361	-55.739054259244455	0.5543804721686945	35.94599795341492	0.04449031874537468
391	-56.09962291903093	1.0093142373126738	35.2710165977478	0.04328947886824608
421	-56.18300138845035	1.4207955526854028	35.191654443740845	0.053586237132549286
451	-54.17785242771306	1.5700904635189386	35.44280385971069	0.0649111345410347
481	-53.84906192689575	0.8482270752642742	35.31147313117981	0.03727028891444206
511	-55.466400771583984	1.832711589508038	34.814924478530884	0.04938456416130066
541	-57.602176982775156	1.3009261154566047	34.683828353881836	0.037276457995176315
571	-53.96342644162846	1.365098615239915	34.56892991065979	0.05350499600172043
601	-53.89182319323781	1.0537192264943525	34.96086645126343	0.025204090401530266
631	-58.55018134319171	0.8755701044566374	35.03329634666443	0.026410499587655067
661	-56.64964585091772	2.128833165766137	35.14456582069397	0.021058477461338043
691	-53.79947517551892	1.1975079533730497	35.68916964530945	0.02998296543955803
721	-58.059987574955095	1.846686124980437	35.089287757873535	0.027081182226538658
751	-56.29790666415105	1.3887653250842695	34.97800827026367	0.020928313955664635
781	-56.877430544474855	1.2252376940299983	35.2372190952301	0.01609627716243267
811	-59.40409933307481	0.43726624187913543	35.07655072212219	0.04987687990069389
841	-58.905008988150456	2.072989355956435	35.209267139434814	0.035378701984882355
871	-55.296442604042824	1.370764602760355	35.00412106513977	0.02280321903526783
901	-55.142855328302105	1.6140166215657037	34.81801199913025	0.016752207651734352
931	-51.48410125493182	20.834634206949666	34.88486862182617	0.021877633407711983
961	-56.7122701687412	1.6583619725770355	35.19803309440613	0.01820470578968525
991	-56.981789690607975	1.5648833125602908	35.298824310302734	0.026592958718538284
1021	-55.13212382532382	1.8046374412350954	35.04835629463196	0.016937747597694397
1051	-55.26563887640354	1.7641860777571403	36.90016150474548	0.017843136563897133
1081	-53.03679577839671	1.1167218191715118	36.24487090110779	0.024811971932649612
1111	-57.97144073383016	1.588631284536456	34.780049562454224	0.019936515018343925
1141	-53.26758964571365	2.2436031385661153	35.659178733825684	0.017648331820964813
1171	-58.0475895121493	1.065671556776758	35.12112259864807	0.0178529042750597
1201	-54.199263165481625	1.7321837477872497	35.79043745994568	0.01815645955502987
1231	-48.57258897249692	23.31613555995912	35.3409423828125	0.026299146935343742
1261	-54.10039551616335	1.8276786728092382	35.59617018699646	0.015091465786099434
1291	-54.11366822722752	2.7903263301217014	35.27111458778381	0.01928418129682541
1321	-53.99319523754589	1.9649092593548174	35.58316373825073	0.01675254851579666
1351	-55.27411150018729	2.110218597099838	35.22662329673767	0.02875402383506298
1381	-52.4035529566303	2.1320837249276163	36.25395727157593	0.019122349098324776
1411	-55.52033244514875	2.786505518897697	35.16075587272644	0.026701347902417183
1441	-3.3120757551143596	104.95024495621212	36.66164445877075	0.018028952181339264
1471	-57.86247540842187	2.399924948989204	34.71486282348633	0.032139550894498825
1501	-51.728131448519406	14.79919201596836	35.54481363296509	0.025326982140541077
1531	-45.74081720596209	38.49605948186578	35.49768662452698	0.024286698549985886
1561	-53.050606455423	1.9710990305172431	35.921730756759644	0.021723132580518723
1591	-55.088336194846576	5.295286006929344	35.67695641517639	0.014779681339859962
1621	40.321263842810055	236.47882399077005	35.6569709777832	0.012639718130230904
1651	-58.30140640496418	2.223120378384449	34.4470157623291	0.016147181391716003
1681	-52.07258279435032	1.6214147010839355	36.90048360824585	0.01711989752948284
1711	-12.455579175421033	101.13172732793669	36.396164894104004	0.030470440164208412
1741	-54.35693447122625	3.2862072921528878	36.01293635368347	0.015972420573234558
1771	-17.247909560466645	49.652905989339445	36.325406551361084	0.021297067403793335
1801	-56.62962813658398	7.628533094032387	35.26763463020325	0.01627524383366108
1831	17.339760568627423	88.80940793421425	36.34088683128357	0.022405721247196198
1861	-53.93308185669174	2.354184851936829	35.42880964279175	0.01565435342490673
1891	-45.555138242038275	29.8269681592313	36.34379959106445	0.02163100242614746
1921	-52.62761835023604	2.011117863605123	35.910462617874146	0.022046806290745735
1951	-50.30169566285199	26.658808009166748	35.374181270599365	0.031065497547388077
1981	277.9071075042775	398.8425247805143	36.45732641220093	0.014531821012496948
2011	134.38664143932547	297.19372246971886	36.33438301086426	0.014940131455659866
2041	-48.94837383167681	53.50253683505669	35.37193250656128	0.016931967809796333
2071	-54.378957966429624	1.9135609012487018	35.63270163536072	0.019586673006415367
2101	-54.63018374012574	14.428008154276982	35.775033950805664	0.018201349303126335
2131	-53.33328470353239	20.58175982346415	35.584805965423584	0.014673919416964054
2161	-54.4588426721451	2.2437617785834987	35.467634439468384	0.017156481742858887
2191	-54.245177392721295	1.7150608759292163	35.352988958358765	0.02185569331049919
2221	11.749524478408414	105.4116224826547	36.97293281555176	0.013866405002772808
2251	-52.45777425804058	1.2819564895486475	36.38262319564819	0.022245699539780617
2281	-56.326015262810245	1.8019221735869853	35.57679772377014	0.0122444499284029
2311	-35.51927763633559	35.64738653872848	36.80970335006714	0.015034553594887257
2341	40.58587266170025	119.70912892226289	37.442304372787476	0.015243591740727425
2371	-41.40830807608908	28.565540289735434	36.3448543548584	0.030296459794044495
2401	-54.051151438645185	1.5700806773295732	35.56177735328674	0.017660610377788544
2431	-48.696596095181555	7.640414805139018	36.89296078681946	0.01571047492325306
2461	18.601522600798102	130.64174829391894	35.969192028045654	0.023378534242510796
2491	-12.906812546954036	70.2689827920418	36.15394449234009	0.01363280974328518
2521	55.51565627700036	146.834245484661	36.363059520721436	0.01291402243077755
2551	-53.41720650098806	1.4840842478905782	34.7894651889801	0.017960144206881523
2581	-17.302321476859905	86.46733472815157	36.100202322006226	0.023976316675543785
2611	-52.17757483806261	6.3031609894029375	35.996607065200806	0.021852891892194748
2641	-52.91249790232052	4.7289528369935585	35.901443004608154	0.016415849328041077
2671	-47.805291778218034	21.60200822454091	36.26043343544006	0.022799700498580933
2701	53.01843964308803	160.76358285722645	36.028377294540405	0.014624052681028843
2731	35.60413382191592	209.91540218852572	36.188807010650635	0.013220460154116154
2761	-53.12640581959029	12.714211613890901	35.74934983253479	0.013568684458732605
2791	14.954874141803892	151.58308657366493	36.63434648513794	0.017666205763816833
2821	-55.85216443131504	1.798469596210201	35.68880105018616	0.01916677877306938
2851	220.43913412671364	167.57118875757703	37.61195087432861	0.01681038737297058
2881	-46.41317285872876	33.69459341202151	36.045594453811646	0.018363310024142265
2911	-42.706057843740744	47.89887404829715	35.36159920692444	0.009653560817241669
2941	32.66151987217028	126.80424544618407	36.97036385536194	0.009515030309557915
2971	-57.445218019024914	2.830671633972494	35.791749000549316	0.02083875983953476
3001	-12.399050914162379	89.64974122085192	35.98481631278992	0.010951188392937183
3031	-57.00851768996603	3.0753987325619967	35.6947877407074	0.017710134387016296
3061	12.973595053118453	115.83995517337888	36.74256706237793	0.01105573307722807
3091	21.09592981942868	131.74673245592493	35.56061887741089	0.011788470670580864
3121	-52.87018463631479	19.187785867407605	35.40706944465637	0.016978470608592033
3151	-45.386032074422566	30.822348891763824	35.661890745162964	0.017399461939930916
3181	-50.037539282699534	10.137447328283391	36.47275972366333	0.015660516917705536
3211	-53.7315606073028	1.8788584214783943	35.31063532829285	0.019453980028629303
3241	-53.43570846258318	1.2100739312650173	35.45440173149109	0.01759995147585869
3271	-46.95271269861282	49.606042415133246	35.85665822029114	0.0167560875415802
3301	-37.601504813671845	30.600558281195493	36.4997022151947	0.023182690143585205
3331	181.66558788461705	259.81268838983317	36.76949882507324	0.016710985451936722
3361	-54.57612126573261	11.671228000500179	35.64118313789368	0.015015552751719952
3391	-59.028371801238144	3.1020886672906105	35.472184896469116	0.01824820600450039
3421	38.07679697286002	115.4954151397161	36.94785261154175	0.016717178747057915
3451	-28.283104294980355	66.22267410823015	35.776835441589355	0.012656653299927711
3481	-42.13568386335069	59.09420047489144	36.20824074745178	0.02286844328045845
3511	-51.45035799598535	38.451401033935674	35.81127643585205	0.01405151654034853
3541	-25.87268776378304	65.2929930756918	36.72600769996643	0.011608174070715904
3571	-2.1783068116431012	76.14237663638647	36.49005460739136	0.02505851350724697
3601	-35.90714074484935	27.79511939157603	35.81792116165161	0.01882011629641056
3631	-33.471849538767536	56.082774195440855	35.88021397590637	0.015916693955659866
3661	32.94993998288275	157.37900059627472	36.834796667099	0.02131558023393154
3691	-40.700378922099425	51.42906819092921	36.163400650024414	0.011049740947782993
3721	59.05273018192322	161.81123061683653	36.910391330718994	0.019562911242246628
3751	32.44871535657159	157.06562313808212	36.382583141326904	0.010461018420755863
3781	-19.674251198460695	54.234225839708095	36.4586021900177	0.015812985599040985
3811	67.04702073503113	189.12202327992105	36.66452622413635	0.013196052052080631
3841	28.491636921663936	108.09064591644828	36.90817928314209	0.018857469782233238
3871	-59.54032832623839	2.5823341429812237	35.38284134864807	0.011570131406188011
3901	-29.9445516922023	50.71623029190289	36.978394508361816	0.013110438361763954
3931	-55.30003560309555	2.720922621715009	35.544374227523804	0.013025561347603798
3961	68.14511553245914	275.4337477293705	35.54156708717346	0.017726736143231392
3991	-56.36961802810165	3.195775224660656	35.41016697883606	0.019005345180630684
4021	-54.665584636942455	2.6636609999225977	35.78466534614563	0.01816544122993946
4051	-34.71874193610603	58.42389199608263	35.86939525604248	0.015973806381225586
4081	1.4065635798846317	96.07465428326294	37.05025267601013	0.017937086522579193
4111	-43.529631706611106	78.87129539639723	35.570390462875366	0.013345661573112011
4141	-50.362200539417046	14.622802007908971	35.77388286590576	0.014588412828743458
4171	-24.69891233210459	69.93671297298982	35.605183124542236	0.0112798186019063
4201	-14.404395393546338	89.67903799205075	36.40154457092285	0.010090392082929611
4231	-50.68797246565903	8.234251296822881	35.76993918418884	0.017367159947752953
4261	9.664218448691576	118.52360722609957	36.084352254867554	0.015534992329776287
4291	-23.910762964473864	76.96924396451413	36.562485218048096	0.01603262685239315
4321	-38.75810241740152	78.8217440350327	35.33209538459778	0.011722302995622158
4351	22.76402404937793	144.49253397811268	36.57159900665283	0.014033769257366657
4381	-47.78542688295366	17.08784558251951	36.294923543930054	0.01286466047167778
4411	53.197223467293334	188.67908869214045	37.252448081970215	0.01226121373474598
4441	13.906694421569213	119.3144409219813	36.593165159225464	0.011735397391021252
4471	-36.34580268786387	66.16539549491117	35.88190150260925	0.01455073244869709
4501	-24.866366168721846	82.56178784498275	35.9444477558136	0.012516976334154606
4531	-54.402956686521726	4.755210038405729	35.89783000946045	0.012732626870274544
4561	-49.54780790528317	23.07496903867382	36.02092528343201	0.013667276129126549
4591	-27.352898728049126	92.03339730860031	35.536298513412476	0.013245572336018085
4621	10.759978615585537	83.51530199183016	36.20087265968323	0.01084006018936634
4651	-21.68208349728034	86.37356916177428	36.042978048324585	0.01597815938293934
4681	-50.86109253582868	5.8639141303304045	36.36069631576538	0.014985477551817894
4711	-54.233304103191784	2.6046193902768078	35.399861574172974	0.017013803124427795
4741	12.635388276282113	105.09147990000336	36.326207399368286	0.010613726451992989
4771	-31.201046566104022	76.81894906643615	36.28333616256714	0.015178166329860687
4801	-57.325228912919236	2.452687683689711	35.21630144119263	0.014146830886602402
4831	-58.19416631324796	6.416104780788493	35.74116277694702	0.014796795323491096
4861	-58.14744248188234	2.3904666094604923	35.63047194480896	0.01496314350515604
4891	-56.24240741339525	8.228687447853002	35.18555808067322	0.015028750523924828
4921	-55.7853108870622	3.552383361772795	35.502731800079346	0.01300980057567358
4951	-8.811838755499542	102.5470765190411	36.63033175468445	0.022600049152970314
4981	-26.259788277491822	64.94431152242086	36.59700036048889	0.019151275977492332
5011	-3.925348063663955	98.99588742892021	35.607091426849365	0.009685083292424679
5041	-13.396670745461078	95.94578375043675	35.95598292350769	0.012974408455193043
5071	-34.28930327385328	53.43412743326013	36.259576082229614	0.010811727494001389
5101	-28.471186094637677	87.939445780015	36.71373987197876	0.013847087509930134
5131	-49.304612589545414	35.383676859108405	35.40879273414612	0.016111090779304504
5161	-53.260776898821234	2.264605586988393	35.28514885902405	0.009654837660491467
5191	-28.054193972773447	73.47121781440683	35.75039100646973	0.016662409529089928
5221	-24.92526395087594	90.6928505821816	36.5379102230072	0.010411286726593971
5251	-1.180468676403032	91.73331836194426	35.81358814239502	0.011023268103599548
5281	-53.09164363610141	20.715782469701434	35.43217134475708	0.011670478619635105
5311	161.3360421316933	217.77402085267192	36.730141401290894	0.013203705660998821
5341	96.12141989037438	192.3829975409824	36.36358141899109	0.010564138181507587
5371	-12.489191595930027	77.39378621295549	37.17771863937378	0.015050075948238373
5401	-26.082543224583404	84.4799059796785	35.211605072021484	0.013889571651816368
5431	132.61689171339054	203.26399509346314	36.46894598007202	0.011493896134197712
5461	8.668974659049967	120.48080453941517	36.21927833557129	0.014261458069086075
5491	-17.87703935207006	73.9975723359089	36.173720836639404	0.019646771252155304
5521	-32.369429514660446	63.87755916245816	36.17741870880127	0.013716599904000759
5551	-54.635538105992715	2.4952078906714386	36.1382999420166	0.012925981543958187
5581	-6.385800557495819	89.48268595434433	36.051557302474976	0.020086562260985374
5611	31.181418200815354	171.97441230394205	36.54477405548096	0.014136393554508686
5641	-40.637769941866495	64.57349786395947	35.59690856933594	0.016252687200903893
5671	347.0786417442601	292.3189312675671	36.5012948513031	0.009890268556773663
5701	209.28284068256656	272.6090467949782	35.766993045806885	0.014423592016100883
5731	-21.33115661381378	87.53471329993425	36.22281312942505	0.009473046287894249
5761	-33.3423496898658	57.99649941227898	37.26917767524719	0.01314234733581543
5791	257.37225102263415	273.44515665967026	37.935962200164795	0.016961822286248207
5821	-12.830441458248444	135.44300137486832	35.76001477241516	0.011688739992678165
5851	35.24696957844438	217.1311467120552	36.06888484954834	0.015136098489165306
5881	-8.377520854493232	110.9326734641274	36.43615102767944	0.0154037494212389
5911	118.9860424762199	239.95111515566347	36.27991580963135	0.02133605070412159
5941	-20.04153363847813	84.88602752217984	35.1688916683197	0.016231749206781387
5971	-51.52448286695966	11.428940148001608	35.62945365905762	0.01200924627482891
