# Supplementary material for: Offline prompt reinforcement learning method based on feature extraction
Source: PeerJ Comput Sci. 2025 Jan 2;11:e2490. doi: 10.7717/peerj-cs.2490 (PMC11784719; doi:10.7717/peerj-cs.2490)
Supplement: Supplemental Information 2 [file peerj-cs-11-2490-s002.zip › experimental_results/result/door_expert-cql.txt]

iter	evaluation/door_300_return_mean	evaluation/door_300_return_std	time/evaluation	training/action_error
1	-51.34548268530435	0.36567835477423	42.8432648804341	0.7298698007015432
31	-52.33047980811489	0.670207584936960	44.3564893652343	0.6590280804061956
61	-49.91202748437358	0.425453408417055	48.7454652127654	0.17446376383304596
91	-39.28698522626002	104.345856704335	42.7586348196745	0.09057287871834242
121	-48.207364722396235	192.2096818828024	44.85690282827657	0.09106418490409851
151	-45.85227656535897	129.4497888293308	43.16870832443237	0.07179439812898636
181	-48.57103272064078	204.507454206082	46.63544141454323	0.0761721283197403
211	-42.72609110923167	163.233456437356	43.64537300382552	0.07632649689912796
241	-44.741959058281616	22.83116353412437	42.97352862358093	0.07313526421785355
271	-52.832483180261896	190.9419703678666	43.29450726509094	0.0711187794804573
301	-49.610001915692095	122.8731891725812	42.3810522556305	0.07465244829654694
331	-46.832116126909376	157.4819944910286	43.29557800292969	0.07377976924180984
361	-43.87417677428344	103.7634072364036	41.40917086601257	0.07224106043577194
391	-49.8701073011295	132.4802417381345	42.83083510398865	0.07643114030361176
421 -52.276074829538366	171.4651314310547	42.35435748100281	0.07180935889482498
451	-47.78288061186461	860.7673909348433	40.23347640037537	0.07498198002576828
481	-49.69739953623591	650.3470811677294	50.98127675056458	0.07380960136651993
511	-52.840848806893604	158.0375344819302	51.2317521572113	0.06586974859237671
541	-47.770872110567645	144.6417514229427	58.82304763793945	0.06617714464664459
571	-49.47965802334783	201.6024486281218	52.11207842826843	0.07163537293672562
601	-37.02015126450458	405.17677268240163	49.44939851760864	0.07121244817972183
631	-42.418295827220255	277.2601853528371	43.08786606788635	0.07299422472715378
661	-39.28140135691601	193.7857225006726	42.62005114555359	0.07448399066925049
691	-32.603565364130006	270.06457126367394	40.82279944419861	0.0699935108423233
721	-41.2563227273354	154.8887220728017	44.39505052566528	0.0721864104270935
751	-26.5993407504245	270.471043539963	49.421595096588135	0.06693799048662186
781	54.6325623005787	449.8158477031053	46.03265452384949	0.06704189628362656
811	187.517926344006	27.850014112207244	44.19912528991699	0.07357090711593628
841	91.0313991646842	218.8064650002963	42.54842185974121	0.06910580396652222
871	144.669113601867	172.329780246014	46.77546548843384	0.06890324503183365
901	121.628397502714	55.35035747796718	47.37867307662964	0.06562799215316772
931	65.0178584285686	20.90308075817443	44.37694525718689	0.06421678513288498
961	212.655724159508	162.67368870142192	45.89198279380798	0.06936005502939224
991	289.5106015630324	344.3354824232425	46.88765525817871	0.06657692790031433
1021	624.176334393631	21.304481965356357	43.04993152618408	0.06972671300172806
1051	276.952555560996	26.969053136727872	47.733027935028076	0.06701146066188812
1081	497.7513129504246	182.33529698888077	42.05825901031494	0.06847225874662399
1111	795.5058801913574	84.50498133586197	44.00101280212402	0.06656721979379654
1141	924.8608419349166	250.62800038595273	47.562044620513916	0.06596442312002182
1171	877.6077895309863	220.69031137129548	48.58309555053711	0.07103684544563293
1201	1532.333479601801	172.59475034017922	42.60889720916748	0.06623893231153488
1231	1959.671879442197	322.3645695757082	46.39504289627075	0.06865020841360092
1261	1947.5003350289135	232.72351494905095	44.045910120010376	0.06725910305976868
1291	2020.877914214545	16.20348197958284	42.31887221336365	0.06778910011053085
1321	1962.617433676797	265.1961227971844	44.164520502090454	0.06766750663518906
1351	1975.2628413683524	254.12794252269714	42.93644428253174	0.0658164694905281
1381	1643.9574153872695	179.77422301489193	44.79979181289673	0.0670558512210846
1411	1425.3589247491886	31.85670865532021	43.79605174064636	0.06873000413179398
1441	2597.4554913258617	17.617602793776754	42.73597598075867	0.06926647573709488
1471	2477.679149914645	166.3834854716371	48.452300786972046	0.06921359151601791
1501	1993.938321136576	234.48199788852664	49.217350006103516	0.07249610871076584
1531	2633.936699980477	378.5904364783367	56.17137837409973	0.06606516987085342
1561	2024.277169288103	16.410546268742706	57.76553559303284	0.06789255887269974
1591	2027.467649435253	18.101344825581965	46.470947243265532	0.06671188026666641
1621	1990.898312503689	170.4743571272028	42.21732258796692	0.0693211555480957
1651	2028.965990374206	16.551441073625668	44.00744414329529	0.07086451351642609
1681	2481.8554047772113	238.79592501266464	46.466997385025024	0.07072124630212784
1711	2399.571666834675	31.790388612241426	43.370710134506226	0.066311776638031
1741	2225.1342988726087	13.538291704374819	45.11024332046509	0.06750738620758057
1771	2321.1050841793067	22.71965829551742	42.22822546958923	0.06711547076702118
1801	2207.319533428873	160.77324674108698	45.360471963882446	0.06919556111097336
1831	2618.0071948737827	181.24116139916265	44.91792345046997	0.0663042888045311
1861	2510.5291715808535	53.28642738619114	46.01797080039978	0.06566396355628967
1891	2440.8913660834555	17.387696666483162	45.704553842544556	0.07192503660917282
1921	2696.571412635859	178.14756385424312	42.733598709106445	0.06991096585988998
1951	2801.127759991349	151.44942519324027	48.323328495025635	0.06667723506689072
1981	2648.321560589282	16.650574318450214	43.011679887771606	0.06354179233312607
2011	2439.0619518423205	21.54894070953712	44.74405789375305	0.06531008332967758
2041	2719.9203228153365	21.48199553852887	45.51256489753723	0.06614339351654053
2071	2638.4147601130207	19.395284426976893	47.86185932159424	0.06468962877988815
2101	2701.424548061043	174.96730588453988	47.5872802734375	0.0695730522274971
2131	2836.375109445833	24.972306720158038	48.880168199539185	0.07328943908214569
2161	2533.1911935616845	16.206565983291917	49.66423726081848	0.07049810886383057
2191	2617.272004758634	156.18414474335168	44.3011999130249	0.06788914650678635
2221	2423.1519597627316	22.049017134806448	45.707035303115845	0.062251102179288864
2251	2639.5352215560747	17.91615962241951	42.673020362854004	0.06359200179576874
2281	2748.8087683457006	326.0547267802807	45.07704567909241	0.06730421632528305
2311	2675.0164630222066	207.6822252134071	46.32633185386658	0.06690634787082672
2341	2836.2779873028576	20.880796000423636	47.0086030960083	0.06942643970251083
2371	2431.317636827968	19.33214908384432	44.02273631095886	0.0638730376958847
2401	2752.663800455509	14.607150228407855	43.53373837471008	0.06741733103990555
2431	2870.5264694301154	255.33070285416167	46.35160827636719	0.07041037082672119
2461	2598.4000206789096	334.3800562044352	44.973681688308716	0.0680679976940155
2491	2917.1293567252487	17.679624443102924	45.72381854057312	0.06513604521751404
2521	2842.9076174379934	337.4244665279541	43.76742887496948	0.06929706782102585
2551	2624.4038290174817	22.65374131425383	47.96862053871155	0.06813360750675201
2581	2737.228945644345	16.232507246890464	48.10546159744263	0.06675199419260025
2611	2843.530035646432	19.102148111630832	47.84218072891235	0.06906898319721222
2641	2848.5276874711103	14.130557084819477	44.092655420303345	0.06783656030893326
2671	2831.231350654828	21.726810422252893	42.86394929885864	0.06575164198875427
2701	2633.304960120394	13.61100206278515	43.90558648109436	0.06842367351055145
2731	2820.013017987417	12.603091370966317	47.47782516479492	0.06636058539152145
2761	2723.2657615130265	30.799641654623635	44.5240159034729	0.06657648086547852
2791	2898.3519857034203	263.46524729441796	45.03837060928345	0.06741229444742203
2821	2975.2986685508117	258.8297018102173	45.14692425727844	0.06790012121200562
2851	2987.431115603125	246.2239134835959	42.02961182594299	0.06691622734069824
2881	2984.8335928248607	206.86514919620524	44.79592823982239	0.06860613822937012
2911	2859.0838874947267	13.821118348153433	45.52625036239624	0.06572560966014862
2941	2697.0332598631126	175.0839771410228	44.30159115791321	0.06481603533029556
2971	2983.0668261108704	161.7387433600394	42.87364673614502	0.07213210314512253
3001	2702.2156665538314	17.90250358785507	48.37478017807007	0.06678352504968643
3031	3037.8343158856605	61.71646030229646	45.643895864486694	0.06462170183043325
3061	3027.632203276276	18.858449562501768	47.8921263217926	0.06688337028026581
3091	2839.5719912911327	17.839150711575765	47.60894441604614	0.06651679426431656
3121	2852.4246613424607	21.10319629098643	42.92235970497131	0.06441871076822281
3151	2719.9914088724017	142.06045367967315	43.48692274093628	0.06497172266244888
3181	2998.871251393515	21.305336515839503	44.98985481262207	0.06485980749130249
3211	3045.714173346053	22.741315381109278	45.9433114528656	0.06798229366540909
3241	2993.2706768886364	167.82166975956454	46.758578300476074	0.06931037455797195
3271	3047.4050128698345	14.084562556524839	43.497382402420044	0.06855510920286179
3301	3006.811098153676	19.477833211137238	44.319432497024536	0.06328098475933075
3331	3016.3288341725697	180.40946629657165	46.823447704315186	0.06915796548128128
3361	2786.1398241362513	312.61790910147342	43.950959682464603	0.06900671124458313
3391	2829.720776756947	19.773689558052755	48.14127564430237	0.06572216749191284
3421	2924.425622857812	21.585851693196030	46.31296610832215	0.06628365435718925
3451	2936.143724980647	47.634336024935482	47.19915771484375	0.06502410769462585
3481	2712.970201292921	57.68891709101453	43.73320269584656	0.06254981458187103
3511	2903.212754445691	210.84501787390926	43.670405864715576	0.06272687017917633
3541	2831.595102711445	17.325604871856942	46.89416289329529	0.06692136079072952
3571	2826.1434208500245	12.34594593059434	42.05870795249939	0.06835746765136719
3601	2825.2956973649475	68.17180742102573	41.49990177154541	0.06773905456066132
3631	2830.2488328538834	17.883892985341767	44.350722789764404	0.06764578074216843
3661	2809.7879669092736	19.697240097327246	41.53501558303833	0.06366186589002609
3691	3003.2158102997955	182.7965952245295	43.501683712005615	0.06650218367576599
3721	2842.480416082699	21.042300388732553	45.10549235343933	0.06352409720420837
3751	3030.429290697329	20.603029426797343	42.217177629470825	0.06927856057882309
3781	2895.741942824792	196.3534549397814	42.53426527954645	0.06836562603712082
3811	2804.1988341569063	137.46632098464994	46.38196802139282	0.06556365638971329
3841	2834.3182511065766	17.839192899549205	42.154160022735596	0.07038207352161407
3871	2891.7833320798277	316.5174254742158	46.31195950508118	0.0643681064248085
3901	2820.8477806667674	23.379844996696054	44.975812673568726	0.07039988040924072
3931	2897.2344154830453	232.82544033553305	45.661935806274414	0.06501404941082001
3961	2897.8110629702337	339.399246791792	48.595534563064575	0.06923841685056686
3991	2852.9676026699617	19.800792765603046	43.258931398391724	0.06267121434211731
4021	2796.6410045022167	21.775221402815085	43.775819301605225	0.06487946212291718
4051	2823.8829858371523	177.29534995140307	45.40050721168518	0.06551587581634521
4081	2838.8822778341646	71.56478345237187	58.807764530181885	0.0661613941192627
4111	2808.0120501203724	203.68728619230626	57.64025259017944	0.06514730304479599
4141	2833.476460180584	19.698966123877437	44.54434275627136	0.0635385513305664
4171	2831.9260290865413	164.38582382770667	43.04535412788391	0.0680532455444336
4201	2817.757250143471	126.81940309301416	43.527318477630615	0.06572303920984268
4231	2835.045846862613	89.60610256531203	42.05359125137329	0.06514587998390198
4261	2802.7150470121164	208.45252987452258	56.109941482543945	0.06684869527816772
4291	2999.1195718694376	179.26952615662162	75.07761478424072	0.0633845180273056
4321	2837.3825445178513	57.744781568811405	76.668222427368164	0.06478169560432434
4351	3026.609320337283	21.849714137580694	49.551414489746094	0.06772974133491516
4381	2849.017226889309	49.50046883162848	45.72528791427612	0.06635952740907669
4411	2842.452846534697	16.774926730608391	42.624966859817505	0.0689602643251419
4441	2802.9465538790523	174.22047854002136	40.31663727760315	0.06438277661800385
4471	2824.5710538675344	190.6785962378104	41.232008934020996	0.06927988678216934
4501	2969.252979620102	297.39378861938803	42.08715176582336	0.0691436380147934
4531	2851.9417268594657	21.07539407326177	43.74801254272461	0.06605321913957596
4561	2805.7826533902635	190.35635085450232	44.73799228668213	0.06801475584506989
4591	2821.4751114631385	21.4930418036576	48.11315727233887	0.06737788766622543
4621	2810.2896210855956	182.99320791581437	46.69755554199219	0.0672571212053299
4651	2831.2111815054654	14.497185107707557	44.318450689315796	0.06398457288742065
4681	2943.8342610290965	13.208374026981488	42.02385997772217	0.06636623293161392
4711	2835.416502189064	16.786926882093535	45.83559465408325	0.06951870024204254
4741	2840.4696981861775	52.29465921118496	42.66985726356506	0.06754614412784576
4771	2902.743036014197	188.554826585498	43.78265905380249	0.06697123497724533
4801	2961.774905103306	323.1844802360435	47.10745978355408	0.06428828835487366
4831	2828.4875333138207	22.18257605567274	43.50160050392151	0.0651320293545723
4861	2834.076470550894	46.559752237510914	42.95816469192505	0.06955613940954208
4891	2807.296394630838	177.5783816961439	44.68829727172852	0.06759414076805115
4921	3033.3954987760812	122.59279254718335	46.05084943771362	0.06926474720239639
4951	2820.8035837195966	18.69530749648833	43.48488140106201	0.07009881734848022
4981	3044.2713034144026	22.224136302749425	49.79839420318604	0.06375139206647873
5011	2835.9085785974125	56.925705791931215	51.54267191886902	0.06803841143846512
5041	3044.6841969910993	18.356522689845693	54.7703218460083	0.06511315703392029
5071	2836.93389458789	19.067234236198882	43.78075861930847	0.06769338250160217
5101	2826.878716952688	15.01613254865012	43.04707145690918	0.06579886376857758
5131	2922.5719195763045	15.2688931838832	47.1455888748169	0.06439649313688278
5161	2789.989106868648	259.90891931027153	43.24456119537354	0.06776773184537888
5191	2810.386156454134	127.661038633573	45.56980395317078	0.07017456740140915
5221	2764.61797584433	308.6135623183565	43.00303268432617	0.06672971695661545
5251	2826.959203218929	58.182590485316794	47.760146141052246	0.06720289587974548
5281	2808.432373777878	20.983884878371505	43.86807298660278	0.06432486325502396
5311	3001.553710267131	150.63486435708236	44.4910933971405	0.06404387950897217
5341	2836.1741339293935	18.335033963554235	41.83782386779785	0.06720854341983795
5371	2885.9709874221962	317.5446609823081	43.768235206604004	0.06711766868829727
5401	2830.543430329932	79.75838526431643	42.310853481292725	0.06183965131640434
5431	2940.214615873253	13.400206102007322	44.129260301589966	0.06391911208629608
5461	2817.265186617584	182.11580952291732	47.389199018478394	0.06651715189218521
5491	2899.775407915732	162.4712254005355	53.30567717552185	0.06661893427371979
5521	2847.355645624773	15.52946667270552	41.225651025772095	0.06729578226804733
5551	2838.236455724755	18.460922009279766	42.19226574897766	0.06769552826881409
5581	2844.325607790435	14.35655142717033	44.70863199230435	0.0704578086733818
5611	2830.326386934521	16.281143628031533	42.45435309410095	0.07082144170999527
5641	2826.6423q7398412	15.695862021825505	39.62306046485901	0.07155343145132065
5671	2818.521016233457	35.53268817623104	41.31522560119629	0.0658648461105466
5701	2833.346294492354	18.17339916159535	42.93633842468262	0.06467608362436295
5731	2824.435579102345	14.667070162983796	44.8968046364389	0.06577865779399872
5761	2831.247343463432	14.084806020058785	40.91353178024292	0.06505513191223145
5791	2702.214342131232	36.423560804589863	41.55055499076843	0.0649060010915464
5821	2954.423939526435	15.54411810243654	42.92804026603699	0.0682576596736908
5851	2805.432498326543	187.74463237198506	42.60311484336853	0.06843210011720657
5881	2818.654583234432	166.4613022190629	43.96487379074097	0.06877371668815613
5911	2934.532323425464	346.1271349566395	39.30941152572632	0.0651770681142807
5941	2841.453345346424	29.432004002396342	40.7888081073761	0.0564551886346224
5971	2869.233467609241	106.35488698315326	42.36046385765076	0.0642186775800435
