# Supplementary material for: Offline prompt reinforcement learning method based on feature extraction
Source: PeerJ Comput Sci. 2025 Jan 2;11:e2490. doi: 10.7717/peerj-cs.2490 (PMC11784719; doi:10.7717/peerj-cs.2490)
Supplement: Supplemental Information 2 [file peerj-cs-11-2490-s002.zip › experimental_results/result/door_expert.txt]

iter	DT-evaluation/door_300_return_mean	DT-evaluation/door_300_return_std	time/evaluation	training/action_error
1	-54.81633482680581	1.2741825678365195	37.86055564880371	0.6117298007011414
31	-55.33047980811489	0.5107075849369509	37.310176849365234	0.4700358808040619
61	-59.91202748437358	0.425453408417055	38.95616555213928	0.17446376383304596
91	-59.28698522626002	114.6880856787166	42.37669634819031	0.09057287871837616
121	-58.207364722396235	192.2096818828024	44.36690282821655	0.09106418490409851
151	-58.85227656535897	229.4497888293308	37.16870832443237	0.07179439812898636
181	-58.57103272064078	204.50703082060488	36.85814142227173	0.0761721283197403
211	-57.72609110923167	263.8911554644748	43.26984930038452	0.07632649689912796
241	-57.741959058281616	0.8311635422444237	42.97352862358093	0.07313526421785355
271	-57.832483180261896	290.9419703678666	87.29450726509094	0.0711187794804573
301	-57.610001915692095	122.8731891725812	109.3810522556305	0.07465244829654694
331	-57.832116126909376	257.2050944910286	110.29557800292969	0.07377976924180984
361	-57.87417677428344	103.7634072364036	111.40917086601257	0.07224106043577194
391	-57.8701073011295	132.4802417381345	112.83083510398865	0.07643114030361176
421 -58.276074829538366	171.4651314310547	112.35435748100281	0.07180935889482498
451	-57.78288061186461	260.7673909348433	110.23347640037537	0.07498198002576828
481	-57.69739953623591	250.3470811677294	110.98127675056458	0.07380960136651993
511	-57.840848806893604	158.0375345527302	111.2317521572113	0.06586974859237671
541	-57.770872110567645	144.6417514229427	109.82304763793945	0.06617714464664459
571	-57.47965802334783	201.6024486281218	113.11207842826843	0.07163537293672562
601	-57.02015126450458	405.17677268240163	113.44939851760864	0.07121244817972183
631	-57.418295827220255	277.2601853528371	114.08786606788635	0.07299422472715378
661	-50.28140135691601	293.7857225006726	109.62005114555359	0.07448399066925049
691	27.603565364130006	270.06457126367394	50.82279944419861	0.0699935108423233
721	476.2563227273354	154.8887220728017	36.39505052566528	0.0721864104270935
751	581.5993407504245	270.47104353996	39.421595096588135	0.06693799048662186
781	978.6325623005787	449.8158477031053	38.03265452384949	0.06704189628362656
811	690.517926344006	27.850014112207244	38.19912528991699	0.07357090711593628
841	1254.0313991646842	618.8064650002963	37.54842185974121	0.06910580396652222
871	1897.669113601867	472.32978024601	37.77546548843384	0.06890324503183365
901	2990.628397502714	55.35035747796718	38.37867307662964	0.06562799215316772
931	2012.0178584285686	20.90308075817443	38.37694525718689	0.06421678513288498
961	2073.655724159508	162.67368870142192	37.89198279380798	0.06936005502939224
991	2941.5106015630963	344.3354824232035	37.88765525817871	0.06657692790031433
1021	3039.176334393631	21.304608565356357	38.04993152618408	0.06972671300172806
1051	2681.952555560996	26.969053136727872	37.733027935028076	0.06701146066188812
1081	2795.7513129504246	182.33529698888077	38.05825901031494	0.06847225874662399
1111	2777.5058801913574	84.50498133586197	38.00101280212402	0.06656721979379654
1141	2767.8608419349166	250.62800038595273	37.562044620513916	0.06596442312002182
1171	2851.6077895309863	220.69031137129548	37.58309555053711	0.07103684544563293
1201	2799.333479601801	172.59475034017922	37.60889720916748	0.06623893231153488
1231	2959.671879442197	322.3645695757082	37.39504289627075	0.06865020841360092
1261	2947.5003350289135	232.72351494905095	38.045910120010376	0.06725910305976868
1291	3020.877914214545	16.20350817958284	38.31887221336365	0.06778910011053085
1321	2962.617433676797	265.1961227971844	38.164520502090454	0.06766750663518906
1351	2975.2628413683524	254.12794252269714	37.93644428253174	0.0658164694905281
1381	3001.9574153872695	179.77422301489193	37.79979181289673	0.0670558512210846
1411	2782.3589247491886	31.85670865532021	37.79605174064636	0.06873000413179398
1441	3029.4554913258617	17.617602793776754	38.73597598075867	0.06926647573709488
1471	2907.679149914645	166.3834854716371	38.452300786972046	0.06921359151601791
1501	2971.938321136576	234.46449788852664	38.217350006103516	0.07249610871076584
1531	2791.936699980477	378.5904364783367	38.17137837409973	0.06606516987085342
1561	3024.277169288103	16.410546268742706	37.76553559303284	0.06789255887269974
1591	2827.467649435253	18.101344825581965	38.470947265625	0.06671188026666641
1621	2990.898312503689	170.4743571272028	38.21732258796692	0.0693211555480957
1651	3028.965990374206	16.551441073625668	38.00744414329529	0.07086451351642609
1681	2981.8554047772113	238.79592501266464	37.466997385025024	0.07072124630212784
1711	2999.571666834675	31.790388612241426	37.370710134506226	0.066311776638031
1741	3025.1342988726087	13.538291704371712	37.11024332046509	0.06750738620758057
1771	3021.1050841793067	22.71965829551742	38.22822546958923	0.06711547076702118
1801	3007.319533428873	160.77324674108698	38.360471963882446	0.06919556111097336
1831	3018.0071948737827	181.24116139916265	37.91792345046997	0.0663042888045311
1861	3010.5291715808535	53.28642738619114	38.01797080039978	0.06566396355628967
1891	3040.8913660834555	17.387696666483162	37.704553842544556	0.07192503660917282
1921	2996.571412635859	178.14756385424312	37.733598709106445	0.06991096585988998
1951	3001.127759991349	151.44942519324027	38.323328495025635	0.06667723506689072
1981	3048.321560589282	16.650574318450214	38.011679887771606	0.06354179233312607
2011	3039.0619518423205	21.54894070953712	37.74405789375305	0.06531008332967758
2041	3019.9203228153365	21.27289553852887	37.51256489753723	0.06614339351654053
2071	3038.4147601130207	19.395284426976893	37.86185932159424	0.06468962877988815
2101	3001.424548061043	174.96730588453988	37.5872802734375	0.0695730522274971
2131	3036.375109445833	24.972306720158038	37.880168199539185	0.07328943908214569
2161	3033.1911935616845	16.206565983291917	37.66423726081848	0.07049810886383057
2191	3017.272004758634	156.18414474335168	37.3011999130249	0.06788914650678635
2221	3023.1519597627316	22.049017134806448	37.707035303115845	0.062251102179288864
2251	3039.5352215560747	17.91615962241951	37.673020362854004	0.06359200179576874
2281	2948.8087683457006	326.0547267802807	38.07704567909241	0.06730421632528305
2311	2975.0164630222066	207.6822252134071	38.32633185386658	0.06690634787082672
2341	3036.2779873028576	20.880796000423636	38.0086030960083	0.06942643970251083
2371	3031.317636827968	19.33214908384432	38.02273631095886	0.0638730376958847
2401	3052.663800455509	14.607150228407855	37.53373837471008	0.06741733103990555
2431	2970.5264694301154	255.33070285416167	37.35160827636719	0.07041037082672119
2461	2998.4000206789096	334.3800562044352	37.973681688308716	0.0680679976940155
2491	3017.1293567252487	17.679624443102924	37.72381854057312	0.06513604521751404
2521	2942.9076174379934	337.4244665279541	37.76742887496948	0.06929706782102585
2551	3024.4038290174817	22.65374131425383	37.96862053871155	0.06813360750675201
2581	3037.228945644345	16.232507246890464	38.10546159744263	0.06675199419260025
2611	3043.530035646432	19.102148111630832	37.84218072891235	0.06906898319721222
2641	3048.5276874711103	14.130557082977477	38.092655420303345	0.06783656030893326
2671	3031.231350654828	21.726810422252893	37.86394929885864	0.06575164198875427
2701	3033.304960120394	13.61100206278515	37.90558648109436	0.06842367351055145
2731	3020.013017987417	12.973291370966317	38.47782516479492	0.06636058539152145
2761	3023.2657615130265	30.799641654623635	37.5240159034729	0.06657648086547852
2791	2998.3519857034203	263.46524729441796	38.03837060928345	0.06741229444742203
2821	2975.2986685508117	258.8297018102173	38.14692425727844	0.06790012121200562
2851	2987.431115603125	246.2239134835959	38.02961182594299	0.06691622734069824
2881	2984.8335928248607	206.86514919620524	37.79592823982239	0.06860613822937012
2911	3059.0838874947267	13.821118348153433	37.52625036239624	0.06572560966014862
2941	2997.0332598631126	175.0839771410228	37.30159115791321	0.06481603533029556
2971	2983.0668261108704	161.7387433600394	37.87364673614502	0.07213210314512253
3001	3002.2156665538314	17.90250358785507	37.37478017807007	0.06678352504968643
3031	3037.8343158856605	61.71645972229646	37.643895864486694	0.064621701836586
3061	3027.632203276276	18.858449562501768	37.8921263217926	0.06688337028026581
3091	3039.5719912911327	17.497950711575765	37.60894441604614	0.06651679426431656
3121	3052.4246613424607	21.10319629098643	37.92235970497131	0.06441871076822281
3151	3019.9914088724017	142.06045367967315	38.48692274093628	0.06497172266244888
3181	2998.871251393515	21.305336515839503	37.98985481262207	0.06485980749130249
3211	3045.714173346053	22.741315381109278	37.9433114528656	0.06798229366540909
3241	2993.2706768886364	167.82166975956454	37.758578300476074	0.06931037455797195
3271	3047.4050128698345	14.084562556524839	37.497382402420044	0.06855510920286179
3301	3006.811098153676	19.477833211137238	38.319432497024536	0.06328098475933075
3331	3016.3288341725697	180.40946629657165	37.823447704315186	0.06915796548128128
3361	2986.1398241362513	312.61790910147	37.9509596824646	0.06900671124458313
3391	3029.720776756947	19.773689558052755	37.14127564430237	0.06572216749191284
3421	3024.425622857812	21.585851693192872	37.312966108322144	0.06628333777189255
3451	3036.143724980647	47.6343360249354	37.19915771484375	0.06502410769462585
3481	3012.970201292921	57.68891709101453	37.73320269584656	0.06254981458187103
3511	3003.212754445691	210.84501787390926	37.670405864715576	0.06272687017917633
3541	3031.595102711445	17.325604871856942	37.89416289329529	0.06692136079072952
3571	3026.1434208500245	12.34594593059434	38.05870795249939	0.06835746765136719
3601	3025.2956973649475	68.17180742102573	41.49990177154541	0.06773905456066132
3631	3030.2488328538834	17.883892985341767	38.350722789764404	0.06764578074216843
3661	3009.7879669092736	19.697240097327246	38.53501558303833	0.06366186589002609
3691	3003.2158102997955	182.7965952245295	38.501683712005615	0.06650218367576599
3721	3042.480416082699	21.042300388732553	38.10549235343933	0.06352409720420837
3751	3030.429290697329	20.573429426797343	38.217177629470825	0.06927856057882309
3781	2995.741942824792	196.3534549397814	37.5342652797699	0.06836562603712082
3811	3004.1988341569063	137.46632098464994	38.38196802139282	0.06556365638971329
3841	3034.3182511065766	17.414692899549205	38.154160022735596	0.07038207352161407
3871	2991.7833320798277	316.5174254742158	38.31195950508118	0.0643681064248085
3901	3020.8477806667674	23.379844996696054	37.975812673568726	0.07039988040924072
3931	2997.2344154830453	232.82544033553305	37.661935806274414	0.06501404941082001
3961	2997.8110629702337	339.399246791792	37.595534563064575	0.06923841685056686
3991	3052.9676026699617	19.800792765234746	38.258931398391724	0.06267121434211731
4021	2996.6410045022167	21.775221402815085	37.775819301605225	0.06487946212291718
4051	3023.8829858371523	177.29534995140307	37.40050721168518	0.06551587581634521
4081	3038.8822778341646	71.56478345237187	37.807764530181885	0.0661613941192627
4111	3008.0120501203724	203.68728619230626	37.64025259017944	0.06514730304479599
4141	3033.476460180584	19.698966123877437	38.54434275627136	0.0635385513305664
4171	3031.9260290865413	164.38582382770667	38.04535412788391	0.0680532455444336
4201	3017.757250143471	126.81940309301416	38.527318477630615	0.06572303920984268
4231	3035.045846862613	89.60610256531203	38.05359125137329	0.06514587998390198
4261	3002.7150470121164	208.45252987452258	38.109941482543945	0.06684869527816772
4291	2999.1195718694376	179.26952615662162	37.07761478424072	0.0633845180273056
4321	3037.3825445178513	57.744781568811405	37.668222427368164	0.06478169560432434
4351	3026.609320337283	21.849714137580694	37.551414489746094	0.06772974133491516
4381	3049.017248179309	49.50046883162848	37.72528791427612	0.06635952740907669
4411	3042.452846534697	16.774926730603294	37.624966859817505	0.0689602643251419
4441	3002.9465538790523	174.22047854002136	37.31663727760315	0.06438277661800385
4471	3024.5710538675344	190.6785962378104	37.232008934020996	0.06927988678216934
4501	2969.252979620102	297.39378861938803	101.08715176582336	0.0691436380147934
4531	3051.9417268594657	21.07539407326177	38.74801254272461	0.06605321913957596
4561	3005.7826533902635	190.35635085450232	38.73799228668213	0.06801475584506989
4591	3021.4751114631385	21.4930418036576	38.11315727233887	0.06737788766622543
4621	3010.2896210855956	182.99320791581437	38.69755554199219	0.0672571212053299
4651	3031.2111815054654	14.497185107707557	38.318450689315796	0.06398457288742065
4681	3043.8342610290965	13.208374026981488	38.02385997772217	0.06636623293161392
4711	3035.416502189064	16.786933442093535	37.83559465408325	0.06951870024204254
4741	2940.4696981861775	52.29465921118496	37.66985726356506	0.06754614412784576
4771	3002.743036014197	188.554826585498	37.78265905380249	0.06697123497724533
4801	2961.774905103306	323.1844802360228	39.10745978355408	0.06428828835487366
4831	2928.4875333138207	22.18257605567274	38.50160050392151	0.0651320293545723
4861	3034.076470550894	46.559752237510914	110.95816469192505	0.06955613940954208
4891	3007.296394630838	177.5783816961439	111.68829727172852	0.06759414076805115
4921	2833.3954987760812	122.59279254718335	108.05084943771362	0.06926474720239639
4951	3020.8035837195966	18.69530749648833	107.48488140106201	0.07009881734848022
4981	3044.2713034144026	22.224136302749425	103.79839420318604	0.06375139206647873
5011	3035.9085785974125	56.925705791931215	104.54267191886902	0.06803841143846512
5041	2944.6841969910993	18.722422689845693	102.7703218460083	0.06511315703392029
5071	3036.93389458789	19.067234236198882	105.78075861930847	0.06769338250160217
5101	3026.878716950735	15.01613254865012	104.04707145690918	0.06579886376857758
5131	2822.5719195763045	15.6856931838832	105.1455888748169	0.06439649313688278
5161	2989.989106868648	259.90891931027153	109.24456119537354	0.06776773184537888
5191	3010.386156454134	127.661038633573	113.56980395317078	0.07017456740140915
5221	2964.61797584433	308.6135623181729	93.00303268432617	0.06672971695661545
5251	3026.959203218929	58.182590485316794	37.760146141052246	0.06720289587974548
5281	3008.432373777878	20.983884878371505	38.86807298660278	0.06432486325502396
5311	2901.553710267131	150.63486435708236	38.4910933971405	0.06404387950897217
5341	3036.1741339293935	18.335033963554235	37.83782386779785	0.06720854341983795
5371	2985.9709874221962	317.5446609823081	37.768235206604004	0.06711766868829727
5401	2930.577730329053	79.758385264316	37.310853481292725	0.06183965131640434
5431	3040.422351587183	13.400206102007322	38.129260301589966	0.06391911208629608
5461	3017.474686610726	182.11580952291732	38.389199018478394	0.06651715189218521
5491	2999.177607915745	162.4712254005355	38.30567717552185	0.06661893427371979
5521	3047.8334332247637	15.52946667270552	38.225651025772095	0.06729578226804733
5551	3038.747755724029	18.460922009279766	38.19226574897766	0.06769552826881409
5581	3044.1405607797515	14.02435142717033	37.70863199234009	0.0704578086733818
5611	3030.0196163869205	16.281143628031533	38.45435309410095	0.07082144170999527
5641	2926.3831739842663	15.695862021825505	38.62306046485901	0.07155343145132065
5671	2818.921016239297	35.53757317623104	39.31522560119629	0.06586484611034393
5701	2933.8949693949344	18.17339916159535	37.93633842468262	0.06467608362436295
5731	3024.192947910527	14.667070162983796	37.89680051803589	0.06577865779399872
5761	3031.8633434653484	14.084806020058785	37.91353178024292	0.06505513191223145
5791	3002.1250446119243	228.86686080458986	38.55055499076843	0.06490600109100342
5821	2854.0109939245153	15.808111810287661	37.92804026603699	0.0682576596736908
5851	3005.0665984267343	187.74463237198506	37.60311484336853	0.06843210011720657
5881	2918.992686437565	166.4613022190629	37.96487379074097	0.06877371668815613
5911	2934.17913384392	346.1271349566395	37.30941152572632	0.0651770681142807
5941	3041.273648124298	17.547004002396886	37.7888081073761	0.06608118861913681
5971	2969.9118156763825	293.96756981315383	38.36046385765076	0.0642186775803566
