# Supplementary material for: Offline prompt reinforcement learning method based on feature extraction
Source: PeerJ Comput Sci. 2025 Jan 2;11:e2490. doi: 10.7717/peerj-cs.2490 (PMC11784719; doi:10.7717/peerj-cs.2490)
Supplement: Supplemental Information 2 [file peerj-cs-11-2490-s002.zip › experimental_results/result/door_human_cql.txt]

iter	evaluation/door_300_return_mean	evaluation/door_300_return_std	time/evaluation	training/action_error
1	-55.631627144423376	0.3255498961754325	47.46529171532546	0.42772753119235255
31	-44.69756872935539	0.4459906563656543	34.32982714535654	0.34613728576535435
61	-42.20926561157755	0.7362939441146971	35.21913170814514	0.16032475233078003
91	-53.55196275095277	0.7829218635318442	37.192198514938354	0.05434662103652954
121	-33.22294648041034	0.8640523546185142	36.934536455633457	0.03635473925236547
151	-53.34659421810589	1.5961743267302053	36.60387372970581	0.03468973562121391
181	-33.58348162878093	1.8784288741471447	35.40219068527222	0.03009321354329586
211	-51.64983374990753	18.485862547787676	34.6686635017395	0.022681325674057007
241	-20.863091888851976	138.67080327547322	35.06358504295349	0.021441800519824028
271	-28.37065194773541	169.85085476572806	37.413259506225586	0.020614370703697205
301	-53.02316878706931	8.895218544596455	35.5856032371521	0.018606659024953842
331	-13.12413486673231	1.854734862187948	36.546823263168335	0.018640849739313126
361	-53.36551809930622	1.5458520679255106	38.52239370346069	0.017151106148958206
391	-43.19772841893197	46.85266718160749	36.5221381187439	0.016731398180127144
421	-46.178857320960844	16.948964472220382	36.08034801483154	0.016097132116556168
451	-3.3467293623834236	141.2886283037763	35.611467361450195	0.01521661039441824
481	-51.54916153814302	0.31624260718609204	35.04444360733032	0.015248931013047695
511	48.251150006467405	12.533095792337553	35.63636875152588	0.01367410272359848
541	-17.0416405660787	35.22012488517909	37.423344135284424	0.012930306605994701
571	-11.774976463062455	54.95653085455173	38.471961975097656	0.013411293737590313
601	-1.282617263073256	7.171426402559718	37.063509702682495	0.012979703024029732
631	-51.9011093520907	0.4443864254846681	35.82585906982422	0.011595265008509159
661	-20.094874841000234	21.835382291838737	35.82074213027954	0.011745907366275787
691	-51.60188132000595	0.2873596840451744	34.87742519378662	0.011533555574715137
721	-11.55696182499814	0.3430562361856203	34.99352240562439	0.010623275302350521
751	-51.62056433816595	0.47945578269943745	35.026400089263916	0.01045104581862688
781	-52.45606400230163	0.31099343303994886	35.29899621009827	0.010994674637913704
811	-52.118162068064024	0.28538223152672276	36.749512910842896	0.010331413708627224
841	-0.3156504635992901	84.32290265100426	38.03860521316528	0.00998096913099289
871	-50.407483743429545	3.9728482312714366	36.50070643424988	0.009949477389454842
901	-51.577271219252225	0.19455273836803375	36.85362696647644	0.009701607748866081
931	1.53776241192112	0.1956586111801242	36.69697570800781	0.009720022790133953
961	13.36951116007935	0.6351564133457385	35.62665271759033	0.00986130814999342
991	-44.34687059738324	20.222287136475934	38.46130013465881	0.009352498687803745
1021	-21.38077743094518	4.049529707928433	34.98409962654114	0.009318034164607525
1051	-40.970853110623146	23.146071006303266	35.85583233833313	0.009068933315575123
1081	-25.871278028390275	61.92834555057822	35.80192208290109	0.009135848842561245
1111	-11.26566088345393	0.41832770812849246	34.376343727111816	0.009078720584511757
1141	-52.23316348988157	0.21001901411529358	33.949455976486206	0.008614521473646164
1171	-32.74821966904014	25.35522462111611	35.57981252670288	0.009039665572345257
1201	11.214232796114954	93.66804357370722	35.114182472229004	0.009019308723509312
1231	3.476321429107772	65.33431410181599	36.333075523376465	0.008440395817160606
1261	-9.219412641034479	71.63036783261057	35.90711832046509	0.008929970674216747
1291	-52.134474462368274	0.19358592439846176	33.326415061950684	0.008748218417167664
1321	4.68834863036426	36.93964524401744	35.36307954788208	0.00842763390392065
1351	18.19846116348612	88.41041116836334	35.38276553153992	0.008408972062170506
1381	-1.84455095872883	13.95922977524523	35.80941557884216	0.008442754857242107
1411	-23.36676635597021	42.65296565157755	35.72176432609558	0.008352627046406269
1441	-2.07543371296074	1.1266457699071943	34.44941830635071	0.008130423724651337
1471	-15.212094716649068	24.16921157932143	35.67723250389099	0.008279314264655113
1501	-54.07856242094146	0.46799999111798823	34.25006651878357	0.008323983289301395
1531	-54.06179643043807	1.437751328583455	35.230186462402344	0.008276264183223248
1561	-51.6074240147829	11.429009910048727	34.80705404281616	0.008174107410013676
1591	-11.630913482531888	14.12048211267253	35.28012824058533	0.008370043709874153
1621	13.13235530116922	1.4970501795118811	34.49964380264282	0.008187325671315193
1651	-11.261263991233252	84.49034811339246	34.42660641670227	0.00834209006279707
1681	29.81519054769026	14.260490570332685	34.31739020347595	0.008119521662592888
1711	49.94962321835435	102.18323982890902	35.72888231277466	0.007857631891965866
1741	166.0774125941099	71.9810720035699	35.20808434486389	0.007834021002054214
1771	-50.12175867024039	17.01213198402789	34.03194856643677	0.00817803107202053
1801	-49.68887065669222	8.171880561647509	35.00949001312256	0.007993415929377079
1831	-36.18945175695433	43.72571374704736	34.727768659591675	0.007961085997521877
1861	-3.403172283177994	22.42698916984096	34.5015435218811	0.008028874173760414
1891	-7.6619223785357	29.720612787280825	34.44230389595032	0.008170587942004204
1921	48.10921747032998	15.525915589401313	34.72673034667969	0.007338161114603281
1951	-1.03920271539292	22.48843254331995	33.94442009925842	0.00783743429929018
1981	28.37054806523358	18.975455630144605	34.127137422561646	0.007648006547242403
2011	0.334401548297755	7.115035340723128	34.675856590270996	0.008046875707805157
2041	-4.121263854761416	0.757156933641547	33.75364542007446	0.007631715852767229
2071	-4.78419316282233	0.9116978304622568	34.192487955093384	0.007512579672038555
2101	-12.09249623986499	1.3337048618351939	34.93405079841614	0.007616185117512941
2131	-9.379865425846031	101.89849020326248	35.572835206985474	0.007532704155892134
2161	4.69264250223885	0.334483683579129	33.85417699813843	0.007473999168723822
2191	27.128879937313272	44.61320290373708	35.105292081832886	0.007685942575335503
2221	10.90428729158248	81.41150163415234	33.856945514678955	0.007595911156386137
2251	-28.79942912341617	65.06095078667477	34.79663109779358	0.0073713441379368305
2281	-12.3502552641923	11.554452539928436	34.97398519515991	0.00776099506765604
2311	-48.553081849574156	15.000688849364494	34.965707540512085	0.007552680559456348
2341	16.80906132516092	120.28840378961743	34.0657274723053	0.007391330320388079
2371	10.246724699497559	128.1281813159646	34.730937480926514	0.007297202479094267
2401	31.530815846479655	81.94281309156472	34.478580474853516	0.0072576082311570644
2431	80.20353275521019	33.564135891738374	35.001522064208984	0.007410137914121151
2461	21.72576338626923	34.825873990365196	34.87900257110596	0.007456945721060038
2491	-22.54189955691823	6.288635757433332	34.69337797164917	0.007512508425861597
2521	-8.487129631872598	116.36484337451981	34.3669331073761	0.007193482015281916
2551	20.66589369316174	145.30641989467375	34.837924003601074	0.007333668880164623
2581	-24.943726838575056	77.82007271898625	35.07786250114441	0.0073174587450921535
2611	-53.68352554975153	1.3942810271105088	36.80750274658203	0.007212101947516203
2641	2.59704901177493	6.954584803322079	35.64719367027283	0.0072629996575415134
2671	32.322214907985064	27.80993034039111	34.39035749435425	0.007505237124860287
2701	25.767190480157073	173.21594391590682	35.09558129310608	0.007100805174559355
2731	26.301884905845675	25.461669681943476	34.859236001968384	0.007247033528983593
2761	46.19765308712009	34.43325897098277	33.99793219566345	0.007271937094628811
2791	-41.224824681344586	49.294802218192906	33.4317045211792	0.007219747640192509
2821	109.89497310678944	82.16225195253725	34.592419385910034	0.007124713156372309
2851	-24.720229581555905	86.74389305979867	34.83622074127197	0.007254970259964466
2881	-53.85971147740049	1.1692582270767984	34.40942716598511	0.0068202572874724865
2911	32.74396982401463	76.25149648207804	34.342299938201904	0.006889553740620613
2941	-50.33071271017312	9.147727724562891	34.06904482841492	0.0067213731817901134
2971	-50.07797744979693	11.754268519435131	34.16068911552429	0.007389278616756201
3001	-4.9468098717643665	64.44791751398796	35.009037256240845	0.006688601337373257
3031	71.6604699470666	26.8835346961495	35.503687620162964	0.007125108502805233
3061	-25.74891038745351	68.36399182657546	35.032917976379395	0.006965905427932739
3091	16.003890056183547	165.17135911408693	34.32859182357788	0.006922109983861446
3121	-39.63899117048939	42.630350614453874	34.57026815414429	0.00663194851949811
3151	-47.9268882081131	10.04847382087532	34.475855350494385	0.006855672691017389
3181	53.59114852813082	1.3653276756411803	34.432623624801636	0.007012089714407921
3211	-17.45622504258634	14.526814483251789	35.178234815597534	0.0072692520916461945
3241	62.72761852657031	36.09594256239367	35.25420570373535	0.0067351763136684895
3271	-45.615542060137116	11.283941416448732	35.15384864807129	0.006656725890934467
3301	25.584075444209006	64.04489639422529	34.95575284957886	0.006802690215408802
3331	9.357709394354131	119.54235971784631	34.462055921554565	0.006544089410454035
3361	-47.399959199279266	15.752236582834174	34.45746350288391	0.006680161226540804
3391	1.746725295075706	5.818618248494667	34.738187313079834	0.006679478567093611
3421	-29.49314507818579	7.82951577264927	36.88081741333008	0.006941712461411953
3451	-45.45494143893903	18.381412753407158	36.47451448440552	0.0065878164023160934
3481	-2.931745941511954	98.24202007789442	36.49096345901489	0.006774431094527245
3511	-42.003504303855216	30.177765910570585	36.01303577423096	0.0070776487700641155
3541	109.40936774951887	8.286281622899379	36.97721028327942	0.006858668755739927
3571	-11.612881170592827	95.10117645543544	37.485965967178345	0.006908329203724861
3601	-21.14737266311205	83.26637832562672	37.517528772354126	0.0066042691469192505
3631	-2.54684063488364	58.941294083251485	36.49110770225525	0.006600468885153532
3661	49.70955049180828	7.41843654493498	37.96876883506775	0.006802929565310478
3691	-38.38479146491929	40.80960609191617	37.38161325454712	0.006224304437637329
3721	47.58662846255325	16.608225520209572	38.67622756958008	0.006542512681335211
3751	-9.496806592483825	79.7629904201917	35.154802560806274	0.006515223067253828
3781	-21.10400430567512	3.9804734008306957	34.579410552978516	0.006324924994260073
3811	-9.565095191477994	9.918010814669687	34.45272970199585	0.006541367620229721
3841	-33.501371500911276	49.918642424557326	34.8325195312509	0.006858089938759804
3871	32.695107041280195	36.066336538401245	34.15128493309021	0.006603483576327562
3901	1.58248558220564	3.757734355546661	34.43584370613098	0.006620181258767843
3931	15.114039105891436	9.109326238690722	34.49788188934326	0.0069383434019982815
3961	5.59544328826912	16.24283854174127	34.680161237716675	0.006793415639549494
3991	-35.945577223363905	38.25461929930196	34.753334522247314	0.006252482999116182
4021	55.377135105574006	37.09634528373254	34.7888617515564	0.006358189042657614
4051	50.85094395832506	11.8457917119134	34.24026846885681	0.006588056217879057
4081	3.883884058322828	123.07528426938772	35.20516753196716	0.006656628102064133
4111	-51.95616196503747	2.8170217317117183	35.13566613197327	0.006301711313426495
4141	-34.053861344031226	69.10456276100128	34.81938171386719	0.0061714123003184795
4171	18.61948138422219	6.635370149346737	34.69399976730347	0.006682409904897213
4201	3.05938699438386	6.897729686857106	34.04657959938049	0.006719281431287527
4231	36.47699944712181	43.2678512722737	33.988303422927856	0.006593391764909029
4261	-51.534643196643714	3.1369367203436425	34.302947998046875	0.006333718542009592
4291	-52.332598842434855	1.3730978695346547	34.54365038871765	0.005944693926721811
4321	-24.30794789438889	49.12096909426295	34.66288709640503	0.006340974010527134
4351	5.82577050104628	17.135478904789903	34.91469216346741	0.006456703878939152
4381	-8.918377504395817	76.29291603749367	34.38148379325867	0.006356724072247744
4411	-2.470741564776546	1.4443699657818625	33.97640037536621	0.006586289498955011
4441	51.837601458902338	75.55996995841433	34.77079725265503	0.006016348488628864
4471	-6.23922032610156	61.42847966534653	35.11746144294739	0.006538347341120243
4501	-13.86412095953554	41.24568963131721	34.60083079338074	0.006211961153894663
4531	56.90715007232011	202.23786477360898	34.720932483673096	0.006474019028246403
4561	125.457412609495385	88.57280467899743	34.400047302246094	0.0061202202923595905
4591	-48.44406113122981	26.2348781900216	34.45444679260254	0.006684426683932543
4621	8.109672540318805	17.279033423328727	34.4213764667511	0.006088065914809704
4651	15.275687547229296	48.04153437326163	35.44092011451721	0.006301393732428551
4681	-48.239002264068056	26.425074206038023	34.716819286346436	0.006262082606554031
4711	-50.844865659832045	4.27061032384088	35.09390950202942	0.0063419034704566
4741	-39.5687427377402	46.310450721884315	34.3325457572937	0.006116162985563278
4771	-50.47469485517265	6.604989332947779	34.38304042816162	0.006170656066387892
4801	-10.22363575594014	12.794511441572892	34.069210052490234	0.006359596736729145
4831	113.72508363393828	121.3673667844128	35.184786796569824	0.00617042975500226
4861	0.3807602918657307	110.27667970309176	34.82531714439392	0.0062566096894443035
4891	-52.283859107123234	1.4684292936653631	35.03534507751465	0.0061395601369440556
4921	21.756587051363816	79.10542563014002	33.99539923667908	0.005981604102998972
4951	-38.74581660374653	52.88616754270155	34.45281362533569	0.006229258142411709
4981	0.23550001460981507	40.11246454836706	34.73032093048096	0.005709887016564608
5011	-33.52513191033554	56.16363769387288	34.938976526260376	0.005892357788980007
5041	-11.68611061942315	8.326509197029539	34.85093283653259	0.006089228671044111
5071	-32.36452105586449	62.095314087526305	34.997177600860596	0.006053336430341005
5101	-47.16964348102808	20.38910050177511	34.434123277664185	0.005862794350832701
5131	-5.97754712107386	41.19640741557634	34.84633445739746	0.005845679901540279
5161	29.73387644855335	39.94591310404085	35.11787962913513	0.006174924783408642
5191	-41.454978992385996	51.26618714843668	34.39747762680054	0.0056831310503184795
5221	-22.328405371093474	3.2490808542743603	34.54137444496155	0.006118456833064556
5251	5.350172048015407	176.09018885627427	34.55089449882507	0.00583594711497426
5281	-30.32475351216995	70.50905353695491	34.67089653015137	0.00588651280850172
5311	46.76445758095825	29.93371725386111	34.68453574180603	0.005639614071696997
5341	50.37654285466026	89.62136170957908	34.81607222557068	0.00585633609443903
5371	-54.32870123709166	1.4385475120981426	34.559351682662964	0.00600553210824728
5401	53.647151395532156	1.4997824368397517	34.4082612991333	0.006276730913668871
5431	-32.79257278191127	79.0715005030556	34.41032338142395	0.0058646793477237225
5461	37.01791827556202	68.33792505726657	34.80674886703491	0.005699838511645794
5491	-33.91033350359091	76.89368367433345	33.92663788795471	0.005836571101099253
5521	8.63616309708396	140.3569854746816	33.92024302482605	0.005619133356958628
5551	44.925806715751115	131.9848314029931	34.80092120170593	0.005685524083673954
5581	-23.111245922843523	66.91378152522711	35.735191106796265	0.00591476121917367
5611	-17.093900607345113	97.01217423702839	34.77084922790527	0.005591887980699539
5641	-53.306072198333375	2.2443148222266602	34.44627118110657	0.005631046835333109
5671	2.6592954920719594	61.0916581691292	34.264758825302124	0.005556702613830566
5701	-41.785130912788226	43.37345676632254	34.64548897743225	0.005578699056059122
5731	-42.497351119268416	33.74237897669612	34.67484974861145	0.00546660739928484
5761	-52.38643339988035	9.271148337317493	34.027825355529785	0.00576189998537302
5791	0.6883401780333773	62.21018936276212	34.55927109718323	0.005858961492776871
5821	11.650077300758012	180.40900977538493	34.63820552825928	0.005911801476031542
5851	-44.28977707859044	61.84250462801042	34.35793161392212	0.005733801051974297
5881	-51.68249357296157	8.029229300120466	34.36361813545227	0.006057926453649998
5911	22.216515326629782	57.05137971590406	34.21431803703308	0.006039238534865856
5941	119.61620061678826	91.5326860553251	34.99374890325325	0.005567524112355466
5971	47.86032080861775	15.1202162425346	34.738256931374574	0.005579643654745664
