# Supplementary material for: Offline prompt reinforcement learning method based on feature extraction
Source: PeerJ Comput Sci. 2025 Jan 2;11:e2490. doi: 10.7717/peerj-cs.2490 (PMC11784719; doi:10.7717/peerj-cs.2490)
Supplement: Supplemental Information 2 [file peerj-cs-11-2490-s002.zip › experimental_results/result/halfcheetah_expert.txt]

iter	test-evaluation/halfcheetah_12000_return_mean	test-evaluation/halfcheetah_12000_return_std	time/evaluation	training/action_error
1	-102.53885275850196	19.55835187002016	260.0934226512909	0.8156578540802002
31	-267.4653797700327	104.57685909273313	257.042884349823	0.7033312916755676
61	-234.00852802730094	72.65722364746858	258.5368754863739	0.5128845572471619
91	53.95231841869566	111.86365657473951	258.53900957107544	0.25450530648231506
121	16.607801679639373	192.58068075645699	249.4972550868988	0.18726292252540588
151	129.02612384272848	341.2069311361171	258.3376319408417	0.1390647143125534
181	364.25923687933266	449.37589314797725	255.04302144050598	0.11064431071281433
211	388.1846303737595	312.2497046965498	253.84412479400635	0.13716478645801544
241	627.4442622994088	461.153546234483	270.9489221572876	0.12632140517234802
271	715.5779427304292	550.1443728909302	249.73022389411926	0.09881528466939926
301	767.8430430987696	513.7603711728708	251.30258178710938	0.08467207103967667
331	716.8394589524719	492.73220395912347	273.38437819480896	0.11213984340429306
361	827.0630615652012	609.5385898887713	246.71516823768616	0.08018769323825836
391	722.7651032744865	543.8642004490088	258.3064203262329	0.10988811403512955
421	673.3269794892633	506.613594084 86436	252.55882716178894	0.08279679715633392
451	717.926892394943	419.98235749909054	248.2346065044403	0.09136863052845001
481	619.8928214519906	418.31212231030213	246.15874409675598	0.0726345106959343
511	563.9422379896899	312.9188677970056	250.36993670463562	0.07229897379875183
541	569.7336366905721	366.43237866640976	248.94383096694946	0.06984826922416687
571	339.92714920317843	242.6209348574869	252.45272970199585	0.06841841340065002
601	408.339561886673	331.08144999973234	246.95473861694336	0.07836656272411346
631	442.3924634582205	301.3332375851847	248.91397619247437	0.07529572397470474
661	488.1124431942762	391.2652296313413	250.00499439239502	0.07211773097515106
691	331.7462546993047	246.17791863501287	247.78144097328186	0.07706496119499207
721	278.1785228222736	204.67534434199587	248.95125198364258	0.08464843034744263
751	303.6737492061886	279.1321624261289	251.9276773929596	0.06490820646286011
781	201.51419482024275	167.7094489729933	254.5134391784668	0.06025555357336998
811	141.77851388322952	238.0977346479354	244.13237690925598	0.06404287368059158
841	286.0663893246358	273.32748760392394	248.50055623054504	0.06248145177960396
871	308.82495059904727	297.08992895699845	248.92855954170227	0.050708867609500885
901	484.3057572920757	253.00663711623977	245.71788048744202	0.056884765625
931	395.0296792527634	274.95696755206933	243.213969707489	0.05322858318686485
961	271.04406766563415	228.5970654565697	245.41965651512146	0.06450822949409485
991	305.15536336122943	211.0999371365062	242.3531415462494	0.0666339322924614
1021	257.4137372235244	222.24639117663696	242.75307178497314	0.08520834147930145
1051	438.543691609224	445.33575737170355	241.40093612670898	0.05190814286470413
1081	553.3048794960481	377.7063096720865	239.50840854644775	0.0558181069791317
1111	506.41268975520967	430.53948249944415	244.6599142551422	0.05810330808162689
1141	408.61335510508223	326.8488015198953	241.0702772140503	0.0715843215584755
1171	749.7265038232811	562.3371077529266	240.66093611717224	0.05207885429263115
1201	535.5946633915555	413.2252539898351	245.451562166214	0.04467108100652695
1231	545.0728433013395	469.77034632920817	244.2342929840088	0.05662556737661362
1261	527.2429319346277	368.05453896848985	240.87004327774048	0.04872651770710945
1291	1179.432842947708	708.430501126851	240.41344833374023	0.05002782121300697
1321	725.7945328336589	559.2478999597378	241.93425846099854	0.052100770175457
1351	933.1292131712846	599.772959600723	242.25894832611084	0.04324408620595932
1381	892.8819212173618	791.3885143988923	245.42210936546326	0.04416470229625702
1411	796.9124949871461	610.5747857252545	245.493417263031	0.049580156803131104
1441	948.4184822313921	691.9303861986341	242.01822900772095	0.04531727731227875
1471	966.1012398623494	769.4139856510033	243.8532190322876	0.05248987674713135
1501	1891.8639791941923	1604.760944105237	244.21402668952942	0.05795903503894806
1531	1180.676931361699	952.8722287778145	243.32478761672974	0.039309218525886536
1561	1327.956962630588	1026.2776131532491	244.95985984802246	0.04473234713077545
1591	1728.7003576418458	1397.08951751013	246.69524121284485	0.046005114912986755
1621	428.73857221853655	413.75399221750524	243.58604621887207	0.03973095491528511
1651	1433.3064441816089	1176.243453568117	239.71687054634094	0.037135861814022064
1681	2282.6898416466684	1600.7002752567162	248.19951367378235	0.044235289096832275
1711	2028.889448652416	1822.3076027364452	246.44881391525269	0.04755045473575592
1741	3011.5206550708217	2195.1394566276404	247.84189105033875	0.06883405148983002
1771	2606.3814565313755	1815.833938012101	245.86511778831482	0.04360188916325569
1801	2556.053916132993	1883.627666608574	245.30963802337646	0.03926052898168564
1831	1504.112652976783	1769.0205434743493	245.26947402954102	0.047479163855314255
1861	3246.826909930215	2178.4356292422676	242.3011748790741	0.04356270283460617
1891	1952.3701066492245	1517.90030100814	246.52449297904968	0.04256473109126091
1921	4123.991499116686	2904.6215220546	245.8265676498413	0.04146517068147659
1951	5490.849034125806	2450.9510044309977	246.24431157112122	0.03832174465060234
1981	1996.4288574881396	1607.9265969611115	243.76946377754211	0.040342818945646286
2011	2061.497622114378	1616.662537395987	244.2482554912567	0.03660968318581581
2041	4613.772701470626	2518.9505711722513	243.12790656089783	0.037242114543914795
2071	3911.0029383445594	2535.497915209698	245.83862853050232	0.0518384613096714
2101	5134.152505473713	2609.2441909787663	244.15759134292603	0.04034117981791496
2131	3941.6705925740284	2840.5247558022047	242.327796459198	0.03840548172593117
2161	3482.6578938935954	2798.007079097294	246.55589175224304	0.06533470749855042
2191	4712.581752546583	2851.830412309305	248.3990249633789	0.045008011162281036
2221	3250.8972052544123	2660.2561722606133	247.85212874412537	0.039506856352090836
2251	5393.082705766562	2551.9084728276302	245.61272978782654	0.041390351951122284
2281	3912.59721867636	2681.0691260162325	243.95543265342712	0.04487709328532219
2311	4607.776750152591	2725.7669103301423	242.92718482017517	0.04316246882081032
2341	5247.498989186188	3121.244717704488	244.93705892562866	0.036055900156497955
2371	5193.669195247878	2898.6636350277818	243.17233300209045	0.042770661413669586
2401	4951.694171410235	3305.21310251766	247.84075546264648	0.04434025660157204
2431	6050.643551672185	2686.3802551326817	241.9865915775299	0.0479249469935894
2461	6111.308239946767	2777.066806737253	242.6236448287964	0.03320779651403427
2491	4238.791019464485	3119.372647768333	244.8640193939209	0.041765786707401276
2521	2938.941060434904	2877.998328467023	242.4996314048767	0.043149545788764954
2551	6566.540402146618	2836.1385794770686	247.06991052627563	0.03631756827235222
2581	6809.907804324026	2943.984411077226	241.87903833389282	0.0400480292737484
2611	7460.358149706515	2735.9095759526344	242.53690028190613	0.037232208997011185
2641	5956.4116722010485	3462.520702192419	243.72269201278687	0.03960864990949631
2671	7309.27233129859	2826.561768708626	242.08237171173096	0.039733536541461945
2701	8127.126271801959	1850.250932154624	241.0223639011383	0.03798551857471466
2731	6422.491041268659	3111.9527850200925	243.6681308746338	0.04251384735107422
2761	6058.482166132784	3249.4475493728337	245.08851528167725	0.036248091608285904
2791	7164.945521605749	2992.1454698090806	242.52644848823547	0.033022310584783554
2821	6685.274393270635	2921.7896509599395	246.29114532470703	0.03772375360131264
2851	7131.832370611229	2896.8967264613784	241.44787859916687	0.04254044219851494
2881	8174.979216023168	2439.3506661999727	244.56037664413452	0.041538964956998825
2911	7359.821251764167	3225.260823867212	244.26893544197083	0.039917513728141785
2941	7675.47019534201	2747.146971985142	245.50112128257751	0.04140257090330124
2971	8572.750499436916	2210.125193693355	242.96318173408508	0.033555109053850174
