# Supplementary material for: Offline prompt reinforcement learning method based on feature extraction
Source: PeerJ Comput Sci. 2025 Jan 2;11:e2490. doi: 10.7717/peerj-cs.2490 (PMC11784719; doi:10.7717/peerj-cs.2490)
Supplement: Supplemental Information 2 [file peerj-cs-11-2490-s002.zip › experimental_results/result/halfcheetah_expert_2.txt]

iter	test-evaluation/halfcheetah_12000_return_mean	test-evaluation/halfcheetah_12000_return_std	time/evaluation	training/action_error
1	-307.5456823656496	48.39134463717006	225.13365411758423	0.868803083896637
31	-253.06888970157874	64.63848396082736	230.66041541099548	0.7479603886604309
61	-177.74226486562304	9.274266696671502	231.2868194580078	0.5200622081756592
91	188.9494231112438	57.38593793690122	219.0925590991974	0.2580876648426056
121	479.9500463600267	297.34680310462863	209.5469651222229	0.18235202133655548
151	544.3764184107387	408.52640347822694	221.78786778450012	0.14694398641586304
181	282.1279447306913	164.40674568875951	221.45843601226807	0.13481830060482025
211	19.070037417427525	188.64990277319987	215.76830673217773	0.15710347890853882
241	211.1083158003311	209.67754880423752	223.3207652568817	0.11288190633058548
271	128.6286376404031	244.020136764496	217.8828821182251	0.10551516711711884
301	258.09561312032133	262.38745705490345	220.37844967842102	0.10572153329849243
331	366.44990304519627	319.86133511537855	217.26089143753052	0.09361404925584793
361	502.72348555836703	331.3031533812287	212.90527200698853	0.09558622539043427
391	451.7170084090033	357.73996813757736	225.90493440628052	0.10450928658246994
421	472.7737574840374	296.0488499497277	218.88503122329712	0.08128461986780167
451	274.12436921918936	249.24755127720707	223.21776795387268	0.07591017335653305
481	323.28660599208024	326.744781991331	213.56700682640076	0.09576880931854248
511	249.17537322311512	220.10025425742336	224.36088848114014	0.07671699672937393
541	136.69802211059306	188.00721208389567	217.37642550468445	0.07117796689271927
571	160.76857097611602	241.97092595849426	217.01757788658142	0.08966030180454254
601	73.29228363720321	245.48676286267383	218.49553155899048	0.08519689738750458
631	107.07988835739698	221.48297489234187	220.00370025634766	0.06376077979803085
661	-58.62193453350696	163.9620144735491	218.04677295684814	0.06388025730848312
691	96.96759788017755	134.48390150795072	229.5060956478119	0.06557988375425339
721	229.14841152084213	241.41355489965892	229.62634682655334	0.07570778578519821
751	172.30677686099858	227.16013925149812	212.95106434822083	0.061258457601070404
781	327.8874239279971	269.19454649162276	223.77848076820374	0.057288624346256256
811	270.3907312388244	190.88512564560855	217.80939197540283	0.08049742877483368
841	317.6355479642671	238.47250015841692	222.2343921661377	0.06305119395256042
871	250.78743202728845	203.49348023094586	222.45747184753418	0.06732567399740219
901	268.8636329451238	215.32654648815668	218.64591717720032	0.056754499673843384
931	471.6178092362978	348.50747543183786	216.80324530601501	0.06272004544734955
961	428.21711075512815	251.70922223300425	219.7521402835846	0.06467532366514206
991	419.8367040653988	306.5412156406123	217.94706511497498	0.051977768540382385
1021	540.3955430162661	401.4011750389628	212.12026929855347	0.05430568382143974
1051	530.5660008986976	417.4406382780508	218.77264952659607	0.0574989952147007
1081	375.12814197426457	261.17558400973473	211.7387671470642	0.054450225085020065
1111	712.2579143870701	556.117260230591	212.55091285705566	0.04861506074666977
1141	603.289785258465	441.0502215624698	216.47790575027466	0.05788532271981239
1171	896.4174372382128	660.8733623359649	211.87191247940063	0.04835085943341255
1201	843.6085862443387	527.7909710825007	217.36032009124756	0.05408403277397156
1231	776.4550697166173	484.694729808776	211.24418902397156	0.051765747368335724
1261	890.4089334324343	632.596351208045	217.00971722602844	0.0512436144053936
1291	1121.8527285369603	946.1811597561966	211.80816912651062	0.05181250721216202
1321	794.1020398897517	645.4191065675269	219.10857367515564	0.055173490196466446
1351	1023.712649918484	723.0363083872913	212.9896216392517	0.04388926178216934
1381	1000.467888662421	698.6153555462425	218.23592853546143	0.051404740661382675
1411	729.1260543635889	670.3965396599583	228.39686632156372	0.05000658333301544
1441	1736.4424866106883	1349.9435222049772	223.10476899147034	0.04046299681067467
1471	1092.8109867225648	965.2747083121791	219.53206515312195	0.051231738179922104
1501	1486.0783242507352	1264.9121880763967	220.84950923919678	0.044945426285266876
1531	1207.1200257431801	1110.679401681547	226.8771996498108	0.04874289408326149
1561	2186.2718211109877	1770.2920166387116	215.84873151779175	0.03983471542596817
1591	1997.223040490907	1272.1275151715417	213.7065258026123	0.039741214364767075
1621	1102.476190358415	1039.119207093449	217.62453961372375	0.04242030158638954
1651	1938.7742561160799	1413.115650410285	218.54889607429504	0.04529062658548355
1681	3468.324014861286	2337.2855549290844	212.61548733711243	0.03975338116288185
1711	2242.2701933447756	1728.0399720190183	211.02575039863586	0.04396045580506325
1741	1943.2650964273262	1289.5894960352434	217.93944239616394	0.045948777347803116
1771	2372.206076655385	2228.9101421475602	218.4393663406372	0.04713616520166397
1801	2360.9593347395407	2208.422455004103	217.2600700855255	0.04690014198422432
1831	2417.946146659155	1469.2157718753895	217.31896209716797	0.04040268808603287
1861	4158.244330741816	2872.5040635760256	212.15152168273926	0.043807387351989746
1891	3560.358832303859	2380.5646308058817	213.6103332042694	0.03677595034241676
1921	4831.503269583578	3027.5650444191465	210.99926948547363	0.06219310313463211
1951	2987.5534538987886	2091.246436022055	217.71408534049988	0.04155982658267021
1981	3625.427335225324	2697.09877296617	212.19827723503113	0.04189378023147583
2011	4787.839777919977	2876.4230449007214	218.19803190231323	0.04010448604822159
2041	3209.871106566147	2641.604643100111	212.62480807304382	0.04184344783425331
2071	3826.3940242500844	2731.3816800033346	211.40863823890686	0.041818421334028244
2101	6795.88091594432	2669.256393719387	222.99336576461792	0.04343618080019951
2131	2867.321293289336	2091.6772526743853	216.9869577884674	0.03916299715638161
2161	3859.48027139068	2491.49976134728	212.92264437675476	0.038738299161195755
2191	4310.391507436427	2868.5042033388445	212.83132338523865	0.041025154292583466
2221	4094.7748461498977	3008.7993108712362	215.20724415779114	0.043760936707258224
2251	7087.199516626125	2695.728308767347	224.01632738113403	0.04883871227502823
2281	5074.696180861112	3107.325730197508	228.74462699890137	0.04302671551704407
2311	5354.357053937914	3043.5643796070144	218.110431432724	0.04390600696206093
2341	4122.516833466014	2947.037552147665	217.83319354057312	0.04033249616622925
2371	2938.1586308995084	2503.8276399890246	218.48340940475464	0.06369892507791519
2401	6888.421122397362	2959.0084187149973	216.75097179412842	0.04169083386659622
2431	5724.656670144215	3020.899457956759	213.1308572292328	0.042055148631334305
2461	7058.733693217134	2676.0530889511992	220.73469877243042	0.03837026283144951
2491	7601.0769954731195	2890.6581444082954	226.21772456169128	0.03828335553407669
2521	5467.786778388224	3486.03281533123	214.71033358573914	0.04193703830242157
2551	6873.400791912519	3179.7948806877203	223.4460039138794	0.04225795343518257
2581	5957.97087932536	3246.1930899404483	216.5744366645813	0.048189956694841385
2611	6724.651199559574	3456.4518913678603	218.91911053657532	0.04208653047680855
2641	7789.847152400171	2910.79874735717	216.4363021850586	0.03780888020992279
2671	5784.079141157475	3237.872820117366	216.19680213928223	0.03425593674182892
2701	7371.145775695641	2207.302157050545	211.53884601593018	0.03740853816270828
2731	6531.060325602971	3164.249641012909	216.74745798110962	0.039061013609170914
2761	8178.358975894612	2770.055089576493	210.70723485946655	0.04172278568148613
2791	8084.69154383092	2675.177958092597	220.03223490715027	0.036086250096559525
2821	7899.0653640569035	2577.4322452986366	222.66361117362976	0.042837683111429214
2851	8436.10734285037	1851.8942130143093	217.78479075431824	0.03990278020501137
2881	7141.871557173915	2984.056355211167	211.1161162853241	0.04021542891860008
2911	7840.827367266128	2736.7219169725076	216.6976466178894	0.041232626885175705
2941	7451.99322669006	2684.196278608053	223.05233097076416	0.03008260950446129
2971	8317.17548511523	2381.3513688486155	222.6468632221222	0.03478993475437164
