# Supplementary material for: Offline prompt reinforcement learning method based on feature extraction
Source: PeerJ Comput Sci. 2025 Jan 2;11:e2490. doi: 10.7717/peerj-cs.2490 (PMC11784719; doi:10.7717/peerj-cs.2490)
Supplement: Supplemental Information 2 [file peerj-cs-11-2490-s002.zip › experimental_results/result/halfcheetah_expert_3.txt]

iter	test-evaluation/halfcheetah_12000_return_mean	test-evaluation/halfcheetah_12000_return_std	time/evaluation	training/action_error
1	-102.4090423656496	26.39134463717006	212.86035411758423	0.868803083896637
31	-324.06888970157874	35.63848396082736	210.70921541099548	0.7479603886604309
61	-94.20996486562304	42.274266696671502	218.2868194580078	0.5200622081756592
91	123.9494231112438	53.38593793690122	224.0925590991974	0.2580876648426056
121	453.9500463600267	147.34680310462863	212.5469670922229	0.18235202133655548
151	632.3764184107387	268.52640347822694	222.78786778450012	0.14694398641586304
181	342.9043447306913	254.40674568875951	224.45843601226807	0.13481830060482025
211	124.070037417422099	175.64990277319987	225.76830606037773	0.15710347890853882
241	176.1083158003311	259.67754880423752	223.3207652568817	0.11288190633058548
271	186.6286376404031	264.020136764496	217.8828821182251	0.10551516711711884
301	232.89271312032133	221.38745705490345	220.37844967842102	0.10572153329849243
331	332.01804304519627	359.86133511537855	217.26089186033052	0.09361404925584793
361	432.72348555834007	331.3031533812287	212.90527200698853	0.09558622539043427
391	476.7904384090033	357.73996813757736	225.90493406038052	0.10450928658246994
421	522.7737574840374	296.0488499497277	218.88503122329712	0.08128461986780167
451	324.12436921918936	249.24755127720707	223.21776795387268	0.07591017335653305
481	463.28660599208024	326.744781991331	213.50603682640076	0.09576880931854248
511	321.17537322311512	220.10025425742336	218.38603848114014	0.07671699672937393
541	246.69802211059306	188.00720603389567	217.37642550468445	0.07117796689271927
571	240.40077097611602	241.97092595849426	217.01757788658142	0.08966030180454254
601	163.29228363720321	245.48676290437383	218.06033155899048	0.08519689738750458
631	127.07988927739698	221.48297489234187	214.00370025634766	0.06376077979803085
661	148.62193453350696	163.9620144735491	218.04677295684814	0.06388025730848312
691	213.96759788017755	134.48390150795072	229.5060956478119	0.06557988375425339
721	329.14471152084213	241.41892789965892	235.62639043655334	0.07570778578519821
751	122.30677686099043	227.16013925149812	212.95106434822083	0.061258457601070404
781	127.8874239279971	269.19454649162276	223.77848076820374	0.057288624346256256
811	372.3907312388244	190.88512564560855	217.80939197540283	0.08049742877483368
841	257.6355479642671	238.47250015841692	242.2343921661377	0.06305119395256042
871	310.78743202728845	203.49348023094586	222.45747184753418	0.06732567399740219
901	265.8636329451238	215.32654648815668	224.64591717720032	0.056754499673843384
931	454.6178092362978	348.50747543183786	216.80324530601501	0.06272004544734955
961	548.21711075512815	251.70060323300425	219.7521402835846	0.06467532366514206
991	464.8367040653988	306.5412156406123	221.94706511497498	0.051892768540382385
1021	541.3955430162661	401.4011750389628	212.12026929855347	0.05430568382143974
1051	632.5660008901804	417.4406382780508	218.77092952659607	0.0574989952147007
1081	425.12814197426457	261.17558400973473	211.7387671470642	0.054450225085020065
1111	642.2579143870701	556.117260230591	222.42921285705566	0.04861506074666977
1141	523.289785258465	441.0502215624698	210.47790575027466	0.05788532271981239
1171	931.4174372382128	660.8733623359649	211.87191206030063	0.04835085943341255
1201	785.6085862443387	527.7909710825007	217.36032009124756	0.05408403277397156
1231	732.4550697166173	484.694729808776	218.24418902397156	0.051765747368335724
1261	754.4089334324343	632.596351208045	217.00971722602844	0.0512436144053936
1291	908.8527285369603	946.1811597561966	211.80816912651062	0.05181250721216202
1321	997.1020398897517	645.4191065675269	221.10857367515564	0.055173490196466446
1351	1014.712649918484	723.0363083872913	212.9896216392517	0.04388926178216934
1381	1032.8819212173618	791.3889273988923	245.42210936546326	0.04416470229625702
1411	876.9124949871461	610.5747857252545	242.493417263031	0.049580156803131104
1441	964.4184822313921	691.0921861986341	225.01822900229095	0.04531727731227875
1471	975.1012060323494	769.4139856510033	243.8532190322876	0.05248987674713135
1501	1358.8639791941447	1604.760944105237	244.21402668952942	0.05795903503894806
1531	1242.676931361699	952.8722287778145	232.32478761672974	0.039309218525886536
1561	1543.956962630588	1026.2776131532491	221.95985984802246	0.04473234713077545
1591	1438.7003576412099	1397.08951751013	233.69524121284485	0.046005114912986755
1621	1532.144790358415	1632.119207093449	217.60921961372375	0.04242030158638954
1651	2532.7742561160799	1461.115650410285	218.54889607429504	0.04529062658548355
1681	3768.324014861286	2337.2855549290844	212.02298733711243	0.03975338116288185
1711	2462.2701018047756	1426.0399720190183	211.02575039863586	0.04396045580506325
1741	2532.2650964273262	1289.5894960352434	217.42924239616394	0.045948777347803116
1771	2643.206076655385	2228.9101421475602	218.4393663406372	0.04713616520166397
1801	2325.9593347395407	2208.422455004103	217.2600706035255	0.04690014198422432
1831	2643.946146659155	2464.2157718753895	217.31896209716797	0.04040268808603287
1861	3958.244330741816	2872.5040635760256	212.15152168273926	0.043807387351989746
1891	4460.358832303859	2380.5646308058817	213.6103332042694	0.03677595034241676
1921	5215.503269583578	2872.5650444191465	232.99926948547363	0.06219310313463211
1951	3787.5534538987886	2091.246436022055	217.71408534049988	0.04155982658267021
1981	3853.427335225324	2257.09877296617	212.19827723503113	0.04189378023147583
2011	5214.839777919977	2876.4292449007214	218.19803190231323	0.04010448604822159
2041	4609.871106566147	2641.604643100111	212.62480807304382	0.04184344783425331
2071	5435.3940242500844	2731.3816800033346	231.40863820921686	0.041818421334028244
2101	5875.88091594432	2669.256393719387	222.99336576461792	0.04343618080019951
2131	4967.321293289336	2091.6772526743853	216.9869577884674	0.03916299715638161
2161	4315.48027139068	2491.49976134728	212.92264437675476	0.038738299161195755
2191	4862.391501447427	2868.5042033388445	212.83132338523865	0.041025154292583466
2221	3994.7748461498977	3008.0229108712362	215.20724415779114	0.03677595034241676
2251	6831.199516626125	2695.728308767347	221.01632738113403	0.04883871227502823
2281	5674.696101804112	2647.325730197508	228.74462699890137	0.04302671551704407
2311	4864.357053937914	2843.5643796070144	218.110431432724	0.04390600696206093
2341	5212.516833466014	2237.037552147665	225.83319350603312	0.04033249616622925
2371	4378.1586308995084	2643.8276399890246	212.48340940475464	0.06369892507791519
2401	5574.421122397362	2469.0084187149973	213.75097179412842	0.04169083386659622
2431	5924.656670144215	28530.899457956759	221.0921572292328	0.042055148631334305
2461	6958.733693217134	2676.0530889511992	224.86039877243042	0.05229026283144951
2491	7241.0769954731195	2906.6581444082954	216.21772456169128	0.03828335553407669
2521	6427.786778388224	3021.03281533123	214.71033358573914	0.04193703830242157
2551	6733.400791912519	2997.7948806877203	223.4460039138794	0.04225795343518257
2581	6027.01804932536	2663.1930899404483	217.5744366645813	0.048189956694841385
2611	5584.651199559574	2775.4518913678603	218.91911053657532	0.04208653047680855
2641	6859.847152400171	2468.79874735717	216.4363021850586	0.03780888020992279
2671	6224.079141157475	2263.872820117366	216.19680213928223	0.03425593674182892
2701	7241.145775695641	2351.302157050545	211.53884601593018	0.03740853816270828
2731	6534.060325602971	2421.249641012909	215.74745798110962	0.03677595034241676
2761	7844.358975894612	2451.055089576493	222.70723485946655	0.04172278568148613
2791	8633.69154383092	2226.177958092597	219.03223490715027	0.036086250096559525
2821	8234.0653640569035	2447.4322452986366	218.42920921362976	0.042837683111429214
2851	8893.10734285037	2132.4292130143093	214.78603075431824	0.03990278020501137
2881	7217.209957173915	2242.056355211167	212.1161162853241	0.04021542891860008
2911	7453.827367266128	2122.7219169725076	224.6976466178894	0.04390600696206093
2941	7623.99322669006	2264.196278608053	221.07092097076416	0.02608329504425674
2971	8546.14478511523	2245.3513688486155	212.6468632060322	0.05361404925584793
