# Supplementary material for: Offline prompt reinforcement learning method based on feature extraction
Source: PeerJ Comput Sci. 2025 Jan 2;11:e2490. doi: 10.7717/peerj-cs.2490 (PMC11784719; doi:10.7717/peerj-cs.2490)
Supplement: Supplemental Information 2 [file peerj-cs-11-2490-s002.zip › experimental_results/result/halfcheetah_expert_bc.txt.txt]

iter	time/training	evaluation/target_12000_return_mean	evaluation/target_12000_return_std	time/evaluation	training/train_loss_mean	training/train_loss_std
0	23.74349570274353	-4.05033589377016	0.6589605620208331	110.85879921913147	0.5671581244468689	0.020080255392113864
1	22.544883251190186	-8.683779418485704	0.7080147419423685	112.92016196250916	0.5011298702160517	0.036859569349657305
2	22.201163291931152	-19.747485799624126	0.637097950881307	117.12375354766846	0.32231655552983285	0.06843138050025922
3	22.047956705093384	-28.936425123924046	0.6585542983515653	111.16678833961487	0.17379499798019726	0.02536777059099891
4	22.125606060028076	-28.03440954484553	0.6851141837034335	112.47902250289917	0.14773951446016628	0.02052750732790256
5	21.729385375976562	-24.15292398730654	0.7193423336679163	109.48543119430542	0.13706247173249722	0.019290332932154035
6	22.371371269226074	-23.68135285111657	0.7469414700608913	111.8159294128418	0.13136845961213112	0.019325608132761046
7	21.899582386016846	-32.4130251472294	0.6377605770032633	110.82607579231262	0.12279366192718347	0.017442641699050493
8	22.887299060821533	-33.43737962245618	0.6593306049968413	112.96093797683716	0.11621443095306555	0.01775383631664053
9	22.268990993499756	-50.64486107966989	0.7432746402056323	111.79676651954651	0.10809135305384796	0.015880238474850407
10	21.99717950820923	-63.78250700597464	0.874904996604244	110.73475885391235	0.10340540294845899	0.015372383254968917
11	22.168313026428223	-81.18150598504218	0.8114930073006431	111.04641366004944	0.09797385940949122	0.014092100564971127
12	22.440234422683716	-76.636290476336	0.852515961255181	112.85351085662842	0.09206187934925159	0.015665748054067744
13	21.733357667922974	-63.196568572393645	0.8911537365186715	111.81417918205261	0.0898487131545941	0.014563191237178454
14	22.34205961227417	-80.43001078167049	1.132054117100024	115.59479236602783	0.08467198415348927	0.01404723141366247
15	22.63535976409912	-86.37499014464991	1.1109774341282335	110.78023552894592	0.08287851182123025	0.01391277842626955
16	22.45342230796814	-64.21618935035153	1.45693924875119	112.45733594894409	0.08079933747649193	0.012404430979923843
17	21.84114980697632	-59.37631669836548	1.5279986737513733	110.82103037834167	0.07843771457672119	0.011639036495646257
18	22.530811309814453	-58.82173367369533	1.4024001374853006	113.96670389175415	0.0750736016780138	0.012400587339670777
19	22.5182888507843	-77.55416660234174	1.2210367953627885	116.05525040626526	0.07255554265032212	0.011946724834783184
20	21.88468360900879	-56.94570950993181	1.0536459635508175	111.41938853263855	0.06988834684093793	0.011439329561335684
21	21.79706120491028	-72.15988095123679	0.9047912787360737	111.56890273094177	0.069397680349648	0.011158577836105597
22	21.977274656295776	-69.22714483317414	1.0116606838707571	111.72409915924072	0.06765797274808089	0.010998223408129518
23	22.388573169708252	-59.235484627999256	1.1287571502201639	112.16119623184204	0.06476771614203851	0.009772746374578036
24	21.729358673095703	-50.26717227700514	1.3087834398239224	114.8311722278595	0.06340388824542363	0.01018207334561486
25	22.757972717285156	-37.43628673908505	1.3386884651104773	111.59731411933899	0.061282041693727175	0.009625225175910763
26	21.988232612609863	-79.89491749353725	1.1822211898181332	112.28569507598877	0.06075442086905241	0.009814757935010444
27	22.0668842792511	-71.0846683796027	1.26984567819236	112.51224422454834	0.05930864163984855	0.009473554044312604
28	21.85603404045105	-65.93328029550868	0.9959152866429049	112.22271060943604	0.056997381498416266	0.009133634750629005
29	22.248211145401	-60.71753351523174	1.1076315258430238	111.07020044326782	0.056614517010748384	0.008513880673162093
30	22.266987085342407	-51.64773850510726	1.1211078529698864	116.78327679634094	0.05532014129062494	0.009406269739865228
31	21.843880891799927	-71.61873271624364	1.1455019750767208	108.91555166244507	0.056114350246886414	0.00940143833210521
32	22.37351679801941	-54.097877983562	1.158572056809531	110.25378584861755	0.05408489833275477	0.008442622072066518
33	22.81460690498352	-70.0321734941425	1.3073645170203363	114.15037059783936	0.05366503254820903	0.00927225734004881
34	21.863754987716675	-37.084217133979394	201.14941687781527	110.52621531486511	0.053051903409262496	0.009249244482701641
35	22.14407229423523	-69.91320340312289	1.1633935920103875	111.2926197052002	0.05123855310181777	0.007939745829100977
36	22.17403769493103	-76.3659869498841	1.3035998907089665	111.36816596984863	0.05167883519083261	0.00788247126464386
37	22.401526927947998	47.74927889948077	504.0298214976736	109.81701374053955	0.05156730818251769	0.00885353778616346
38	22.46735191345215	1009.0153425021172	1233.248013563664	113.3118314743042	0.050628532357513904	0.008279921301689556
39	22.269083976745605	329.08830956097614	863.3534535203733	114.05678248405457	0.05058577300359805	0.008879890316181575
40	22.157448053359985	506.63236650581894	1194.3597518710994	110.39475178718567	0.048810564503073695	0.008681579369223346
41	22.22879147529602	245.71769072640666	575.592205231625	110.55407094955444	0.04931845476229985	0.00890867813687302
42	22.247025728225708	478.8874684427743	1102.409632065759	118.12399673461914	0.04904368348419666	0.008641452195010136
43	22.447235345840454	210.13117559155322	945.1707650897363	112.80513262748718	0.04798689489563306	0.007700013201590345
44	22.137087106704712	375.5401374188999	904.51917390081	110.9271149635315	0.0474461654573679	0.007550736357769708
45	22.169926166534424	508.1692077120664	1129.2804295882636	112.5329110622406	0.04705330980320772	0.007490074241325989
46	22.372544050216675	733.6358412189943	1174.8439122994232	115.56757593154907	0.04706675744305054	0.007616290544558987
47	22.267911672592163	1094.8673214349842	1509.925659422551	113.27788543701172	0.047237276807427404	0.008402673661231022
48	22.533839225769043	1102.295390417471	1557.9447122065524	115.89869856834412	0.046908038978775345	0.008003039761586509
49	22.3337140083313	1478.577552628822	1856.4521897742613	109.59581065177917	0.04607535077879826	0.007277597751745678
50	22.400411128997803	691.4691385010021	1649.1576819907386	110.36285328865051	0.0460636339088281	0.007667429743118796
51	22.40920615196228	1393.0516311315528	1610.234572162068	110.27005362510681	0.04647584892809391	0.008393660949621441
52	22.12182331085205	831.257819484286	1460.698772280485	112.25005602836609	0.044026325878997644	0.006412606705366277
53	22.178773403167725	872.7936934830816	1604.9094948313468	110.24242234230042	0.04500078092639645	0.007640079140545121
54	21.887636184692383	588.2906200686748	1792.7511316397329	110.67865037918091	0.04535582775250077	0.007812879634304978
55	22.256837368011475	868.4326188891631	2160.982065025094	110.513671875	0.04543013546615839	0.008476274959547338
56	22.128913640975952	2055.354263631341	2151.6092649825828	113.35943222045898	0.04395347238828739	0.008101131891105987
57	22.61189293861389	1820.3473808230722	2037.1756375658474	114.34627938270569	0.04478845238685608	0.007838800232939307
58	22.426613330841064	1292.2335052379674	1867.0453247687458	111.02747130393982	0.044979773815721276	0.008349873860271707
59	22.71789312362671	1103.8526719181557	2034.3120975810616	110.86681413650513	0.04362445740650098	0.0070700817557922116
60	22.199047803878784	1690.082387585378	2660.236386426359	112.08300518989563	0.04351743865137299	0.007021756534349011
61	21.826799631118774	1062.696277080211	2281.6660047762903	109.91654801368713	0.043058336582034826	0.006660680769712024
62	22.735796451568604	1843.8115343332115	2672.1493170546214	107.60054349899292	0.04356758345539371	0.007022718987663368
63	21.451454162597656	1696.7251692221898	2782.106540222045	109.16187906265259	0.0435588988289237	0.007671548304461778
64	21.885430812835693	341.85936849067525	1221.0819929182646	110.9997763633728	0.042682954010864096	0.007252659072324383
65	22.002025604248047	665.5056923903364	2330.0145585434784	109.16727423667908	0.04252803470318516	0.006634691394426081
66	21.385742902755737	1040.3592094707926	2588.6551423069527	108.43144845962524	0.04267626876632372	0.007291463228840886
67	21.802833795547485	1727.4792724338774	3116.298786301117	107.92632222175598	0.042576649176577726	0.00723987165883266
68	21.936317205429077	2089.2050167494676	2441.6469519728926	108.75821137428284	0.0422855897868673	0.006893990076398113
69	21.7332124710083	1779.4617748857556	2967.8346180231774	109.79110336303711	0.04158333922425906	0.006991246755777058
70	22.313541412353516	955.662850384927	1844.3736865418693	112.86654901504517	0.04253364823758602	0.0082693369321102
71	21.602683067321777	1976.1608114120743	2933.3236781001565	111.64294290542603	0.041692818117638426	0.0072115953918052995
72	22.395294427871704	3385.2018052805865	3250.97399588351	108.26205801963806	0.041366263336191575	0.006984300547909941
73	21.277222633361816	5169.625456150166	3431.314055260834	113.291677236557	0.040891853850334885	0.006188629033571488
74	21.66440224647522	1320.1121421348635	1689.954304471246	113.23514461517334	0.04174687212953965	0.007237511939083398
75	23.385931730270386	2421.7769753249995	3228.2740205085374	110.23813343048096	0.04161910954862833	0.0068541672417937235
76	21.803664684295654	2533.9384776515435	3118.451741353897	109.71778202056885	0.04120143374428153	0.0071167367654342275
77	21.7459135055542	2328.35285866068	2535.6545025084283	112.53501319885254	0.04156831157083313	0.006692668493081482
78	21.91242241859436	3579.111922388121	3349.427322727111	108.08960556983948	0.041315515395253896	0.0066746521684376385
79	21.718279123306274	3079.4515042732905	3466.5465023399406	112.30942940711975	0.04102848349759976	0.007015669495569403
80	22.176262140274048	2857.5282228331566	2577.555340914143	107.88861322402954	0.04135074872523546	0.007092597142227323
81	21.75411295890808	1503.2833727040568	2558.705142860566	112.7828061580658	0.04099612619106968	0.007411142826714692
82	23.15083599090576	1462.1615429152673	3322.866685481317	113.68693351745605	0.04114174810548624	0.007429462206129111
83	22.51974582672119	3003.3669027971405	4136.270352019853	113.87130546569824	0.040822528656572106	0.007594261078151447
84	21.887407541275024	3649.1918085976667	3392.7534673398427	107.78594088554382	0.03946525686110059	0.006988994734247096
85	21.561967849731445	5131.381211868729	3548.09240338445	108.72768020629883	0.0404276421914498	0.006679748300694971
86	22.249570846557617	4130.026243715612	3676.952306655466	111.17201948165894	0.03951529880985618	0.00610391374255836
87	21.64957857131958	4890.627464038636	3721.8557127390873	109.43137192726135	0.040407041336099306	0.007778906594902739
88	22.103455305099487	4216.75445950675	4089.198353856675	113.56434607505798	0.040243985075503586	0.0064537307365832046
89	21.504221439361572	5723.105179863944	3149.323910287603	110.1624665260315	0.039502232583860555	0.006496698109025205
90	22.25447988510132	3119.471737613273	3191.203552396372	108.53985524177551	0.03930023504421115	0.007306859219545074
91	21.86062002182007	3899.0210311921883	3212.858552628099	114.36395239830017	0.03974698775137464	0.006564804447090745
92	21.955233812332153	3695.903327351049	3407.7124889323054	107.87791132926941	0.03959356059630712	0.006651321491664018
93	22.233307361602783	5383.844994448224	4164.880213014094	109.40978670120239	0.03968012566988667	0.006468543557151715
94	23.132047414779663	4877.10700924271	3332.939170037264	109.70647406578064	0.03971465985601147	0.007629310373695106
95	22.672070503234863	7002.608797928414	3379.2495096462035	110.62245726585388	0.039577782998482386	0.006905451240713003
96	22.288761615753174	4857.495001166151	3537.9046251040204	110.34565949440002	0.03973608683794737	0.006222600163725153
97	21.961536169052124	5633.8007533686105	3558.034964733468	107.96104621887207	0.03853708523015181	0.006449399909431067
98	21.655552864074707	3987.1622439162284	3717.2767373847323	109.5415768623352	0.039826937057077884	0.007761784916309613
99	22.996641159057617	5153.641025380213	4197.039545851325	111.12323307991028	0.039663199161489804	0.006326207140782825
100	22.85139298439026	5185.356511469962	4811.404163178861	114.92257714271545	0.0394264122347037	0.007319926362558528
101	21.467610597610474	2377.560501542002	3049.1549361647208	112.75031924247742	0.03935801093777021	0.00644177560814382
102	21.9474036693573	4961.705087466085	4181.758144402491	111.87927389144897	0.038294791014244156	0.006419260426108459
103	21.594824075698853	5919.105298662359	4283.806060757197	108.43493461608887	0.03898685663317641	0.006505897073904981
104	21.98908257484436	4558.009122770867	4783.01818217229	107.00637984275818	0.03892479158937931	0.006196107284111262
105	21.943780183792114	6259.277454675017	4350.8017312527945	121.11220669746399	0.03854343219349782	0.0059833803487980885
106	23.520336389541626	5351.264689523245	4281.026265827633	107.51101899147034	0.03810100601986051	0.006311787519622067
107	22.261186599731445	7208.806491895397	3968.1940615968624	108.43308997154236	0.03848002176110943	0.006157576604279582
108	21.879589319229126	4397.549982343245	3926.0205969867216	109.90776085853577	0.03936893594140808	0.007425314477344807
109	21.806755304336548	7516.0262278781765	3345.432210939404	110.31778240203857	0.03879976506034533	0.006341144385097744
110	22.707928895950317	4307.226993417716	3398.175300663297	114.25277042388916	0.03826525940249364	0.006675894074149035
111	22.611342430114746	5137.563821348518	4054.0898498129927	111.84405779838562	0.03839532404517134	0.006438264183310633
112	22.266780376434326	7846.312615436623	3583.6402819677032	116.81401681900024	0.03811894671991468	0.006391876017754895
113	22.647183418273926	8840.31607292421	2368.210112846553	109.07491254806519	0.0386931146060427	0.006201994534768001
114	21.93979501724243	5647.398902180302	3734.963281018824	106.24274587631226	0.037664294485002754	0.005942592282472168
115	22.975733518600464	7201.147535308879	3878.451017384384	111.72757172584534	0.038576490400979914	0.006789712265711663
116	22.78644108772278	7687.400577412645	3264.4721512277183	109.74762225151062	0.03848605743298928	0.0067686548414901656
117	22.32062339782715	7137.88418253313	4180.14216036921	113.00018763542175	0.03814859806870421	0.005451584163373664
118	23.919727563858032	8758.578032554022	2708.7446363087347	108.31660008430481	0.0377373353826503	0.006670848260434022
119	22.42616057395935	7985.596050521054	3362.8065563088035	113.42797994613647	0.03838070980583628	0.006882356497924485
120	22.314013242721558	7375.0839775639715	4266.2260356945035	112.2293598651886	0.03804899892459313	0.007016406757114046
121	22.318629026412964	7926.1345661295545	3336.546946690058	112.03421807289124	0.03736994568258524	0.006292592576808589
122	22.959707260131836	7178.262390716958	4289.8530723296035	111.02283549308777	0.037559531616667904	0.006476082224052319
123	22.15496253967285	8484.55291263627	3616.6879078359984	107.80280208587646	0.03772819358234604	0.0067789053354403404
124	21.68143939971924	7582.568531082869	3863.8638903299884	112.18608808517456	0.037647120393812655	0.0065882205858039744
125	22.393303155899048	8507.687592137929	2921.899082813113	107.50916123390198	0.03789822013427814	0.0068711309276366685
126	21.52102756500244	7172.049824971838	3895.955566460832	110.02208518981934	0.03803444267561038	0.006248813270315064
127	21.600658655166626	6344.797176568328	4570.387095127892	111.67416572570801	0.037577766279379525	0.0069253873491675845
128	21.535029888153076	7760.660954837026	3641.6366029087812	116.16301965713501	0.03749808605139454	0.006804232317608008
129	22.62096667289734	8255.205239483616	3695.0670194490745	108.09059548377991	0.03703579438229402	0.006589230645681958
130	21.832772970199585	9035.875095726471	2323.1510516603857	108.07865166664124	0.037137041905274	0.006327797520010853
131	22.588440418243408	7902.8131915276845	3550.0404696586547	115.3817937374115	0.03742466695606708	0.0060757028812263416
132	23.293333768844604	7914.153389740584	3587.2347114915124	110.57962822914124	0.037658897880464795	0.006381872218322387
133	21.936318397521973	7617.744068655395	3601.234455024299	115.12145948410034	0.03702045678471526	0.00600604627220874
134	21.814849615097046	8213.357366549833	3287.8351340907925	108.45308923721313	0.03741948140785098	0.006675215849056431
135	21.85561513900757	4744.078909823095	4766.292944211801	116.38205647468567	0.036958088222891095	0.0062278258834876435
136	22.700947046279907	7813.916903476371	3754.6651398870076	112.90836548805237	0.036697368261714776	0.005663661967609171
137	22.31576108932495	5858.780974650231	4156.645222463856	110.89225316047668	0.03672982960318526	0.006239019681127731
138	22.360445499420166	7229.364394295282	4137.498880908962	112.3050229549408	0.0368280338930587	0.006564210643400562
139	21.803901433944702	7331.3845323693	4284.2800506798385	108.85726571083069	0.03665533140922586	0.006310950075713651
140	21.39669680595398	8352.505580990924	3736.209040696411	107.6892294883728	0.03728063385933637	0.006727800163162917
141	21.88941240310669	8017.394723809803	3966.9612058687276	116.6219973564148	0.037004845732202134	0.006155853769633976
142	21.620707511901855	7703.98316711687	5822.922194430547	108.0335624217987	0.037228467458238206	0.006650354982771518
143	21.241232872009277	6366.403493356788	4875.777414628108	108.87607717514038	0.03666538962473472	0.006032886725382815
144	22.975733280181885	7270.292294438593	4550.632681983475	112.28909420967102	0.037126406809935966	0.007144733856542727
145	23.086248874664307	6306.448093026482	4434.368195906742	108.65113019943237	0.03672148937980334	0.006323155075980913
146	22.0733540058136	8177.626214339119	3477.2771090638385	114.83388090133667	0.03662666615719597	0.005586040171623927
147	22.244773864746094	8270.348656958915	3893.991613999206	114.29824042320251	0.03647840183849136	0.0064487078988911635
148	21.86363983154297	9333.76450804889	5859.703106275449	109.84785342216492	0.03682037896787127	0.005972529283860121
149	21.971426486968994	8138.889746296391	3468.627195157104	108.5716118812561	0.03619140828649203	0.006016884547766638
150	21.60079860687256	6591.613333818179	4354.777844705043	107.53803133964539	0.035930580130467814	0.0060339508705920765
151	22.567535638809204	6770.698045076607	4513.8830690731365	108.55754089355469	0.036734201262394586	0.006490757105225754
152	22.04073429107666	8781.771814940148	3382.9977503425425	108.79250264167786	0.036090878304094076	0.006038925819944006
153	22.432601928710938	8037.76941446363	3776.55352670135	113.05197072029114	0.035953730406860514	0.00529446660653736
154	21.909285068511963	7313.334680897771	4066.638729966335	107.64953994750977	0.03598927040894826	0.005910885326808679
155	22.09660792350769	8168.421944950854	3700.2887816414673	109.152916431427	0.03570013544211785	0.005987915006000071
156	22.465975999832153	8235.34695503297	3664.7447204306736	112.63456845283508	0.036291716421643895	0.006202045747756064
157	21.490285396575928	8416.229351793834	3715.517820252245	107.42032313346863	0.036084821683665114	0.006220630842217652
158	21.36981225013733	9330.620474622421	3250.2701975183777	108.73407697677612	0.036315243082741894	0.006262526394057805
159	21.793944597244263	7740.644314901846	4383.407921356547	108.24193143844604	0.03596045672893524	0.005507135356269787
160	22.043846130371094	8428.949189381197	3959.814475012197	107.80994153022766	0.036081658570716775	0.005569808647220902
161	21.615732431411743	8345.813909774886	3290.6816040591098	111.32779788970947	0.035844058996687335	0.006209015232145994
162	23.66789412498474	8626.51219948722	3322.4979103976566	111.50471329689026	0.03585040041555961	0.005914229781433165
163	21.651212215423584	7947.551108089314	3480.2996814045546	110.20726752281189	0.035455060862004756	0.005987327533272815
164	22.00999402999878	8626.055216452203	4039.1167355732796	113.32940602302551	0.03639119875306884	0.006318838825656829
165	23.529296159744263	8486.026658722185	3372.038774261321	109.31467628479004	0.03531047761440277	0.005266151826674941
166	21.475350379943848	6318.430240495007	2837.950657804135	107.14078426361084	0.03575052745019396	0.006087166292079099
167	21.779009342193604	9788.03876684327	2815.8646098933236	106.94479894638062	0.03593520921344558	0.006300074972484847
168	21.69820523262024	9096.11102531073	3092.518582149135	108.1244490146637	0.03584563528498014	0.0059025194946563005
169	21.48231863975525	9912.706653565278	2252.311456173514	109.89023852348328	0.035777600035071376	0.005709150506643486
170	22.594416618347168	8646.283576985967	3831.955561603262	110.31181120872498	0.035680046634127695	0.005788838339467667
171	21.794840574264526	7718.91099184347	4050.376625563346	121.86289548873901	0.035921418561289706	0.005966833738963953
172	23.29020357131958	8024.736423255888	3881.272749488101	113.76750302314758	0.03590178836757938	0.005693280025188757
173	22.090636253356934	9685.419276819039	2805.8746456728454	115.72389841079712	0.035246403037259975	0.005683001280413299
174	23.694568157196045	8561.768721890514	3643.20657431588	117.45938873291016	0.03611904058605433	0.006030005113358343
175	22.88696789741516	8728.45362629774	3640.473781225147	111.2766535282135	0.036252889993290106	0.005994658053632298
176	22.665247678756714	8077.136616987372	4337.224328159522	107.35276746749878	0.03566547444090247	0.006557847904717539
177	21.824719429016113	7257.907161790633	3405.1875999280596	107.89446306228638	0.035773167504618564	0.006455613367351774
178	22.409146070480347	9177.462253652913	3361.9659706208936	108.98755025863647	0.03562095658232768	0.0058721314478337285
179	22.683926343917847	8047.778943667532	4280.085496154943	109.38190960884094	0.03547594195231795	0.005754633482354719
180	22.176257610321045	8152.969036437229	4023.7401230979744	109.31719398498535	0.03515449728195866	0.005338375870787385
181	21.99689793586731	7759.509085490506	4255.832198549422	110.31580758094788	0.03600559484834472	0.005995711884320771
182	21.57391381263733	9668.121182014266	5478.724879561955	109.85173153877258	0.03580639130125443	0.006034777693763532
183	21.872600317001343	9990.369170493941	5613.211255103059	108.37282824516296	0.03577549442028006	0.006545014658639998
184	21.82240605354309	9190.981213018275	3297.436759331062	111.5125162601471	0.03485705342143774	0.0058455146656088515
185	21.819711446762085	7345.068376425812	4699.073176685044	109.501380443573	0.03551604167247812	0.005660472330787111
186	21.5101957321167	8584.374460402167	4108.63455910983	108.60250782966614	0.035076244237522286	0.006172314751782415
187	21.65967583656311	9909.464448167933	2252.123890322358	111.25465393066406	0.03571227460478743	0.00630816232945069
188	21.523138761520386	8774.715328516746	3863.6449663602316	109.63466620445251	0.03497959909339746	0.005793666664648931
189	21.263283252716064	9127.457599237423	3436.4279931833753	112.57129287719727	0.03527477502201994	0.005433999030577023
190	22.08068013191223	9843.187579503785	2258.5486277826176	114.30128788948059	0.0350502008634309	0.005540510268040443
191	21.639471769332886	8626.024146375503	3635.0517448627347	108.68597435951233	0.035525766716649136	0.0062793691840186934
192	22.310004472732544	9487.705758236201	3287.740319241868	107.6236584186554	0.035121429041028024	0.00536909962901852
193	22.747034788131714	8946.041447593789	3380.01408688952	105.8992567062378	0.03562181185310086	0.006051813767555214
194	22.013845920562744	9747.262506905876	2725.4027268300265	108.53252959251404	0.035062287828574575	0.00658076863944601
195	22.665048122406006	9742.679008923942	2859.679721893839	115.26101231575012	0.03524740088110169	0.006016575284029469
196	21.722260236740112	9252.93376008544	3208.9667284823336	107.41012763977051	0.03404868754868706	0.005587703533000406
197	21.747066974639893	8354.864849044163	3558.2264189842995	119.97521781921387	0.03502266489590208	0.005956526157895246
198	21.356871128082275	6610.945000790909	2143.28390639923	107.34787392616272	0.03536084932585557	0.006231318230684289
199	22.109553337097168	8990.61143136158	2757.312103688579	121.11636281013489	0.0351129015100499	0.005489735773426884
