# Supplementary material for: Offline prompt reinforcement learning method based on feature extraction
Source: PeerJ Comput Sci. 2025 Jan 2;11:e2490. doi: 10.7717/peerj-cs.2490 (PMC11784719; doi:10.7717/peerj-cs.2490)
Supplement: Supplemental Information 2 [file peerj-cs-11-2490-s002.zip › experimental_results/result/halfcheetah_expert_LSTM.txt]

iter	test-evaluation/halfcheetah_12000_return_mean	test-evaluation/halfcheetah_12000_return_std	time/evaluation	training/action_error
1	-331.81542846963697	20.3240990344575	269.07120966911316	0.7485433220863342
31	-257.5244699299169	11.487701946959705	269.9112572669983	0.7097684741020203
61	-172.72539555443217	8.026564679904372	251.72822642326355	0.6644929051399231
91	-111.72682117512133	3.570716546478897	246.1763870716095	0.53239905834198
121	-53.327460404653365	5.5359447494634955	253.5542187690735	0.3422887921333313
151	-189.22501830558315	15.888317335176664	246.67207765579224	0.18293045461177826
181	-97.76430383192611	82.76825980205317	258.0553276538849	0.15749964118003845
211	-43.06663606928188	158.55596072309515	258.7870292663574	0.12053374946117401
241	-299.06256749756113	59.07590891880275	258.6020436286926	0.12065217643976212
271	-288.9857646100343	73.54556070195491	253.62482714653015	0.10410047322511673
301	-202.01293045319701	214.01238909097188	251.92337656021118	0.09308043122291565
331	-239.78471670543945	173.19184708314143	258.54230427742004	0.08102920651435852
361	-217.81666418892536	155.6288902268143	248.96356344223022	0.07451373338699341
391	-173.65860224368168	118.03714295692447	239.80953669548035	0.0720844566822052
421	-79.73752404751441	191.2959554073883	260.7475657463074	0.0617070198059082
451	-99.99941576269373	117.65381636705004	251.32291460037231	0.07138608396053314
481	24.119968968893158	257.1072131196564	250.678955078125	0.0632392019033432
511	277.75569228484994	383.5485554284325	261.6424686908722	0.05632853880524635
541	253.30159009173698	371.89647799306414	265.28049492836	0.04380233958363533
571	417.86377795259466	397.6730555845178	252.18508553504944	0.05168606713414192
601	684.9177065333076	722.4122734748045	248.48047637939453	0.05217573791742325
631	930.9471070134086	668.5434004110654	245.24175810813904	0.05081853270530701
661	1134.1517549401694	948.6967381582629	244.09585070610046	0.037013690918684006
691	1114.6280963101408	979.0830692756178	253.40777611732483	0.04351438954472542
721	1237.1726602670049	1085.3304844644224	251.74609994888306	0.07608979195356369
751	1954.9473728466253	1406.1713351126855	248.04851007461548	0.03748755529522896
781	2093.7094890924327	1525.1655784804484	248.50356268882751	0.04192382097244263
811	2302.843066064904	1789.5277700284553	251.11639165878296	0.041938137263059616
841	1734.6181164440193	1276.4896675657599	255.88006591796875	0.044611189514398575
871	3357.350519286128	1972.7418255497564	253.14791774749756	0.043386269360780716
901	3360.3663361674994	2442.2477787999674	253.8465883731842	0.045307502150535583
931	3781.7980999060856	2351.6667062082483	249.32478213310242	0.03564693406224251
961	3444.6939000732887	2444.901878951708	258.7920994758606	0.03469039872288704
991	3841.1725710543246	2672.50210001438	254.45818090438843	0.03721203655004501
1021	4288.706158709011	2931.007487457554	245.29254627227783	0.04928917437791824
1051	4602.681145821478	3140.434935273044	252.35245513916016	0.037371423095464706
1081	3508.0141181830627	2783.146898617698	240.66404843330383	0.03634906932711601
1111	4939.743423454933	3326.7718274455574	249.0969798564911	0.03296162560582161
1141	4077.2594335498643	3093.736638820304	244.26482796669006	0.03274696320295334
1171	6279.890544772053	3032.707851928831	242.10507154464722	0.04251962900161743
1201	6868.880131579607	3553.4636887976685	259.3057577610016	0.04337329417467117
1231	7258.49466635829	2905.5796926838493	254.92699694633484	0.04251188784837723
1261	8363.37281248188	3288.4031091890665	247.51126146316528	0.043776124715805054
1291	4794.266361973383	3816.1121221774943	257.89613246917725	0.029465647414326668
1321	6384.7579018373835	3654.5672740387186	251.25140762329102	0.034121084958314896
1351	8829.178709592728	2607.332725257015	258.91573190689087	0.042040303349494934
1381	8385.86564760693	3293.351429989667	253.14403557777405	0.038668807595968246
1411	7800.754818170532	3049.3352369931613	247.63122367858887	0.033483780920505524
1441	7317.123993682716	3257.3140815973443	248.09721612930298	0.03869897872209549
1471	9471.476786426225	2315.039354603662	258.6098928451538	0.031196869909763336
1501	8082.8930147185865	3603.8620009707847	265.1182358264923	0.03621433675289154
1531	9365.360244899966	2640.94235275215	251.31301307678223	0.03217853605747223
1561	9396.208253649136	2552.8865803397734	253.23859930038452	0.03705059736967087
1591	9001.62029454951	3124.7343061182964	247.76387977600098	0.04119955748319626
1621	9539.506562362101	2754.265168755837	246.68518948554993	0.03793210908770561
1651	9970.19980964964	2689.432366171061	242.25297021865845	0.03363340348005295
1681	9170.435073461022	2964.407690906119	247.30884075164795	0.028234798461198807
1711	9627.004327216733	2819.2990408790656	248.94655299186707	0.040694620460271835
1741	10524.761412943453	1755.877205503534	248.90397262573242	0.03813968598842621
1771	10155.47295051904	2015.8004820216142	249.30008935928345	0.028686504811048508
1801	9745.1137080287	2205.4009935544013	250.710839509964	0.06106719747185707
1831	8972.259418708532	4007.453544449358	257.5514163970947	0.0339338444173336
1861	10913.980178995069	865.0219718928277	244.86348056793213	0.03701065480709076
1891	10474.399506541551	1710.6173657988934	257.52477049827576	0.04037773236632347
1921	9540.542610847748	2661.3779464535387	248.28152084350586	0.03969794139266014
1951	9589.10638257823	2411.7720446410817	243.84456706047058	0.03258764371275902
1981	9715.050224782506	2401.7659267383815	251.3685371875763	0.04936162754893303
2011	10366.555832398273	1997.1790380553543	246.9012632369995	0.03244655206799507
2041	10167.701009209644	2084.0166203742765	252.895112991333	0.03401995450258255
2071	10636.490353493322	1814.7242718721834	264.4811096191406	0.03342049941420555
2101	10788.748964213759	995.3610993734167	242.91953873634338	0.03294309228658676
2131	10224.843021873794	2175.819897341428	258.2602696418762	0.034191906452178955
2161	10271.11231818081	2121.515707521482	252.0676624774933	0.03171854466199875
2191	10169.587266945806	1737.8381756995007	250.2259066104889	0.031060129404067993
2221	10730.49593810961	1778.8687210601433	254.26114463806152	0.029443785548210144
2251	10358.26101256832	1985.4534170239037	243.8673746585846	0.025465086102485657
2281	10404.738296772412	1258.7661291008342	250.34124898910522	0.030528632923960686
2311	10726.121021843264	1877.6208024023472	256.47841572761536	0.03951718285679817
2341	10316.545988172547	2460.7890337341346	249.26376485824585	0.034082382917404175
2371	10688.200026373652	1166.6901588135458	265.86697268486023	0.03385131433606148
2401	10999.358446595257	812.3536939805298	244.07809495925903	0.032067134976387024
2431	10643.616442329783	1899.4062806663424	246.7273290157318	0.02695317193865776
2461	10325.8368456701	2356.8290087705554	260.26994276046753	0.03411402180790901
2491	10951.113680345159	1083.7002888394532	247.4144344329834	0.06957322359085083
2521	11014.769743958115	1028.685281959087	260.85410356521606	0.029337693005800247
2551	11069.890142312164	206.49767207785666	247.60242199897766	0.02971208281815052
2581	10796.280074869388	186.82444113597003	242.9160442352295	0.034071438014507294
2611	10961.749984211678	1538.8983084996776	259.47014689445496	0.027812780812382698
2641	10907.66898297566	906.486271538543	253.19907402992249	0.03331051021814346
2671	10732.05568560193	1831.2562201086537	247.02358984947205	0.026736387982964516
2701	10567.417781571112	2301.4829927386004	256.50003027915955	0.02761497162282467
2731	10903.597594917775	1272.5955351308617	251.0415461063385	0.039721544831991196
2761	11097.078317697253	366.88043750178224	260.99355030059814	0.0311412550508976
2791	11037.806796101884	651.7853273107894	259.8991320133209	0.03405598923563957
2821	10546.783173846388	1161.065818482225	241.65530681610107	0.027912482619285583
2851	10815.576428876626	1787.6572309991795	248.7235164642334	0.031748417764902115
2881	11176.248912770578	175.9342389576566	255.42801761627197	0.031224144622683525
2911	10845.86300198433	901.0533647014546	241.51287603378296	0.029592763632535934
2941	10866.035757720178	611.7817593810245	254.44336366653442	0.033262353390455246
2971	11080.96287400526	203.751241399969	247.49448823928833	0.02897137962281704
