# Supplementary material for: Offline prompt reinforcement learning method based on feature extraction
Source: PeerJ Comput Sci. 2025 Jan 2;11:e2490. doi: 10.7717/peerj-cs.2490 (PMC11784719; doi:10.7717/peerj-cs.2490)
Supplement: Supplemental Information 2 [file peerj-cs-11-2490-s002.zip › experimental_results/result/halfcheetah_expert_LSTM_2.txt]

iter	test-evaluation/halfcheetah_12000_return_mean	test-evaluation/halfcheetah_12000_return_std	time/evaluation	training/action_error
1	-207.115930409288	37.49800180313309	347.01874685287476	0.8058831095695496
31	-159.56970761375973	16.782049519160562	356.73659682273865	0.738964319229126
61	-111.09403547500908	7.930666312635683	347.33239126205444	0.6438067555427551
91	-103.00431281467009	6.809382245221128	351.2584738731384	0.5109196901321411
121	-99.24849758933145	9.63409871344519	348.2858843803406	0.3117784261703491
151	-304.3257109284052	34.68206219030124	349.27557706832886	0.16362115740776062
181	-24.4899166077382	135.0302941149418	358.8449351787567	0.11660420894622803
211	105.30294871852513	299.25432389145607	347.22507524490356	0.11688084900379181
241	-134.86559709147323	294.5371558857593	340.2228500843048	0.10436256974935532
271	-21.63866712611153	244.0004309906413	349.16011238098145	0.10923867672681808
301	-96.91303288720275	314.1573999634256	344.3427894115448	0.10052075982093811
331	-90.55461677058683	232.60683213035492	343.6788628101349	0.08456099033355713
361	-41.15383687139848	294.8226295625597	343.66964626312256	0.07770583033561707
391	1.2829962097778678	283.68097182873396	351.46427941322327	0.07111619412899017
421	-16.34113902726142	232.74795686404153	353.90085673332214	0.06833211332559586
451	-168.43328584235175	224.96383784312883	342.3714110851288	0.06496383994817734
481	109.01141599685617	192.45035679578888	346.5388548374176	0.06499101221561432
511	-54.745753384372826	116.6887671082884	346.04254245758057	0.07459104806184769
541	38.42486107003552	206.42289541718418	344.4664294719696	0.05144728347659111
571	24.382986489543963	172.4332630905994	341.422123670578	0.04827018827199936
601	43.522076603767054	131.99388212039753	346.551393032074	0.04868220165371895
631	266.9583337255918	435.27369093909755	344.0740797519684	0.0436909943819046
661	356.50474231808255	356.65392258503834	343.66408038139343	0.046057093888521194
691	713.5928618678931	608.087268743586	343.2856080532074	0.06566577404737473
721	1334.275851599137	1041.6795745324278	344.46946358680725	0.05290458723902702
751	1197.8729077994335	964.1526011618063	347.46338725090027	0.03863395377993584
781	1309.2984438272324	924.9252457128231	344.98788237571716	0.06079409271478653
811	1677.4524570567135	1336.8836969327788	343.80286383628845	0.04862464964389801
841	2140.6623207701236	1470.0203583329549	346.6307055950165	0.03766598552465439
871	3170.9838140367165	2120.4113778779665	346.2818953990936	0.03457121551036835
901	2998.1590941959375	2405.6687853376816	340.8702943325043	0.05620197951793671
931	2591.0164898240946	1630.863649519924	340.7128565311432	0.04004279151558876
961	3508.1825167449965	2327.3467841657057	363.07547974586487	0.03609759360551834
991	3472.134498771186	2470.114552904914	341.2684772014618	0.040176037698984146
1021	3893.1632335616277	2193.3058583640823	345.0681710243225	0.048353444784879684
1051	2562.351896394055	2046.6665565962805	341.6069791316986	0.06147361546754837
1081	2488.541703995748	2123.4508548318877	339.98286390304565	0.03349033743143082
1111	3413.3459453218925	2126.2286402170357	341.7815546989441	0.04039847105741501
1141	5702.598627244296	3303.6072699346564	340.51894521713257	0.03711877390742302
1171	5391.113510617316	2950.278980391066	340.50339007377625	0.025850540027022362
1201	4614.542312743408	3339.020376680789	339.5092580318451	0.041555024683475494
1231	6032.954696314682	2744.8715223738905	342.5186586380005	0.035916171967983246
1261	7382.5559193963445	2998.685818668054	341.0337600708008	0.04455692321062088
1291	4869.780244338729	3022.6054369123076	347.2706296443939	0.03293986618518829
1321	6524.149865540564	3899.9446682141584	343.0457921028137	0.029370488598942757
1351	6462.756790241094	3207.713899238683	343.5126852989197	0.0392681248486042
1381	5857.697043480812	3436.583920784134	342.74758768081665	0.03994801640510559
1411	6596.013179206359	3147.029890477403	340.99585914611816	0.034166306257247925
1441	7451.212036020269	3341.131221608227	350.68700528144836	0.027427591383457184
1471	8506.607415313942	3351.9022893277843	340.81117582321167	0.035239920020103455
1501	8080.251250358253	3151.7480483774216	340.077273607254	0.03345683217048645
1531	7785.937602561902	3379.4226786641784	340.7307903766632	0.030432438477873802
1561	8144.69822361169	3090.8353976607755	345.36561369895935	0.07291147112846375
1591	8961.37083252363	2781.8860695264475	343.8784773349762	0.03586480766534805
1621	8187.921709989654	3079.645033916208	340.4695358276367	0.036937907338142395
1651	9652.26594347578	2367.7815188621003	344.884574174881	0.029126491397619247
1681	8331.670167542012	3292.5837264765587	343.6088092327118	0.06051355600357056
1711	9783.79171320011	2500.2837553699796	347.72475361824036	0.031586240977048874
1741	10069.655242821835	2425.5235399025028	343.8855321407318	0.032563261687755585
1771	9810.993980873847	2303.1123019866086	342.6385636329651	0.030824508517980576
1801	9670.751772852287	2650.6697655066496	346.8496615886688	0.03394721448421478
1831	10252.034315922005	1815.0142270681047	340.74346709251404	0.03033968061208725
1861	9787.869782080706	2276.34680697519	342.22018218040466	0.033042293041944504
1891	10379.777447255728	2053.709167858563	343.14619517326355	0.05741184577345848
1921	10089.908117457036	2161.005443220278	336.58262038230896	0.031900517642498016
1951	9317.86809994149	2974.248532074266	341.2265889644623	0.037398483604192734
1981	10470.25596266018	611.0835657796291	343.3086669445038	0.03412386775016785
2011	10253.703224016692	1632.040114400226	344.29439401626587	0.02926352620124817
2041	10199.313577775376	2371.1222414369	341.38826632499695	0.0317261666059494
2071	10373.747429403546	1545.807571139284	339.6217007637024	0.032213833183050156
2101	10060.613035778495	2103.164240666806	343.49757289886475	0.02942630648612976
2131	10589.593820034346	1738.7159332565777	341.6238625049591	0.030053870752453804
2161	10607.137749976759	1847.4719935736618	342.163325548172	0.032199885696172714
2191	10446.463853870762	1554.602998105276	341.8177435398102	0.03035017102956772
2221	10746.962480217748	1463.1789974588582	340.2365815639496	0.037622932344675064
2251	9988.645237935987	2030.870833034064	341.0179674625397	0.030787819996476173
2281	10202.36342419123	2184.848848216398	344.79517102241516	0.028047842904925346
2311	10615.567957152349	1578.0477920410176	344.289826631546	0.031926870346069336
2341	10843.71187524358	1169.1850548764708	344.5088391304016	0.03717828914523125
2371	10369.615007235945	2261.5978240741183	340.5842046737671	0.046856366097927094
2401	10682.700829903966	1801.102591760247	341.8306040763855	0.027034344151616096
2431	10436.279347557718	1963.6047205910136	347.42706179618835	0.030340060591697693
2461	10849.746800335934	1143.7343746820918	340.3907883167267	0.030042538419365883
2491	10863.489383679966	1525.0981810143353	343.2123951911926	0.039371293038129807
2521	10641.003726902025	1633.740382160757	340.62169003486633	0.035493239760398865
2551	10790.121012882355	1016.6623628883838	343.8521234989166	0.03454975411295891
2581	10941.520614253015	149.75951954275746	347.05304646492004	0.0297398641705513
2611	10745.528847439986	1588.5166239802868	342.67536306381226	0.039352260529994965
2641	10735.253859027267	2192.2421807087453	339.56599712371826	0.0340484082698822
2671	11012.90892381261	190.13630203849232	340.6221513748169	0.029303893446922302
2701	10978.913244784433	190.3884774965548	340.28372836112976	0.027773315086960793
2731	10959.113574961864	1143.7930329148999	343.561331987381	0.0265607051551342
2761	10964.126395317737	1012.7164297525131	341.3515980243683	0.02804410643875599
2791	10775.47388157489	1745.5371103269806	343.47231459617615	0.029005246236920357
2821	10766.688575351563	1797.0797357031888	345.13391184806824	0.03004414774477482
2851	10820.18869236491	376.2294810425981	346.84161710739136	0.02847004123032093
2881	10871.846583629553	1176.6864464679231	346.54513216018677	0.029383495450019836
2911	10885.415000818564	875.7367822447445	346.6705164909363	0.03110681101679802
2941	10965.295102380356	637.2706506242298	345.60266876220703	0.03013722598552704
2971	10913.017500817195	1520.577923417463	343.3844244480133	0.02921920269727707
