# Supplementary material for: Offline prompt reinforcement learning method based on feature extraction
Source: PeerJ Comput Sci. 2025 Jan 2;11:e2490. doi: 10.7717/peerj-cs.2490 (PMC11784719; doi:10.7717/peerj-cs.2490)
Supplement: Supplemental Information 2 [file peerj-cs-11-2490-s002.zip › experimental_results/result/halfcheetah_expert_Prompt.txt]

iter	test-evaluation/halfcheetah_12000_return_mean	test-evaluation/halfcheetah_12000_return_std	time/evaluation	training/action_error
1	-201.05785821815428	1.5229806276920863	307.4782063961029	0.8208809494972229
31	-172.9402825968352	1.241710942017291	284.4553587436676	0.7457340359687805
61	-132.19414166217635	1.47200232293879	279.7176971435547	0.506381630897522
91	-174.2413317754729	3.1757978532558564	283.3189318180084	0.2663024663925171
121	-206.70070207958204	67.97845132166653	277.8989050388336	0.20364907383918762
151	25.433585474335203	141.2647742376203	279.5123746395111	0.14954443275928497
181	-95.37229505704998	110.13722381461004	281.6621334552765	0.13633906841278076
211	-48.591794444960925	134.80555376987002	283.3513808250427	0.1223604679107666
241	102.74429981733783	167.5250035252215	274.99426007270813	0.12047496438026428
271	5.130888122070051	113.15888589544369	281.3220887184143	0.08708785474300385
301	92.04508854991563	105.27486817046272	281.63058257102966	0.12480739504098892
331	141.3338978888513	160.85904938334733	275.4592397212982	0.08908964693546295
361	205.8234398486116	207.00682270723757	277.1650445461273	0.10424376279115677
391	169.82811561787835	235.44055933099332	290.37046790122986	0.09088272601366043
421	121.83300953905713	163.74322785252053	280.43739438056946	0.08186204731464386
451	300.35032202324214	237.5944987363486	279.92752742767334	0.07268163561820984
481	252.78233252215415	289.9323851381652	284.3862826824188	0.089292012155056
511	354.26307969307584	206.59924131357312	279.7443826198578	0.08420628309249878
541	208.1916744694544	224.14052407438805	285.15655994415283	0.08624909073114395
571	162.5665491567515	209.35215352520476	282.50666666030884	0.07787161320447922
601	186.07007991306568	152.19983481895588	276.4501554965973	0.06648367643356323
631	131.1910107584708	169.89485810097565	282.5815441608429	0.08903656899929047
661	172.9616782072969	190.55240633766857	285.5349977016449	0.08000914752483368
691	204.50496300673237	116.01967245519373	306.10112285614014	0.09186096489429474
721	134.96497989897426	105.87012592887093	307.60227489471436	0.0819629654288292
751	146.09559348129582	119.98969407676353	283.8300940990448	0.06340720504522324
781	441.80487099090698	141.26365352408288	277.7407867908478	0.06625857204198837
811	326.45839433140947	165.99192096381626	279.38011741638184	0.06631487607955933
841	323.20558380825616	353.8854799314645	278.058664560318	0.06778338551521301
871	423.8599132948371	318.1388219768939	281.15007066726685	0.06005169823765755
901	626.8026143247225	394.60975293014394	318.7027323246002	0.06354357302188873
931	565.6529876137388	259.19997998097665	278.401029586792	0.07004101574420929
961	408.26849474112123	304.45543752888125	289.71352076530457	0.06555221229791641
991	465.0441610710787	310.51484366731705	298.46943044662476	0.06431116163730621
1021	339.34296027696575	258.2467948277591	291.47879123687744	0.058354318141937256
1051	734.32298340710275	351.8779901502634	297.80895471572876	0.06986267119646072
1081	1674.6170481204068	302.70873573055286	300.6353509426117	0.05309072509407997
1111	738.0683317609141	448.76998641344966	281.0230059623718	0.05331365391612053
1141	1558.0819146243769	440.33232524610446	280.3307452201843	0.07363961637020111
1171	870.3038699854956	787.1234779000632	277.969687461853	0.058250319212675095
1201	2671.2115400165651	354.3502495797641	302.142874956131	0.04759696498513222
1231	1170.43942769243867	138.60109179352486	281.5655028820038	0.04993681237101555
1261	680.3758666134315	484.8918946191383	279.8803005218506	0.05543843284249306
1291	792.3805101099181	356.8683232208712	277.9762306213379	0.05246616154909134
1321	1680.652469459619	495.121099746657	278.32020330429077	0.04113692790269852
1351	658.9155920263142	447.8163121894157	281.15451073646545	0.05473355948925018
1381	942.746972150015	510.5948147606214	279.02402210235596	0.04755048826336861
1411	708.6800392411163	656.7279497292839	279.4347174167633	0.04767557978630066
1441	1584.0641436984258	387.57434284938915	279.6458086967468	0.050199005752801895
1471	912.47337146785395	242.309252253455	280.5599949359894	0.049988310784101486
1501	2675.1894706648524	613.3715916364563	278.93823623657227	0.04580584540963173
1531	1200.7389788381497	840.4591121572004	277.85303473472595	0.04663507267832756
1561	1565.7786061214601	444.8632416486519	278.62405705451965	0.04743402823805809
1591	1642.9163566662212	1564.0926635050619	279.074090719223	0.04426310956478119
1621	2186.1161254620706	1001.5929078913524	277.44119668006897	0.04926304891705513
1651	3010.9621560316414	1233.8187670474274	277.30925130844116	0.045398008078336716
1681	1111.9587740449756	825.5550128986954	284.9994270801544	0.051803916692733765
1711	2474.4836366993104	1882.238937123652	275.46127438545227	0.041176702827215195
1741	3631.037321240281	599.1708703546481	277.31434750556946	0.048783205449581146
1771	4824.2178171878936	1454.5352213322212	276.8933515548706	0.045411430299282074
1801	3221.4128347649826	2514.5891920043914	277.55682253837585	0.04467783868312836
1831	2397.4045153448765	2152.7273266636953	280.28474140167236	0.03979290649294853
1861	4668.9532548148165	1532.6595703484902	278.69297981262207	0.04253840073943138
1891	3827.3155501390931	1408.2808634897822	279.4257528781891	0.04063797369599342
1921	4072.576935546117	2939.452094403412	279.0174808502197	0.04418691620230675
1951	3628.3281037938605	1323.7202378401985	302.04939675331116	0.05420328676700592
1981	5200.560518732849	1981.7326628045503	276.70492482185364	0.04074850305914879
2011	6598.2608105727722	2747.454142103849	278.51282143592834	0.042161744087934494
2041	5010.8334557493245	2762.6157791173086	283.89108896255493	0.042441271245479584
2071	3550.483467582752	2599.326365068365	280.42613434791565	0.038537416607141495
2101	5331.9744546475345	2655.848401345207	280.20549273490906	0.039115529507398605
2131	3390.866297447405	2841.5632261704704	302.19079995155334	0.04495462775230408
2161	6261.5705489287934	2707.9293375428115	283.1084201335907	0.04970509931445122
2191	5149.981282351204	3100.219008025843	282.8051161766052	0.0582338310778141
2221	4590.997313657336	3022.9502671290375	279.6977870464325	0.04320002347230911
2251	5816.9434842043768	2013.9232375777317	278.86621165275574	0.036907874047756195
2281	5141.570349741505	3122.7264687846273	280.7102620601654	0.040905263274908066
2311	6888.181084277985	2876.7608963452876	281.10060691833496	0.04311256483197212
2341	5375.043910961522	2749.62166123573	278.52203822135925	0.04139150306582451
2371	6769.298147554992	3352.3472324472136	278.9455201625824	0.04273594543337822
2401	5967.183650690872	3021.6908070514723	280.48660802841187	0.04097503423690796
2431	4989.274715669612	2689.6139347901194	279.2549605369568	0.037645842880010605
2461	6036.684769489405	2474.970289341507	275.2234938144684	0.03774555027484894
2491	5063.992940101832	3322.072868504417	273.3712978363037	0.04036876931786537
2521	7079.4854100651755	3068.018288972188	276.1217963695526	0.04442017525434494
2551	6615.3714245929823	2542.3178485042913	271.531879901886	0.03592168912291527
2581	5333.791005529521	3201.0643191002086	277.4376440048218	0.03917912021279335
2611	8663.284239711922	3338.7851489118425	278.8584740161896	0.04261685907840729
2641	6789.302556765874	3136.854351003222	282.13389253616333	0.04285765439271927
2671	5394.285242017684	3635.552191094993	281.5091960430145	0.04023610055446625
2701	7822.5047990576595	3192.232565511374	280.0977203845978	0.04859275370836258
2731	8785.0822659558535	3072.2702497778823	293.4912095069885	0.035978082567453384
2761	6804.352617050904	3417.9654306886428	282.2480490207672	0.03909464552998543
2791	6486.544956311439	3718.211878558689	296.4224042892456	0.03685431927442551
2821	7806.479413041579	2587.8185834148376	277.7542362213135	0.042546965181827545
2851	7919.733587257118	2981.929366885108	290.01301407814026	0.051357969641685486
2881	8956.531094428566	3180.9014024403427	277.8578395843506	0.03575693815946579
2911	7836.436177979532	2782.894289192785	288.1857707500458	0.0359482616186142
2941	7772.527469522709	2529.803773803952	285.4572157859802	0.043016087263822556
2971	8519.508028075297	3551.303135932445	281.10468649864197	0.04682447388768196
