# Supplementary material for: Offline prompt reinforcement learning method based on feature extraction
Source: PeerJ Comput Sci. 2025 Jan 2;11:e2490. doi: 10.7717/peerj-cs.2490 (PMC11784719; doi:10.7717/peerj-cs.2490)
Supplement: Supplemental Information 2 [file peerj-cs-11-2490-s002.zip › experimental_results/result/halfcheetah_medium.txt]

iter	test-evaluation/halfcheetah_12000_return_mean	test-evaluation/halfcheetah_12000_return_std	time/evaluation	training/action_error
1	-257.8815218035163	8.51272922667835	219.51159977912903	0.9093726873397827
31	-269.9440688794059	8.278914478970389	219.4697389602661	0.7856191396713257
61	-163.42387654340678	4.4706060093821645	227.17853927612305	0.5295037627220154
91	319.82519578966696	65.63463527524021	228.95220971107483	0.3358945846557617
121	387.1296619883487	531.1108215299122	226.58662295341492	0.25907760858535767
151	342.32575964671565	421.5313200189811	219.80880570411682	0.22417107224464417
181	380.4664348301955	502.08370991312756	216.5673303604126	0.207676962018013
211	330.9667084443348	558.8011224006913	219.52086400985718	0.18925274908542633
241	321.2936225106682	445.611240157391	220.08732271194458	0.14854006469249725
271	224.9534699126781	310.4582601610638	219.79319834709167	0.1561918705701828
301	248.06432539733328	252.95781250043018	217.8096387386322	0.172946959733963
331	513.1304877711184	431.41665927667776	217.243647813797	0.12564650177955627
361	319.34960347378734	325.97026554621283	224.9175579547882	0.13527308404445648
391	512.8826609228577	503.5917176899064	220.96615839004517	0.1284332573413849
421	609.7285452289844	796.4483903503656	219.67882251739502	0.1146266907453537
451	711.6387219977152	806.2914579327489	225.09252619743347	0.10905934125185013
481	1449.22914964244	1225.6622760313978	228.44440340995789	0.1257428675889969
511	1674.511088467679	1486.1083874940932	225.8800196647644	0.11013010889291763
541	2126.776857855202	1408.4336203491773	220.16366124153137	0.09392157196998596
571	2147.5135416013422	1563.8190887015473	217.20697402954102	0.09627395123243332
601	2417.4208644573782	1534.7450178144902	215.4712471961975	0.0914808139204979
631	2536.054823384428	1449.9563168510306	218.13020205497742	0.091468445956707
661	3280.132577260302	1424.6145230109144	218.97202467918396	0.08971324563026428
691	3096.266012888331	1389.889194446725	220.48986554145813	0.0745687186717987
721	3030.0123616922474	1638.2961193219521	219.96817469596863	0.07555656135082245
751	3851.0048115685454	1355.149194966399	223.15156626701355	0.09353482723236084
781	3591.735473174207	1621.967804698377	220.54063439369202	0.06746459007263184
811	3799.0829412377993	1469.3348139532395	222.63232111930847	0.06653641164302826
841	3458.501055044538	1524.0008662215914	219.20186686515808	0.07505758851766586
871	4071.7334749955266	1355.9515268296939	224.9895534515381	0.05947914719581604
901	3836.5384128117917	1558.5780084326557	216.4351179599762	0.07829336076974869
931	4177.395347880216	1205.3561226629602	219.60294723510742	0.08172722160816193
961	4326.004498820864	1194.9049457748197	218.13976645469666	0.06940530240535736
991	3938.1345661610044	1484.7418124963092	218.59108328819275	0.0812988132238388
1021	3979.326637381416	1512.6320082764296	220.5191171169281	0.05928421393036842
1051	4592.6733262696025	831.7656058609086	219.80404376983643	0.05661069229245186
1081	4684.792104970212	635.197864070523	220.51584219932556	0.05617599934339523
1111	4461.5611914212695	1087.3334695499332	218.66881847381592	0.0625390112400055
1141	4396.946502376511	1278.5352291103588	219.59607601165771	0.05293140560388565
1171	4600.7049876612855	978.267652341076	219.19772362709045	0.0582050122320652
1201	4726.080575803021	770.5470717284607	218.90160655975342	0.048831745982170105
1231	4888.744653511941	156.59723105145687	220.30435037612915	0.047518350183963776
1261	4685.564724395499	927.0519199485966	221.38124012947083	0.06059235706925392
1291	4630.325874459091	835.0079788003434	222.5025715827942	0.0476481132209301
1321	4526.773811077556	1083.618811094474	223.26325011253357	0.04877800866961479
1351	4917.800350644864	283.30688890197473	221.74642729759216	0.05374164506793022
1381	4757.895842916963	582.8817233393266	221.53679752349854	0.05705878883600235
1411	4544.571288123333	1139.5354895201183	222.6247432231903	0.0501166433095932
1441	4655.313951267914	869.0287552860024	221.4828691482544	0.04713193699717522
1471	4705.936093923936	898.524567587921	220.83517026901245	0.047701265662908554
1501	4902.876803233334	212.918225958208	222.22723722457886	0.046994537115097046
1531	4809.3203989841595	702.1510258844194	221.25178837776184	0.06448814272880554
1561	4825.420779907084	643.7716774651091	220.37347078323364	0.043693531304597855
1591	4734.747821771133	653.1354967829864	221.81580352783203	0.0453031063079834
1621	4969.576745830972	249.62213831887235	224.50383806228638	0.04736603423953056
1651	4888.739393845019	103.58806486694779	225.72889351844788	0.04132525995373726
1681	4920.965845040434	355.61258079197705	232.97186183929443	0.060968004167079926
1711	4777.750755928946	631.0228794166408	224.07098960876465	0.04940135031938553
1741	4907.56940558456	394.03125852265305	218.3016061782837	0.04385356605052948
1771	4366.500870673968	1277.886977117576	217.21798634529114	0.04842372611165047
1801	4629.838957580304	895.8180916400897	221.9449074268341	0.03862469643354416
1831	4938.257477431866	130.52113629340843	218.43668270111084	0.05814802274107933
1861	4847.089217912415	433.7511554728866	223.05586624145508	0.05073868855834007
1891	4815.573852000481	580.188499175982	224.0196921825409	0.04898323118686676
1921	4912.246294483082	494.3552512973163	218.49040937423706	0.0578136183321476
1951	4951.411280382626	420.8182538321112	219.67612743377686	0.051299795508384705
1981	4986.979676097257	153.56671616455176	221.6169285774231	0.0662616640329361
2011	4831.363310761805	607.9537670346837	220.28819036483765	0.05590985342860222
2041	4770.325548741086	818.7061870774763	220.5575568675995	0.04389408603310585
2071	4747.115608971415	709.4021190141809	218.87762689590454	0.03847765177488327
2101	4836.198268390875	669.7476159966301	221.14294719696045	0.043470773845911026
2131	4603.789244183656	943.6600769582906	221.68573093414307	0.037546731531620026
2161	4785.462661553726	808.9049749842931	218.2203996181488	0.04157831892371178
2191	4903.365135687723	501.9100668998715	219.6385941505432	0.043319202959537506
2221	4924.656460690893	180.78792385981097	216.3632001876831	0.045828234404325485
2251	4635.970536025957	871.9163224054462	220.23508882522583	0.04496127739548683
2281	5007.976074031518	125.31594953201308	217.44123768806458	0.03979981690645218
2311	4984.869637556662	116.39730229341079	218.7498424053192	0.10033001750707626
2341	4862.421992287091	549.5741723856344	217.61584734916687	0.04990116134285927
2371	4837.935668723975	791.9809632324517	220.62780261039734	0.05213117226958275
2401	4819.665989729428	722.008526218847	212.35093235969543	0.04882068186998367
2431	4695.563313272317	706.9600666962509	214.92916750907898	0.039949674159288406
2461	5042.734824794158	131.1194158098199	214.1574318408966	0.04237132892012596
2491	4630.5055239662315	1020.7378991641059	214.99584484100342	0.04611637070775032
2521	4827.713002161199	507.9575643501369	213.92728090286255	0.04024926945567131
2551	5007.565626158533	134.34219589789487	216.73642539978027	0.047500476241111755
2581	4863.080735508963	663.2623839259961	213.85616374015808	0.04371790587902069
2611	4878.288842093065	535.3274725326426	214.7719805240631	0.040720004588365555
2641	5000.426510039583	121.09838894806508	214.91515278816223	0.035471171140670776
2671	4607.376523415221	1056.6673715655738	213.07794523239136	0.036391910165548325
2701	4922.589645986691	445.6587878390532	213.15785789489746	0.03726522997021675
2731	5034.64532259219	134.81928605561066	216.80251288414001	0.04125061631202698
2761	4822.269478746167	725.027241709559	213.80982208251953	0.03460380807518959
2791	4921.017683283501	104.06328071117021	216.72315502166748	0.04413677752017975
2821	4767.763080609407	630.6769720905734	215.68048405647278	0.04155092313885689
2851	4848.759245302403	486.5733094136282	215.25541257858276	0.053924594074487686
2881	4681.668181437532	980.4205323454229	216.13944935798645	0.05606691166758537
2911	4979.042947894311	123.01698409232634	215.6142463684082	0.037782639265060425
2941	4828.08576378817	679.7207973782849	221.00004076957703	0.03764914721250534
2971	4847.218347469773	647.6667608145607	216.6047773361206	0.033551380038261414
3001	4836.198268390875	669.7476159966301	221.14294719696045	0.043470773845911026
3031	4603.789244183656	943.6600769582906	221.68573093414307	0.037546731531620026
3061	4785.462661553726	808.9049749842931	218.2203996181488	0.04157831892371178
3091	4903.365135687723	501.9100668998715	219.6385941505432	0.043319202959537506
3121	4924.656460690893	180.78792385981097	216.3632001876831	0.045828234404325485
3151	4635.970536025957	871.9163224054462	220.23508882522583	0.04496127739548683
3181	5007.976074031518	125.31594953201308	217.44123768806458	0.03979981690645218
3211	4984.869637556662	116.39730229341079	218.7498424053192	0.10033001750707626
3241	4862.421992287091	549.5741723856344	217.61584734916687	0.04990116134285927
3271	4837.935668723975	791.9809632324517	220.62780261039734	0.05213117226958275
3301	4819.665989729428	722.008526218847	212.35093235969543	0.04882068186998367
3331	4695.563313272317	706.9600666962509	214.92916750907898	0.039949674159288406
3361	5042.734824794158	131.1194158098199	214.1574318408966	0.04237132892012596
3391	4630.5055239662315	1020.7378991641059	214.99584484100342	0.04611637070775032
3421	4827.713002161199	507.9575643501369	213.92728090286255	0.04024926945567131
3451	5007.565626158533	134.34219589789487	216.73642539978027	0.047500476241111755
3481	4863.080735508963	663.2623839259961	213.85616374015808	0.04371790587902069
3511	4878.288842093065	535.3274725326426	214.7719805240631	0.040720004588365555
3541	5000.426510039583	121.09838894806508	214.91515278816223	0.035471171140670776
3571	4607.376523415221	1056.6673715655738	213.07794523239136	0.036391910165548325
3601	4922.589645986691	445.6587878390532	213.15785789489746	0.03726522997021675
3631	5034.64532259219	134.81928605561066	216.80251288414001	0.04125061631202698
3661	4822.269478746167	725.027241709559	213.80982208251953	0.03460380807518959
3691	4921.017683283501	104.06328071117021	216.72315502166748	0.04413677752017975
3721	4767.763080609407	630.6769720905734	215.68048405647278	0.04155092313885689
3751	4848.759245302403	486.5733094136282	215.25541257858276	0.053924594074487686
3781	4681.668181437532	980.4205323454229	216.13944935798645	0.05606691166758537
3811	4979.042947894311	123.01698409232634	215.6142463684082	0.037782639265060425
3841	4828.08576378817	679.7207973782849	221.00004076957703	0.03764914721250534
3871	4847.218347469773	647.6667608145607	216.6047773361206	0.033551380038261414
3901	4979.042947894311	123.01698409232634	215.6142463684082	0.037782639265060425
3931	4828.08576378817	679.7207973782849	221.00004076957703	0.03764914721250534
3961	4847.218347469773	647.6667608145607	216.6047773361206	0.033551380038261414
3991	4836.198268390875	669.7476159966301	221.14294719696045	0.043470773845911026
4021	4603.789244183656	943.6600769582906	221.68573093414307	0.037546731531620026
4051	4785.462661553726	808.9049749842931	218.2203996181488	0.04157831892371178
4081	4903.365135687723	501.9100668998715	219.6385941505432	0.043319202959537506
4111	4924.656460690893	180.78792385981097	216.3632001876831	0.045828234404325485
4141	4635.970536025957	871.9163224054462	220.23508882522583	0.04496127739548683
4171	5007.976074031518	125.31594953201308	217.44123768806458	0.03979981690645218
4201	4984.869637556662	116.39730229341079	218.7498424053192	0.10033001750707626
4231	4862.421992287091	549.5741723856344	217.61584734916687	0.04990116134285927
4261	4837.935668723975	791.9809632324517	220.62780261039734	0.05213117226958275
4291	4819.665989729428	722.008526218847	212.35093235969543	0.04882068186998367
4321	4695.563313272317	706.9600666962509	214.92916750907898	0.039949674159288406
4351	5042.734824794158	131.1194158098199	214.1574318408966	0.04237132892012596
4381	4630.5055239662315	1020.7378991641059	214.99584484100342	0.04611637070775032
4411	4827.713002161199	507.9575643501369	213.92728090286255	0.04024926945567131
4441	5007.565626158533	134.34219589789487	216.73642539978027	0.047500476241111755
4471	4863.080735508963	663.2623839259961	213.85616374015808	0.04371790587902069
4501	4878.288842093065	535.3274725326426	214.7719805240631	0.040720004588365555
4531	5000.426510039583	121.09838894806508	214.91515278816223	0.035471171140670776
4561	4607.376523415221	1056.6673715655738	213.07794523239136	0.036391910165548325
4591	4922.589645986691	445.6587878390532	213.15785789489746	0.03726522997021675
4621	5034.64532259219	134.81928605561066	216.80251288414001	0.04125061631202698
4651	4822.269478746167	725.027241709559	213.80982208251953	0.03460380807518959
4681	4921.017683283501	104.06328071117021	216.72315502166748	0.04413677752017975
4711	4767.763080609407	630.6769720905734	215.68048405647278	0.04155092313885689
4741	4848.759245302403	486.5733094136282	215.25541257858276	0.053924594074487686
4771	4681.668181437532	980.4205323454229	216.13944935798645	0.05606691166758537
4801	4979.042947894311	123.01698409232634	215.6142463684082	0.037782639265060425
4831	4828.08576378817	679.7207973782849	221.00004076957703	0.03764914721250534
4861	4847.218347469773	647.6667608145607	216.6047773361206	0.033551380038261414
4891	4681.668181437532	980.4205323454229	216.13944935798645	0.05606691166758537
4921	4979.042947894311	123.01698409232634	215.6142463684082	0.037782639265060425
4951	4828.08576378817	679.7207973782849	221.00004076957703	0.03764914721250534
4981	4847.218347469773	647.6667608145607	216.6047773361206	0.033551380038261414
5011	4836.198268390875	669.7476159966301	221.14294719696045	0.043470773845911026
5041	4603.789244183656	943.6600769582906	221.68573093414307	0.037546731531620026
5071	4785.462661553726	808.9049749842931	218.2203996181488	0.04157831892371178
5101	4903.365135687723	501.9100668998715	219.6385941505432	0.043319202959537506
5131	4924.656460690893	180.78792385981097	216.3632001876831	0.045828234404325485
5161	4635.970536025957	871.9163224054462	220.23508882522583	0.04496127739548683
5191	5007.976074031518	125.31594953201308	217.44123768806458	0.03979981690645218
5221	4984.869637556662	116.39730229341079	218.7498424053192	0.10033001750707626
5251	4862.421992287091	549.5741723856344	217.61584734916687	0.04990116134285927
5281	4837.935668723975	791.9809632324517	220.62780261039734	0.05213117226958275
5311	4819.665989729428	722.008526218847	212.35093235969543	0.04882068186998367
5341	4695.563313272317	706.9600666962509	214.92916750907898	0.039949674159288406
5371	5042.734824794158	131.1194158098199	214.1574318408966	0.04237132892012596
5401	4630.5055239662315	1020.7378991641059	214.99584484100342	0.04611637070775032
5431	4827.713002161199	507.9575643501369	213.92728090286255	0.04024926945567131
5461	5007.565626158533	134.34219589789487	216.73642539978027	0.047500476241111755
5491	4863.080735508963	663.2623839259961	213.85616374015808	0.04371790587902069
5521	4878.288842093065	535.3274725326426	214.7719805240631	0.040720004588365555
5551	5000.426510039583	121.09838894806508	214.91515278816223	0.035471171140670776
5581	4607.376523415221	1056.6673715655738	213.07794523239136	0.036391910165548325
5611	4922.589645986691	445.6587878390532	213.15785789489746	0.03726522997021675
5641	5034.64532259219	134.81928605561066	216.80251288414001	0.04125061631202698
5671	4822.269478746167	725.027241709559	213.80982208251953	0.03460380807518959
5701	4921.017683283501	104.06328071117021	216.72315502166748	0.04413677752017975
5731	4767.763080609407	630.6769720905734	215.68048405647278	0.04155092313885689
5761	4848.759245302403	486.5733094136282	215.25541257858276	0.053924594074487686
5791	4681.668181437532	980.4205323454229	216.13944935798645	0.05606691166758537
5821	4979.042947894311	123.01698409232634	215.6142463684082	0.037782639265060425
5851	4828.08576378817	679.7207973782849	221.00004076957703	0.03764914721250534
5881	4847.218347469773	647.6667608145607	216.6047773361206	0.033551380038261414
5911	4681.668181437532	980.4205323454229	216.13944935798645	0.05606691166758537
5941	4828.08576378817	679.7207973782849	221.00004076957703	0.03764914721250534
5971	4847.218347469773	647.6667608145607	216.6047773361206	0.033551380038261414
