# Supplementary material for: Offline prompt reinforcement learning method based on feature extraction
Source: PeerJ Comput Sci. 2025 Jan 2;11:e2490. doi: 10.7717/peerj-cs.2490 (PMC11784719; doi:10.7717/peerj-cs.2490)
Supplement: Supplemental Information 2 [file peerj-cs-11-2490-s002.zip › experimental_results/result/halfcheetah_medium_2.txt]

iter	test-evaluation/halfcheetah_12000_return_mean	test-evaluation/halfcheetah_12000_return_std	time/evaluation	training/action_error
1	-143.8815218035163	8.04322922667835	222.14716907912903	0.8526226873394281
31	-288.9440688794059	8.278914478970389	217.4697389602661	0.5642731396753286
61	123.42387654340678	4.4706060093821645	224.17853927612305	0.42310376272206432
91	249.82519578966696	65.63463527524021	223.95220971107483	0.3358945846557617
121	227.1296619883487	531.1108215299122	216.58662295341492	0.31657760421536323
151	432.32575964671565	421.5313200189811	223.80147170411682	0.42765684171072244
181	140.4664348301955	502.08370991312756	221.5673303604126	0.25356769325754180
211	323.9667084443348	558.8011224006913	220.52086400985718	0.18925274908542633
241	368.2936225106682	445.611240432391	217.08732271194458	0.14854006469249725
271	254.9534699126781	310.4582601610638	218.79311690709167	0.1561918705701828
301	388.06432539733328	252.95781250043018	225.8096387386322	0.172946959733963
331	524.1304877711184	431.41665927667776	232.243647813797	0.12564650177955627
361	326.34960347378734	325.97026554621283	218.9175579547882	0.13527314714445648
391	522.8826609228577	503.5917176899064	220.96615839004517	0.1284332573413849
421	532.7285452289844	796.4483903503656	219.67882251739502	0.1146266907453537
451	673.6387219977152	806.2914579327489	219.16902619743347	0.10905934125185013
481	1229.22914964244	1225.6622760313978	228.44440340995789	0.1257428675889969
511	1744.511088467679	1486.1083874940932	225.8800196647644	0.11013010889291763
541	1826.776857855202	1408.0432203491773	220.16366124153137	0.09392157196998596
571	1642.5135416013422	1563.8190887015473	223.20697402954102	0.09627395123243332
601	2532.4208644573782	1534.7450178144902	215.4712471961975	0.0914808139204979
631	2463.054823384428	1449.9563168510306	218.13020205497742	0.09146844595642633
661	2980.132577260302	1424.6145230109144	218.97202467918396	0.08971324563026428
691	3296.266012888331	1389.889194446725	220.48986554145813	0.0745687186717987
721	3030.0123616922474	1638.2961193219521	219.14717416906863	0.07555656135082245
751	3851.0048115685454	1355.149194966399	223.15156626701355	0.09353482723236084
781	3591.735473174207	1621.967804698377	220.54063439369202	0.067464542633s43184
811	3799.0829412377993	1469.3348139532395	222.63232111930847	0.06653641164302826
841	3458.501055044538	1524.0008662215914	219.20186686515808	0.07505758851766586
871	4071.7334749955266	1355.9510432296939	224.9169034515381	0.05947914719581604
901	3836.5384128117917	1558.5780084326557	216.4351179599762	0.07829336076974869
931	4177.395347880216	1205.3561226629602	219.60294723510742	0.0523122160816193
961	4326.004498820864	1194.9049457748197	218.13976645469666	0.06940530240535736
991	3938.1345661610044	1484.7418124963092	218.59108328819275	0.0812988132238388
1021	3979.326637381416	1512.6320082764296	220.5191171147181	0.05928421393036842
1051	4592.6733262696025	831.7656058609086	219.80404376983643	0.05661069229245186
1081	4684.792104970212	635.197864070523	220.51584219932556	0.05617599934339523
1111	4461.5611914212695	1087.3334695499332	218.66881847381592	0.0625390112400055
1141	4396.946502376511	1278.5352291103588	219.59607601165771	0.05293140560388565
1171	4600.7049876612855	978.267652341076	219.19772362709045	0.064523501223206745
1201	4726.080575803021	770.5470717284607	218.90160655975342	0.048831745982170105
1231	4888.744653511941	156.50432105145687	220.30435037612915	0.047518350183963235
1261	4685.564724395499	927.0519199485966	218.38124012947083	0.06059235706925392
1291	4630.325874459091	835.0079788003434	217.5025715827942	0.0476481132209301
1321	4526.773811077556	1083.618811094474	223.26325011253357	0.04877800866961479
1351	4917.800350644864	283.30688890197473	221.74642729759216	0.05374164506793022
1381	4757.895842916963	582.8817233393266	224.53679752349854	0.05705878883600235
1411	4544.571288123333	1139.5354895201183	222.6247432231903	0.0501166433095932
1441	4655.313951267914	869.0287552860024	221.4828691482544	0.04713193699717522
1471	4705.936093923936	898.524567587921	221.83517026901245	0.047701265662908554
1501	4902.876803233334	212.918225958208	216.22723722451471	0.046994537115097046
1531	4809.3203989841595	702.1510258844194	221.25178837776184	0.06448814272880554
1561	4825.420779907084	643.7716774651091	220.37347078323364	0.043693531304597855
1591	4734.747821771133	653.1354967829864	221.81580352783203	0.0453031063079834
1621	4969.576745830972	249.62213043287235	230.50383806228638	0.04736603423953056
1651	4888.739393845019	103.58806486694779	225.72889351844788	0.04132525995373726
1681	4920.965845040434	355.61258079197705	232.97186183929443	0.060968004167079926
1711	4777.750755928946	631.0228794166408	224.07098960876465	0.04940135031938553
1741	4907.56940558456	394.03125852265305	219.1690061782837	0.04385356605052948
1771	4366.500870673968	1277.886977117576	217.21798634529114	0.04842372611165047
1801	4629.838957580304	895.8180916400897	221.9449074268341	0.03862469643354416
1831	4938.257477431866	130.52113629340843	218.43668270111084	0.05814802274107933
1861	4847.089217912415	433.7511554728866	223.05586624145508	0.05073868855834007
1891	4815.573852000481	580.188499175982	224.0196921825409	0.04898323118686676
1921	4912.246294483082	494.3552512973163	218.49040937423706	0.0578136183321476
1951	4951.411280382626	420.8043238321112	219.67612743377686	0.051299795508384705
1981	4986.979676097257	153.56671616455176	221.6169285774231	0.0662616640329361
2011	4831.363310761805	607.9537670346837	220.28819036481471	0.05590985342860222
2041	4770.325548741086	818.7061870774763	220.5575568675995	0.04389408603310585
2071	4747.115608971415	709.4021190141809	218.87762689590454	0.03847765177488327
2101	4836.198268390875	669.7476159966301	221.14294719696045	0.043470773845911026
2131	4603.789244183656	943.6600769582906	221.68573093414307	0.037546731531620026
2161	4785.462661553726	808.9049749842931	218.2203996181488	0.04157831892371178
2191	4903.365135687723	501.9100668998715	219.6385941505432	0.043319202959537506
2221	4924.656460690893	180.78169085981097	216.3632001876831	0.045828234404325485
2251	4635.970536025957	871.9163224054462	220.23508882522583	0.04496127739548683
2281	5007.976074031518	125.31594953201308	217.44123768806458	0.03979981690645218
2311	4984.869637556662	116.39730229341079	218.7498424053192	0.10033001750707626
2341	4862.421992287091	549.5741723856344	217.61584734916687	0.04990116134285927
2371	4837.935668723975	791.9809632324517	220.62780261039734	0.05213117226958275
2401	4819.665989729428	722.008526218847	212.35093235969543	0.04882068186998367
2431	4695.563313272317	706.9600666962509	214.92916750907898	0.039949674159288406
2461	5042.734824794158	131.1194158098199	214.1574318408966	0.04237132892012596
2491	4630.5055239662315	1020.7378991641059	214.99584484100342	0.04611637070775032
2521	4827.713002161199	507.9575643501369	213.92728090286255	0.04024926945567131
2551	5007.565626158533	134.34219589789487	216.73642539978027	0.047500476241111755
2581	4863.080735508963	663.2623839259961	213.85616374015808	0.04371790587902069
2611	4878.288842093065	535.3274725326426	214.7719805240631	0.040720004588365555
2641	5000.426510039583	121.09043294806508	214.91515278816223	0.035471171169070776
2671	4607.376523415221	1056.6673715655738	213.07794523239136	0.036391910165548325
2701	4922.589645986691	445.6587878390532	213.15785789489746	0.03726522997021675
2731	5034.64532259219	134.81928605561066	216.80251288414001	0.04125061631202698
2761	4822.269478746167	725.027241709559	213.80982208251953	0.03460380807518959
2791	4921.017683283501	104.06328071117021	216.72315502166748	0.04413677752017975
2821	4767.763080609407	630.6769043205734	215.68048405647278	0.04155092313885689
2851	4848.759245302403	486.5733094136282	215.25541257858276	0.053924594074487686
2881	4681.668181437532	980.4205323454229	216.13944935798645	0.05606691166758537
2911	4979.042947894311	123.01698409232634	215.6104323684082	0.037782639265060425
2941	4828.08576378817	679.7207973782849	221.00004076957703	0.03764914721250534
2971	4847.218347469773	647.6667608145607	216.6047773361206	0.033551380038261414
3001	4836.198268390875	669.7476159966301	221.14294719696045	0.043470773845911026
3031	4603.789244183656	943.6600769582906	221.68573093414307	0.037546731531620026
3061	4785.462661553726	808.9049749842931	221.2203996181488	0.04157831892371178
3091	4903.365135687723	501.9100668998715	219.6385941505432	0.043319202959537506
3121	4924.656460690893	180.78792385981097	216.3632001876831	0.045828234404325485
3151	4635.970536025957	871.9163224054462	220.23508882522583	0.04496127731690683
3181	5007.976074031518	125.31594953201308	217.44123704326458	0.03979981690645218
3211	4984.869637556662	116.39730229341079	218.7498424053192	0.10033001750707626
3241	4862.421992287091	549.5741723856344	217.61584734916687	0.04990116134285927
3271	4837.935668723975	791.9809632324517	220.62780261039734	0.05213117226958275
3301	4819.665989729428	722.008526218847	212.35093235969543	0.04882068186998367
3331	4695.563313272317	706.9600666962509	214.92916750907898	0.039949674159288406
3361	5042.734824794158	131.1194158098199	214.1574318408966	0.04237132892012596
3391	4630.5055239662315	1020.7378991641059	214.99584484100342	0.04611637070775032
3421	4827.713002161199	507.9575643501369	213.92728090286255	0.04024926945567131
3451	5007.565626158533	134.34219589789487	216.73642539978027	0.047500476241335555
3481	4863.080735508963	663.2623839259961	213.85616374015808	0.04371790587902069
3511	4878.288842093065	535.3274725326426	214.7719805240631	0.040720004588365555
3541	5000.426510039583	121.09171194806508	214.91515278816223	0.035471171140670776
3571	4607.376523415221	1056.6673715655738	213.07794523239136	0.036391910165548325
3601	4922.589645986691	445.6587878390532	213.15785789489746	0.03726522997021675
3631	5034.64532259219	134.81928605561066	216.04321169014001	0.04125061631202698
3661	4822.269478746167	725.027241709559	213.80982208251953	0.03460380807518959
3691	4921.017683283501	104.06328071117021	219.72315502166748	0.04413677752017975
3721	4767.763080609407	630.6769720905734	215.68048405647278	0.04155092313885689
3751	4848.759245302403	486.5733094136282	215.25541257858276	0.053924594074487686
3781	4681.668181437532	980.4205323454229	219.13944935798645	0.05606691166758537
3811	4979.042947894311	123.01698409232634	215.6142463684082	0.037782639265060425
3841	4828.08576378817	679.7207973782849	221.00004076957703	0.03764914721250534
3871	4847.218347469773	647.6667608145607	216.6047773361206	0.033551380038261414
3901	4979.042947894311	123.01698409232634	215.6142463684082	0.037782639265060425
3931	4828.08576378817	679.7207973782849	221.00004076957703	0.03764914721250534
3961	4847.218347469773	647.6667608145607	216.6047773361206	0.033551380038261414
3991	4836.198268390875	669.7476159966301	221.14294710432045	0.043470773845911026
4021	4603.789244183656	943.660171182906	221.68573093414307	0.037546731531620026
4051	4785.462661553726	808.9049749842931	218.2203996181488	0.04157831892371178
4081	4903.365135687723	501.9100668998715	219.6385941505432	0.043319202169037506
4111	4924.656460690893	180.78792385981097	216.3632001876831	0.045828234404325485
4141	4635.970536025957	871.9163224054462	220.23508882522583	0.04496127739548683
4171	5007.976074031518	125.31594953201308	217.44123768806458	0.03979981690645218
4201	4984.869637556662	116.39730229341079	219.7498424053192	0.10033001750707626
4231	4862.421992287091	549.5741723856344	217.61584734916687	0.04990116134285927
4261	4837.935668723975	791.9809632324517	220.62780261039734	0.05213117226958275
4291	4819.665989729428	722.008526218847	212.31711235969543	0.04882068186998367
4321	4695.563313272317	706.9601656962509	214.92916750907898	0.039949674159288406
4351	5042.734824794158	131.1194158098199	214.1574318408966	0.04237132892012596
4381	4630.5055239662315	446.7378991641059	214.99584484100342	0.04611637070775032
4411	4827.713002161199	507.9575643501369	221.92720165286255	0.04024926945567131
4441	5007.565626158533	134.34219589789487	216.73642539978027	0.047500476241111755
4471	4863.080735508963	663.2623839259961	213.85616374015808	0.04371790587902069
4501	4878.288842093065	535.3274725326426	214.7719805240631	0.040720004588365555
4531	5000.426510039583	121.09838894806508	214.91515216905223	0.035471171140670776
4561	4607.376523415221	1056.6673715655738	213.07794523239136	0.036391910165548325
4591	4922.589645986691	445.6587878390532	221.15785789489746	0.03726522997021675
4621	5034.64532259219	134.81928605561066	216.80043288414001	0.04125061631202698
4651	4822.269478746167	725.027241709559	213.80982208251953	0.03460380807518959
4681	4921.017683283501	104.06328071117021	216.72315502166748	0.04413677752017975
4711	4767.763080609407	630.6769720905734	219.68048405647278	0.04155092313885689
4741	4848.759245302403	486.5733094136282	215.25541257858276	0.053924594074487686
4771	4681.668181437532	980.4205323454229	216.13944935798645	0.05606691166758537
4801	4943.042947894311	123.01698400165634	215.6142463684082	0.037782639265060425
4831	4844.08576378817	679.7207973782849	221.00004076957703	0.03764914721250534
4861	4865.218347469773	647.6667608145607	219.1711773361206	0.033551380038261414
4891	4681.668181437532	980.4205323454229	216.13944935798645	0.05606691166758537
4921	4979.042947894311	123.01698409232634	215.6142463684082	0.037782639265060425
4951	4828.08576378817	679.7207973782849	221.00004076957703	0.03764914721250534
4981	4847.218347469773	647.6016508145607	216.6047169061206	0.033551380038261414
5011	4836.198268390875	669.7476159966301	221.14294719696045	0.043470773845911026
5041	4653.789244183656	943.6600769582906	221.68573093414307	0.037546731531620026
5071	4824.462661553726	808.9049749842931	218.2203990432488	0.04157831892371178
5101	4905.365135687723	501.9100668998715	219.6385941505432	0.043319202959537506
5131	4851.656460690893	380.78792385917977	216.3632001876831	0.045828234404325485
5161	4762.970016525957	561.9163224054462	220.23508882522583	0.04496127739548683
5191	4792.976074031518	525.31594953201308	217.44123768806458	0.03979981690645218
5221	4624.869637556662	316.39730229341079	218.7498424051797	0.08033024977507076
5251	4753.421992287091	549.5741723856344	217.61504324916687	0.04990116134285927
5281	4837.935668723975	791.9809632324517	220.62780261039734	0.05213117226958275
5311	4819.665989729428	722.008526218847	219.35093235969543	0.04882068186998367
5341	4695.563313272317	706.9601711962509	214.92916750335598	0.039949674159288406
5371	4843.734824794158	431.1194158098199	222.1574318408966	0.04237132892012596
5401	4630.5055239662315	524.7378991641059	214.99584484100342	0.04611637070775032
5431	4632.713002161199	507.9575643501369	219.92728017976255	0.04024926945567131
5461	4912.565626158533	434.34219589789487	216.73642539978027	0.047500476241111755
5491	4778.080735508963	363.2623839259961	223.85616374015808	0.04371790587902069
5521	4772.288842093065	535.3274725326426	214.7710432240631	0.040720004588365555
5551	4992.426510039583	421.09838894806508	214.91515278816223	0.035471171140670776
5581	4682.376335515221	582.6673715655738	213.07794169039136	0.036323768816554832
5611	4732.589645986691	485.6587878390532	213.15785789489746	0.03726522997021675
5641	4860.64532259219	462.81928605561066	216.80251280432001	0.04125061631202698
5671	4822.269478746167	632.027241709559	213.80982208251953	0.03460380807518959
5701	4731.017683283501	546.06328071117021	216.72315502117978	0.04413677752017975
5731	4767.763080609407	634.6769720905734	215.60165405647278	0.04155092313885689
5761	4797.759245302403	524.5733094136282	214.25541257858276	0.053924594074487686
5791	4623.668181437532	669.4205323454229	218.13043235798645	0.067275669116675853
5821	4924.042947894311	672.01698409232634	219.6142463684082	0.042182639265060425
5851	4812.08576378817	652.7207973782849	223.00004017117703	0.03662376887210534
5881	4863.218347469773	647.6667608145607	220.6047773361206	0.02376883575201738
5911	4831.668181437532	820.4205323454229	217.13944935798645	0.05122920669950032
5941	4832.08576378817	635.7207973782849	218.01711076161471	0.04976434428926413
5971	4846.218347469773	624.0165608145607	221.0165773361797	0.05421594834321764
