# Supplementary material for: Offline prompt reinforcement learning method based on feature extraction
Source: PeerJ Comput Sci. 2025 Jan 2;11:e2490. doi: 10.7717/peerj-cs.2490 (PMC11784719; doi:10.7717/peerj-cs.2490)
Supplement: Supplemental Information 2 [file peerj-cs-11-2490-s002.zip › experimental_results/result/halfcheetah_medium_bc.txt]

iter	time/training	evaluation/target_12000_return_mean	evaluation/target_12000_return_std	time/evaluation	training/train_loss_mean	training/train_loss_std
0	23.870165586471558	-4.711730177789386	0.6423502053971124	108.02823209762573	0.6177438070376714	0.019952613461238503
1	22.078827142715454	-18.874753331574105	0.6784441948056511	108.2672872543335	0.554553846915563	0.03555073636286152
2	23.855363845825195	-51.16244746503583	0.6175275143813549	113.69761180877686	0.4056921800971031	0.05281254473598704
3	21.469538688659668	-62.833207001097705	0.6554492256540299	107.11656403541565	0.2862895880142848	0.027997022910706423
4	21.336121559143066	-64.20322794406351	0.6309653509614288	110.26499962806702	0.24926985134681065	0.02602090630069002
5	21.357019662857056	-71.93839439448104	0.6384684855974231	109.34812426567078	0.2244727147122224	0.023787304789064528
6	22.94043803215027	-75.2280874234091	0.6961918510593156	109.4688549041748	0.1976512762904167	0.02157222147601449
7	21.58833384513855	-96.08488767812425	0.6557612418222081	110.13827419281006	0.1824834666152795	0.02120718465780527
8	22.934102535247803	-91.82004552554683	0.7649396651650359	110.1854465007782	0.16507663031419118	0.020499801405023294
9	21.59847593307495	-108.29304700174082	0.8202065683525173	108.05830097198486	0.15187294515470665	0.017795511566415838
10	22.161004543304443	-94.1750980341103	0.9785217403312532	110.57025265693665	0.14452396805087725	0.01928749160052471
11	22.175321340560913	-98.4483861407327	1.2007161592077855	109.9849762916565	0.13427252769470216	0.01927435691931049
12	22.54525089263916	-98.91325393049861	1.0744645318735069	110.59156322479248	0.12690932186941306	0.017121447827045434
13	22.256341457366943	-98.09450264766761	1.033396997933502	108.85116934776306	0.12237772251168887	0.017613491921311637
14	22.76784372329712	-85.31343973205531	115.90513967168798	110.30740666389465	0.11614375859498978	0.01749655706129377
15	21.649734020233154	-94.13935027216758	1.371065992727377	107.53664779663086	0.11170296547313531	0.015122867955426866
16	22.167489051818848	-85.21015251033292	1.7425951146553598	111.64652466773987	0.10885723849137624	0.015663052921586335
17	21.845848321914673	-82.89617910220893	1.2295628807212642	110.18572735786438	0.10473309228817622	0.014231813098620037
18	22.24599862098694	-89.51573825398086	1.2740975445322877	111.76106286048889	0.10072265823682149	0.016172121231514465
19	21.17393445968628	-45.35453725744074	38.90260020919834	108.25141882896423	0.09671262634297212	0.015159906022267572
20	22.042509078979492	-83.11959746734077	1.4965888205678337	111.46959161758423	0.09435332735379537	0.01451438767957395
21	21.503402709960938	-52.150358436803565	22.39464100911363	107.19516324996948	0.09124946682403486	0.013470579674105731
22	21.124347925186157	-30.699305851872218	142.9123268115533	114.68804168701172	0.08745272472500801	0.012827172418615237
23	22.36624550819397	155.10942142836035	189.4488067501028	111.23093914985657	0.08736722486714522	0.013789708009249562
24	21.673606872558594	55.06551337944416	174.6206478375541	107.55482339859009	0.08282289435466131	0.012223836769766424
25	21.810018301010132	-74.4261718757456	154.030043034624995	112.78482961654663	0.08278747543692588	0.012538003533665692
26	21.277396202087402	19.72219437904325	167.3017345385573	107.51633858680725	0.08034495741128922	0.01261690614437675
27	22.257513284683228	-76.43568342164828	111.266051398109342	138.89025378227234	0.07824474632740021	0.01188637228167807
28	21.729399919509888	113.88681530797994	794.2190121090816	106.47939491271973	0.07599192578345537	0.011787297520852183
29	21.311220407485962	-27.15252627362333	480.5188785220415	107.21957445144653	0.07544109787791968	0.013430169993110433
30	22.296231269836426	94.02357023637867	818.5811220779603	107.67289710044861	0.07344077171136935	0.011174678941020552
31	23.58316445350647	768.7708168790616	487.9311823894268	107.11617040634155	0.07140982968111832	0.01191122073569933
32	22.07298493385315	899.6368956837166	899.2776955813756	109.34870195388794	0.07060633768637975	0.011032914979796946
33	21.22558331489563	666.9203641959886	633.8077829008312	107.56798434257507	0.06937175056586663	0.010646960786526586
34	21.942695140838623	245.48530711607705	1184.922051484684	109.64794540405273	0.06773245779176552	0.010547067540470105
35	21.503358125686646	166.23492116550068	1018.4547277681207	108.80669903755188	0.06734189507861932	0.01116412350071815
36	21.438655614852905	-16.657714294465674	167.3743880512327	105.78853344917297	0.0653550565118591	0.01081674405021105
37	22.472134828567505	2271.4163977421986	375.582528253552	116.07329726219177	0.06463902349273364	0.010512086742416155
38	21.825910091400146	663.1435820862691	662.451003511744	116.57047390937805	0.06399697937071323	0.01060063305653997
39	22.824584007263184	2477.7899274367055	373.0980976611977	108.31149482727051	0.06227881245315075	0.010614168767377953
40	21.933478355407715	1315.4131310128807	218.5117963093603	109.22527074813843	0.06265701993058125	0.01052149504186609
41	21.385860919952393	2659.9034605454276	419.822607567772	105.10828423500061	0.06165869083255529	0.010575962965241591
42	21.83889889717102	2811.34379679997	415.1229404810065	108.09672784805298	0.060892350176970166	0.010162346077695684
43	21.64169692993164	3423.2503902302306	2104.0354354895435	109.93930959701538	0.059860493925710516	0.009545859002589896
44	22.144541025161743	4053.880161922899	691.5354529874587	106.62407493591309	0.05985600898663203	0.010205677696425924
45	22.066917657852173	4105.971571998465	657.502125448401	109.96526789665222	0.058026534331341584	0.010286141947060666
46	21.24053192138672	4256.410055725591	674.5163503466988	109.14936804771423	0.05777074206620455	0.009885253397612566
47	21.756258726119995	4310.127348465198	1492.2301151042457	113.9124219417572	0.05826866010824839	0.009799283283618366
48	21.46754479408264	4277.738862508467	1626.852518308941	107.77969574928284	0.05678765840828419	0.009569092294299229
49	22.436525344848633	4623.099152071448	981.1069458341451	106.82709670066833	0.05705062954376141	0.009964298065932808
50	21.149949073791504	4653.587801153413	974.1716704926258	115.67799711227417	0.05615729056298733	0.009446603951633012
51	22.852433443069458	3736.4490168342177	918.1584725675445	109.47919845581055	0.05574134098986785	0.009677035528298057
52	21.310238122940063	3470.103791511767	2104.5324675561137	108.11100721359253	0.055277075096964834	0.008828731111117755
53	21.468442916870117	4248.871305815752	670.3763534781524	110.79839372634888	0.054840968201557795	0.00964492779768579
54	21.15525984764099	4633.494920249792	1367.1433726037371	110.73009467124939	0.05521604082236687	0.009467388290657115
55	23.016337871551514	4471.599847546361	1426.8770649813603	107.68995881080627	0.054448677003383635	0.009213153569519
56	21.56212091445923	4236.61169009474	611.2359743768657	108.65478157997131	0.05313057151933511	0.008656007887389745
57	21.79011869430542	4095.1742777211707	1914.6912067729088	110.55554175376892	0.053904526513069866	0.009486152075823984
58	21.24251961708069	4494.004823354368	1586.0426352479026	107.4074547290802	0.0528990696494778	0.008534824482801082
59	21.471518993377686	4792.24763777613	938.013215344507	110.06158566474915	0.05254791987438997	0.00898245949332918
60	21.32711434364319	4854.306563477122	938.9341171626799	105.15805053710938	0.0521298319970568	0.009025010084092028
61	21.21862292289734	4707.0364703332625	992.2960094813865	107.4822952747345	0.051382045969367025	0.008719090605644934
62	21.371933460235596	4399.679236893791	1597.1228492824541	110.28919911384583	0.05242122694849968	0.008690665683830232
63	22.56013035774231	4624.875434157138	1309.1931037978582	107.21477222442627	0.05176497768610716	0.009047966945296752
64	21.559112310409546	4848.887988996887	847.9987192602684	108.16102695465088	0.0506196516379714	0.008640933209605578
65	21.64910650253296	4800.183160854382	842.4930554174229	107.14851832389832	0.05103971946984529	0.008736720263512394
66	21.681605339050293	4354.417421726592	659.8593505323267	109.7238380908966	0.050487659374872845	0.008956114958897239
67	22.40416693687439	4842.742177328097	950.3661786640016	109.16196799278259	0.049738843267162644	0.008982709042994393
68	21.018466234207153	4907.330246535453	626.6631588735358	105.94484281539917	0.04980127363155285	0.00844560751081613
69	21.190741539001465	4875.092661730459	662.4836308525381	104.60994338989258	0.048979129722962776	0.008266803554669792
70	21.225019693374634	4648.839110764017	293.1675900724156	108.04470586776733	0.04961349815130234	0.009238266931871911
71	22.18333673477173	4741.18088152317	1155.212818870746	107.48204636573792	0.049254917167127134	0.008478837464690506
72	23.433788299560547	4681.328991439471	1247.1910403751313	109.25083136558533	0.04983596134930849	0.008665404392797678
73	21.179797172546387	4510.609984682262	1386.2567393979625	105.32611441612244	0.048771886179844536	0.008309759981651472
74	21.58900237083435	4879.079782275043	730.5492393051964	108.08331990242004	0.04859045863772432	0.008773372614005822
75	22.75585913658142	4605.050884278387	163.835138619419	107.87482452392578	0.04936898861080408	0.00884501746505157
76	22.332696437835693	5055.49100645105	470.6683701744128	106.6374843120575	0.047922277860343455	0.008591355058107437
77	23.442391395568848	4864.623845100154	820.0598816242408	109.83150458335876	0.049289322743813195	0.008754727814418701
78	22.18333387374878	4683.900565072426	1087.0362212435123	109.49431276321411	0.04836616352200508	0.008233057881695913
79	21.784079551696777	5022.850449606392	340.02005178635505	104.96481680870056	0.04732730985929569	0.00791767423234905
80	21.053340196609497	4977.333094040546	572.2782498877682	105.40109992027283	0.04754225956896941	0.008296383771656032
81	21.353997468948364	4711.792036023765	946.0976498007469	106.85182452201843	0.04779852882027626	0.007399523186315735
82	22.308791875839233	4676.348720606591	184.148114145001	110.90579557418823	0.04721435821925601	0.007791333761273348
83	23.967357873916626	4942.885407754665	527.4120042932069	108.598961353302	0.046514691909154256	0.008015769412834104
84	21.765491008758545	4939.840575715667	536.848316587152	107.27378678321838	0.04754426715274652	0.008768559352490577
85	21.20171809196472	4927.955902302182	742.9557831996393	112.89334511756897	0.04517484957973162	0.007539802959026187
86	21.37396764755249	4931.173009319413	710.5781653204492	110.27188301086426	0.04614449239646395	0.008033789471089639
87	27.47764253616333	4989.446742486164	631.6184543253889	111.74656057357788	0.04607618216425181	0.008334397284815243
88	21.681614875793457	4905.41012117531	726.5598876813086	115.53768467903137	0.046666518139342465	0.00808527049300989
89	21.83491849899292	4771.190974500097	797.8364289862194	109.07263135910034	0.04583193661645055	0.008037400800177374
90	21.628817081451416	4969.069904372259	235.93680663335707	106.96281671524048	0.04664468408251802	0.008286930059143464
91	22.283973455429077	4988.102266837656	486.89105734564697	111.62527060508728	0.04617864451681574	0.007467418873733337
92	24.859055280685425	4796.851528862429	822.6168357501663	109.34023022651672	0.04528642308587829	0.007611507584102171
93	22.32188844680786	4938.361627302754	371.256614320035	107.57504916191101	0.045335628843555846	0.007658484407503323
94	22.319116830825806	4908.049118734363	534.6556748785448	113.74779677391052	0.046405898351222274	0.008708690770894128
95	23.288182497024536	4522.575378893254	313.5488380914346	110.63584685325623	0.04593580889205138	0.008170057757669857
96	22.305574893951416	4851.774195252472	737.3666546394037	110.73674774169922	0.045392932432393236	0.007563076827833584
97	24.87751340866089	5010.418426852577	427.52765036359057	108.8324224948883	0.044926218328376614	0.007490121724837639
98	22.56526279449463	4968.610678886826	418.95621138528185	109.3621416091919	0.04448791767160098	0.006923127610630854
99	22.59165120124817	4972.393409238019	414.329856568619	109.32794737815857	0.04472128904114167	0.007778646234343145
100	21.445600271224976	4823.041441253346	825.412626671061	109.63613891601562	0.045630001053214075	0.008406084469132099
101	21.610915422439575	4873.702993189518	510.4346245457133	108.52940583229065	0.04461048583810528	0.008063095354419438
102	22.64343285560608	4884.334617479686	676.5825715120058	108.1738805770874	0.0442638906215628	0.007594663937839777
103	21.310229778289795	4854.398483380483	794.1677305047614	108.59498143196106	0.04479434539253513	0.007753778887232618
104	22.568670749664307	4891.813049862783	697.3127733489805	109.19287323951721	0.04377514936029911	0.0073198050673328316
105	21.432667016983032	4778.6775415440525	853.8607888075791	118.82499408721924	0.04382929896314939	0.0074644715751272
106	21.20760941505432	4864.930255703566	838.4258535292985	107.05680441856384	0.04440093927706281	0.0071614910678467845
107	23.477157592773438	4802.725218929674	1017.6827643083044	107.83533096313477	0.044228945163389044	0.007590569784568922
108	24.12641716003418	5019.877409890879	442.5768432827041	109.58774900436401	0.044202350390454136	0.007075013113804409
109	21.567112684249878	4814.810531589299	861.0699673189051	107.63115119934082	0.04390797511364023	0.007939614673220949
110	21.31522274017334	5078.795871459692	224.11243555877064	105.98806977272034	0.04330828017865618	0.007890645851107327
111	21.17212963104248	4793.964365223637	936.9996655587885	105.74175667762756	0.04348716919620832	0.007902355085639324
112	23.350165128707886	4795.818744600894	853.5000009387966	116.05595922470093	0.04343489080667496	0.0075603432291598445
113	21.395271062850952	4966.8651219250505	405.082762538822	105.60865426063538	0.04371713002522786	0.007732308167483276
114	21.222585678100586	4937.779599947808	565.7330778165111	108.94496059417725	0.04340671539927522	0.00729534591443489
115	21.38789463043213	4931.290042968308	512.5635747620646	107.10218787193298	0.04391501644005378	0.007320979583969664
116	21.498390197753906	4964.330370436806	445.57587236048414	111.9392261505127	0.042865732585390406	0.00829518883958084
117	21.9792582988739	4944.914959822069	621.7619804780004	108.84515523910522	0.04353659653415282	0.0075747278082784215
118	21.32017230987549	4837.993615425322	842.0053517116089	108.43548607826233	0.042328768422206245	0.0071365091051947774
119	21.617831230163574	4970.395386763587	396.0402185837528	111.68742156028748	0.04287129076818625	0.00756086866139002
120	21.3022940158844	5033.602172675808	352.48070537239846	109.31779265403748	0.04271042286107937	0.007132293954775281
121	21.326160669326782	4721.825201107539	903.3307011360642	107.11471462249756	0.04209098441526294	0.0074095680727811605
122	23.339166164398193	4772.874256319879	885.1795843818038	106.93018651008606	0.042830529529601334	0.007526202662395297
123	22.563726663589478	4992.3645693961225	138.93155686173571	107.13544368743896	0.04245363891745607	0.007262494286821978
124	21.684777975082397	4876.957048905748	697.3700474371685	108.75724649429321	0.04268681264171998	0.0075391926862916235
125	21.80140972137451	4934.781303495272	685.4673047910915	107.03227162361145	0.04280711593106389	0.007808394798612687
126	21.634600162506104	4989.7345249050595	412.9521772122013	106.46713876724243	0.043187967725098135	0.007967964611879338
127	22.564839839935303	4850.575131568695	820.9533544178826	109.52461743354797	0.042273428235203026	0.007014013050560137
128	21.316216945648193	4821.4509697922	887.3853344960511	108.86896681785583	0.04111432899410526	0.006784361717953487
129	22.97895646095276	4975.465749919283	347.9180017748451	107.92299318313599	0.04184973782549302	0.007669863580951727
130	21.79917597770691	4903.099566626678	704.9633463660329	106.74990463256836	0.04237374078482389	0.007377699822423295
131	22.62242817878723	4927.937771941701	623.1124257207316	109.92809772491455	0.041146826613694426	0.007375159302820889
132	22.404399633407593	4982.959951342864	683.3333941570139	108.37082839012146	0.041794851832091806	0.007263296636189166
133	24.306138515472412	4852.4689336540105	700.5414137055076	106.00823283195496	0.04222741934781273	0.007439668561701145
134	21.418111324310303	4909.429292238646	533.1251331987527	108.2397940158844	0.041744454459597666	0.006880312807883974
135	21.279351711273193	5012.216281539286	107.29198635820941	106.12232279777527	0.041409481776257355	0.007110543685957035
136	21.566071033477783	4727.410514814416	819.6442874339381	105.88039684295654	0.041505842426170905	0.006981279113032588
137	21.317214488983154	4804.28426058502	700.6699458402198	113.23233151435852	0.041136959021290144	0.006628803039172667
138	22.167317390441895	4973.138832260075	469.4792917903724	108.78508520126343	0.04101403618852297	0.006284348013997496
139	21.758262157440186	4824.81069873646	851.9632805365777	106.4734046459198	0.04141661737735073	0.00733164913597853
140	21.952383756637573	4903.1949572580625	466.9003032249567	106.28042531013489	0.041500614968438945	0.0071776979892182995
141	21.305442571640015	4867.832256960119	829.984498923612	112.82033276557922	0.04173358543465535	0.00775198047647517
142	21.24345374107361	4795.387356904592	873.2887083169679	108.09593868255615	0.041443335035194956	0.006739703810160422
143	20.99858593940735	4871.74473463206	694.7436609161192	106.7334144115448	0.041352329719811676	0.007421129911935467
144	21.4385666847229	4848.460470708899	696.9902285119559	103.14004230499268	0.04120209915563464	0.00683015872699959
145	20.883057594299316	4886.642794705064	615.043851848517	107.8430745601654	0.04136658883964022	0.006792705623822471
146	21.108940362930298	4887.834253062218	578.377279135913	105.8330991268158	0.041316731882592043	0.007367272084233039
147	21.365872859954834	4859.9532206079	685.0426772491717	107.7106704711914	0.040981831519554056	0.007319499700669175
148	21.790979385375977	4874.92247608945	559.6131535567363	104.62042832374573	0.04155809774373968	0.007113590865274362
149	21.261393070220947	4687.651863931336	943.1395704926072	106.30935597419739	0.04042533210168282	0.007096519380893369
150	23.518434286117554	4803.178751767187	739.9907660802146	108.36301016807556	0.0407762053112189	0.007423713402617197
151	21.067273139953613	4911.26136165123	673.4926138549243	108.35807490348816	0.04161751890555024	0.007466684803735058
152	21.54019522666931	4833.712864304104	687.1891248252776	112.74304461479187	0.04048147579655051	0.006856445604100435
153	21.33607792854309	4934.898502692863	526.6213651456904	105.02121949195862	0.04105212077498436	0.0068643952140966325
154	23.928414821624756	4903.2555824877245	691.5415354849721	104.61236143112183	0.04035782334705194	0.007340801657144816
155	22.015968799591064	4932.984487526297	401.9236982111747	104.02848792076111	0.04091831921289364	0.006752479759364746
156	21.555086135864258	4973.258311039577	278.59329962601333	108.96027374267578	0.04024045029655099	0.006475506286353248
157	21.071228742599487	4872.455775584384	675.9415561372197	109.26214361190796	0.040966352572043736	0.007133689079883937
158	20.909939765930176	4947.817732547114	417.96505451677007	107.67061567306519	0.04086503329997261	0.006895923381575161
159	21.659682035446167	4970.78755114111	469.23643529821396	105.81510782241821	0.040586963842312494	0.006569390013767538
160	21.78505802154541	4983.345747740693	175.877087499633	110.69072723388672	0.040374362332125505	0.006969382571046982
161	21.645645141601562	4828.122652051741	749.5862999900307	109.67130613327026	0.0403803480664889	0.006991057579140251
162	21.683757305145264	4775.738310687935	854.3093384381665	114.77152132987976	0.04022364553064108	0.007352498391846595
163	21.272366523742676	4900.23799166682	514.4740481629061	108.98029851913452	0.040321183428168296	0.0067250907480294895
164	21.146839380264282	5016.171736044887	240.429441249748	108.19179654121399	0.04028796276077628	0.007919512437782763
165	21.125002145767212	4719.203718809596	900.2760958125347	106.4909188747406	0.04006493223210176	0.006636548890704573
166	21.06624460220337	4981.365123981907	254.49861088635203	106.88550472259521	0.040354494092365106	0.007047499470085795
167	21.35596752166748	4953.722094654943	513.5152971606724	108.94531393051147	0.03978151634335518	0.006475359920498678
168	21.505351305007935	4804.924491338746	854.7402658642591	110.26572799682617	0.039775106913099684	0.006459568096911887
169	21.294713497161865	4875.985968963545	776.3538873748507	106.0070230960846	0.040100847830375035	0.00674961799503042
170	21.2407968044281	4907.919184990815	596.8128124440846	107.72195959091187	0.0399927824921906	0.0063213881219802695
171	21.394806146621704	4792.251324091027	846.9158518675338	107.65802550315857	0.039991904217749834	0.006707482265483926
172	22.065784215927124	4898.452012000024	534.5890302918606	107.22988104820251	0.04034901317829887	0.006913945382395353
173	21.092132091522217	4903.817163568951	625.7917622941033	103.82306575775146	0.039906459090610344	0.0068253958807211745
174	21.55014181137085	4902.58376533431	722.0053321126304	108.33418130874634	0.03935710083693266	0.0064995532198009465
175	21.76014494895935	4962.184090099834	425.52570769432396	103.20178031921387	0.04021664137641589	0.006838889724525078
176	20.912882328033447	4871.524830202984	753.1751828298645	105.17713689804077	0.03946997540692488	0.006920519585477787
177	22.181370973587036	5014.551337792311	381.25816362761896	111.4151656627655	0.03933229858676592	0.0065647727541867885
178	21.715351104736328	5003.538826210986	516.193026953947	107.59555792808533	0.03916691642875473	0.006791353687142376
179	24.583699226379395	4802.092928839615	767.4502809855088	104.84631633758545	0.0400910218556722	0.0070318233048485695
180	21.290549516677856	4991.93520895341	465.9779577099457	104.79081082344055	0.03991351556032896	0.006647486776549972
181	21.15091586112976	4984.28370272897	529.6420527163629	105.84249448776245	0.03925548565884431	0.00685580601698579
182	21.52616834640503	4918.682016870117	570.424269943976	109.51968908309937	0.039473705937465034	0.007163877158975092
183	21.13196849822998	4927.4135616977155	449.57849570035484	109.2449700832367	0.03946237048755089	0.0065668150782946764
184	21.571985006332397	4997.006291065929	381.62641467035013	104.85741376876831	0.039605281800031665	0.006908991665088178
185	21.39680767059326	4986.163099758082	354.62741696679035	107.88517189025879	0.03960734048858285	0.006866163633545057
186	21.916523933410645	4928.247617105264	585.9304898167576	108.2754077911377	0.03951514005661011	0.00683832458589496
187	22.099689722061157	4985.646064453473	215.34129665453753	111.45415925979614	0.039295702998836834	0.006939685146304829
188	21.17012310028076	4935.658130504154	519.838847715443	105.2450156211853	0.03921764152124524	0.006490686823757996
189	20.997536659240723	4968.238992028227	409.63058661605385	105.62178444862366	0.040103099135061104	0.007251897350041924
190	22.07783818244934	4952.461911429752	183.5436420091239	119.69586944580078	0.038651937699566284	0.0066779726029105035
191	22.494997262954712	4921.239685439366	674.6499270364382	109.80799674987793	0.03949099712073803	0.006320290992977127
192	21.270354747772217	4953.476190463183	422.86149766214163	108.36981225013733	0.038392604303856694	0.00721745094369114
193	21.41603922843933	4929.318247823685	464.9292691761591	104.63643050193787	0.038893054655442634	0.0065695823216371935
194	21.083179235458374	4758.592280857224	939.4819999436685	108.12580037117004	0.038973587434738874	0.006899426894208041
195	21.095158100128174	4946.403387023189	570.6637294929525	107.69359874725342	0.03930422812700272	0.006846444439631941
196	21.011718273162842	4913.674438631002	573.3340175076091	105.97007989883423	0.03880709658687313	0.006769605864658071
197	21.150859594345093	4919.162326622548	686.4276843495785	109.87744188308716	0.03905623884871602	0.006626589364736772
198	21.26836133003235	4982.288628812807	143.78381639577105	105.70387625694275	0.03864988267421723	0.007207438156214509
199	21.424670696258545	4990.767984682729	436.69201845859436	106.6086688041687	0.039563278226802744	0.007001346669010013
