# Supplementary material for: Offline prompt reinforcement learning method based on feature extraction
Source: PeerJ Comput Sci. 2025 Jan 2;11:e2490. doi: 10.7717/peerj-cs.2490 (PMC11784719; doi:10.7717/peerj-cs.2490)
Supplement: Supplemental Information 2 [file peerj-cs-11-2490-s002.zip › experimental_results/result/halfcheetah_medium_LSTM.txt]

iter	test-evaluation/halfcheetah_12000_return_mean	test-evaluation/halfcheetah_12000_return_std	time/evaluation	training/action_error
1	-193.00949986251365	50.678298923976236	254.8309621810913	0.9037331938743591
31	-125.34956111593706	12.975790790266853	265.14239168167114	0.6854672431945801
61	-109.95572264256921	2.6063438249244153	254.91958141326904	0.5871593952178955
91	-70.7281986110064	1.6622451571251038	256.58211183547974	0.4939078390598297
121	-71.11885817198657	1.5970043044936915	253.90831780433655	0.32845231890678406
151	-189.52930171471823	1.3891273632981436	259.1513593196869	0.23365315794944763
181	-183.9796331413672	0.9870622658419013	263.85034918785095	0.20982150733470917
211	-162.54481469333672	2.0706351316120033	270.479371547699	0.19678333401679993
241	-101.10938523331912	5.733644857479271	266.4220595359802	0.15030734241008759
271	528.2787358295973	445.6928181858658	267.59760546684265	0.12021784484386444
301	999.833310053573	609.2371522504926	269.34461212158203	0.12182741612195969
331	1288.1895729348576	784.6630737885873	268.2642786502838	0.17993605136871338
361	1402.252329668214	1028.909900152425	255.43362522125244	0.0929224044084549
391	1728.50138572941	1370.1752516545635	253.60970258712769	0.07708176970481873
421	1597.0202611290779	1328.0974367698998	254.54445266723633	0.06319347769021988
451	2146.9005703751004	1587.0708799934353	257.3252680301666	0.07280513644218445
481	2870.1115952419773	1610.7958299046616	269.82978796958923	0.056017130613327026
511	3240.332808925564	1667.8544627495146	256.9981224536896	0.064882792532444
541	3177.01419183009	1728.6380674774657	253.2426311969757	0.06426253914833069
571	3697.065827077778	1569.623297012766	255.75321555137634	0.05748738348484039
601	4007.7244175382566	1462.9223448957716	251.15849256515503	0.052248917520046234
631	4015.0617857591515	1638.0270974443804	266.11072182655334	0.05978114902973175
661	3766.1102763586714	1762.989611280083	272.75458788871765	0.05413879081606865
691	3231.5375194087974	1869.9100695325264	271.954443693161	0.06430639326572418
721	4044.767856492197	1615.0069879457183	249.26905226707458	0.047818515449762344
751	4429.49365967781	1317.0020200622148	242.64203572273254	0.042995646595954895
781	4658.424248837684	1061.2905647960927	245.16636610031128	0.053654640913009644
811	4026.36974519137	1508.9264564365017	244.2666130065918	0.0520513653755188
841	4902.895241254349	819.7762497589267	251.7061471939087	0.06272923946380615
871	4826.8856755816	744.6407410085028	248.52058458328247	0.0391283854842186
901	4644.660704080633	1104.5706708159025	261.4174382686615	0.056322306394577026
931	4412.326230919243	1424.4702161491155	267.39882349967957	0.034442637115716934
961	4605.436722593404	1190.4489242565792	254.98868775367737	0.0362219512462616
991	4877.6139388992715	752.1506064243754	242.65127325057983	0.040649667382240295
1021	4612.774616983366	1256.3568629570061	244.09229230880737	0.05359341949224472
1051	5064.024784711277	145.45046357274046	253.34698843955994	0.031871747225522995
1081	4858.018609987211	821.873185600029	250.96508193016052	0.05011356621980667
1111	4888.202955860161	804.253167960092	250.39152789115906	0.08939589560031891
1141	4616.476038817442	1243.6138920087997	250.80560493469238	0.051241185516119
1171	4839.418935145742	833.8299454689118	251.9942877292633	0.043442655354738235
1201	5022.362721900916	406.40723680360145	258.42350029945374	0.03288838267326355
1231	4831.401324275361	804.2637764001191	244.16605925559998	0.06774917244911194
1261	4833.91337762786	759.2506283240331	254.31047534942627	0.03771822899580002
1291	4782.9704246072015	762.6684932995777	261.371102809906	0.036494795233011246
1321	4538.233118662435	1163.4749333866273	258.3097105026245	0.04035871475934982
1351	4823.07479067162	817.5847017778766	259.3061492443085	0.03294525668025017
1381	4552.489314207877	1079.514390658847	256.22160291671753	0.03585410490632057
1411	4879.315754800435	774.460664781895	247.82387900352478	0.03425552695989609
1441	4798.760525791035	899.4635082976694	250.44814133644104	0.036136411130428314
1471	4860.62087740835	476.5296281554846	257.39316272735596	0.0360640250146389
1501	4814.399087188377	809.9475772523659	248.52724266052246	0.03286218270659447
1531	4875.560802740534	803.3645008130079	253.4410743713379	0.048302993178367615
1561	4921.012337760589	622.3555323010838	247.66069173812866	0.04205605387687683
1591	4774.592789195572	986.5322424174846	248.86134815216064	0.04064449295401573
1621	4996.564762488522	404.584282928636	250.9605188369751	0.030240440741181374
1651	5020.69165530026	121.1729251696246	242.92350125312805	0.03209475800395012
1681	4895.546662032564	547.0523595763663	250.24882102012634	0.034128811210393906
1711	4916.462658783244	709.6627369556359	249.03100872039795	0.04195713251829147
1741	4702.007909352142	968.6318499244431	251.7066731452942	0.03667893633246422
1771	4823.43298409501	826.7101166730953	247.67772936820984	0.0358404777944088
1801	4819.14259552937	831.0498761274845	248.94684147834778	0.03710523992776871
1831	4846.177110711773	699.5081791628328	241.899493932724	0.028387470170855522
1861	4979.8493359998565	159.31617973597935	250.07623505592346	0.038868825882673264
1891	4901.393811827442	625.4233436547597	252.23138070106506	0.02902313694357872
1921	4981.630468006296	287.9460646745615	251.87764883041382	0.03208304941654205
1951	4875.996180102959	586.4234635408865	258.6055908203125	0.03240332007408142
1981	4955.534323044776	280.23951401937535	273.90791058540344	0.03164944052696228
2011	5045.837945421164	121.64817886089844	270.4043118953705	0.043116725981235504
2041	4965.844490635439	402.53697811058436	258.513352394104	0.04706454649567604
2071	4931.63454159268	507.1581338453955	253.67903447151184	0.037978023290634155
2101	4925.576360528203	599.0564632372547	253.3205120563507	0.033354442566633224
2131	4954.875692250295	308.7213494752686	264.4113733768463	0.033180370926856995
2161	4926.186147311947	608.585822844695	242.78308939933777	0.026142427697777748
2191	4974.878525849915	497.414252466562	238.84259247779846	0.02898191101849079
2221	5017.36880621826	389.3282811605668	254.96357893943787	0.028590911999344826
2251	4808.643791144878	891.4620169106848	260.9317116737366	0.026949387043714523
2281	5035.7514919234	142.26493068303645	248.59205603599548	0.06136496737599373
2311	4878.563527443965	748.3096505814162	245.90655779838562	0.032735325396060944
2341	4990.632082182485	337.6840817142876	253.8373532295227	0.032425034791231155
2371	4959.763393222709	298.6942427013001	255.0240650177002	0.03424888476729393
2401	4972.283879358702	536.1958205629671	254.05532503128052	0.07304516434669495
2431	4884.53699283586	629.1785951608376	250.92276978492737	0.027915000915527344
2461	4798.062652299601	743.4739900832237	255.0348870754242	0.033016979694366455
2491	5003.564658538114	152.6166850290264	249.48484015464783	0.0348321832716465
2521	4843.995165919733	808.4710032688305	251.81776523590088	0.025749053806066513
2551	4960.8664532012	327.415781520945	247.53645849227905	0.047650981694459915
2581	5010.341121103394	136.90895782759281	245.77229475975037	0.0271154697984457
2611	4998.528327913245	177.83003891127333	244.15111804008484	0.028964409604668617
2641	4955.006082374271	639.4387253915367	265.0703821182251	0.03633967041969299
2671	5060.563465393755	124.29787052823319	250.55432558059692	0.03958022966980934
2701	4836.4643713992045	625.0227134929813	250.39000034332275	0.026622893288731575
2731	4984.963994524287	556.5746061762036	242.1890082359314	0.034524958580732346
2761	4937.319725877966	456.73194299370215	253.19365406036377	0.032908845692873
2791	5010.0117694402425	116.18179402512651	259.4054591655731	0.030003000050783157
2821	5003.170294035096	142.34410321435777	258.64841055870056	0.03558827564120293
2851	4912.971697275228	710.6700245859881	255.7634310722351	0.032618746161460876
2881	4715.361893500397	1048.8765301768071	254.92911744117737	0.0316789411008358
2911	5013.144619114655	148.7953296725319	244.4208071231842	0.032416895031929016
2941	5006.468099545394	142.75499061028341	246.20061349868774	0.036957964301109314
2971	4987.49259595041	138.36607067895645	244.74867033958435	0.03792128339409828
