# Supplementary material for: Offline prompt reinforcement learning method based on feature extraction
Source: PeerJ Comput Sci. 2025 Jan 2;11:e2490. doi: 10.7717/peerj-cs.2490 (PMC11784719; doi:10.7717/peerj-cs.2490)
Supplement: Supplemental Information 2 [file peerj-cs-11-2490-s002.zip › experimental_results/result/halfcheetah_medium_LSTM_2.txt]

iter	test-evaluation/halfcheetah_12000_return_mean	test-evaluation/halfcheetah_12000_return_std	time/evaluation	training/action_error
1	-240.43715082438484	23.641943231551355	269.10181283950806	0.864832878112793
31	-183.43821301051065	13.775886238043986	184.96701908111572	0.7145590782165527
61	-70.65439723061483	5.828721521337754	179.5158519744873	0.5561084151268005
91	-65.2813219944924	1.5438864484212285	176.55054211616516	0.47647467255592346
121	54.86458476302194	5.860274886859025	176.70213055610657	0.28675249218940735
151	-156.00090863213921	1.3925100934016668	176.448260307312	0.25535449385643005
181	-155.85697224126167	1.7211080494153421	174.9880039691925	0.2195863276720047
211	-104.31255904968035	4.993174778665735	174.6357879638672	0.20114575326442719
241	-99.90074681870881	195.15919858952935	175.66720724105835	0.17280185222625732
271	67.33490391267257	387.5029213793986	175.21674418449402	0.16173771023750305
301	1370.8763425707314	605.5978996129088	174.99235916137695	0.09651821106672287
331	2039.9162792741213	891.4475668166664	174.90317678451538	0.10647174715995789
361	1326.2299944265865	1282.6384815224249	174.73372149467468	0.10701091587543488
391	1625.208025417929	1483.3627126937392	173.83238220214844	0.0690944716334343
421	1964.5960085227496	1462.7845624848924	174.77340030670166	0.09158501774072647
451	2434.335864617678	1662.2895174515884	175.2060911655426	0.06185132637619972
481	2639.896010112441	1832.5870486376389	176.01809668540955	0.06807196885347366
511	2461.0692011519372	1810.8597989747595	176.22110795974731	0.05692732706665993
541	2979.632161788102	1645.0138263340189	175.44974827766418	0.0723244845867157
571	2176.303605273715	1721.8319011793421	173.7590992450714	0.05503866821527481
601	3515.907518161666	1760.020127851352	174.02027559280396	0.051918402314186096
631	4034.371128345838	1540.353425457372	174.79598927497864	0.04694965109229088
661	3775.3324613421705	1516.981293856817	175.21381449699402	0.05787729471921921
691	4142.403195645738	1586.5449981088072	174.95477867126465	0.042289357632398605
721	4222.41708562153	1504.6039604606456	175.0325608253479	0.04460356384515762
751	3921.526085791327	1722.4402174165382	173.4587597846985	0.06951389461755753
781	3740.431407313553	1567.6393473733851	173.94426655769348	0.04452848434448242
811	4220.725277773793	1477.613324134196	174.83083271980286	0.046552058309316635
841	4418.174930495225	1298.7228238758	175.30933713912964	0.04923135042190552
871	4571.399930529834	1176.3253130213145	175.86100912094116	0.0452040433883667
901	4446.448624748672	1267.4909149457822	175.99582242965698	0.04074718430638313
931	4533.8676206235195	1180.947600159813	174.3340232372284	0.04200682044029236
961	4679.105727079516	1130.2915610734442	173.8281421661377	0.03650370612740517
991	4586.02210453588	1197.5822049483268	175.23580241203308	0.04469600319862366
1021	4826.578974524516	796.8254037995731	176.2246458530426	0.04100961983203888
1051	4558.530098879954	1125.8110554481736	174.77471017837524	0.03703233599662781
1081	4720.597865351018	984.8524908565362	174.67848348617554	0.03926340863108635
1111	4523.456583280959	1233.7424026852098	7852.610408067703	0.043539270758628845
1141	4738.948605730424	1094.214284494788	216.01559352874756	0.05778477340936661
1171	4726.209400550392	1023.8836656598644	207.03516221046448	0.07743192464113235
1201	5070.904083537962	145.18922281197206	205.12157201766968	0.03569081798195839
1231	4798.908955012058	840.8995382084164	213.9030990600586	0.0420229472219944
1261	4583.0945391809855	1257.7597280264968	228.46105456352234	0.04037315398454666
1291	4788.102204009127	875.0291278716375	230.02180171012878	0.036351803690195084
1321	4679.143410386777	980.9937789305578	227.9811508655548	0.045665521174669266
1351	4819.091320015444	973.8573434378147	229.0142674446106	0.055144671350717545
1381	4904.174657544297	636.9054064776524	218.18017554283142	0.0340539775788784
1411	4782.9808652597285	893.3417378059331	215.69425201416016	0.04294153302907944
1441	4910.967600082923	739.6041195068707	205.71707606315613	0.06801627576351166
1471	4802.475288174945	801.4807621210923	203.36625146865845	0.04330521821975708
1501	4834.45908101329	954.772714491564	205.16438221931458	0.04124601557850838
1531	4780.37627326022	905.754743382766	205.81711888313293	0.05217679217457771
1561	4816.507705306527	899.1045055273541	206.32942748069763	0.027597233653068542
1591	4563.847669282277	1168.9953186917617	204.88108730316162	0.028162509202957153
1621	5061.665604297687	136.0305791488856	203.9414665699005	0.029227424412965775
1651	4908.051692454386	708.887242424048	203.04112315177917	0.03449700400233269
1681	5012.759168124141	115.60938604730333	203.48100066184998	0.031626056879758835
1711	4892.4693973053745	688.9497329386119	204.1986539363861	0.050652578473091125
1741	4723.729894776032	913.8031434916334	205.46828532218933	0.035418801009655
1771	5013.301516098988	391.16908684711365	205.0299470424652	0.03903162106871605
1801	4931.893835284827	550.4875417220368	203.73651313781738	0.039917927235364914
1831	4960.165111253534	130.74970309966022	205.86665320396423	0.04151299223303795
1861	4869.276087261047	489.2135654224514	223.03128147125244	0.028090516105294228
1891	4977.752461442245	122.90422500336538	220.785968542099	0.0327610969543457
1921	4899.492490010391	386.9276625873602	218.8427176475525	0.032580506056547165
1951	4992.691755012187	105.82990553152355	219.43412017822266	0.0589168556034565
1981	4975.43646461876	214.26803076817532	219.0643835067749	0.03180433437228203
2011	4877.740549425578	536.7255712496179	220.07506656646729	0.030566316097974777
2041	5012.209696318037	217.67895950972732	221.23923540115356	0.03613054379820824
2071	4906.368658762047	373.7188807975335	362.4274220466614	0.03328834846615791
2101	5047.726056073918	127.82805153953728	336.58473539352417	0.04432521015405655
2131	4822.395002077137	728.5369850065796	409.9666814804077	0.029407307505607605
2161	4792.425176748966	946.2448613255468	404.43769454956055	0.05243068188428879
2191	4964.486321315602	465.2745329528098	405.8377969264984	0.04005451872944832
2221	4797.412452042343	818.535478519822	404.1212763786316	0.03466281294822693
2251	4928.9822863169	634.7057657865962	406.7069900035858	0.05040714144706726
2281	4972.123604437033	115.834654086413	411.79605650901794	0.040349915623664856
2311	4991.407960293623	104.62879466800676	425.0853021144867	0.0283660851418972
2341	4948.442700907708	516.6065450671988	414.9115023612976	0.027501579374074936
2371	4822.706192465193	807.5676553882765	418.78105425834656	0.034972935914993286
2401	5048.44404532279	101.07952638162665	419.84778118133545	0.05482904985547066
2431	4884.195748053788	813.0333215179203	413.57075119018555	0.030816571786999702
2461	4749.696353758354	863.0164391642372	422.48917508125305	0.052526697516441345
2491	5031.396771367541	160.2877932815335	421.703485250473	0.03155934438109398
2521	4983.974670780756	120.08592310287128	418.2234716415405	0.02968316711485386
2551	4893.142374431514	564.9977839192996	417.3340494632721	0.027141841128468513
2581	5026.056750572764	101.54643549578402	416.13569593429565	0.03191696107387543
2611	5052.920707436363	106.1600002025372	407.45827627182007	0.02736256644129753
2641	4942.168397549105	259.70757858333326	406.8441655635834	0.02680347114801407
2671	4965.194173675058	216.83774223253764	422.360027551651	0.02847130410373211
2701	4984.175021868254	116.57473122105937	410.9953246116638	0.030828073620796204
2731	5007.437006171629	142.31731326557193	409.8301877975464	0.04592497646808624
2761	4801.28690091337	631.9130287211011	410.19222593307495	0.032459672540426254
2791	4830.737107072657	679.7476693482062	404.2107536792755	0.03422737121582031
2821	5007.95072307878	122.18040072056824	410.6954138278961	0.04016054794192314
2851	5020.684127873774	99.25705714659685	409.905925989151	0.028476694598793983
2881	4937.902265367176	205.43630325403785	403.305951833725	0.04677360877394676
2911	4793.66302660008	587.6890394081174	408.0110077857971	0.0314522311091423
2941	5040.031998384342	113.40326535419453	409.0205457210541	0.02702408656477928
2971	4916.001901232705	652.6133211906298	411.67830085754395	0.04732207581400871
