# Supplementary material for: Offline prompt reinforcement learning method based on feature extraction
Source: PeerJ Comput Sci. 2025 Jan 2;11:e2490. doi: 10.7717/peerj-cs.2490 (PMC11784719; doi:10.7717/peerj-cs.2490)
Supplement: Supplemental Information 2 [file peerj-cs-11-2490-s002.zip › experimental_results/result/halfcheetah_medium_Prompt.txt]

iter	test-evaluation/halfcheetah_12000_return_mean	test-evaluation/halfcheetah_12000_return_std	time/evaluation	training/action_error
1	-67.71926492691064	7.680139193762436	237.23404574394226	0.9367486834526062
31	-88.003214665665	8.377293727236893	241.31842851638794	0.7625710368156433
61	-112.55117448533005	4.455488624176333	234.39201283454895	0.526116669178009
91	80.25147102982339	6.756763836350305	241.99193143844604	0.3312057852745056
121	378.42778302396044	426.13494977710366	234.19774889945984	0.26042065024375916
151	347.6752025191724	424.2593835623044	243.4611451625824	0.22345112264156342
181	368.0727538043216	452.75589767433144	238.2025158405304	0.1866408735513687
211	157.3368152818942	364.9052248243687	236.47937846183777	0.21137037873268127
241	153.21842954426165	236.33529349918047	239.66387844085693	0.172215536236763
271	235.79660539770975	310.84352904986497	244.0417902469635	0.13802257180213928
301	448.92548010549433	378.12497494612705	248.52518320083618	0.14409485459327698
331	362.1389244554789	204.15743271911495	238.1190938949585	0.14599110186100006
361	398.9425449885259	444.8133702884451	237.1094913482666	0.1406656950712204
391	652.4581130124436	453.9678321274238	247.34632635116577	0.14073053002357483
421	622.1499792163293	584.8493375843135	237.24331998825073	0.1356547772884369
451	564.0653421950389	477.8340379741935	236.7648594379425	0.1115252822637558
481	1535.4158608897812	1086.212188122505	238.84945821762085	0.1246509999036789
511	1241.5959356830704	1093.5131370410845	241.7526500225067	0.1013503447175026
541	1036.4291826887065	801.0310690229626	247.08863496780396	0.09656905382871628
571	1545.7814190835386	1177.4033006289387	231.95752501487732	0.09108943492174149
601	2460.331872291117	1459.9698394037637	236.90179300308228	0.09508189558982849
631	2379.2855565530394	1666.5203688797028	236.86602425575256	0.09646745026111603
661	2422.2213832001053	1626.0281538014096	232.6963770389557	0.09585154801607132
691	2910.614627912089	1566.2937538352412	244.49031400680542	0.0904209241271019
721	2392.5587966022144	1537.0568822173466	248.12115788459778	0.07938791811466217
751	3346.1674715590357	1543.4457878643336	238.00641298294067	0.11179910600185394
781	3348.163603256955	1660.2309612263364	239.59302139282227	0.08715424686670303
811	3639.0595379792626	1519.5557673511041	237.63576555252075	0.08850286900997162
841	4512.944642795613	753.9787036863585	235.01613402366638	0.07853138446807861
871	4361.9827962418685	1041.37737603708	235.8276572227478	0.08105814456939697
901	4257.868590557372	1275.4256200698942	239.49313187599182	0.07176213711500168
931	3919.416941202755	1493.2442632873187	233.73115968704224	0.0693931132555008
961	3562.6392251106486	1639.4683134081854	238.90740537643433	0.07753893733024597
991	4519.34379587021	930.6431539623642	235.43494868278503	0.06257148087024689
1021	4223.855034893879	1310.7092087132403	238.52693557739258	0.07157565653324127
1051	4063.8506354564697	1439.9203118433438	237.16314148902893	0.06366489827632904
1081	4273.798721232859	1254.818963003133	238.79116082191467	0.06394018977880478
1111	4596.054896358855	971.2498121568224	238.061443567276	0.05430855229496956
1141	3963.6255526088453	1498.9844301251987	244.64821815490723	0.06102556735277176
1171	4071.6629606899123	1421.9330466862682	235.6961944103241	0.05570229887962341
1201	4241.635479457607	1361.5743449976196	240.61545753479004	0.0567312017083168
1231	4392.928485147132	1205.589493710964	238.96610736846924	0.05319250002503395
1261	4106.241661982503	1601.542071310095	239.8214557170868	0.05563351511955261
1291	4734.239528464539	727.0624705403461	237.52852821350098	0.05305705964565277
1321	4448.510711517799	1226.4038525411495	237.33079934120178	0.04275435954332352
1351	4764.516534031233	701.3578313850127	240.97493934631348	0.07228834182024002
1381	4480.685024093511	1014.0314226021156	246.68610382080078	0.05353717505931854
1411	4483.716228772306	1225.2734090719339	237.7829511165619	0.0412759892642498
1441	4536.923423066549	1128.276051017431	237.56216049194336	0.04916714131832123
1471	4799.72273641628	763.746130422637	241.7222936153412	0.046909987926483154
1501	4063.8366326188016	1619.6483274531652	246.97649598121643	0.05783960968255997
1531	4572.361271110514	1099.0531529614534	239.6441376209259	0.0469636544585228
1561	4930.161233740133	290.366602202006	238.05624842643738	0.048736561089754105
1591	4442.230082112846	1216.7191133328045	238.89715123176575	0.04364991560578346
1621	4686.750653165052	858.0502113058405	240.35665130615234	0.045960571616888046
1651	4573.472331772613	1048.6559245853155	236.73172616958618	0.04520627483725548
1681	4811.899846648239	699.9532741474663	234.26967430114746	0.04332111030817032
1711	4766.694499091902	847.999824727724	233.33141541481018	0.06509290635585785
1741	4893.261702292155	494.67206268779927	235.67221856117249	0.04085715860128403
1771	4410.114878518197	1347.040688510692	237.3596498966217	0.0466255284845829
1801	4645.410544327959	877.8157970890483	234.68408608436584	0.051614247262477875
1831	4477.947152073602	1268.08338624391	233.1530303955078	0.04507607966661453
1861	4738.954553888015	792.9306091399151	236.84859538078308	0.0450558215379715
1891	4813.73831639165	526.4222789105498	242.06023788452148	0.04071543738245964
1921	4700.65362998836	884.5381876386947	238.52388787269592	0.041629403829574585
1951	4812.139461990395	646.9656954992074	243.43027091026306	0.03833474591374397
1981	4856.306249803861	537.1158669624054	234.8200056552887	0.05427005887031555
2011	5011.445867187821	115.85196420028149	240.21389198303223	0.03822609782218933
2041	4888.40209714355	520.655010201122	241.19701528549194	0.04059265926480293
2071	4888.660459601471	501.0962182175825	236.6721167564392	0.05211563780903816
2101	4725.213874614836	932.3195807413236	236.11659717559814	0.04099643602967262
2131	4814.089814448316	536.1344980009543	235.64297914505005	0.0399637296795845
2161	4888.9529370573555	649.3002733313675	235.3909947872162	0.040728937834501266
2191	4410.594511696797	1208.6362765940478	240.93827295303345	0.03792884945869446
2221	4792.438700277023	576.9265348586722	246.06649947166443	0.04419425129890442
2251	4901.937776136122	460.9303233439335	241.9440200328827	0.04525811970233917
2281	4629.006298038694	971.3070385857174	235.84140300750732	0.039617665112018585
2311	4915.171099723457	521.8785405007197	242.44929146766663	0.03991144150495529
2341	4582.809550799756	1071.174133368624	244.90476274490356	0.042554669082164764
2371	4829.277480085089	772.4538922280523	235.29778909683228	0.04252246394753456
2401	4691.934756165678	986.9685266856798	240.863511800766	0.03614583611488342
2431	4894.60307158179	379.31810890159034	235.6952726840973	0.042058199644088745
2461	4578.888537069472	1076.5396874145572	244.98498392105103	0.039121758192777634
2491	4754.905320038435	802.4544878094225	237.28887677192688	0.04153336584568024
2521	4411.172579735972	1094.3670527946044	237.23627281188965	0.0402006097137928
2551	4814.463347347368	520.6821663657622	252.8063554763794	0.041093673557043076
2581	4717.245513014449	837.4356026822061	235.1869602203369	0.04250173270702362
2611	4684.262002869537	917.9196795347864	239.58381915092468	0.04049214348196983
2641	4891.013418258191	776.9187411500486	244.40575742721558	0.037810880690813065
2671	4726.96755989435	932.6438351516751	240.2466905117035	0.045161172747612
2701	4753.1844069477065	796.6369574860103	239.30842924118042	0.059867069125175476
2731	4837.690492444126	702.8021914823956	248.12382626533508	0.04249115288257599
2761	4823.782446542446	765.1686169732811	239.48255062103271	0.038502369076013565
2791	4835.820453793023	395.0342135810712	246.30747604370117	0.03980004042387009
2821	4782.577273015981	642.8703663214408	244.44629335403442	0.03955192118883133
2851	4815.758299479927	579.6066645604985	240.10030937194824	0.03844987973570824
2881	4652.82461250915	1026.5209603445533	234.32031893730164	0.03961075842380524
2911	4810.168912055538	719.173822892123	243.90183997154236	0.041804902255535126
2941	4719.996919783191	851.0873675455996	235.4892406463623	0.039942797273397446
2971	4894.476386991332	299.2411819840579	237.9531786441803	0.03579198941588402
