# Supplementary material for: Offline prompt reinforcement learning method based on feature extraction
Source: PeerJ Comput Sci. 2025 Jan 2;11:e2490. doi: 10.7717/peerj-cs.2490 (PMC11784719; doi:10.7717/peerj-cs.2490)
Supplement: Supplemental Information 2 [file peerj-cs-11-2490-s002.zip › experimental_results/result/halfcheetah_medium_Prompt_2.txt]

iter	test-evaluation/halfcheetah_12000_return_mean	test-evaluation/halfcheetah_12000_return_std	time/evaluation	training/action_error
1	34.71926492691064	7.680139193762436	242.11664574394226	0.9367486834526062
31	21.003214665665	8.377293727236893	237.31842116638794	0.7625710368156433
61	84.55117448533005	14.455488624176333	235.39201283454895	0.526116669178009
91	124.25147102982339	16.756763836350305	238.99193143844604	0.3312057852745056
121	312.42778302396044	426.13494977710366	234.19774889945984	0.26042065024375148
151	287.6752025191724	424.2593835623044	243.4611122025824	0.22345112264156342
181	342.0727538043216	452.31339767433144	242.2025158405304	0.1866408735513687
211	287.3368152818942	364.9052248243687	242.47937846185476	0.21137037873268127
241	245.21842954426165	236.33529349918047	239.66312204085693	0.172215536236763
271	342.79660539770975	310.10532904986497	244.0417902469635	0.13802257180213928
301	423.92548010549433	378.12497494612705	248.31338321220618	0.14409485459327698
331	338.1389244554789	204.15743271911495	238.1190938949585	0.14599110186100006
361	462.9425449885259	444.2614102884451	242.1094913482666	0.1414156950712204
391	582.4581130124436	453.9678321274238	247.34632635116577	0.14073053002357483
421	596.1499792163293	584.8493375843135	237.24331676325073	0.1356547772884369
451	783.0653421950389	477.8340379741935	242.1220594379425	0.1115252822637558
481	1962.4158608897812	1086.212188122505	238.84945821762085	0.1246509329036789
511	1352.5959356830704	1093.5131370410845	239.7526664825067	0.1013503447175026
541	1246.4291826887065	801.0310690229626	247.08863496547696	0.09656905526171628
571	1401.7814190835386	1177.4033006282688	231.95752501122032	0.09108943492174149
601	2360.331872291117	1459.9698394037637	233.90179300308228	0.09508189558982849
631	2301.2855565530394	1426.5203688797028	236.86602425570078	0.09646745026111603
661	2212.2213832001053	1326.0281538014096	232.6963770389557	0.09585154801607132
691	2421.614627912089	1266.2937538352412	244.49031402680542	0.0904209241271019
721	2971.5587966022144	1537.0568822173466	248.12115788459778	0.07938791811466217
751	2892.1674715590357	1543.4457878643336	238.00641298294067	0.11179910600185394
781	3382.163603256955	1460.2309612263364	239.59302139282026	0.08715424686670303
811	3821.0595379792626	1119.5557673511041	237.46806555252075	0.08850286422997162
841	3982.944642795613	753.9787036863585	235.01613402026638	0.07853131416807861
871	4421.9827962418685	1041.37737603708	235.28765722274783	0.08105814456939697
901	4821.868590557372	1275.4252688698942	239.49313187599182	0.07176213711500168
931	4202.416941202755	1293.2442632873187	233.73115968704224	0.0693931468055008
961	3892.6392251106486	1239.4683134081854	238.96763537643433	0.07753893733024597
991	4201.34379587021	1023.6431539623642	235.43494868278503	0.06257148087024689
1021	3901.855034893879	1210.7092087132403	238.52693557739258	0.07157565653324127
1051	4241.8506354564697	1422.9203118433438	237.16314148902893	0.06366489827632904
1081	4452.798721232859	1254.818963003133	238.52616082191467	0.06394018970260478
1111	4921.054896358855	971.2498121568224	238.061443567276	0.05430855229496956
1141	4872.6255526088453	1022.9844301251987	244.64821815492688	0.06102556735277176
1171	3901.6629606899123	1053.9330466862682	235.6961944103241	0.05570221487962148
1201	3901.635479457607	955.5743449976196	242.61545753479004	0.0567312017083168
1231	4201.928485147132	853.589493710964	238.00780736846924	0.05319250002503395
1261	4284.241661982503	754.542071310095	241.8214557170868	0.05563351511955261
1291	4821.239528464539	727.0624705403461	237.52852821355261	0.05305705964565277
1321	4429.510711517799	1226.4038525411495	237.33079934120178	0.04275435954332352
1351	4472.516534031233	701.3578313850127	240.97493934631348	0.07228834182024002
1381	4642.685024093511	1014.0314226021156	246.68610382080078	0.05353717505931854
1411	4323.716228772306	925.2734090719339	237.5476511165619	0.0412759892642498
1441	4536.923423066549	752.276051017431	237.56216049194336	0.04916714131832123
1471	4799.72273641628	763.746130422637	241.1412936153412	0.046909026926483154
1501	4063.8366326188016	1531.6483274531652	232.67639598121643	0.05783960968255997
1531	4572.361271110514	1099.0531529614534	239.6440078209259	0.0469636544585228
1561	4930.161233740133	529.268802202006	238.05627645643738	0.048736561089754105
1591	4442.230082112846	416.7191133328045	238.14815123176575	0.04364991560578346
1621	4686.750653165052	858.0502113058405	240.35665130615234	0.045960571616802646
1651	4573.472331772613	548.6559245853155	236.73172616958618	0.04520627483725548
1681	4811.899846648239	699.9532741474663	234.26967430114746	0.04332111030817032
1711	4766.694499091902	847.999824727724	233.33141541481018	0.06509290635585785
1741	4893.261702292155	494.67206268779927	241.67221856117249	0.04085715860128403
1771	4410.114878518197	1347.040688510692	237.3596498966217	0.0466255284845829
1801	4645.410544327959	877.8157970890483	234.26888608436584	0.051614241482477875
1831	4677.947152073602	872.08338624391	233.1530303955078	0.04507607966661453
1861	4738.954553888015	543.9306091399151	236.14859538078308	0.0450552615379715
1891	4813.73831639165	526.4222789105498	242.06023788452148	0.04071543155885964
1921	4700.65362998836	884.5381876386947	238.52386763269592	0.041629403829574585
1951	4812.139461990395	646.9656954992074	243.43027091026306	0.03833474591374397
1981	4856.306249803861	537.1158669624054	234.8200056324887	0.05427005887031555
2011	4691.445867187821	715.85196420028149	240.21389198303223	0.03822609782218933
2041	4671.40209714355	520.655010201122	232.19701528549194	0.04059265926480293
2071	4884.660459601471	501.0962182114825	238.6721167564392	0.05211148780903816
2101	4725.213874614836	932.3195807413236	236.11659717559814	0.04099643602967262
2131	4814.089814448316	536.1344980009543	235.64297914505005	0.0392447296795845
2161	4848.9529370573555	649.3765433313675	235.3909947872162	0.040728937834501543
2191	4621.594511696797	753.6362765942688	240.66487295303345	0.03792884945869446
2221	4792.438700277023	676.9265348586722	246.12649947162688	0.04419425129890442
2251	4901.937776136122	460.9303233439335	241.65230200361227	0.04525811952613917
2281	4629.006298038694	971.3070385857174	238.84140300750732	0.039617665112018585
2311	4825.171099723457	521.8785405007197	242.44929146766663	0.03991144150495529
2341	4682.809550799756	873.174133368624	239.90476648490356	0.042554669035644764
2371	4829.277480085089	772.4538922280523	235.10538909683228	0.04252246394753456
2401	4691.934756165678	986.9685266856798	233.63251180076216	0.04714583611488342
2431	4699.60307158179	479.31810890159034	235.69527148409723	0.04205819964405245
2461	4782.888537069472	532.5396874145572	244.24588392105103	0.039121148192777634
2491	4754.905320038435	742.4544878094225	237.28664633296122	0.04153155884568024
2521	4781.172579735972	723.3670527946044	237.23627281188965	0.04020060971379238
2551	4814.463347347368	632.6821663657622	245.76534554763794	0.04109367355704307
2581	4717.245513014449	745.4356026822061	235.20669602654543	0.04650173270702362
2611	4844.262002869537	632.7543795347864	239.58381915612233	0.04049214348196983
2641	4891.013418258191	822.9187411500486	244.32185742721558	0.03781085261081305
2671	4726.96755989435	845.6438351516751	236.24669051170325	0.04516117266481232
2701	4982.1844069477065	796.6369574860103	240.14842924114842	0.05148706912517547
2731	4725.690492444126	702.1481914823956	241.00784766122508	0.04249115288257592
2761	4982.782446542446	764.1686169732811	239.14815582103543	0.03850236907601365
2791	4781.820453793023	435.0342135810712	246.30747604370117	0.03952614442381489
2821	4651.577273015981	622.8703663214408	244.44629335403442	0.03115582118883133
2851	4922.758299479927	479.6062145604432	240.54639244719482	0.03934115583570476
2881	4872.82461250915	763.5209603445533	234.32031483730164	0.03643075847632524
2911	4762.168912055538	719.105322892123	243.51558997154236	0.04814802253435126
2941	4782.996919783191	921.0873675455996	235.48924064633623	0.03874279725261712
2971	4814.476386991332	542.2688819846442	237.13133786432523	0.05261498941587588
