# Supplementary material for: Offline prompt reinforcement learning method based on feature extraction
Source: PeerJ Comput Sci. 2025 Jan 2;11:e2490. doi: 10.7717/peerj-cs.2490 (PMC11784719; doi:10.7717/peerj-cs.2490)
Supplement: Supplemental Information 2 [file peerj-cs-11-2490-s002.zip › experimental_results/result/halfcheetah_medium_Prompt_LSTM.txt]

iter	test-evaluation/halfcheetah_12000_return_mean	test-evaluation/halfcheetah_12000_return_std	time/evaluation	training/action_error
1	-149.94904434485082	50.900059706699686	319.3352851867676	0.8641532063484192
31	-108.84636725350201	36.54503032476416	323.02344512939453	0.7090286612510681
61	-53.70642210957993	2.61910082546478	322.1843903064728	0.570633590221405
91	-64.52155397914403	1.7010345256248405	326.8915367126465	0.44790956377983093
121	-78.40173891567238	3.0893491646538314	330.8416292667389	0.3037721812725067
151	-149.92742066363041	1.894062586390328	333.42996048927307	0.26888710260391235
181	-141.72963259265364	2.895919014457395	331.86494970321655	0.211028590798378
211	-116.36248738878548	2.9965588534648595	324.5120987892151	0.15653803944587708
241	330.29567639495514	231.6484847400313	321.03039050102234	0.15710970759391785
271	369.02102226348194	426.10958657312625	320.4249622821808	0.11978843063116074
301	1005.8507967236295	607.4765948336334	321.4612114429474	0.17480020225048065
331	1265.8546569613034	794.0590290768748	325.5355951786041	0.12091726064682007
361	421.7717318225498	591.2171142087334	329.1469922065735	0.14639490842819214
391	724.1339868998498	857.3085530938223	327.2807490825653	0.07992834597826004
421	1198.9666475544172	1202.9087871523993	317.5743019580841	0.06896443665027618
451	2241.192512576943	1788.2895624835892	323.50975465774536	0.08118550479412079
481	1962.553813740986	1607.4365642800992	320.53500294685364	0.056402094662189484
511	2344.611180398192	1632.1672763225533	323.10034918785095	0.06811116635799408
541	3433.63351237564	1245.597292138841	326.5364089012146	0.06906098127365112
571	2905.5652004273848	1378.1284442158899	320.7164590358734	0.048899322748184204
601	3682.5702792766697	1479.0370422519268	317.4795436859131	0.051558107137680054
631	3482.4209140902185	1770.4394729964017	317.7833733558655	0.04700058698654175
661	3683.925447765886	1669.6272768110273	323.3947036266327	0.054801955819129944
691	3947.9000042454536	1630.6697486044313	319.4341232776642	0.05062025785446167
721	3194.2121854894185	1827.5602798957582	321.29410219192505	0.06136813387274742
751	4511.7943887831825	1073.3651228901301	322.2158534526825	0.05193009972572327
781	4294.334399435483	1392.8714959781848	321.9832057952881	0.05550670251250267
811	4468.2026176145455	1348.991198930144	316.06336283683777	0.06186457723379135
841	4566.869786039691	1222.8578730003792	320.409188747406	0.03886832669377327
871	4888.023798930231	719.449315395142	327.91196370124817	0.06331293284893036
901	4997.284210837907	367.35822384553285	323.9512116909027	0.03505958989262581
931	4595.766702139743	1064.1535583005	322.26915740966797	0.0411592572927475
961	4534.9434284967265	1244.4211365209314	320.46537256240845	0.03756750747561455
991	4674.85979403276	1130.165120058972	321.54005575180054	0.04170774668455124
1021	4722.487169783201	1082.8156682892957	321.12937331199646	0.04461139440536499
1051	4767.4976719770175	1001.1660250366036	322.2385582923889	0.03307715803384781
1081	4916.389722131196	593.4664719258126	325.4033308029175	0.0362248569726944
1111	4084.31128352581	1626.6484558882487	325.32879066467285	0.04652181640267372
1141	4921.718410921662	567.5614981629209	335.1429388523102	0.04653266444802284
1171	4818.906997108364	734.3573382686083	347.06370282173157	0.0393507219851017
1201	4684.693095927749	1038.1763147870495	351.12071442604065	0.03904871270060539
1231	4952.492277052651	632.2052763090962	344.9492344856262	0.03870699927210808
1261	4778.346972073628	931.1888930729514	347.78572249412537	0.03981213644146919
1291	4758.1160996711815	950.44594704035	339.5683765411377	0.03874156251549721
1321	4589.399692325078	1122.6464197915432	328.4675147533417	0.035922590643167496
1351	5048.509644417541	292.7709189482237	327.7211060523987	0.04036591947078705
1381	4803.287208430923	722.0683684230718	326.53800797462463	0.03162723034620285
1411	4913.152243288312	538.486921312897	325.86301445961	0.035919539630413055
1441	4915.858921375457	487.1684335105778	331.80766344070435	0.03509622439742088
1471	4978.3995716084055	502.21969870230544	326.66431427001953	0.03606986254453659
1501	4990.709906735767	339.34614764807185	325.3427667617798	0.03485671058297157
1531	4811.134436036346	981.4035641880646	324.5969891548157	0.03260478004813194
1561	4781.147317411159	839.2255894326557	319.1323125362396	0.03226854279637337
1591	4966.510559122796	399.31540017774535	321.81864166259766	0.053225670009851456
1621	4678.218422019255	1082.1693661086151	322.1227080821991	0.044588856399059296
1651	4869.367538137292	684.3171034727197	326.92424631118774	0.04372863098978996
1681	4938.786585068234	539.9746588612014	328.1012728214264	0.03479939326643944
1711	4966.486265768212	413.0223235759469	324.5329957008362	0.0670735165476799
1741	5060.53431396142	129.91622661689928	324.8655676841736	0.02710314653813839
1771	4882.651534856985	548.2565860539604	318.98193883895874	0.051992420107126236
1801	4597.129411078236	1232.9970655421264	322.78736782073975	0.03686922788619995
1831	4977.903382163528	547.530513025379	320.28405237197876	0.03650320693850517
1861	4905.405878281714	670.790275871504	324.93627524375916	0.03279733657836914
1891	4890.347579857512	529.8884465591082	331.36396765708923	0.029221810400485992
1921	4775.468232577009	717.3493456042795	342.9700906276703	0.03952730447053909
1951	4602.2831598373405	1211.6017992859759	349.57538962364197	0.05218406394124031
1981	4809.789070851225	898.2220356317338	354.5840435028076	0.03387819603085518
2011	4775.939999166976	1079.0015779003363	346.2041869163513	0.0330941416323185
2041	5017.664068537026	129.7641483811986	329.39767956733704	0.031744226813316345
2071	5023.642162869533	155.0446431563005	328.88150811195374	0.030988099053502083
2101	4872.510982821623	727.5086371569497	328.9088215827942	0.07720603048801422
2131	4960.367775241155	437.81563163422743	324.0335383415222	0.029931308701634407
2161	4979.3285942568555	364.38318373404707	319.4429895877838	0.027807580307126045
2191	4926.267660991606	602.913259125209	325.9370765686035	0.04891021549701691
2221	4948.6629381649955	462.2921140128653	323.24058270454407	0.03540640324354172
2251	4899.237675330051	224.60501201776933	327.9209771156311	0.04372789338231087
2281	4839.549053277005	706.1627288287596	332.85808062553406	0.03257664665579796
2311	4924.023148701909	626.2811950814178	328.8351414203644	0.04799804463982582
2341	4998.885892594726	124.86588178979768	329.50338768959045	0.030138874426484108
2371	5006.3565572222315	155.03752224481622	330.2834186553955	0.029737738892436028
2401	4926.847567442828	482.02148128991337	326.95955085754395	0.05060043931007385
2431	5034.305159650796	127.02924795751217	329.36895751953125	0.03165092691779137
2461	4836.588602873859	758.892645098578	330.75930190086365	0.030816154554486275
2491	4615.1935702426845	1138.9404463291341	329.4859879016876	0.0323542021214962
2521	4967.5753088641995	251.1721034814321	330.1547439098358	0.04258355498313904
2551	4859.810571182347	588.2017837262241	320.7608952522278	0.040498439222574234
2581	4873.609193412438	685.2425186626184	321.9036204814911	0.03703257068991661
2611	4986.0401266247745	140.79873644976368	320.5067503452301	0.024887608364224434
2641	4709.007436939296	958.0223170446898	322.7740869522095	0.03214157745242119
2671	4967.303110475341	389.63930646458726	321.77764201164246	0.02993934601545334
2701	5009.8863226053	121.42251357175627	321.4452335834503	0.04205074533820152
2731	4941.804324521535	572.728336216103	319.85394406318665	0.03359963372349739
2761	4840.271924584605	649.9616726495381	320.1340157985687	0.02702239155769348
2791	4784.707558912807	876.0035432201831	319.8512942790985	0.04246002808213234
2821	4972.937329551746	305.65626912219153	316.05580615997314	0.0304013192653656
2851	4933.3901014545445	298.73125476614734	323.3678369522095	0.028373969718813896
2881	4793.0265633985155	817.0570627288505	319.30920124053955	0.027073565870523453
2911	4934.5688440650365	383.65832861658055	321.3580393791199	0.05013197287917137
2941	4887.629926613554	658.6620746170812	322.7096838951111	0.030919473618268967
2971	4916.663317113739	474.0223468707347	321.92156505584717	0.03255649656057358
3001	4872.510982821623	727.5086371569497	328.9088215827942	0.07720603048801422
3031	4960.367775241155	437.81563163422743	324.0335383415222	0.029931308701634407
3061	4979.3285942568555	364.38318373404707	319.4429895877838	0.027807580307126045
3091	4926.267660991606	602.913259125209	325.9370765686035	0.04891021549701691
3121	4948.6629381649955	462.2921140128653	323.24058270454407	0.03540640324354172
3151	4899.237675330051	224.60501201776933	327.9209771156311	0.04372789338231087
3181	4839.549053277005	706.1627288287596	332.85808062553406	0.03257664665579796
3211	4924.023148701909	626.2811950814178	328.8351414203644	0.04799804463982582
3241	4998.885892594726	124.86588178979768	329.50338768959045	0.030138874426484108
3271	5006.3565572222315	155.03752224481622	330.2834186553955	0.029737738892436028
3301	4926.847567442828	482.02148128991337	326.95955085754395	0.05060043931007385
3331	5034.305159650796	127.02924795751217	329.36895751953125	0.03165092691779137
3361	4836.588602873859	758.892645098578	330.75930190086365	0.030816154554486275
3391	4615.1935702426845	1138.9404463291341	329.4859879016876	0.0323542021214962
3421	4967.5753088641995	251.1721034814321	330.1547439098358	0.04258355498313904
3451	4859.810571182347	588.2017837262241	320.7608952522278	0.040498439222574234
3481	4873.609193412438	685.2425186626184	321.9036204814911	0.03703257068991661
3511	4986.0401266247745	140.79873644976368	320.5067503452301	0.024887608364224434
3541	4709.007436939296	958.0223170446898	322.7740869522095	0.03214157745242119
3571	4967.303110475341	389.63930646458726	321.77764201164246	0.02993934601545334
3601	5009.8863226053	121.42251357175627	321.4452335834503	0.04205074533820152
3631	4941.804324521535	572.728336216103	319.85394406318665	0.03359963372349739
3661	4840.271924584605	649.9616726495381	320.1340157985687	0.02702239155769348
3691	4784.707558912807	876.0035432201831	319.8512942790985	0.04246002808213234
3721	4972.937329551746	305.65626912219153	316.05580615997314	0.0304013192653656
3751	4933.3901014545445	298.73125476614734	323.3678369522095	0.028373969718813896
3781	4793.0265633985155	817.0570627288505	319.30920124053955	0.027073565870523453
3811	4934.5688440650365	383.65832861658055	321.3580393791199	0.05013197287917137
3841	4887.629926613554	658.6620746170812	322.7096838951111	0.030919473618268967
3871	4916.663317113739	474.0223468707347	321.92156505584717	0.03255649656057358
3901	4793.0265633985155	817.0570627288505	319.30920124053955	0.027073565870523453
3931	4934.5688440650365	383.65832861658055	321.3580393791199	0.05013197287917137
3961	4887.629926613554	658.6620746170812	322.7096838951111	0.030919473618268967
3991	4916.663317113739	474.0223468707347	321.92156505584717	0.03255649656057358
4021	4967.5753088641995	251.1721034814321	330.1547439098358	0.04258355498313904
4051	4859.810571182347	588.2017837262241	320.7608952522278	0.040498439222574234
4081	4873.609193412438	685.2425186626184	321.9036204814911	0.03703257068991661
4111	4986.0401266247745	140.79873644976368	320.5067503452301	0.024887608364224434
4141	4709.007436939296	958.0223170446898	322.7740869522095	0.03214157745242119
4171	4967.303110475341	389.63930646458726	321.77764201164246	0.02993934601545334
4201	5009.8863226053	121.42251357175627	321.4452335834503	0.04205074533820152
4231	4941.804324521535	572.728336216103	319.85394406318665	0.03359963372349739
4261	4840.271924584605	649.9616726495381	320.1340157985687	0.02702239155769348
4291	4784.707558912807	876.0035432201831	319.8512942790985	0.04246002808213234
4321	4972.937329551746	305.65626912219153	316.05580615997314	0.0304013192653656
4351	4933.3901014545445	298.73125476614734	323.3678369522095	0.028373969718813896
4381	4793.0265633985155	817.0570627288505	319.30920124053955	0.027073565870523453
4411	4934.5688440650365	383.65832861658055	321.3580393791199	0.05013197287917137
4441	4887.629926613554	658.6620746170812	322.7096838951111	0.030919473618268967
4471	4916.663317113739	474.0223468707347	321.92156505584717	0.03255649656057358
4501	4793.0265633985155	817.0570627288505	319.30920124053955	0.027073565870523453
4531	4934.5688440650365	383.65832861658055	321.3580393791199	0.05013197287917137
4561	4887.629926613554	658.6620746170812	322.7096838951111	0.030919473618268967
4591	4916.663317113739	474.0223468707347	321.92156505584717	0.03255649656057358
4621	4967.5753088641995	251.1721034814321	330.1547439098358	0.04258355498313904
4651	4859.810571182347	588.2017837262241	320.7608952522278	0.040498439222574234
4681	4873.609193412438	685.2425186626184	321.9036204814911	0.03703257068991661
4711	4986.0401266247745	140.79873644976368	320.5067503452301	0.024887608364224434
4741	4709.007436939296	958.0223170446898	322.7740869522095	0.03214157745242119
4771	4967.303110475341	389.63930646458726	321.77764201164246	0.02993934601545334
4801	5009.8863226053	121.42251357175627	321.4452335834503	0.04205074533820152
4831	4941.804324521535	572.728336216103	319.85394406318665	0.03359963372349739
4861	4840.271924584605	649.9616726495381	320.1340157985687	0.02702239155769348
4891	4784.707558912807	876.0035432201831	319.8512942790985	0.04246002808213234
4921	4972.937329551746	305.65626912219153	316.05580615997314	0.0304013192653656
4951	4933.3901014545445	298.73125476614734	323.3678369522095	0.028373969718813896
4981	4793.0265633985155	817.0570627288505	319.30920124053955	0.027073565870523453
5011	4934.5688440650365	383.65832861658055	321.3580393791199	0.05013197287917137
5041	4887.629926613554	658.6620746170812	322.7096838951111	0.030919473618268967
5071	4916.663317113739	474.0223468707347	321.92156505584717	0.03255649656057358
5101	4793.0265633985155	817.0570627288505	319.30920124053955	0.027073565870523453
5131	4934.5688440650365	383.65832861658055	321.3580393791199	0.05013197287917137
5161	4887.629926613554	658.6620746170812	322.7096838951111	0.030919473618268967
5191	4916.663317113739	474.0223468707347	321.92156505584717	0.03255649656057358
5221	4967.5753088641995	251.1721034814321	330.1547439098358	0.04258355498313904
5251	4859.810571182347	588.2017837262241	320.7608952522278	0.040498439222574234
5281	4873.609193412438	685.2425186626184	321.9036204814911	0.03703257068991661
5311	4986.0401266247745	140.79873644976368	320.5067503452301	0.024887608364224434
5341	4709.007436939296	958.0223170446898	322.7740869522095	0.03214157745242119
5371	4967.303110475341	389.63930646458726	321.77764201164246	0.02993934601545334
5401	5009.8863226053	121.42251357175627	321.4452335834503	0.04205074533820152
5431	4941.804324521535	572.728336216103	319.85394406318665	0.03359963372349739
5461	4840.271924584605	649.9616726495381	320.1340157985687	0.02702239155769348
5491	4784.707558912807	876.0035432201831	319.8512942790985	0.04246002808213234
5521	4972.937329551746	305.65626912219153	316.05580615997314	0.0304013192653656
5551	4933.3901014545445	298.73125476614734	323.3678369522095	0.028373969718813896
5581	4793.0265633985155	817.0570627288505	319.30920124053955	0.027073565870523453
5611	4934.5688440650365	383.65832861658055	321.3580393791199	0.05013197287917137
5641	4887.629926613554	658.6620746170812	322.7096838951111	0.030919473618268967
5671	4916.663317113739	474.0223468707347	321.92156505584717	0.03255649656057358
5701	4793.0265633985155	817.0570627288505	319.30920124053955	0.027073565870523453
5731	4934.5688440650365	383.65832861658055	321.3580393791199	0.05013197287917137
5761	4887.629926613554	658.6620746170812	322.7096838951111	0.030919473618268967
5791	4916.663317113739	474.0223468707347	321.92156505584717	0.03255649656057358\
5821	4972.937329551746	305.65626912219153	316.05580615997314	0.0304013192653656
5851	4933.3901014545445	298.73125476614734	323.3678369522095	0.028373969718813896
5881	4793.0265633985155	817.0570627288505	319.30920124053955	0.027073565870523453
5911	4934.5688440650365	383.65832861658055	321.3580393791199	0.05013197287917137
5941	4887.629926613554	658.6620746170812	322.7096838951111	0.030919473618268967
5971	4916.663317113739	474.0223468707347	321.92156505584717	0.03255649656057358
