# Supplementary material for: Offline prompt reinforcement learning method based on feature extraction
Source: PeerJ Comput Sci. 2025 Jan 2;11:e2490. doi: 10.7717/peerj-cs.2490 (PMC11784719; doi:10.7717/peerj-cs.2490)
Supplement: Supplemental Information 2 [file peerj-cs-11-2490-s002.zip › experimental_results/result/halfcheetah_medium_Prompt_LSTM_2.txt]

iter	test-evaluation/halfcheetah_12000_return_mean	test-evaluation/halfcheetah_12000_return_std	time/evaluation	training/action_error
1	-254.6261910240099	31.781279659004326	330.6341619491577	0.8647392988204956
31	-219.2312631234411	11.746528397027335	320.6164367198944	0.7480427026748657
61	-61.845881602694874	2.5364444204720136	314.6163065433502	0.5599801540374756
91	-59.136594981891086	1.5226990049568303	332.3290045261383	0.49110835790634155
121	-63.971145847970085	3.2671464736649063	330.0987672805786	0.28315427899360657
151	-183.5375434897955	2.490184732733783	312.37597942352295	0.23951159417629242
181	-164.9111403451885	2.068656554653653	330.605406999588	0.20773550868034363
211	-155.0925555482005	6.473942849522609	316.99930715560913	0.19840501248836517
241	-128.3974203519968	35.86366226444518	316.4125621318817	0.17815406620502472
271	306.7108679031833	266.033268648325	325.89108419418335	0.1652401089668274
301	759.8505936636495	722.7941857083102	327.87900853157043	0.11861908435821533
331	1116.402888340402	911.8751757286855	328.55043840408325	0.1225709393620491
361	1484.6644510269107	1223.227032986497	330.04305362701416	0.101529560983181
391	2280.005652619805	1670.1967373541286	328.37201261520386	0.09394439309835434
421	2380.6529185659033	1587.3923766966095	326.6666922569275	0.07329858094453812
451	2402.0348059119638	1574.4252433887052	337.18258905410767	0.05854778736829758
481	2605.4243496984245	1676.1079162400297	324.5221428871155	0.06404951959848404
511	2937.19609962447	1590.3954736985966	318.38948249816895	0.05797216296195984
541	2686.836943841861	1794.4089132884712	334.789754152298	0.06537450104951859
571	3770.327147076588	1620.052131153271	322.7723653316498	0.05671204999089241
601	4076.9579432063306	1326.7211282872145	319.7212755680084	0.062486764043569565
631	4252.464819143137	1451.978411835166	324.89969968795776	0.04433435946702957
661	3852.7067170406244	1752.403279001679	335.3735463619232	0.04555889964103699
691	4370.8333526707665	1378.8867801653028	326.8714904785156	0.061381757259368896
721	4310.207846019088	1378.152979947157	316.68249249458313	0.04702617600560188
751	4551.755776251725	1143.8347882727826	335.51137614250183	0.04790652543306351
781	4521.046893033681	1190.0356278502486	316.6854863166809	0.06262581795454025
811	4412.862234516121	1196.4330919907136	331.3544819355011	0.052469875663518906
841	4732.167395757832	942.8627935272306	330.0435109138489	0.037498053163290024
871	4950.686527372454	554.3312606176793	326.2424740791321	0.043112896382808685
901	4619.9732031087415	1064.7350803327454	316.31050634384155	0.04338379204273224
931	4851.310901292868	899.972188052844	346.6550142765045	0.04678870365023613
961	4685.168186140749	945.6997109037441	342.998774766922	0.03469091281294823
991	4984.590486183503	556.2044459166261	346.6058990955353	0.06321218609809875
1021	4988.025371159884	648.1492907837468	321.52849078178406	0.036574386060237885
1051	4649.09977242085	1155.1873560551537	342.9545383453369	0.05270380154252052
1081	4724.796255968477	883.7456107239307	331.6744077205658	0.04082755371928215
1111	4659.814240588471	974.8069290436276	332.2676157951355	0.03211833909153938
1141	4659.608495977163	1045.4650131859798	339.82171154022217	0.043669186532497406
1171	4940.425480415301	715.120834410548	331.1090292930603	0.05844591185450554
1201	4803.945584528749	987.2170187936299	316.9948787689209	0.06526949256658554
1231	4893.989122267298	691.480281194295	318.1744554042816	0.03641880676150322
1261	4381.739644808106	1428.5801578417597	327.7168469429016	0.036715902388095856
1291	4841.607795982767	778.8828743380981	332.0902087688446	0.03960534930229187
1321	4891.333567218675	904.0829783648788	340.86836552619934	0.056055013090372086
1351	4892.37668873759	567.0214996419293	321.3509702682495	0.02880159765481949
1381	4942.381574833155	537.8148174082532	326.97255969047546	0.033837199211120605
1411	5003.770970330926	134.37144575540657	329.7661793231964	0.03775118291378021
1441	4670.148339491503	1134.863123896226	325.7477536201477	0.034994937479496
1471	5059.1391801508225	156.42185246753758	316.78874826431274	0.03838147595524788
1501	4937.3230712054965	569.8769016389685	327.20092940330505	0.04195043444633484
1531	4873.168968373024	736.8764989537958	331.4602415561676	0.035773344337940216
1561	4841.395821658121	920.041633755081	323.609760761261	0.04874008893966675
1591	4919.523242814124	688.4285949979619	332.0435471534729	0.05608470365405083
1621	4747.663175643173	910.9561031401815	334.0955672264099	0.041360531002283096
1651	4875.960092974335	746.9127750361084	327.6108486652374	0.0362444669008255
1681	4814.917223832774	781.4743306438731	319.32316422462463	0.037188198417425156
1711	4979.967113862448	673.31700964039	327.9780628681183	0.05216164141893387
1741	4844.261195780311	800.9329871380157	331.8463315963745	0.030589811503887177
1771	5056.593126988454	144.65252389672284	332.14685702323914	0.03254702314734459
1801	4890.620630269543	665.5657848910288	325.87838435173035	0.03721502423286438
1831	4887.770710503999	598.0864169199975	323.47659158706665	0.049050427973270416
1861	4818.417139825828	846.2855555410109	317.769070148468	0.0341278612613678
1891	4878.339112839737	598.6858863277361	318.0160768032074	0.038510922342538834
1921	4956.490913767843	322.95124267917936	332.5400536060333	0.030931010842323303
1951	5047.605719460187	112.37850564668669	322.9631156921387	0.032506294548511505
1981	5054.321661077502	244.0096692796925	343.2888185977936	0.04089334234595299
2011	4919.875552054552	609.434517528158	334.4282877445221	0.029288645833730698
2041	4960.909033446274	349.66678084120895	317.0383849143982	0.03721335157752037
2071	5008.86030079	148.13917983442107	330.38409781455994	0.03288659080862999
2101	4850.401048512507	773.2465029078136	317.48938846588135	0.03945007175207138
2131	5012.052309523525	187.74875392152683	331.9698495864868	0.03330986574292183
2161	4904.418040408625	886.3894955126627	328.617303609848	0.03180122375488281
2191	4614.675578448113	971.2396260211797	333.35715103149414	0.03576398640871048
2221	5017.515994229087	127.76521565926498	331.5327537059784	0.036725547164678574
2251	4781.949822004607	849.654705301684	338.29212737083435	0.03231285139918327
2281	5021.054110854511	130.71974687534694	329.691933631897	0.034690868109464645
2311	4945.292053533083	509.68471628444547	322.86797642707825	0.054287295788526535
2341	4850.820529187634	723.3224362555494	319.15671849250793	0.034322675317525864
2371	5029.695338461549	122.2087151423653	346.1615104675293	0.05225119739770889
2401	4748.558454358801	933.825371387924	325.99176502227783	0.02993703819811344
2431	4786.9151727234075	862.8285943870949	327.1992883682251	0.03261556476354599
2461	4731.6784526682895	977.088459824665	332.5678005218506	0.05962856113910675
2491	4990.100139433331	119.83177769567314	317.0896990299225	0.028529038652777672
2521	4902.989669305936	591.3743503478379	338.4416654109955	0.034109171479940414
2551	5060.869470182609	129.1210934072405	343.356041431427	0.033907242119312286
2581	5017.5025132314095	124.15388863509325	338.4027671813965	0.047469791024923325
2611	4957.783326147878	302.7768758381385	331.0194869041443	0.031494684517383575
2641	4949.516251198951	515.6090275214368	336.4986824989319	0.03178048133850098
2671	4965.958136229993	264.0611062617596	335.2980194091797	0.030160078778862953
2701	4927.213546087154	758.0153404902155	327.92747163772583	0.03148107975721359
2731	4740.866087381966	925.969173565466	321.84704327583313	0.03019338846206665
2761	4961.746521282973	228.33003269242803	318.63192677497864	0.03088177926838398
2791	4775.289333353325	1001.3347931770206	333.5865571498871	0.03496995568275452
2821	5032.632361607158	131.4921754007708	317.369576215744	0.03451473265886307
2851	4841.555659355083	496.7212212589316	332.6732623577118	0.04052663594484329
2881	5015.010404968962	132.20660744692051	320.1474173069	0.03560677543282509
2911	4922.068641194075	438.59730970536907	328.3729815483093	0.027085071429610252
2941	4941.438456089102	426.50719205291927	321.8129827976227	0.045744556933641434
2971	5028.74735794354	124.24126174683774	333.2603704929352	0.029889993369579315
