# Supplementary material for: Offline prompt reinforcement learning method based on feature extraction
Source: PeerJ Comput Sci. 2025 Jan 2;11:e2490. doi: 10.7717/peerj-cs.2490 (PMC11784719; doi:10.7717/peerj-cs.2490)
Supplement: Supplemental Information 2 [file peerj-cs-11-2490-s002.zip › experimental_results/result/halfcheetah_medium_Prompt_LSTM_3.txt]

iter	test-evaluation/halfcheetah_12000_return_mean	test-evaluation/halfcheetah_12000_return_std	time/evaluation	training/action_error
1	-218.7471170271227	49.0153772112761	324.8727147579193	0.8877317309379578
31	-205.59207163930012	17.734093834612253	321.1951017379761	0.7553513050079346
61	-100.45499942586451	3.802699287689876	331.77523612976074	0.5793061852455139
91	-98.66893038872617	1.6067021674876996	333.2985601425171	0.48021072149276733
121	-142.13529661864334	2.1348077016213485	326.9068138599396	0.29829466342926025
151	-197.83246853965144	2.700752180136716	325.2554385662079	0.25171834230422974
181	-173.43424418407048	1.6984385247545235	328.64048528671265	0.21295151114463806
211	-172.3008694876782	3.4606440811125614	322.49210572242737	0.23068830370903015
241	-160.3057204986872	28.58384190935696	330.40433144569397	0.16093173623085022
271	940.9068026359004	576.4713347514896	327.43282198905945	0.1482948511838913
301	2279.185000448117	952.120523638643	324.3133907318115	0.10878196358680725
331	2020.004951193304	809.9394382290965	333.6400730609894	0.10280810296535492
361	1951.6655635689945	1287.060030261213	323.2665870189667	0.09429231286048889
391	1566.1495083632326	1440.6587742677723	334.8820858001709	0.07191809266805649
421	2002.6613661148162	1395.865060231225	325.84974813461304	0.07030288875102997
451	2180.9390249942453	1571.1705119165838	330.41538882255554	0.07991982251405716
481	2720.4309533059295	1809.964826741074	346.67305064201355	0.06352626532316208
511	2267.1953475929427	1591.3301782264784	324.8306849002838	0.06928753107786179
541	3091.526057170211	1657.5341891215214	330.23179721832275	0.07667635381221771
571	3304.252512925872	1807.2081070774082	332.25086665153503	0.05160907655954361
601	3741.423887085579	1583.9575262610983	343.8744788169861	0.05481583625078201
631	4590.269319387771	1063.8115912508295	347.55928468704224	0.06094147264957428
661	4257.273815680336	1306.0327584495506	338.0137894153595	0.05640803277492523
691	4423.890306805771	1314.8819545875851	326.6611111164093	0.04557976871728897
721	4921.925613401519	629.2265929355107	347.74784755706787	0.07971765846014023
751	5044.7601500417295	157.7076556678124	335.015830039978	0.07603605836629868
781	4774.976370420359	898.2764131599622	327.5371367931366	0.04775897040963173
811	4707.972513327985	1034.5884274908854	326.2170469760895	0.04480104148387909
841	4718.7611605211205	934.3476781620674	336.7856779098511	0.03925132006406784
871	4889.953570408845	541.227458902888	335.9246709346771	0.04506682604551315
901	5080.8708123347415	190.43480999261186	323.452490568161	0.041245561093091965
931	5040.394230174205	184.9151255020979	319.83250284194946	0.04242052510380745
961	4951.717374931692	347.9969894185134	329.6796591281891	0.0422578789293766
991	4987.638829908603	482.5338855583827	322.1149709224701	0.037777990102767944
1021	4861.919498916095	878.8370959890559	331.5445189476013	0.040766775608062744
1051	4852.46685032111	895.3135320667777	321.8329210281372	0.04018358513712883
1081	4820.434432254159	924.5267816517843	335.20336985588074	0.04034483805298805
1111	4666.708549713156	1161.7009357389545	338.9047300815582	0.03759436681866646
1141	4935.784485995097	546.464029452303	323.83182168006897	0.035840410739183426
1171	4800.122740242118	788.8607314569865	335.9860303401947	0.04392705485224724
1201	4814.44727551258	930.7908564272437	336.5947518348694	0.04015504941344261
1231	4839.5378651216015	761.2960449994926	334.6030099391937	0.034923285245895386
1261	4927.393757241088	571.9158645830438	335.4666130542755	0.030260540544986725
1291	4621.186407518141	970.7638203098993	326.1136574745178	0.040061481297016144
1321	4823.612706434538	848.5725558696678	326.2289688587189	0.034766729921102524
1351	4950.44148894587	620.4051191685677	329.3738167285919	0.03428129479289055
1381	4857.110951161518	701.5902843682588	331.57435274124146	0.041671667248010635
1411	4728.917003823263	1016.503503241648	331.6207709312439	0.03525590896606445
1441	4752.841566212629	847.4317034237265	326.86488461494446	0.038716692477464676
1471	4751.428434090447	903.7637524971116	337.34115982055664	0.03532401844859123
1501	4921.605111251801	521.1099300180591	337.33929920196533	0.03257714584469795
1531	4615.060140396831	1165.689166343924	323.7092158794403	0.04105236381292343
1561	4779.937947720401	945.3510998679209	324.3699061870575	0.03171402961015701
1591	4678.716307608212	896.8116630821524	333.43469071388245	0.03551281616091728
1621	4968.171377943729	505.0366485580925	333.247652053833	0.04117347672581673
1651	4872.869123408619	703.9102627164084	322.05701327323914	0.056138768792152405
1681	4707.33526557339	891.3044636970259	337.25871753692627	0.027606843039393425
1711	4968.622007948489	326.7987486207633	322.09169816970825	0.0346064530313015
1741	4746.098519265422	912.1618004666415	325.6167085170746	0.044009603559970856
1771	4870.196594073943	689.1881539248151	323.47712755203247	0.03474172204732895
1801	4590.571179606839	1146.1139310980286	321.84928917884827	0.027253955602645874
1831	4803.423038566134	760.6338753899363	332.5823323726654	0.0342225581407547
1861	4780.69333372263	818.1180010012123	326.52524161338806	0.036768216639757156
1891	4938.979734686461	627.0206293285345	332.21233463287354	0.04103649780154228
1921	4917.80622579005	519.3708731691008	323.41153216362	0.04156927019357681
1951	4811.423794493042	766.4437763193922	341.1441979408264	0.03824896365404129
1981	4850.404290038373	576.1153850500694	335.66328597068787	0.03595142439007759
2011	4790.152031897785	779.317753879956	328.5210862159729	0.034635454416275024
2041	4815.003566020608	875.6773363700228	335.85978627204895	0.038624271750450134
2071	4860.263021306894	757.063106070124	325.6336371898651	0.030629362910985947
2101	4933.670902837435	424.9495373958894	329.4895944595337	0.047334615141153336
2131	4635.934559643182	1084.831777501896	329.2361183166504	0.03572774678468704
2161	4838.409208385671	853.8442578917749	342.31561732292175	0.029963405802845955
2191	4971.390321466004	270.6838449413196	335.0176520347595	0.03249039873480797
2221	5006.249245597184	481.42437890013696	323.13677954673767	0.030360091477632523
2251	4990.317395155797	314.6608580706379	335.82004499435425	0.031943414360284805
2281	4862.095706411738	795.4700421567978	340.5956401824951	0.03982226178050041
2311	4934.5097812635595	520.2586603051601	324.65292382240295	0.029606180265545845
2341	4865.542241519907	441.6127658460841	340.35427260398865	0.053481169044971466
2371	4978.138272982457	163.14421595963168	333.71072459220886	0.038578081876039505
2401	5014.165816416135	312.362535676478	344.06122875213623	0.03420492261648178
2431	5048.979752100432	318.19543568074266	329.73818469047546	0.03197531774640083
2461	4860.399971198025	874.3859749351425	323.97723364830017	0.03221188858151436
2491	5004.451145205053	214.5440048167464	329.9625337123871	0.027503835037350655
2521	4989.310517353659	132.2955259971582	340.8899917602539	0.029064277186989784
2551	4904.0987045196125	747.2871672004134	328.0268979072571	0.035722386091947556
2581	4939.40659942295	482.18730378462266	341.5139408111572	0.029938068240880966
2611	4942.503442620678	525.2727016932366	325.1573808193207	0.036542996764183044
2641	4468.325198495246	1153.141483013299	328.492591381073	0.03463950380682945
2671	5016.9414349892895	223.82175100515687	326.97668170928955	0.032812148332595825
2701	4881.347412053011	508.58610970188806	325.44449496269226	0.07204017788171768
2731	4907.25993396491	707.5990868620332	340.32716488838196	0.031672876328229904
2761	4983.787001878377	125.77330269297818	347.8924255371094	0.026638071984052658
2791	4889.218316636735	717.4859980356872	328.99891543388367	0.05010164901614189
2821	4982.149940065038	579.3787591443714	337.8428444862366	0.029887612909078598
2851	4983.704633801212	195.60560548456192	330.98331451416016	0.04038148745894432
2881	4959.950463700696	307.3303839683793	320.34909200668335	0.02947508916258812
2911	5035.2418888590155	129.9475266566592	330.289044380188	0.052200403064489365
2941	4961.44622756954	557.6260218366144	325.28628730773926	0.055643659085035324
2971	4929.231367972623	398.6357263412963	319.9265513420105	0.03327394276857376
