# Supplementary material for: Offline prompt reinforcement learning method based on feature extraction
Source: PeerJ Comput Sci. 2025 Jan 2;11:e2490. doi: 10.7717/peerj-cs.2490 (PMC11784719; doi:10.7717/peerj-cs.2490)
Supplement: Supplemental Information 2 [file peerj-cs-11-2490-s002.zip › experimental_results/result/hammer-expert-bc-1.txt]

iter	time/training	evaluation/target_13000_return_mean	evaluation/target_13000_return_std	time/evaluation	training/train_loss_mean	training/train_loss_std
0	1.4902238845825195	-241.38998945899505	5.040851841372161	41.605780601501465	0.3383221697807312	0.013601768558526482
1	0.48041605949401855	-241.087756622433	4.849891962713705	44.57668662071228	0.3351712703704834	0.01485343407226624
2	0.445728063583374	-240.30769097518692	5.334375244575533	43.99620342254639	0.3346222972869873	0.013024112861734173
3	0.44933342933654785	-240.42569567872815	4.8879334373578995	44.43203020095825	0.33349256932735444	0.013577684450567062
4	0.4454479217529297	-241.04347467170248	5.217503242895657	38.84996461868286	0.3259514164924622	0.017630124591410733
5	0.4320404529571533	-240.8994962909943	4.986514737145576	39.93716883659363	0.32080123722553255	0.013309810858293906
6	0.47764086723327637	-241.0096197457311	5.181129602261396	38.903247117996216	0.31579806268215177	0.014333157301540547
7	0.5361907482147217	-241.03002800289673	5.706786247617235	39.089290380477905	0.309200651049614	0.012303059101348239
8	0.48961687088012695	-240.18757990819867	5.320150328515043	39.426472425460815	0.3039751660823822	0.013187208889540744
9	0.4540073871612549	-240.65611011838217	5.271193909713838	37.475082874298096	0.29577720165252686	0.014662655750359965
10	0.45400571823120117	-240.59043866727427	4.922024912963632	38.68877196311951	0.28427261739969256	0.013435016914341338
11	0.5117473602294922	-240.95202221250514	5.222624073555078	37.80254912376404	0.2782487976551056	0.015583816465630838
12	0.4569864273071289	-239.88452007357665	5.2108760677736425	37.68600559234619	0.26240825712680815	0.015315857667931072
13	0.4639596939086914	-239.56474133268125	4.999607202148557	38.01281547546387	0.2532511982321739	0.0152031531457929
14	0.44971156120300293	-240.68177164707714	5.269091074611556	38.50768756866455	0.23990143567323685	0.013124098381558504
15	0.4897899627685547	-240.057148366801	5.144365091334246	39.22272229194641	0.22644741237163543	0.014363044660015105
16	0.4221475124359131	-240.13502368404497	5.014297585442829	38.92170834541321	0.21091995149850845	0.016723805127868578
17	0.4614121913909912	-240.9796416560756	4.9943350537833275	37.252201318740845	0.19064277827739715	0.014245686432492072
18	0.45115208625793457	-241.43765030327918	5.007006421228813	38.301321506500244	0.17285974860191344	0.013750388130437448
19	0.48885083198547363	-241.43650044647148	5.003306961652751	38.41231322288513	0.15530838638544084	0.013515467076223675
20	0.4281158447265625	-240.76782552356354	4.89215615374039	38.61369705200195	0.13623184144496917	0.012284585408699453
21	0.45002222061157227	-240.7191447444852	5.340528085416579	39.03956699371338	0.1279085984826088	0.014104688581507673
22	0.4376718997955322	-241.1540750790557	5.266421760736156	40.29629921913147	0.11269804298877716	0.011903245907115645
23	0.43071436882019043	-240.51545539394246	4.719204676883851	40.48006582260132	0.10865337431430816	0.011047765353916382
24	0.4600808620452881	-240.92442341484886	4.878310214380136	40.497984409332275	0.10674112871289253	0.013504336073520081
25	0.4412271976470947	-241.4699492457012	5.3532344152005935	38.678887128829956	0.09884452432394028	0.01288974812683978
26	0.42214083671569824	-241.07478514139305	5.1373839210656795	40.17109179496765	0.0946322087943554	0.012762364058318014
27	0.43508362770080566	-240.30759249411204	4.647315923076326	40.58151626586914	0.09167046308517456	0.01177600647241395
28	0.4400627613067627	-240.50367916331345	4.706549319563618	40.70781636238098	0.09082968115806579	0.008764067037590119
29	0.5261983871459961	-240.7264383587898	5.159353806127399	37.57687211036682	0.08712789535522461	0.010329220259192947
30	0.4480257034301758	-241.87178690465464	5.217544305503087	38.22642207145691	0.08689658030867577	0.011694313129006248
31	0.4443848133087158	-239.63576347860894	4.407625816904295	38.47977876663208	0.0848250751197338	0.00951322706013222
32	0.44408512115478516	-240.2849032195541	4.966917917280779	38.92215847969055	0.08586009591817856	0.009691329909948003
33	0.4971776008605957	-240.58035684751576	5.0151547062896435	38.38504886627197	0.08124603256583214	0.008034837432981569
34	0.5027284622192383	-240.207682616348	5.052892237080052	38.14803719520569	0.08097891375422478	0.00922217414259767
35	0.4636509418487549	-240.31165469616488	4.920688435923223	40.85561394691467	0.08038713827729226	0.009098806932230042
36	0.5283994674682617	-239.28155826306116	4.849423271346738	41.446645736694336	0.07976373851299286	0.007351748311197494
37	0.4483499526977539	-239.034109282878	5.088012804843664	39.7645845413208	0.0788876560330391	0.007969280125664755
38	0.43974971771240234	-240.03066421946255	4.5755991351072725	39.52577209472656	0.08072725877165794	0.009560193524239206
39	0.4614450931549072	-238.50983995404428	5.199369115490524	43.39411926269531	0.07631749138236046	0.007539641475510419
40	0.4680483341217041	-240.01520993782196	4.848256087676899	39.97266507148743	0.07446435131132603	0.006258924797908142
41	0.45200657844543457	-238.88371984098606	5.4317240000227995	40.32658362388611	0.07866206035017967	0.007510844681882869
42	0.4729273319244385	-238.37617315135205	5.344372318032459	40.86225461959839	0.07733605399727822	0.007088209374781512
43	0.4710538387298584	-238.34196269426968	4.823549119508408	40.06819820404053	0.07375475689768791	0.00573948135161752
44	0.4124572277069092	-239.2520632959189	5.575103419692358	42.09493660926819	0.07510204292833805	0.0073347641031319254
45	0.4778938293457031	-238.98664918554508	4.861131440535007	43.60262727737427	0.07458559058606624	0.0058557036498110915
46	0.5161967277526855	-238.50641285919772	4.9096879417470936	42.705363035202026	0.07493496164679528	0.007250397871308028
47	0.4504690170288086	-238.45029750143618	4.5639063612502335	40.85655069351196	0.07487315267324447	0.0072461361427398245
48	0.41417670249938965	-240.45251305621056	4.9520827041230975	41.86306858062744	0.07490420266985894	0.00609296472436996
49	0.503645658493042	-245.14466583890407	5.267838820859311	39.51068186759949	0.07292770117521286	0.00572677320812633
50	0.43419337272644043	-243.7494482997816	4.619795932150328	46.88856601715088	0.07362936854362488	0.007275976619339865
51	0.47391247749328613	-247.70041323274148	5.3689721394145655	39.84259510040283	0.0717111011594534	0.006870409291794504
52	0.45455360412597656	-244.5006265410363	4.810001817971624	41.096158504486084	0.07151096574962139	0.00597108887910207
53	0.43747615814208984	-236.78439436551406	4.054297435702879	47.598851442337036	0.07250669725239277	0.0069623733958186305
54	0.4370746612548828	-235.68017850172092	5.740042781831723	48.97340726852417	0.07146606206893921	0.006835874513212976
55	0.4131813049316406	-237.45186692007326	6.053315623969071	42.09076476097107	0.07238437540829182	0.008064747286631906
56	0.45420002937316895	-239.35111845739834	6.2944631200595795	48.24982452392578	0.07070321924984455	0.006873877330353791
57	0.44603395462036133	-253.75735472696957	13.507878229052872	40.103471994400024	0.07127687864005566	0.006343726336107366
58	0.4669511318206787	-244.7495043146793	6.300800650703181	39.744579553604126	0.06984001651406288	0.00599795378494176
59	0.46196556091308594	-251.10402623045513	4.824078048661732	43.47200131416321	0.07011450089514255	0.006391641677241224
60	0.5062170028686523	-237.77045047817475	4.976260953249989	48.69386267662048	0.07262896671891213	0.00760151129556372
61	0.4739103317260742	-242.45102901574464	5.062193672385902	41.252620220184326	0.07054627403616905	0.006104562430393844
62	0.484874963760376	-236.3627493972276	5.258486469413404	53.15308141708374	0.07285193920135498	0.006402666730699149
63	0.4989893436431885	-237.68926240991667	5.75422958981306	52.86784100532532	0.06928772889077664	0.006223269086996895
64	0.4201500415802002	-259.94306639698704	6.070662980219546	41.67842650413513	0.06979992054402828	0.0061160093066758075
65	0.453202486038208	-242.65090934806292	7.659530860119127	46.09968876838684	0.07261479765176773	0.008250437031386537
66	0.5896687507629395	-241.2222977878877	8.55419474311635	49.92911672592163	0.07162568874657155	0.006175350485076272
67	0.4949228763580322	-238.53623739573885	6.984009679291117	50.806527853012085	0.06934076353907585	0.006437940316387968
68	0.4692409038543701	-237.8838632495042	6.322674709901111	50.097243547439575	0.06958351247012615	0.0051417130506304165
69	0.44081664085388184	196.8665499783613	2173.391925412091	42.087788820266724	0.06915076583623886	0.004423965731610171
70	0.5481088161468506	5187.320927853178	6959.769896307705	46.58073949813843	0.07155619375407696	0.006404764282412998
71	0.42512965202331543	7852.3891812181755	7042.488966862382	50.10511636734009	0.07148207478225231	0.006088107289865407
72	0.5757856369018555	9230.806692691389	5726.010981733646	50.74848222732544	0.07054801367223262	0.006013104747353039
73	0.5242156982421875	7067.103732469567	7391.548150717406	42.51928091049194	0.07054973565042019	0.007344773402631841
74	0.44878363609313965	-207.93754948637473	13.415470514496478	43.15402793884277	0.07001706741750241	0.006119215169518124
75	0.43664002418518066	-251.02522317043878	5.093229314217737	42.19082760810852	0.06945638053119182	0.00489528711892056
76	0.4455850124359131	-241.95963670396816	5.359443805940372	43.466118812561035	0.06983915314078332	0.004936356580462575
77	0.43010520935058594	-239.69202614290708	5.591979304490724	42.17556691169739	0.07080108612775803	0.006967872716866713
78	0.46793627738952637	-237.9260067059971	5.446962060757279	52.192363023757935	0.06988959059119225	0.006415964337735233
79	0.4909496307373047	-239.2013090057804	6.297987109403341	51.904221057891846	0.06980552062392235	0.0064368940790248495
80	0.47092390060424805	8461.564706353282	7429.958799857025	49.06891751289368	0.07007318578660487	0.0059193391010460466
81	0.43508315086364746	4334.788996280132	7075.93714739122	44.034186124801636	0.07115819305181503	0.006192431399969007
82	0.41915392875671387	1644.3050500079958	5017.883747182497	41.980833768844604	0.06792649723589421	0.006316510652499879
83	0.4745337963104248	-254.5075347895215	3.484454609888871	40.011757373809814	0.0703106851875782	0.005622971305819234
84	0.41883420944213867	3223.6930115843337	30.540912551022387	40.271543979644775	0.07012773759663105	0.006147687107922278
85	0.47066664695739746	-240.33849365088668	6.708203960169235	46.483012199401855	0.0691986372321844	0.006624326258945705
86	0.4171631336212158	4137.69501113934905	5.070852258957082	49.00177192687988	0.07094406932592393	0.007148034233849792
87	0.4838087558746338	-234.9175622077893	5.110594244072327	53.45808720588684	0.06901590175926685	0.005798389059842995
88	0.4344613552093506	2564.4628191429224	1773.5126733460684	50.62055492401123	0.06917596526443959	0.0061489717801543695
89	0.47950005531311035	9051.762028538766	6463.961308052316	52.24543571472168	0.07056179806590081	0.007645654848840891
90	0.4710538387298584	11845.736516506076	5382.89467356785	48.700782775878906	0.07048476129770279	0.005139817327508797
91	0.4525265693664551	11739.344362972377	6010.528678581754	49.38824248313904	0.06994149200618267	0.005814731279997537
92	0.47731804847717285	3255.072812552151	4910.894501487902	48.242722272872925	0.06885317236185073	0.00758893056966824
93	0.4284393787384033	-202.478945522826	3323.6026908341596	48.853437662124634	0.06859586626291275	0.005103844502206338
94	0.5004317760467529	-236.4536611055773	4.655761768659053	51.2480103969574	0.06922717161476612	0.005899618590845897
95	0.42906928062438965	-238.77135439850193	5.339862195554748	49.39601421356201	0.07034131288528442	0.007337641858330011
96	0.44902944564819336	7914.613833140595	5364.188763353414	48.35061740875244	0.06938677228987217	0.006627940282130962
97	0.4486258029937744	9954.968358267106	6136.571767738876	50.01618576049805	0.06926626943051815	0.005156912108069669
98	0.441237211227417	8928.206613409495	6646.960573904199	50.421897888183594	0.07100309573113918	0.0054299965999904205
99	0.4798848628997803	10367.613591465526	7170.785299290178	50.3061044216156	0.06951004281640052	0.006305663200795767
100	0.45799851417541504	-231.80670691230253	28.35729629848113	55.341747760772705	0.06887412950396538	0.005963421804528258
101	0.42527246475219727	596.201945829953	6498.555245016768	50.083258867263794	0.06844846837222576	0.006275599692570972
102	0.4788954257965088	7442.974796660381	7210.058981412003	48.10737609863281	0.068502087444067	0.005427673668871212
103	0.456235408782959	47.341607712775	7261.232001056202	49.90513634681702	0.07051935009658336	0.006597638737626061
104	0.4497349262237549	11929.817262020295	5734.881446246097	48.20880103111267	0.06827618919312954	0.005787426630556318
105	0.43526506423950195	9400.890465683064	6622.489481884765	48.168938636779785	0.0680810583382845	0.007707204621478298
106	0.41517114639282227	9241.281861941174	6063.9782982052775	48.13911843299866	0.07034599199891091	0.008160432716128872
107	0.4291093349456787	10495.798540746704	4711.284880792372	47.80855131149292	0.06798092067241669	0.005740092899028407
108	0.44017720222473145	14468.142617182315	3784.749382893752	47.684985637664795	0.06862335450947285	0.007661205380430895
109	0.4470386505126953	-174.8759656797816	117.82613419766245	49.30895376205444	0.07103973910212517	0.005446694404467595
110	0.4530036449432373	7640.2334022857885	7907.853554598098	49.77749967575073	0.06813905030488968	0.005838998554184522
111	0.4569864273071289	9364.531791785852	6383.706000035506	47.07171034812927	0.06924843363463878	0.007068217874646028
112	0.4534473419189453	11960.527463617587	5098.250904519799	48.175801277160645	0.06812836751341819	0.0066439393808213985
113	0.45897817611694336	5471.30455484051	5976.9174368348595	45.804513692855835	0.0687389238923788	0.0067248251802361
114	0.4699280261993408	8556.665876677922	4796.271684308804	47.71630787849426	0.06908915549516678	0.006199895154457928
115	0.4878509044647217	2594.838425688029	5782.317829737576	45.64463543891907	0.06856494635343552	0.007903845733166916
116	0.4649512767791748	-79.44126429914408	162.0786989845112	49.20233488082886	0.06954261638224125	0.006655251718552636
117	0.4370756149291992	3975.7737671142204	6601.223402098213	49.79875206947327	0.06937973685562611	0.006127715766473914
118	0.4719235897064209	7061.009401746827	5927.332112619246	48.161885261535645	0.06855109795928001	0.006100083606544771
119	0.4559907913208008	-210.98521331494507	14.165044910490694	42.41734862327576	0.06955485180020332	0.006185036643042911
120	0.46396660804748535	882.864243234592	3283.3906624795995	41.55603313446045	0.06958355657756328	0.007053698409854278
121	0.4798896312713623	4330.592647630115	7176.088215488424	40.47181987762451	0.06817080445587635	0.006904873520570864
122	0.4303760528564453	-237.32839584480215	6.670387774445574	52.15319204330444	0.06925471872091293	0.006386451437370157
123	0.5123767852783203	6801.385259301216	7465.01673226271	50.60370421409607	0.0705034401267767	0.005815013139862485
124	0.4299442768096924	-230.63687195922023	29.292993005718078	52.48289442062378	0.06751029305160046	0.005799886661931205
125	0.4400484561920166	11495.485000777107	3719.914059328136	50.17086744308472	0.06663917534053326	0.006678967809263768
126	0.4231717586517334	11063.644317126784	4453.768302087423	50.618184089660645	0.0691096792370081	0.004933981442283188
127	0.45432329177856445	8679.724898219363	7349.86712835866	48.65419030189514	0.06691806368529797	0.0052542305094607795
128	0.4258241653442383	8238.137456407956	7195.477287451148	50.501506328582764	0.06870439819991589	0.006651562599310384
129	0.38629913330078125	5350.613243469544	6468.835650240924	49.85112929344177	0.0698821272701025	0.006938517332197366
130	0.46296215057373047	6237.06053008025074	2535.207871166260678	51.93065142631531	0.06930485218763352	0.006565920783048007
131	0.46616125106811523	4253.66593470498464	2235.338879480234551	40.18927717208862	0.06809983484447002	0.005333105822227498
132	0.4211430549621582	12204.37630140505982	1447.954685465285166	47.01344060897827	0.07067987568676472	0.006190180080421699
133	0.4661073684692383	2239.05949395291447	1236.198324560441602	51.413668394088745	0.06894757114350795	0.005235237869400692
134	0.47789549827575684	12323.037209044427	4107.913718987436	48.86156344413757	0.06827137850224972	0.007101251067694157
135	0.4231410026550293	11173.314593525534	6364.1253239139105	48.901942014694214	0.0681381343305111	0.007720823875290854
136	0.4131805896759033	-246.76856043472898	6.728263700515256	40.74255847930908	0.06931207336485386	0.005117196875235424
137	0.475909948348999	6239.1439215993461	5316.595675516918705	49.778417348861694	0.06863892234861851	0.006186274963611276
138	0.4548816680908203	-236.6730209895477	4325.2031944624791615	50.27516007423401	0.06969386227428913	0.006684530549347643
139	0.43110132217407227	-236.93910848225073	3425.570715062371513	42.12467956542969	0.06753025397658348	0.0052673444030814755
140	0.4582846164703369	12271.82702822312	5230.962791671289	48.393513917922974	0.06980572551488877	0.00683114458887923
141	0.4291093349456787	12038.204321163685	5485.324647376844	48.6014461517334	0.06869851626455784	0.005715451489340491
142	0.5094542503356934	13938.242285761102	3695.606660504791	48.167678117752075	0.06972117118537426	0.0059781724100476065
143	0.45363664627075195	520.950438693975	7158.651111900974	50.581491231918335	0.06773901253938674	0.006042607046697202
144	0.45140862464904785	6692.422161688115	7673.4666987222845	53.26797556877136	0.06980080418288707	0.005189056202731393
145	0.4340345859527588	10832.475356646737	7193.76777999972	48.939425230026245	0.0682565612345934	0.00820111906266228
146	0.42322564125061035	362.80000184733	6425.86783056294	49.146623373031616	0.07064490832388401	0.005623546238187672
147	0.4378347396850586	10966.072030516201	6408.014474952312	50.89289689064026	0.0701974392682314	0.004852907839454943
148	0.4211454391479492	-243.4098931148363	4.247744099547808	41.64183592796326	0.06832391381263733	0.005459517653219733
149	0.4400625228881836	-245.94160285213135	4.018385939016213	45.27318811416626	0.06840554185211659	0.005405744257349859
150	0.4554615020751953	-238.277515438521	5.7241095312477075	47.16963243484497	0.0689010789990425	0.006535714348196644
151	0.43753933906555176	11245.3880010983038	5.765088535000278	39.40156888961792	0.0687138418853283	0.006981028783644962
152	0.4508543014526367	-244.93384588632645	4.9802139083620585	42.040250062942505	0.0691178434342146	0.005702434865314054
153	0.4511754512786865	1036.9403648096286	2682.3344991697986	43.81470608711243	0.07131613120436668	0.006342868991018817
154	0.4885549545288086	-118.14442552831908	107.61865824816586	49.97421431541443	0.06899865664541721	0.005301286411316623
155	0.4569222927093506	12444.03996512436	4778.346774785296	50.1840033531189	0.06914614021778107	0.006537762012419054
156	0.547595739364624	9898.493052455253	4818.674201067149	49.43912649154663	0.06873635806143284	0.006900942766126561
157	0.4399557113647461	4316.746561958383	5754.3174895260845	46.196189165115356	0.06760201834142208	0.006502570548780778
158	0.4052150249481201	10757.91481400642	5420.857067114967	50.107572078704834	0.06785634659230709	0.006371309095913449
159	0.4070014953613281	9377.545046324614	6875.879628868342	49.34590744972229	0.06903412505984306	0.005785889693958098
160	0.45987701416015625	12201.1963903057411	7.825895307999321	41.746697664260864	0.06786223620176315	0.006208254101212921
161	0.47269773483276367	-238.14903776829726	5.639070144402642	42.79766249656677	0.06841995105147362	0.005852052096861845
162	0.5073599815368652	3215.95996892658593	45.85494108223219	54.48761749267578	0.06852118328213691	0.005736111512940993
163	0.4012889862060547	12438.496264889993	3166.550799805236	48.111106634140015	0.06879679799079895	0.006774158692547811
164	0.45678067207336426	5239.9879914092554	5.1665760263451315	44.54054570198059	0.06894416272640229	0.01074369772584085
165	0.5017924308776855	4957.2168639732545	6668.327989515603	51.07034993171692	0.06799164667725563	0.006191273545717466
166	0.44005918502807617	2494.67513878278	5711.943101516303	50.79391527175903	0.06991004906594753	0.006231280371705147
167	0.4291071891784668	-235.50164998405515	5.286439987374849	48.29034185409546	0.06921724192798137	0.006540741181963028
168	0.49594974517822266	12403.786723348301	3314.9988596555827	50.707680463790894	0.06875302031636238	0.005676519289120241
169	0.49283432960510254	2811.36427980025	4496.945787440959	46.72217798233032	0.0693487724661827	0.006160259678443093
170	0.4440436363220215	-237.43915696665056	6.467296242497592	41.025365352630615	0.06806402303278446	0.004829850669842075
171	0.46396493911743164	10242.741229271667	5335.867776216612	52.81948518753052	0.06867813132703304	0.00473782897263311
172	0.48984193801879883	12730.85039192736	4085.427926588032	51.1487090587616	0.06885337643325329	0.0061222904042002755
173	0.46694302558898926	10621.872317942485	5447.952251127257	51.59979248046875	0.06899315498769283	0.005961244231556712
174	0.47191905975341797	-115.68372862617468	45.04675218522144	46.00806522369385	0.06867159821093083	0.0066720490488163765
175	0.4659452438354492	-235.10455410194854	5.501651782409712	57.44508910179138	0.0684181097894907	0.006536877946345173
176	0.5101227760314941	-235.84312303536692	4.992877356088765	55.21100354194641	0.06608823895454406	0.005242742903778476
177	0.5057721138000488	10559.883623306963	5954.043930673605	51.441434383392334	0.07051561966538429	0.00726355528750664
178	0.47789621353149414	-241.09835422512845	5.3641418430452585	53.98335599899292	0.06813810393214226	0.006489057459243724
179	0.4798853397369385	10935.43555343094	6571.039669848236	52.51073598861694	0.0694078853726387	0.008182894139771094
180	0.48685431480407715	9190.220193874808	6738.9806308562265	53.38294053077698	0.06796471901237965	0.0058291245113339715
181	0.481874942779541	12722.616968983333	5137.762207004659	53.82028794288635	0.06787407964468002	0.005422416317111024
182	0.4858574867248535	12198.274154402026	5110.146715116316	52.359373569488525	0.06865732237696648	0.007747416960555397
183	0.4938218593597412	8102.167310347852	7396.403594441062	54.46928596496582	0.06878441467881202	0.005058582469285458
184	0.5197103023529053	11548.719726940793	4449.4924355418925	53.08549237251282	0.06805451937019825	0.005742695874894037
185	0.5127451419830322	-239.71885678553693	4.92118333437062	48.52638387680054	0.06918475575745106	0.005696600094470755
186	0.4888489246368408	214.3570971024007	2346.9451164698075	49.552236795425415	0.07051138438284398	0.006179324457382279
187	0.5097541809082031	121.74503054789525	811.0234581747403	51.54120707511902	0.06699278391897678	0.007321278567132734
188	0.4768986701965332	4825.65363923166	6903.296152710194	50.20789670944214	0.06916100159287453	0.005883597269787158
189	0.4639561176300049	-235.84011362591684	5.386782773893228	55.142139196395874	0.06994988955557346	0.005537560947839102
190	0.4997975826263428	11005.35998822398	5072.06894101017	56.00249457359314	0.07104194879531861	0.006793616363488153
191	0.457988977432251	11769.546560065906	5513.548443640563	53.64377188682556	0.06856518447399139	0.006446842397206038
192	0.4639568328857422	-237.2376678365128	5.5233558777491245	58.16490340232849	0.06888468056917191	0.007062952485900922
193	0.48287224769592285	6055.7399009896835	7143.406683421385	54.71024703979492	0.06844318188726901	0.006389430602286109
194	0.46992969512939453	-143.95526188676365	127.5132417880195	47.06585931777954	0.06826317489147186	0.005423173015566422
195	0.44802403450012207	-240.74782486311742	5.297507868708801	48.72540235519409	0.07025560609996319	0.006391395585108931
196	0.44603538513183594	10372.65514012329	7087.485048189087	50.66391134262085	0.06966821722686291	0.006399171375917266
197	0.4450392723083496	11457.785868046201	5411.888898222209	52.039817571640015	0.06844071932137012	0.007948238087046412
198	0.4559915065765381	2562.296696141749	5497.396086576901	54.304824113845825	0.06977762781083584	0.006229795846838527
199	0.47391581535339355	3234.9872359938203	5.122378181894009	55.71772217750549	0.07014674551784993	0.005865797344947894
