# Supplementary material for: Offline prompt reinforcement learning method based on feature extraction
Source: PeerJ Comput Sci. 2025 Jan 2;11:e2490. doi: 10.7717/peerj-cs.2490 (PMC11784719; doi:10.7717/peerj-cs.2490)
Supplement: Supplemental Information 2 [file peerj-cs-11-2490-s002.zip › experimental_results/result/hammer-human-bc-1.txt]

iter	time/training	evaluation/target_13000_return_mean	evaluation/target_13000_return_std	time/evaluation	training/train_loss_mean	training/train_loss_std
0	1.5781581401824951	-240.96143722309483	5.109474098961652	39.44944763183594	0.3075140714645386	0.016211524201859884
1	0.670048713684082	-240.69726884582286	4.893376552870697	40.72861289978027	0.29787127792835233	0.015341193172097818
2	0.7586665153503418	-239.95057332412	5.362709899603482	40.608736515045166	0.29337589561939237	0.015007275891177898
3	0.6849827766418457	-240.11367150794075	4.8669595739161515	40.80775237083435	0.29448853313922885	0.014645859545910737
4	0.7363688945770264	-240.7530886133935	5.1757089613644025	40.341208934783936	0.29094709783792494	0.016745860093541287
5	0.6272368431091309	-240.65314317043467	4.947760862527164	40.36537766456604	0.289712735414505	0.015126907798909638
6	0.686974048614502	-240.81446381498756	5.13945434160691	39.94007730484009	0.2833257606625557	0.01506615936801196
7	0.6232547760009766	-240.87441210976291	5.644950789896844	39.45923161506653	0.2762265360355377	0.01622690254931341
8	0.6869738101959229	-240.03522722229164	5.305459896847451	40.645296573638916	0.2676613047719002	0.014293529518449439
9	0.6999168395996094	-240.53053882741486	5.2710119913994244	40.00887966156006	0.26214190155267714	0.014203345528564114
10	0.6391839981079102	-240.52312603779744	4.915272973684395	42.22658610343933	0.2503260651230812	0.013865891572977669
11	0.7148511409759521	-240.87944986161057	5.20460234536187	41.746418714523315	0.2418345832824707	0.012731109723958885
12	0.6421704292297363	-239.7305739776673	5.177331542770957	41.738311529159546	0.22966066211462022	0.014035479084095383
13	0.6651358604431152	-239.2252310701632	4.950359390289423	41.59186863899231	0.21372771382331848	0.01355033173350556
14	0.6690526008605957	-240.0129643743047	5.211670135603131	41.46828055381775	0.20334669053554535	0.014813311003488277
15	0.826531171798706	-238.99992521470784	5.075629129241822	42.110559701919556	0.18343728572130202	0.01388068770511563
16	0.6282322406768799	-238.5943614044292	4.954177472434705	41.17289876937866	0.165888669192791	0.016429619092232402
17	0.7208201885223389	-238.84005226796052	4.983178838627773	41.62390208244324	0.1466064688563347	0.016902241837871413
18	0.7565245628356934	-238.67780510504676	5.032419100881068	40.835362911224365	0.1386858667433262	0.017792286413771535
19	0.7775726318359375	-238.0952039988344	5.082550730034234	41.72251653671265	0.11418850302696228	0.016948772836615743
20	0.6507954597473145	-237.0330747649432	5.016285973900674	44.14429688453674	0.10439522042870522	0.016326407673342123
21	0.7258076667785645	-237.36700309150018	5.50139909891031	43.87580156326294	0.08962313383817673	0.014731416634615219
22	0.6909573078155518	-236.36013278587197	5.659232602534076	46.068241357803345	0.08040624797344208	0.014709584219069592
23	0.6800079345703125	-136.11810956210329	13.74096317681132	49.40264296531677	0.07003088362514973	0.012167143037182988
24	0.7039024829864502	-155.0968817772496	9.728118951204282	45.84716272354126	0.06539603494107724	0.014681599778296422
25	0.7098724842071533	-231.94028036920423	6.541856504838605	44.228291749954224	0.06004430368542671	0.012904414171237832
26	0.6591074466705322	-237.79767740573843	5.699735370984481	46.078131914138794	0.05388452023267746	0.012324732648482186
27	0.717843770980835	-236.61771855223665	5.16883215326066	47.99663186073303	0.05080754965543747	0.01072250207148698
28	0.7297873497009277	-233.8298563570498	6.793944109552147	48.343363523483276	0.047969157844781875	0.011526834034868854
29	0.6849822998046875	-236.26787329920694	5.7529167030690544	48.20037770271301	0.042936046570539475	0.010134490080196443
30	0.7078821659088135	-238.30759457502435	5.833767168384487	52.19117307662964	0.039479533806443215	0.007790973918907833
31	0.6660521030426025	-231.09814375528305	10.792526686090838	49.504021406173706	0.038963061012327674	0.006704463964202121
32	0.6491398811340332	-236.71110065852656	5.656681350331791	48.27934765815735	0.03739966485649347	0.006039725908867667
33	0.7029047012329102	-237.74801228977924	5.661471548905893	50.59433913230896	0.03686469443142414	0.007083393449261452
34	0.7118637561798096	-237.84417947615407	5.401145115133693	49.21452975273132	0.031432712934911254	0.005841460459441549
35	0.694939136505127	-237.28474299406403	5.523297543103328	49.663352489471436	0.03146383695304394	0.006462871849612797
36	0.7307901382446289	-236.78697571150914	5.225966028814057	51.96416258811951	0.030499255917966366	0.005468162085409837
37	0.6610877513885498	-197.35608316461037	62.38079106881278	49.84829115867615	0.031160191111266614	0.006050892604872372
38	0.7287845611572266	-237.04409091490427	4.905743895296323	48.485159397125244	0.028998209573328496	0.004631515877753618
39	0.6790099143981934	-236.322577465467	5.835186008418565	46.850006341934204	0.02738949451595545	0.0027247062271261425
40	0.7755837440490723	-173.8015583113499	97.34325496781199	50.87852764129639	0.02773619320243597	0.004890638991161611
41	0.6561098098754883	-237.22577232825137	5.820470549094432	48.05836892127991	0.027923819310963154	0.00560171437744898
42	0.6730353832244873	-236.28889791014325	5.412686597806881	48.0156455039978	0.026055102162063123	0.004596823559020309
43	0.7098727226257324	-236.2402634203197	5.001719994683648	48.67903447151184	0.025191498696804048	0.0033460469171933014
44	0.8096988201141357	-210.34737046781768	35.272841685372576	48.527695655822754	0.025055350661277773	0.0047861583219826415
45	0.6381888389587402	-90.2113829122757	97.72673584368826	51.914990186691284	0.0256647440046072	0.004794418493330246
46	0.7230019569396973	-237.48900854276863	5.183883007088577	51.05035400390625	0.02437940575182438	0.0037605784901059186
47	0.6962394714355469	-236.05354894024265	5.333377589339064	47.98072552680969	0.02401503801345825	0.004205442531014771
48	0.7139465808868408	-236.68457669645395	5.555027102527777	48.006105184555054	0.02413056243211031	0.003657405591572472
49	0.6859774589538574	-227.25311471346222	16.516000519151945	47.89745116233826	0.022292405553162097	0.0028243590451534975
50	0.664576530456543	-49.88732325872696	6.956548442638362	54.384257316589355	0.022677649483084678	0.004974280215076326
51	0.7489950656890869	-236.6572098741256	5.547052307216886	47.99153423309326	0.023537073768675327	0.00552504939350573
52	0.6659207344055176	25.724393622873198	30.140471106912425	56.3640878200531	0.02229440402239561	0.004796189357987371
53	0.6610860824584961	-236.53715064553992	4.873595401770879	52.08271527290344	0.021503453850746156	0.0030684135439195473
54	0.6891305446624756	-225.53408156713624	32.64248734251211	48.9491183757782	0.021399407479912043	0.0036294712482035783
55	0.6860229969024658	-74.31180980962829	70.76062802711012	52.952646017074585	0.0208225217461586	0.0036611911132899935
56	0.6571052074432373	-238.209808226429	5.695670807991027	48.91555738449097	0.020793342404067515	0.0028713504140543407
57	0.712860107421875	-172.87867026280648	60.38526684983219	49.717934131622314	0.019563821069896223	0.0025573300184767054
58	0.6959342956542969	-238.45767550553205	5.198482904547043	50.987412214279175	0.01969606364145875	0.0025160679746625008
59	0.6979985237121582	-236.96226846060247	5.376711440576311	49.299625396728516	0.019898153711110353	0.0028964908150499466
60	0.7041070461273193	-230.2763779124914	36.33928590350855	49.60227108001709	0.019148884061723947	0.003983797948952649
61	0.7093548774719238	-238.63326806508155	5.644106618198954	47.50588274002075	0.019517822004854683	0.0025643564082096547
62	0.6839807033538818	-110.70163839329739	159.63703323207238	50.75420117378235	0.018816711809486152	0.001717559095051043
63	0.6741869449615479	-186.96935477533148	81.85976927348554	50.02360558509827	0.018398893773555757	0.0021019348119713883
64	0.6581008434295654	-238.02019215357294	5.644096197508786	50.67343711853027	0.018697195164859296	0.002481014338380774
65	0.7108709812164307	-238.16509121562868	5.36500107566429	50.42200827598572	0.018322637435048821	0.00238444296866548
66	0.6352016925811768	-7.013711426381045	10.806495886431712	54.02114725112915	0.018813264612108468	0.0032405477562965366
67	0.7238109111785889	-187.82123905219927	52.64355577731149	48.97830152511597	0.018157760221511124	0.0018953626798131396
68	0.6720385551452637	-58.723300563302566	40.79299420411554	51.96212291717529	0.017553042806684976	0.002475448365360984
69	0.6999280452728271	-238.90370027906565	6.145627625982738	51.346912145614624	0.018079216107726098	0.002994105255635192
70	0.6889653205871582	-131.94806982904174	70.0454284040944	52.08060169219971	0.018278854712843896	0.0037305380141777005
71	0.6610913276672363	44.14422645383746	48.1327501434648	51.44749665260315	0.0184714497998356832	0.0026223579109453665
72	0.6680572032928467	-237.1715662167564	104.936730664625393	44.5508074760437	0.017289088536956474	0.001917327544577381
73	0.6501357555389404	-240.36430264611033	65.942195579556497	46.663625717163086	0.017385531608015323	0.002292837264287391
74	0.654118537902832	-122.37225758617584	89.773421890587016	54.07691049575806	0.018263582978397606	0.0038032405162981356
75	0.655113935470581	-239.6864885739437	14.03278333282836	50.40697360038757	0.017577689141035081	0.00264917378984163
76	0.6740307807922363	-140.31113728623978	89.92501365094343	51.2813286781311	0.017165393065661193	0.0030013823658445933
77	0.6451578140258789	-202.72544631429432	55.79885095838808	48.34402394294739	0.017303868345916278	0.002766970912908567
78	0.6282336711883545	-232.55649801025825	34.764703059130575	48.23056221008301	0.016848497148603274	0.0026888037832940364
79	0.6551122665405273	-126.53004971825567	83.27580555752319	49.37157917022705	0.016804418638348586	0.002129092361659325
80	0.6332111358642578	-240.0551107452962	95.502535422157762	46.78492784500122	0.016472338251769542	0.0021620113524816343
81	0.6302239894866943	-179.46481410218821	29.57266984079061	51.57491636276245	0.016611160319298504	0.002297348703330219
82	0.6750290393829346	10.473504940949992	17.771254402770065	55.88491916656494	0.016606064718216657	0.0018004421797180887
83	0.6670618057250977	-41.572625572521105	123.8673007120305	51.851701498031616	0.016213768348097846	0.001853986358969385
84	0.6879689693450928	-66.57432712480835	32.642605386168626	53.651833295822144	0.016584567166864837	0.00383116193970939
85	0.7011826038360596	-198.60140320168568	50.635774460864816	49.13933825492859	0.017020294051617382	0.0037275156721372623
86	0.647148847579956	-236.98235872642428	95.175816976462212	45.27610754966736	0.015966731235384942	0.0019738614280250424
87	0.6740365028381348	-33.24197164227097	93.314953507528024	51.94641327857971	0.016464697737246752	0.0021436157950892563
88	0.6790122985839844	-228.7665900513019	87.611777207594283	53.84401988983154	0.015984950680285694	0.002566734522159953
89	0.6790065765380859	-238.77287580716467	44.192396707343462	46.352171897888184	0.016737160906195641	0.006432467963763721
90	0.7596545219421387	-175.9105342940573	43.15537227874873	52.96486139297485	0.015660519022494556	0.0025624701129183885
91	0.6790122985839844	-236.61563816875082	95.231135950026875	45.59624171257019	0.015898127723485234	0.0020842875124533825
92	0.6879689693450928	-168.83833248433996	57.50707213730382	50.93965458869934	0.015536171235144138	0.0018547801999694337
93	0.653120756149292	-138.43046214697532	61.22751506179668	50.43794393539429	0.015918242782354354	0.001980183878990757
94	0.7009241580963135	-60.17863559990886	96.773364036404777	50.19893455505371	0.015549462810158753	0.002016115837158705
95	0.7019081115722656	-17.8501413808536	82.471304283759835	52.097758293151855	0.015134257562458515	0.001400227156297129
96	0.6541166305541992	-8.740243526683681	57.784327191186723	52.22905087471008	0.015314631666988134	0.0020823482377398932
97	0.6541163921356201	-54.308329150418395	61.60307698785535	51.77998089790344	0.015157738365232945	0.001670831923192906
98	0.6969306468963623	-101.71363533659576	30.5434337114578	53.86491322517395	0.015715564507991074	0.002657502182685473
99	0.6322157382965088	24.904429756394663	79.16811323658928	52.31658744812012	0.015432489234954127	0.00199312690784651
100	0.6770179271697998	-52.68337749051959	74.6192677665836	52.11655020713806	0.015091810505837203	0.001544589466472793
101	0.7019107341766357	-198.6612258644009	62.88414952983794	49.18449115753174	0.015426001697778701	0.002440998625978492
102	0.6810033321380615	-236.59330898409596	12.248343497268026	48.43585824966431	0.015187627878040075	0.0019448228016294557
103	0.7168548107147217	-118.02249246511751	58.86272483094818	52.24766683578491	0.015803282894194127	0.0025805693046645596
104	0.6949365139007568	103.3184126816473	67.8625078674331	54.86743402481079	0.015856691505759954	0.0022156492168414325
105	0.6421751976013184	18.73845044364673	121.72674779963846	51.82080793380737	0.015480710901319986	0.0017931701602444403
106	0.690960168838501	7.378219871607209	18.37445490629778	52.342488050460815	0.015366377346217631	0.0022067249465726074
107	0.6670610904693604	-238.03612370311174	5.102551758733977	50.345372438430786	0.015235550533980131	0.0020995988042542164
108	0.6521279811859131	-85.5123875095498	4.8765958189267575	46.0521776676178	0.015530808605253696	0.0020892824266306106
109	0.6650729179382324	-200.61179821075558	70.54239883780443	47.81548738479614	0.015551849324256182	0.002363221283894094
110	0.646153450012207	-42.86951147697842	23.453719832876203	52.584189653396606	0.015956246908754114	0.004879839489635757
111	0.7516913414001465	-187.21457972103167	69.60550697613391	48.18098306655884	0.016537797451019288	0.006564578228733679
112	0.6839864253997803	-10.154467536775362	9.651344017730759	54.66330170631409	0.015029293969273567	0.00247337129406977
113	0.738745927810669	-151.1708445616533	58.609194314723034	52.33153414726257	0.015150920599699025	0.001571685047314508
114	0.6342060565948486	-150.66199581562728	49.769230782526094	51.52946114540144	0.014841500874608756	0.0015800206579041493
115	0.6332097053527832	-235.07415866975927	10.028148829399905	47.733975887298584	0.014932193383574486	0.0015336419495654947
116	0.688499927520752	-49.018666548316595	50.15934863050177	52.29317927360535	0.015689503923058513	0.004172039638356112
117	0.749708890914917	-80.6696850775869	36.74517515412172	54.68842959403992	0.015098301488906144	0.0029466752206486735
118	0.7208220958709717	61.55921203529244	181.93350356547282	52.43309783935547	0.015137727428227664	0.002476709365154021
119	0.6620831489562988	-97.38218797619595	69.45182972829467	52.6583788394928	0.016205627936869862	0.006757236421087484
120	0.7198293209075928	-63.510793164573926	17.451739608391364	52.31563091278076	0.014791625551879406	0.0022029733113368088
121	0.7078812122344971	-192.02418333196584	78.00699130727843	51.28021788597107	0.015164468213915825	0.002462733149005151
122	0.6750268936157227	-115.26501637500303	102.25376546965559	53.229721784591675	0.015422930158674717	0.00400582938413546
123	0.7208318710327148	58.888815081846104	20.183514986940747	51.585824728012085	0.015090318974107503	0.0020290774281470497
124	0.6839873790740967	-5.008731182994011	11.230653814979906	53.13337469100952	0.015782971382141114	0.005026164352228636
125	0.6541182994842529	25.72222386826923	41.25807598946449	47.36850094795227	0.015961888767778872	0.004432128377528957
126	0.6461589336395264	-45.73708545514307	7.330446748150069	51.05718922615051	0.015059423968195915	0.00217320908138513
127	0.681006908416748	-114.9563118865933	74.38629946420778	54.046197175979614	0.014701790511608123	0.0020831812391147973
128	0.6969406604766846	-123.28677584398051	119.96684618696176	52.12309813499451	0.014731909651309251	0.0016702586243550965
129	0.7098817825317383	-240.28004107437764	4.67150327752623	46.5610716342926	0.014702112786471844	0.0016820698949737293
130	0.6939432621002197	-107.04078141046271	65.3367594530116	52.531654596328735	0.014538579080253845	0.0017216976398739291
131	0.6720371246337891	-116.1880418915305	9.796627919339015	52.48283052444458	0.014618775453418493	0.0020141915399516583
132	0.6750264167785645	165.77372310663188	57.3563592940885	51.03337383270264	0.014939854983240367	0.0018903078294594494
133	0.7158486843109131	-102.08384334463727	110.67053016674313	52.29272270202637	0.014581071287393571	0.00233492114673903
134	0.6471490859985352	-114.99793542850406	54.890226896912836	51.72516703605652	0.014591562189161777	0.002182547752584148
135	0.6680576801300049	-82.18413423366597	103.25338981664618	51.46139717102051	0.014734876602888107	0.002642356456339534
136	0.6790063381195068	-115.99636413358834	89.29669365468115	50.42697215080261	0.014236135631799698	0.0017105253246661484
137	0.6989212036132812	-154.8002367582149	88.18569976021911	49.43626642227173	0.015707762036472558	0.006262823839519428
138	0.6640744209289551	-124.5353918496195	63.772570384636516	48.74429678916931	0.014779292214661836	0.002378321986359838
139	0.6361978054046631	-159.86564285912687	73.94624208161676	48.521379232406616	0.015790289267897606	0.003758614540405491
140	0.6680610179901123	-93.47681031646327	116.08428863089122	50.87707185745239	0.015674620252102613	0.0034920094385662605
141	0.6909534931182861	-96.7785425165358	69.53614239148081	53.418782472610474	0.015112709999084473	0.0023499566193947953
142	0.6670641899108887	-109.98537733285352	54.52797665221311	51.24034643173218	0.014857088066637516	0.002131531740946964
143	0.6690523624420166	-105.85284993300904	99.65343356813817	49.76087141036987	0.014770793952047825	0.002330666493807964
144	0.6760225296020508	-6.01877009285204	89.06310427600211	48.60093832015991	0.014970498234033585	0.004286951974995991
145	0.6680572032928467	-18.32339408178441	54.941977229071796	53.09921884536743	0.01520565629005432	0.0027499453717922773
146	0.6391847133636475	-90.08560119365504	78.78555643405362	52.86827826499939	0.014370072335004806	0.0018951462742637735
147	0.6650702953338623	-148.4446403634912	65.27177914612255	48.94841003417969	0.015123271588236094	0.0038118423070389144
148	0.6581010818481445	-137.3180329074524	4.849250149730302	46.8437225818634	0.014360135681927204	0.0018220581245109548
149	0.67602539062535	-186.6183743814832	71.00565671710969	52.72979521751404	0.014443013966083527	0.0022917721341979874
150	0.6521272659301758	-138.8177095979203	4.988659659069662	47.07365584373474	0.014020065162330866	0.0011727746219949945
151	0.652127742767334	-137.3843476304659	4.607118485692972	47.89205050468445	0.014273105617612601	0.0016449768161257003
152	0.6441633701324463	-31.89969500885777	10.242633313101578	53.9533531665802	0.014024926852434873	0.0017972768733370541
153	0.6909565925598145	-118.36756829262269	100.18297398004347	50.62315559387207	0.014685158673673869	0.0026609782390041
154	0.6541163921356201	-30.573177354081974	5.855711665179913	54.01018977165222	0.01471478521823883	0.0016409838934666632
155	0.6819968223571777	56.866777054045684	198.8813767394597	51.499290227890015	0.014342122059315444	0.001211609568564828
156	0.6730356216430664	-237.46093187693904	4.599862199136817	48.55818033218384	0.014089852087199688	0.0015431951734267424
157	0.6630854606628418	-98.02349741355609	101.85211985463044	49.89132738113403	0.014236913006752729	0.0014718559190824844
158	0.6829917430877686	-25.05596912412972	14.054250426469451	51.12779903411865	0.014535344392061233	0.0022437676228570453
159	0.6720390319824219	-20.757142287409536	8.600017370434527	51.18462371826172	0.014712004028260707	0.0032445873254541404
160	0.6322159767150879	-136.5209743914958	17.047340632740834	48.61289405822754	0.014804989751428365	0.002744586769593237
161	0.6501359939575195	-72.91823228176845	160.44904916369745	53.850016832351685	0.015249117873609067	0.00262937992247292
162	0.6829893589019775	-221.06912933173554	13.767994845437979	53.77815341949463	0.014564428832381964	0.0035482687215145224
163	0.7347695827484131	-131.97438004611598	79.96493120106071	50.89094567298889	0.014485985692590474	0.0016043284469587922
164	0.6680576801300049	-45.820531691538356	51.40408506968113	52.6192467212677	0.015072617791593074	0.002921992087639878
165	0.6650698184967041	10.008997721405581	14.167393121659087	52.86914587020874	0.015463769603520632	0.007593434156898557
166	0.6800024509429932	-49.196358329627884	64.93330196187847	51.63963842391968	0.016215450037270783	0.009200098033339425
167	0.68133544921875	-54.27483373803989	55.057686024253655	48.75542855262756	0.014693949948996305	0.003078665640023922
168	0.7236166000366211	-158.82033735052516	80.4179636637177	51.88753008842468	0.014726057928055526	0.001843470244841319
169	0.6760225296020508	-112.37996892376462	76.35024925035465	52.10219931602478	0.014744547214359045	0.001863536665229079
170	0.661088228225708	-98.485385921303	86.3021819613657	54.05607199668884	0.01440558586269617	0.002068600162838659
171	0.718834400177002	-166.4524444289505	87.37423507122915	49.15154528617859	0.014402429796755314	0.0026117101170486704
172	0.7098727226257324	-95.68643650995878	36.99969846514429	50.70367693901062	0.014425489287823438	0.001539968504925313
173	0.7009212970733643	-91.53861564619716	72.9597690445322	52.95383071899414	0.014031477179378271	0.0020012653866983833
174	0.6700496673583984	-42.9437953911003	33.08967468753755	52.56189298629761	0.014300598371773958	0.0018137850534541782
175	0.7437217235565186	-117.87860208311088	16.58261891960351	56.47744536399841	0.014076583627611399	0.0020871656576907593
176	0.6939427852630615	-122.65717483656897	22.526959050483853	47.33065342903137	0.014523349590599538	0.0019909967925904504
177	0.6690535545349121	-121.73905216124702	76.52707312343247	52.13079881668091	0.01383983550593257	0.0018561970666496285
178	0.6650710105895996	-25.28792941078252	103.77657132409743	52.682172536849976	0.013791339080780745	0.0019417408548530605
179	0.7118620872497559	-126.82977798193608	71.95736007884302	53.57435846328735	0.014392773751169444	0.0022330095624893483
180	0.7108750343322754	-237.0006751819206	6.178808457504413	46.93199276924133	0.01397793648764491	0.0015239450652203036
181	0.7616541385650635	-158.2394289180664	87.36636911301831	54.27712798118591	0.014717291723936796	0.002167753800911063
182	0.6491420269012451	-22.647187487412733	17.912138576489955	52.87252426147461	0.014967012908309698	0.0025492169775768107
183	0.6541197299957275	-38.0797524229499	95.726126233129801	49.18460202217102	0.0144327905587852	0.001603309618714922
184	0.6154241561889648	-37.87821873887825	83.394497046139458	46.36666512489319	0.014722723048180342	0.0022477939376226255
185	0.6780188083648682	11.527124863162712	18.4464461802535	54.340726137161255	0.014550302457064391	0.002364529497009634
186	0.6969385147094727	-229.93704388018534	26.947438745862165	47.124573707580566	0.014400617741048337	0.002610843294038342
187	0.6630878448486328	-31.905666571025694	20.603881705979163	54.18992805480957	0.014136551599949598	0.0011417085323414716
188	0.6909568309783936	-148.16253915209768	94.32892041364519	54.2791383266449	0.014568939227610827	0.0021995675170640426
189	0.6272406578063965	-27.12930617490007	15.272769922455604	50.948007345199585	0.014446717016398906	0.002471753094890809
190	0.6273560523986816	26.766994478590842	21.7165436136968	56.06823658943176	0.016189694032073022	0.006703880081946786
191	0.676032304763794	-32.519472004776674	26.07254257100146	51.76002597808838	0.014472914468497038	0.002922849178429147
192	0.6720426082611084	-144.35707132898563	73.98028346274654	52.35760498046875	0.01416493184864521	0.0019022910504014057
193	0.6441628932952881	-113.07288686285148	103.11888489318068	51.18670725822449	0.01464006582275033	0.002732278567444148
194	0.6939451694488525	-163.48653619416322	68.23213041438446	48.466718435287476	0.014577744174748658	0.0016689010061660538
195	0.6282408237457275	-130.02982991292464	98.21358931953546	51.0174400806427	0.014517348688095809	0.002479912169493963
196	0.6989214420318604	-109.60881864662723	87.02442761628375	53.811192989349365	0.014432767629623413	0.0017538539118325878
197	0.6272385120391846	-111.83082015199827	76.09156589967647	51.64774012565613	0.01410272030159831	0.0016323571853584166
198	0.6790173053741455	-155.15152999131164	32.6756954082435	49.16661357879639	0.01373592933639884	0.0016937442136727861
199	0.6630871295928955	-37.69323165435694	5.254947980437176	50.274762868881226	0.014290159735828638	0.0032650385907318524
