# Supplementary material for: Offline prompt reinforcement learning method based on feature extraction
Source: PeerJ Comput Sci. 2025 Jan 2;11:e2490. doi: 10.7717/peerj-cs.2490 (PMC11784719; doi:10.7717/peerj-cs.2490)
Supplement: Supplemental Information 2 [file peerj-cs-11-2490-s002.zip › experimental_results/result/hammer_cloned.txt]

iter	DT-evaluation/hammer_13000_return_mean	DT-evaluation/hammer_13000_return_std	time/evaluation	training/action_error
1	-243.46269329401798	5.394544471963378	43.79679298400879	0.6609542965888977
31	-243.97157766162175	4.679917759714247	41.74871039390564	0.4502308666706085
61	-244.12094826011582	5.490806054671315	37.995431900024414	0.184208944439888
91	-239.38801162506354	4.711235902816228	39.6652774810791	0.1001875102519989
121	-235.42029051345747	5.20744796614241	39.67866516113281	0.041918784379959106
151	-237.2264161136185	6.009474790015164	38.89313626289368	0.05593239143490791
181	-237.59037252897298	5.258922267760098	40.191919565200806	0.047721296548843384
211	-239.05022502577708	8.19902036555373	39.796658754348755	0.05327660217881203
241	-237.05212181002418	5.6031748660161185	41.21076941490173	0.03457349166274071
271	-161.9171913767382	92.27896063831706	39.7769250869751	0.049312058836221695
301	-234.32163562141753	13.96533247428752	39.836350202560425	0.04555810987949371
331	-238.26571590854434	6.053893151662586	40.724870920181274	0.033670905977487564
361	-234.82308253362132	12.252198004886605	40.857287883758545	0.029694736003875732
391	-237.3641197456968	5.049386690565309	40.216094732284546	0.025678137317299843
421	-226.35486096367455	39.33762145495628	45.69125151634216	0.02435816451907158
451	-171.48816859342537	75.58302031351965	47.24012112617493	0.0478636659681797
481	-200.91426603414288	50.23899057154572	45.131152391433716	0.019403154030442238
511	-219.68141877576906	18.84549442513013	38.46862006187439	0.02034125290811062
541	-153.90820095334124	101.19062775562625	37.18896675109863	0.0263139009475708
571	-189.46961213407627	68.00922837056547	42.11156892776489	0.04594700410962105
601	-211.2672972306839	42.480272070214816	38.441999435424805	0.013728187419474125
631	-218.1421541462361	24.379025050284326	39.44762444496155	0.022296670824289322
661	-63.687734717729064	114.3236427684361	44.23526096343994	0.01995115354657173
691	-237.754888510594	10.750503274879902	117.53256583213806	0.031320441514253616
721	-203.35147751005223	42.494281556932364	120.67789149284363	0.01905115321278572
751	-238.2181000077892	5.74406161001619	113.42282795906067	0.02168242074549198
781	-208.85716627441036	32.61421281498239	118.37861704826355	0.01963227428495884
811	-240.8478083877377	6.390362949156621	118.06509280204773	0.02183416113257408
841	-238.84028263842163	6.023687160634063	76.8173041343689	0.017795566469430923
871	-216.93264421259389	27.51274191423994	37.19901204109192	0.02536413073539734
901	-238.51261720147045	8.142631224738048	37.967920780181885	0.013167252764105797
931	-238.96431698114827	6.113550348123197	39.36872863769531	0.0244110357016325
961	-237.55040041042082	6.408097963444116	38.98408341407776	0.018191693350672722
991	-232.7040568301253	15.584392317110192	39.2159366607666	0.035328056663274765
1021	267.7477466402004	1709.1234930202495	40.78781795501709	0.020659415051341057
1051	-206.89175608044516	44.66497908546184	43.213581800460815	0.03062078170478344
1081	-239.96159441393615	6.575052526420854	38.95583724975586	0.01491327304393053
1111	-237.66775066244995	6.519848585998756	37.681517362594604	0.02655254676938057
1141	-221.33080440790854	29.7250111132025	38.287914752960205	0.022392185404896736
1171	-77.90841513043037	265.26869820476156	44.04985237121582	0.016888264566659927
1201	-207.62976618146794	45.303018870162795	41.6898889541626	0.022160490974783897
1231	-157.95518788704598	87.15138891087298	44.559414863586426	0.014632631093263626
1261	-227.73763648574885	32.325481983441485	949.5206813812256	0.010346089489758015
1291	-74.4313305516635	77.33285379025189	43.49339461326599	0.01752864569425583
1321	-233.7811800173339	5.592665463575179	39.351741790771484	0.012106255628168583
1351	-133.42766182622358	89.14774053498456	48.034170150756836	0.014084862545132637
1381	-236.30534379803692	5.833484679456959	115.55887866020203	0.022593852132558823
1411	-237.9786332933649	6.703896327654191	122.63557481765747	0.01025916263461113
1441	-220.4656102708684	33.23953281960037	100.75336265563965	0.015417863614857197
1471	-157.9410224622558	56.82087722890607	38.86323285102844	0.014522277750074863
1501	-210.3420909592164	43.0884456515559	44.4072048664093	0.013927381485700607
1531	-241.12768521661692	8.168110576902668	40.81506705284119	0.019584476947784424
1561	-190.32461188186664	83.2173970682609	40.22136878967285	0.015589996241033077
1591	-237.92419187542544	5.515521227021169	45.368258237838745	0.01590290479362011
1621	-234.2643597170177	15.205282051390597	39.22046875953674	0.018516821786761284
1651	-98.7764546893933	48.20371673933815	45.44118309020996	0.019608760252594948
1681	-236.9056556110836	4.998241073921224	50.302656412124634	0.016379747539758682
1711	-92.83364315867846	15.902145049910578	42.89543843269348	0.014888618141412735
1741	-144.24070664263226	75.5803648342345	44.26077175140381	0.0183093398809433
1771	-168.96527728632864	46.96665284749507	46.93671655654907	0.019791265949606895
1801	-231.31230035561148	25.590442201957924	40.82366895675659	0.019486481323838234
1831	-236.99408946482328	6.7464185297674835	40.41513466835022	0.014925388619303703
1861	-145.9223712108861	51.83177628340791	91.57249021530151	0.022923076525330544
1891	-238.60951622053787	6.542652808390702	124.43759679794312	0.02087957225739956
1921	-238.23143139914714	6.718281662319065	121.2781913280487	0.018130764365196228
1951	-239.04704743945902	7.033153694923537	119.24911689758301	0.027343740686774254
1981	-187.79154741075615	64.95771486015029	121.39251756668091	0.019488338381052017
2011	-239.30544610924352	6.788634564282557	118.9747486114502	0.014110079035162926
2041	-114.39228277837186	26.13239813338516	123.49110412597656	0.021343396976590157
2071	-110.68455770559447	48.71906892225617	121.41470408439636	0.015697598457336426
2101	-85.93126833165803	40.20481184243014	123.3264787197113	0.012925729155540466
2131	-226.90403151318012	21.059322599614127	118.68153715133667	0.015267044305801392
2161	-114.39471719724811	18.2198433916176	122.15704679489136	0.02462025173008442
2191	-107.96358593360627	66.91848492579014	122.35227680206299	0.018261056393384933
2221	-107.34922056045906	68.82691247817391	120.94566178321838	0.016429012641310692
2251	-121.10710330123689	87.2912326106896	123.90403485298157	0.02724445052444935
2281	-97.6389156069483	32.51196527555222	122.06109189987183	0.015334716066718102
2311	-241.08797202127616	8.396776216363044	121.49892950057983	0.011793096549808979
2341	-142.85889469414727	13.875689220580847	121.20651245117188	0.013482621870934963
2371	-239.23201122739414	6.935617738396405	120.9815993309021	0.0071131386794149876
2401	-136.4627429559271	62.111299532911225	84.42001104354858	0.009762905538082123
2431	-152.71699214558717	56.93433290454602	44.83346366882324	0.0128865297883749
2461	-86.64139667396526	32.889102575569645	38.58428907394409	0.015694277361035347
2491	-37.96710975579169	5.651654487530016	41.833422899246216	0.012439373880624771
2521	-118.94482086514796	40.19635860614036	38.67199778556824	0.011308195069432259
2551	-208.25872590069827	48.12658347243947	38.37155485153198	0.0173952654004097
2581	-136.15379873213288	58.20508925141954	41.64856839179993	0.010774021968245506
2611	-182.0297715718289	49.92869748428315	39.43244504928589	0.02780143916606903
2641	-55.28407477420089	27.66113181011964	43.9321870803833	0.009950480423867702
2671	-118.82785739239185	50.497867892160805	44.04626202583313	0.016968846321105957
2701	-113.00833232684471	83.62382646476566	90.10707998275757	0.024929596111178398
2731	-93.57310819529177	14.404522758290469	117.57288098335266	0.013526249676942825
2761	-237.7079772416953	5.4004727672303465	111.67468309402466	0.014881540089845657
2791	-179.1224545845346	29.56980363548373	122.3842568397522	0.01789100654423237
2821	-66.85894790028297	16.893635803112183	120.49214005470276	0.019984830170869827
2851	-128.8403202214368	34.58130445992985	120.11233758926392	0.016145335510373116
2881	-125.66054181963518	41.95931234157259	118.53338742256165	0.012219902127981186
2911	-93.79586134316001	71.61681740388659	123.16917276382446	0.015259900130331516
2941	-131.5576108944918	38.377948047415515	123.82035899162292	0.01595025323331356
2971	-215.72620148027923	29.09437395204307	120.11211276054382	0.007696915417909622
3001	-167.48988522595545	58.40568497914699	123.75288701057434	0.012116871774196625
3031	-170.68409916675145	78.77713760793064	121.4090793132782	0.009371288120746613
3061	-160.14014426811332	41.73357527615528	120.44444370269775	0.015021026134490967
3091	-128.76105591345444	62.956821018971425	123.87341690063477	0.011185028590261936
3121	-135.57886083161242	53.95292115616385	121.195143699646	0.012717653065919876
3151	-93.13823192943059	28.186933076551707	122.57047867774963	0.02246716618537903
3181	-140.7880944596896	54.40551849395997	124.46142888069153	0.01384330540895462
3211	-133.8358068601743	71.71072951249445	125.3849606513977	0.010607903823256493
3241	-81.00165700908612	42.96483282903561	127.80436182022095	0.013379327952861786
3271	-187.6918536246122	36.85387963464008	74.04288792610168	0.016571080312132835
3301	-134.6011347322185	28.781342103316174	44.05895447731018	0.009393347427248955
3331	-33.87822973568326	12.7282094860017	44.37890005111694	0.01793094351887703
3361	-158.55274629555078	28.609252637700287	42.3206422328949	0.01110679842531681
3391	-111.79027842352868	59.09557208519377	44.22000336647034	0.01365788746625185
3421	-165.0426544888598	51.80271562302875	44.84168338775635	0.011892059817910194
3451	-22.421845934403713	95.16407309652422	44.98614478111267	0.018552422523498535
3481	-134.88234802065932	88.14786819198551	44.143210887908936	0.01147492602467537
3511	-149.35236641561943	47.39860037943989	39.13189196586609	0.01833445578813553
3541	-38.74759228706603	24.7196199023343	45.02248954772949	0.009615662507712841
3571	-116.86733875828091	57.58622528406365	40.48246884346008	0.011605874635279179
3601	-66.99381786222243	19.50294427376794	45.73383188247681	0.008122525177896023
3631	-74.64977693613012	37.28307347549053	1621.338338136673	0.018004875630140305
3661	-222.1261414316744	28.854172407673335	124.84148669242859	0.009885979816317558
3691	-181.05570085915357	45.51271949930736	122.06690335273743	0.024338528513908386
3721	-71.31861853536711	24.764913902866695	80.06832098960876	0.012325002811849117
3751	-74.88286478344916	41.77096598809767	43.341275691986084	0.013396726921200752
3781	-59.66915919712344	39.03047151470476	39.669702768325806	0.014052724465727806
3811	-226.87274365618444	28.600164324356697	44.801743507385254	0.011171269230544567
3841	-55.676657756962165	50.65253402499169	44.25219702720642	0.01315329596400261
3871	-60.0143306423906	29.480109721997405	46.24150991439819	0.012776590883731842
3901	-238.2804647372659	6.106358000406675	38.95591688156128	0.013597275130450726
3931	-122.08351014889193	63.59002943825575	44.117311239242554	0.008407440036535263
3961	-176.897077186505	54.06147921134644	39.708555936813354	0.013652642257511616
3991	-95.74618644660627	54.238835920223174	40.72868514060974	0.01199491135776043
4021	-105.13836080117339	51.89408233065194	42.85313320159912	0.01345083862543106
4051	-109.04776340526611	42.84579130131914	46.40808343887329	0.014560598880052567
4081	-92.46578594382383	18.45956819439779	40.516515493392944	0.010800550691783428
4111	-166.9031995584184	46.95616704241578	40.40642476081848	0.01603008434176445
4141	-106.38573881603925	58.892878714048294	45.23229265213013	0.012463822029531002
4171	-96.89545074366147	36.61303752132019	40.60095429420471	0.016685517504811287
4201	-90.07992632268571	29.799824088320342	45.454939126968384	0.013807975687086582
4231	-66.0286577834945	20.443925285791067	45.389620780944824	0.015246019698679447
4261	-80.65716325593219	42.289710886346285	40.49598789215088	0.01309453509747982
4291	-187.83644139660248	42.70230496283137	39.81825518608093	0.010981251485645771
4321	62.72567787506335	558.5561690882838	44.888914346694946	0.013071047142148018
4351	-66.06354809737948	30.470469041854905	45.159796953201294	0.013452853076159954
4381	-78.83257040786947	27.160963248753998	40.68270134925842	0.015913886949419975
4411	-180.07296628946952	50.221695203487876	44.52045392990112	0.01200253888964653
4441	-82.98312419404492	40.92641146378952	45.738786697387695	0.010296349413692951
4471	-137.71870106031463	32.48292572238243	40.613080739974976	0.012705090455710888
4501	-143.9498833907079	68.52328347357847	41.024046659469604	0.015533802099525928
4531	-69.73503663384611	16.490923757052315	46.12294602394104	0.017078237608075142
4561	-131.72260915358794	37.88461168236405	41.28307247161865	0.010565588250756264
4591	-143.01771605537007	35.82046853299276	41.34949851036072	0.01772879622876644
4621	-49.221456673996975	20.3171009902396	44.76504302024841	0.013719881884753704
4651	-206.039849936559	40.66229756730224	45.61802887916565	0.02385038696229458
4681	-192.93875650298796	47.82395916100457	120.66189980506897	0.019729187712073326
4711	-132.82232091593204	24.30709050964134	121.33133602142334	0.010241668671369553
4741	-91.94746955394785	76.23464608941015	121.89175128936768	0.007834332063794136
4771	-75.42246105774015	27.298928202326607	123.80080652236938	0.011964969336986542
4801	-78.93935791963892	43.051169306026516	124.58859777450562	0.012943931855261326
4831	-127.74560979218668	40.90691464864908	125.94080662727356	0.023708077147603035
4861	-96.3265169571918	62.26004505701892	124.72210955619812	0.02231338992714882
4891	-67.9944538704082	35.986239546580904	65.76047015190125	0.009201263077557087
4921	-156.36830695630695	79.51617441031786	42.481813192367554	0.012849054299294949
4951	-151.77964343715385	45.978061638542165	45.245044469833374	0.009961781091988087
4981	-228.48149780431436	26.372274135139445	39.645878076553345	0.009403332136571407
5011	-132.91812214287424	63.52993599845688	42.57143950462341	0.019541118294000626
5041	-98.98758865343689	25.400566850616702	42.47542142868042	0.009045192040503025
5071	-75.98458458080711	17.032232479832015	40.22795844078064	0.011990146711468697
5101	-156.91094350265675	42.494380320232096	44.306469440460205	0.00945388525724411
5131	-117.34316175373044	38.8377840886748	45.060885190963745	0.010312553495168686
5161	-180.04563724727043	33.33464716279923	39.92190957069397	0.01806647889316082
5191	-175.83237700029946	52.58715524041921	40.18273091316223	0.015445020981132984
5221	-165.6999627973151	64.34271660244225	44.472249031066895	0.011217962019145489
5251	-240.82060827655667	5.16362768236447	43.989930629730225	0.011041914112865925
5281	-236.45990140748643	6.175815176980457	38.12555480003357	0.013234357349574566
5311	-15.131457207567635	8.26621562089306	45.006476402282715	0.013510986231267452
5341	-80.82247309138086	32.589846247431595	42.941887855529785	0.015565305948257446
5371	-231.1110806117018	14.414647117109011	41.58183026313782	0.014715505763888359
5401	-180.2025450384756	70.4356463164589	44.785736322402954	0.018030403181910515
5431	-154.0147807120763	60.09770707596185	44.491164684295654	0.010573714040219784
5461	-66.53369906127858	31.08655381949773	44.40582323074341	0.012235826812684536
5491	-223.7807683289897	39.44023670643957	44.807276487350464	0.011778813786804676
5521	-54.98671329211724	19.581752456171152	43.57625079154968	0.013889203779399395
5551	-148.534346828782	57.563600862275834	40.21822905540466	0.012418688274919987
5581	-33.0284136954804	12.65729507638221	45.32844066619873	0.012028560973703861
5611	-152.87009891787554	72.93904486844315	46.03724551200867	0.012079721316695213
5641	-68.69758111073753	10.042455158106412	44.401538372039795	0.009964910335838795
5671	-194.5635644434125	62.25920481019085	42.779808044433594	0.010287072509527206
5701	-195.23850501510722	48.842927506733076	43.77216172218323	0.012805595993995667
5731	-100.85235532922592	33.38625697690644	45.90431761741638	0.013737441040575504
5761	-82.61582686487849	67.85590118370946	44.84352111816406	0.014356425032019615
5791	-78.65380335939649	33.31767113283904	45.40975761413574	0.01166070718318224
5821	-73.14304634861229	30.42389777211238	44.95066213607788	0.015111789107322693
5851	-129.76532518144896	80.46295991951692	43.49707388877869	0.009602651931345463
5881	-223.08485190191422	29.751652086062332	43.044265270233154	0.008595704101026058
5911	-42.095965843316264	10.756610897167471	45.759607553482056	0.010921340435743332
5941	-91.36216010748343	22.187928432134637	40.22620606422424	0.025872575119137764
5971	-64.18329214409636	40.81064988441458	44.32980012893677	0.013709206134080887
