# Supplementary material for: Offline prompt reinforcement learning method based on feature extraction
Source: PeerJ Comput Sci. 2025 Jan 2;11:e2490. doi: 10.7717/peerj-cs.2490 (PMC11784719; doi:10.7717/peerj-cs.2490)
Supplement: Supplemental Information 2 [file peerj-cs-11-2490-s002.zip › experimental_results/result/hammer_expert_cql.txt]

iter	evaluation/hammer_13000_return_mean	evaluation/hammer_13000_return_std	time/evaluation	training/action_error
1	-260.52643347938153	3.245215323534565	42.657883594743212	0.5741538405453464
31	-252.26799027496625	12.63428622316531	40.745228718945432	0.3815439045425323
61	-250.13550090450406	9.236748718285342	94.23328042030334	0.18819202482700348
91	-210.69538017077357	181.5929545175621	45.19840812683105	0.09964752942302709
121	-226.29349423472544	13.103758560474077	41.33305931091309	0.09628883749246597
151	-226.04459339843032	5603.334250892513	45.74712038040161	0.07459928095340729
181	-215.82747544832256	7002.395538954654	92.25519943237305	0.07562419772148132
211	-207.12965090756592	7442.422502709266	46.63258171081543	0.08296873420476913
241	-109.492909307315	4534.3023539501655	47.66961669921875	0.07135224342346191
271	-170.55614252211595	5033.233265764484	45.303893089294434	0.06940445303916931
301	185.57137841780568	5635.709536987046	44.59635376930237	0.06945279240608215
331	372.572692589534	109.23339524494197	39.60324245475763	0.0674796774983406
361	686.296205615985	100.4494811532485	47.93511652946472	0.06926531344652176
391	1966.961457298439	2947.0050709271995	46.259066104888916	0.07101210951805115
421	1668.729855948164	3805.477386131483	47.8488552570343	0.06989819556474686
451	2370.650196885221	6757.4776421602255	60.52125835418701	0.06910646706819534
481	2541.221959184006	97.39401947430319	62.11044359207153	0.07062168419361115
511	4325.220335256461	106.95028345117935	56.612921714782715	0.06696584820747375
541	4236.30862990236815	116.69608993767889	56.11017179489136	0.06761346012353897
571	5341.42980915089	2367.057769234337	57.57039427757263	0.06795977056026459
601	2475.2859247107087	4301.812709474557	52.7889347076416	0.0678148865699768
631	3429.951625908918	590.1983475800458	53.65825343132019	0.06814944744110107
661	5998.461567124211	89.5236606278436	53.610397815704346	0.06498610228300095
691	4552.0686955730023	1674.890372766935	50.97411561012268	0.06577233225107193
721	3775.7082302797145	95.55262371843175	55.163309812545776	0.06717429310002709
751	4362.641598112241	99.4262292191467	57.95190596580505	0.06529229134321213
781	6940.386357350159	105.48567603840817	52.66629934310913	0.06482528895139694
811	6285.003476575246	105.94953764923665	48.4253294467926	0.06439504772424698
841	4637.288798188995	99.77605141836065	48.4454071521759	0.06432346254587173
871	8647.356096688103	114.10195725463792	42.60401225090027	0.064316026866436
901	6442.034514203486	119.61036406947015	44.505850076675415	0.06444516032934189
931	4140.708013761461	7116.680441015511	42.65423560142517	0.06484974920749664
961	9964.171017518302	6029.997522296187	44.23119640350342	0.06449151784181595
991	8525.433235454482	91.18316273022292	47.54978632926941	0.06521108746528625
1021	6054.861412775244	111.77722867767694	42.75541973114014	0.06471027433872223
1051	7616.63325574771	5448.7787927789495	44.56136441230774	0.06466855853796005
1081	8014.715711503008	183.32393596838335	44.7979092597961	0.06645545363426208
1111	10408.07150278708	149.0824176364242	43.97270727157593	0.06409797817468643
1141	12238.457820676258	147.68845250329758	42.955949783325195	0.062360119074583054
1171	1144.43493462729	157.59658140327272	44.7872154712677	0.06678274273872375
1201	10491.235851576377	85.20384357843223	43.93065595626831	0.06532854586839676
1231	11947.659607902659	139.03642153907873	44.520628690719604	0.06408178061246872
1261	13073.92982814076	153.76859586144965	42.41860914230347	0.06625185161828995
1291	15255.87058038604	237.11826936953648	53.204920530319214	0.0663515105843544
1321	14940.605839894193	3500.7848410537713	53.095306158065796	0.06551257520914078
1351	15277.724635722318	149.97691547312203	62.81571698188782	0.06414870172739029
1381	14220.939382629027	153.60527561476488	61.34754204750061	0.06515725702047348
1411	15216.628768609058	185.0572404527499	42.77626180648804	0.06220213323831558
1441	14205.713342282608	148.86030186669498	56.45954084396362	0.061279382556676865
1471	14697.008029274624	2219.061857271626	46.677061796188354	0.0629052147269249
1501	15066.605034952443	163.75483553786398	46.88570499420166	0.06207337975502014
1531	14207.788303375768	216.35747468134153	48.34122633934021	0.06647226959466934
1561	13450.510113265198	1594.7913064445327	47.81160926818848	0.06555026024580002
1591	13359.531190518772	184.6208632980738	42.17751002311707	0.0642518624663353
1621	14403.842793395968	4034.1726836338294	43.18201804161072	0.06224553659558296
1651	13160.099387868588	4772.508317992803	44.06042504310608	0.06330883502960205
1681	15367.908195172078	125.5813217426262	43.66027331352234	0.06525961309671402
1711	15178.578094980288	219.5843011272721	43.35786938667297	0.06613003462553024
1741	16247.447117786496	216.294234675886	48.71516299247742	0.06484196335077286
1771	16324.69838752133	191.25586089992606	56.12676405906677	0.06414289027452469
1801	16260.267009573285	146.14927959628844	49.78032517433167	0.06609274446964264
1831	16394.273102562074	135.907463631612	42.80841517448425	0.06400352716445923
1861	16391.616886514905	155.432335041932	47.76990342140198	0.06472404301166534
1891	14140.905054532821	159.8351422014059	44.02261090278625	0.06423506140708923
1921	16331.821464038268	123.50379065368404	41.61159300804138	0.06342387199401855
1951	16303.057421138235	141.5563893075709	5.66384887695312	0.06626609712839127
1981	14375.06420723903	135.40232081170055	46.85456585884094	0.06665796041488647
2011	16144.19119007793	159.340174475142	46.48168659210205	0.06489921361207962
2041	16092.308855816405	118.24883764134997	46.626073122024536	0.06605209410190582
2071	16353.376858847645	167.627694707255	58.32787299156189	0.06598404794931412
2101	16083.111779578952	135.74812169973004	44.90497350692749	0.06533556431531906
2131	15255.353459909864	132.6244888957822	46.02165412902832	0.06694677472114563
2161	16227.690051987434	212.41336440223102	47.06227278709412	0.06287644803524017
2191	15197.957523854526	169.84393418020758	49.4379198551178	0.06562446802854538
2221	16203.480311140556	274.06552963391545	42.26347303390503	0.0640905350446701
2251	16380.65782712469	149.92432069197753	44.07023572921753	0.06391460448503494
2281	16163.872169237244	183.91476965946595	45.78898048400879	0.06590919941663742
2311	15206.195164631712	189.2463205537774	46.909629821777344	0.06553121656179428
2341	16400.732268189113	160.28542378065592	42.24213147163391	0.066248320043087
2371	16070.010324568346	170.94314359166336	42.77257418632507	0.06351971626281738
2401	16482.447760309213	198.61551558577364	46.91965341567993	0.06757456809282303
2431	16312.291463621194	149.38662589870253	46.44862461090088	0.064237579703331
2461	12274.293415660955	152.57874900499155	57.10651183128357	0.06188192963600159
2491	16328.895108241928	210.55466131936075	56.26031827926636	0.06417003273963928
2521	16024.152489436883	210.72613921828818	57.87602138519287	0.06482071429491043
2551	15316.18639836574	155.4467932098384	46.544766426086426	0.06465987116098404
2581	16199.280060112582	212.9225754523151	46.694011211395264	0.06463024765253067
2611	16349.776833617992	199.4288959746432	44.11970353126526	0.06390263140201569
2641	16198.569414244108	158.74483300486682	42.70512127876282	0.06443190574645996
2671	15339.187582561186	158.00911136649887	40.062320709228516	0.06666262447834015
2701	16403.775468538595	178.09834975498998	42.13637113571167	0.06681441515684128
2731	16315.951227153375	260.78787620794645	45.936821937561035	0.0653244700551033
2761	16329.641467456859	125.4655288443713	43.88202953338623	0.06282716244459152
2791	16393.331592758048	165.7861711355435	46.42521691322327	0.061549291014671326
2821	16291.304775053388	207.40619316743516	48.68067932128906	0.06555428355932236
2851	16835.66991843001	145.80806326417456	46.69801449775696	0.061953435275696976
2881	16918.148993452756	176.35821457309052	46.40702056884766	0.06323705613613129
2911	16296.939662568822	237.01591054756466	42.22742009162903	0.06836091727018356
2941	16753.347834866112	110.36096152733906	44.1642963886261	0.06448674201965332
2971	16886.479840412396	186.27735699427944	46.3376817703247	0.06598248332738876
3001	16355.876335862178	183.16362568512736	43.29027009010315	0.06275981664657593
3031	16475.82184150282	230.93203081015884	47.04459023475647	0.06457097828388214
3061	16313.713792424142	132.7865027672551	44.30380034446716	0.06480095535516739
3091	16152.733036164876	159.49180482521385	42.79201030731201	0.06630575656890869
3121	15297.910205783946	120.66921428743522	44.31640124320984	0.06423038244247437
3151	16182.460129300905	150.427007272425	43.19010281562805	0.06277858465909958
3181	16326.921442599012	206.96415585500992	42.4696910381317	0.0622970350086689
3211	15347.158992105931	160.48251716185368	44.9078426361084	0.06164044514298439
3241	16251.953259218052	189.9218839144739	42.53218293190002	0.06652656197547913
3271	16348.96845451861	209.12189130397095	41.00324606895447	0.06341978162527084
3301	14210.316537899685	261.40135042113643	42.086663246154785	0.061502229422330856
3331	14263.408536557226	180.09178151068113	43.06352138519287	0.0653100237250328
3361	16329.050653447779	180.65123325847352	42.86118173599243	0.06228592619645886
3391	15223.43748082544	109.76774870532569	44.39784550666809	0.06511731445789337
3421	16398.571597478985	267.05095366461376	44.155189752578735	0.06426484137773514
3451	16389.420077338946	169.66884629722293	42.17401576042175	0.06323754042387009
3481	15411.395426801097	105.87939736337196	43.07545208930969	0.06456876546144485
3511	16373.351239601256	252.38641001676288	42.2679009437561	0.062181293964385986
3541	16225.507962387674	141.32163844523123	43.7058687210083	0.06364662200212479
3571	16257.400677429338	177.3289441411801	42.9097580909729	0.06271553784608841
3601	16813.775250795206	153.66878252216168	44.79374670982361	0.06454658508300781
3631	16256.767803743227	247.98488718625399	43.23171424865723	0.061960138380527496
3661	16957.882999734748	214.21740066117255	43.0853168964386	0.06692413985729218
3691	16222.465152877448	201.7502106345361	42.55177307128906	0.06641305983066559
3721	16625.095066132812	243.9586932517389	43.10335040092468	0.06458628177642822
3751	14211.071052646952	187.86726724635123	67.970027685165405	0.06359165161848068
3781	16180.72519731149	144.13308340409347	54.92763090133667	0.061911970376968384
3811	16279.841604076153	200.32545160409938	57.40159773826599	0.06335758417844772
3841	16308.11106597272	218.70715847480622	42.226810693740845	0.06336093693971634
3871	15346.065420371195	174.09504233333664	44.6002471446991	0.06472291052341461
3901	16257.082978655077	219.0184003167235	43.47983527183533	0.06437766551971436
3931	16303.114636932332	189.19742308357058	43.788912773132324	0.06382408738136292
3961	15200.741051468356	225.1865042509948	42.65832805633545	0.06365834921598434
3991	15954.38592203083	228.3823373225113	41.94170045852661	0.06545782089233398
4021	16256.806035934405	149.8554345942855	44.18876004367055	0.06596194207668304
4051	16355.240556949922	167.63964208100336	43.24965238571167	0.06321283429861069
4081	16378.094639192272	214.95966239403825	44.22667646408081	0.06194768473505974
4111	16226.870962900659	143.67037833886084	42.27816891670227	0.06527962535619736
4141	16355.769797093102	139.2626498604864	43.975794553756714	0.06352871656417847
4171	16163.952561979806	109.316640605198	42.167794942855835	0.062263596802949905
4201	15255.554258307056	191.44329599683653	45.420934200286865	0.0659879595041275
4231	16217.817723618504	168.06838173779448	42.38227415084839	0.06657566875202709
4261	16159.276072700133	133.9595866596025	44.52387523651123	0.06501629203557968
4291	16314.107944121906	197.12029330513886	44.01122903823853	0.06505272537469864
4321	16110.111621645645	150.99566440657725	48.35360407829285	0.06726719439029694
4351	16190.373825394236	150.53554080277337	44.86838507652283	0.062475014477968216
4381	16156.910488063591	221.0268920449044	46.76985502243042	0.06411223113532332
4411	16247.50550886069	113.98583434645224	42.61534786224365	0.06588932871818542
4441	16422.515405292332	147.6569944211337	42.69524383544922	0.06789704412221909
4471	16357.696036399719	230.97145136075653	47.09401822090149	0.06420556455850601
4501	15180.733008690087	185.68695357877496	45.11492013931274	0.06247974932193756
4531	16387.95366246843	259.0717544368889	50.62869548797607	0.06496164947748184
4561	16161.504218926048	157.79613541376173	42.17121171951294	0.06632748991250992
4591	16408.147804556356	184.77220977767666	43.79557943344116	0.06334071606397629
4621	16289.87699248304	150.8783618469149	42.368481397628784	0.06514144688844681
4651	16164.663579838694	150.01902401296775	43.02466678619385	0.06207280606031418
4681	16178.647829714602	150.53827813580477	42.36275053002709	0.0658562183380127
4711	15241.546250027166	199.50869836494357	44.59040069580078	0.0647360086441041
4741	16255.103705805263	144.43459849934135	42.02983784675598	0.06626676023006439
4771	16322.432223493508	121.75389394122685	43.23913836479187	0.06566465646028519
4801	16246.13987663531	207.94980975423372	42.44771385192871	0.06323041021823883
4831	16348.618198165568	194.09822130373132	43.98583269119263	0.06334204971790314
4861	16355.960482486687	216.87297647596878	44.25079417228699	0.06420360505580902
4891	16278.535446845854	176.87943089078559	42.36712837219238	0.06314951181411743
4921	16314.813283061669	216.39557376384718	42.272223711013794	0.06064821779727936
4951	16231.911081202709	155.04727491076486	42.38842058181763	0.06493057310581207
4981	15387.83249251754	257.18638077458535	43.20177698135376	0.06331152468919754
5011	16421.49859992461	181.39540653454382	44.652461528778076	0.06261492520570755
5041	16190.953344875816	211.53328302291354	42.69770574569702	0.06260506808757782
5071	16308.793459600667	135.48467556131152	44.2117702960968	0.062240391969680786
5101	16313.06456047856	183.99025530078418	43.39860320091248	0.06561748683452606
5131	16288.084124553614	226.25885366159042	45.85415697097778	0.06494184583425522
5161	16319.430111994532	201.93760691807103	44.125065326690674	0.0634545087814331
5191	16302.253720753863	163.41376259541425	42.87232542037964	0.06680281460285187
5221	16153.674938392636	202.43522699906484	44.29705333709717	0.06409214437007904
5251	15233.961930035392	193.90724640794792	43.34375286102332	0.061538659036159515
5281	16385.035874893278	130.11175482065322	42.66315507888794	0.06541890650987625
5311	16298.104283330747	126.16400607555086	43.87725019454956	0.06396055966615677
5341	16337.633228792201	194.84906931096688	44.25961232185364	0.06502364575862885
5371	16419.33788511604	168.46195820469632	46.5871224454332	0.06290118396282196
5401	16263.455455454126	136.49939038620965	46.12662482261658	0.0609021857380867
5431	16161.676929794317	146.50586417885881	44.15723657608032	0.06611166894435883
5461	16212.332724724913	204.92727153097164	46.56179356575012	0.06251412630081177
5491	16204.020777449014	202.3608626638459	45.83447527885437	0.06416162103414536
5521	16278.762567453308	200.57049979432745	46.82517647743225	0.06433909386396408
5551	16214.337084002709	214.0504028118154	44.016682147979736	0.06464019417762756
5581	15305.889140818945	241.53523602137031	44.643723022461332	0.06336649507284164
5611	16288.005222601709	235.81505031320538	42.65212678909302	0.06474503874778748
5641	16376.106684864864	227.16390893921036	43.72393441200256	0.06406290829181671
5671	16377.640527781039	185.08304107002706	46.3708336353302	0.06445261090993881
5701	16309.889120013404	198.95681087049718	44.84817576408386	0.06379114091396332
5731	16111.452638525567	210.60267394769113	47.84573292732239	0.06441116333007812
5761	16235.182630734316	233.4207973636259	43.49490571022034	0.06471762806177139
5791	16021.35295300717	254.35326368034821	42.5538604259534	0.06323228776454926
5821	16329.897429919378	267.87628184215643	40.9465126991272	0.062201183289289474
5851	16029.943753046151	274.6384446714633	44.71897625923157	0.06371235102415085
5881	15871.692428233944	215.29345346304297	49.02789735794067	0.06595192104578018
5911	15933.590054795288	288.19906496450199	42.5695128440534	0.06656166911125183
5941	16051.645756561873	245.42465119566544	44.43237828063965	0.06210947036743164
5971	16302.878260296056	203.17024464172332	42.86256599426453	0.06421877443702709
