# Supplementary material for: Offline prompt reinforcement learning method based on feature extraction
Source: PeerJ Comput Sci. 2025 Jan 2;11:e2490. doi: 10.7717/peerj-cs.2490 (PMC11784719; doi:10.7717/peerj-cs.2490)
Supplement: Supplemental Information 2 [file peerj-cs-11-2490-s002.zip › experimental_results/result/hammer_human.txt]

iter	DT-evaluation/hammer_13000_return_mean	DT-evaluation/hammer_13000_return_std	time/evaluation	training/action_error
1	-249.04580727864533	5.084284422885671	39.55679225921631	0.6009221076965332
31	-241.8296154369189	3.792348662103768	39.57360768318176	0.4132016599178314
61	-242.85318101728453	5.501818427689382	47.31595849990845	0.18525099754333496
91	-246.84325074375408	11.243403650665762	40.04521179199219	0.05548275262117386
121	-238.04068442574098	4.777969824501269	39.890209674835205	0.036712441593408585
151	-237.2216815140715	5.048435512064346	40.019612550735474	0.03546486794948578
181	-236.94194091546456	4.658836096927029	41.109068155288696	0.027468901127576828
211	-237.07256110992188	5.416620589058303	46.16761803627014	0.026402980089187622
241	-235.2083165085988	5.317466635834822	43.15175247192383	0.026991691440343857
271	-234.63659658987862	5.00361384487593	43.14466047286987	0.021849557757377625
301	-234.9263525288084	5.980875944639245	42.01881432533264	0.019567614421248436
331	-238.07652564376247	9.126004443172578	42.7068772315979	0.019315434619784355
361	-238.45436117469623	4.623669259197326	46.815385580062866	0.018802857026457787
391	-235.65223249905983	8.52125966934262	40.74932527542114	0.017123961821198463
421	-240.2152325321396	4.5171008104421	729.865483045578	0.0164545439183712
451	-129.7260030048985	61.90283591466908	43.78692102432251	0.014281864278018475
481	-237.81621285608503	4.204536883073069	40.8257532119751	0.015425642021000385
511	-239.10460043175365	4.913454352303159	40.577431440353394	0.014147695153951645
541	-240.3525026800814	5.085149467523734	41.003379344940186	0.014106632210314274
571	-236.93889452320346	4.633842706658956	40.89218497276306	0.013424678705632687
601	-237.75539480768538	4.84026155605271	41.31851935386658	0.015340892598032951
631	-239.60352971559675	5.21087651394951	46.83390665054321	0.012426329776644707
661	-237.3571316131296	5.582488103517001	41.62358999252319	0.013009967282414436
691	-215.31724055287822	18.290574508376523	49.77458715438843	0.011838712729513645
721	-238.2730703689335	4.995912016971832	40.668505907058716	0.011995519511401653
751	-237.44836643713643	4.4247957217907965	40.633952379226685	0.011813475750386715
781	-177.93744539877335	72.69246019939332	41.70082330703735	0.012794316746294498
811	-100.52645468036226	13.73203144558073	46.31551265716553	0.011833038181066513
841	-223.49969880174143	19.388872954105235	40.27229857444763	0.011010450311005116
871	-63.06698694174545	40.65026575398477	47.48760747909546	0.010754583403468132
901	-209.7568026183378	27.28614467277949	40.23702526092529	0.013329129666090012
931	-198.3368041921836	42.3604354153869	45.30701184272766	0.011951485648751259
961	-124.71696256718513	87.19860773818317	1975.2604167461395	0.010963747277855873
991	-109.46967368873285	90.91501951846284	47.80349826812744	0.010833981446921825
1021	-114.51431649214638	17.879245322852686	69.86850190162659	0.010568671859800816
1051	-125.21580082432543	22.84710378148017	65.11458086967468	0.010188036598265171
1081	-41.665067287144566	61.3024492249308	120.0467803478241	0.010481351055204868
1111	-205.11374243414176	38.32813189875332	118.28991723060608	0.010142231360077858
1141	-150.85244205969923	10.655920696657251	119.6578803062439	0.01007981225848198
1171	-146.02448974359586	92.43397161131595	118.80094909667969	0.010985694825649261
1201	-146.03056636785288	58.79884563450789	117.38504481315613	0.009846113622188568
1231	-27.64063784222392	41.01903947857727	117.45028686523438	0.010804719291627407
1261	-222.93167238283476	21.321900510966124	115.1383306980133	0.009955457411706448
1291	-168.92871999332112	65.04147637337763	55.982176303863525	0.010021936148405075
1321	-219.7783602454847	41.83839578620595	40.287057399749756	0.009855812415480614
1351	-196.37634060576414	37.31140061469101	40.86840486526489	0.009592178277671337
1381	-109.27876346731178	52.0644389289255	46.850213289260864	0.010320791974663734
1411	-158.64400216578377	60.184794611860724	40.308114528656006	0.009804395958781242
1441	-139.9755596850147	6.386851194519756	39.525041341781616	0.009530283510684967
1471	-86.91899736440845	37.336741439347236	43.49784207344055	0.009134949184954166
1501	-227.31196372576898	27.167427681950024	41.067800521850586	0.009681472554802895
1531	-237.0741137799167	4.94785441919922	37.786967039108276	0.009118600748479366
1561	-194.2474944504121	22.74982952784451	42.42383646965027	0.009350158274173737
1591	-59.723700036788294	56.67398557034903	82.80552124977112	0.009500639513134956
1621	-205.23125485998324	56.05356186673987	114.86574625968933	0.009497041814029217
1651	-209.57856348606782	57.692809351471524	118.7511522769928	0.009262259118258953
1681	-138.28703169885677	5.102032316099221	112.78866147994995	0.009382123127579689
1711	-236.5470960799196	5.347962641093401	42.81902742385864	0.009295607917010784
1741	-149.9115527658667	77.75451509020569	45.89727783203125	0.009425823576748371
1771	-137.41937210228082	6.05347218365548	77.83790683746338	0.009541832841932774
1801	-132.95256111290618	7.324541855790581	119.45019221305847	0.00933096744120121
1831	55.605537905533886	56.9023212936832	118.54199647903442	0.009172667749226093
1861	-235.89774302402193	5.637741416621701	114.86489605903625	0.009445305913686752
1891	-239.15457819341202	6.054010429874412	117.48564147949219	0.009270653128623962
1921	-215.730895052482	58.333960272608145	115.51705980300903	0.009051237255334854
1951	-189.44413890235654	72.7537287927253	121.1998040676117	0.010314506478607655
1981	-241.42399319236887	7.6072471659773075	116.03067636489868	0.009315917268395424
2011	-136.30483830770174	10.809091183814408	114.02235126495361	0.008974958211183548
2041	-217.9487495059776	34.00722053357034	118.32267117500305	0.009045956656336784
2071	-133.81285290130273	16.885294738068083	83.52761769294739	0.008918092586100101
2101	-112.41206676136665	47.79182305360082	40.59077525138855	0.009084291756153107
2131	-123.47990373530186	19.403337442372724	40.12834334373474	0.008972902782261372
2161	-176.74489166416996	28.696933395303077	40.50097107887268	0.009527985006570816
2191	-239.8948638544884	5.627273586330009	39.872299671173096	0.009042291902005672
2221	-151.45598839772316	73.21726759847455	40.67501258850098	0.008967217057943344
2251	-197.55861227393996	48.868272749700836	39.77629566192627	0.008659313432872295
2281	-236.59352440240232	8.720638269274506	40.736539363861084	0.008995991200208664
2311	-26.3580780400611	21.322468379515534	39.86102914810181	0.008797677233815193
2341	-237.66914251946423	5.267448841407014	40.05930805206299	0.008766994811594486
2371	-34.06726356291122	6.38899350848356	40.6266028881073	0.00872793234884739
2401	-185.1420797722269	38.2500142801759	40.243829011917114	0.008705757558345795
2431	-173.53515028893395	73.52408172436522	46.23241114616394	0.008701266720890999
2461	-107.69835706446463	39.149942509553405	117.68126893043518	0.008521857671439648
2491	-231.9311903794183	16.468251376322602	119.73325252532959	0.00883950013667345
2521	-22.9611185023405	25.323438847600542	115.09876704216003	0.008595465682446957
2551	-112.52792855444372	69.40000036671238	55.96740412712097	0.008813956752419472
2581	-238.5075836310976	25.102978715752478	38.49040460586548	0.008780252188444138
2611	-109.3303029775673	68.41620580606104	40.546942710876465	0.008727243170142174
2641	-138.83233255823055	5.433424454339007	39.079368352890015	0.00833357684314251
2671	-239.49712633409166	18.888777613822434	40.31847047805786	0.00850217416882515
2701	-152.69483919408074	70.58662604364997	40.39976143836975	0.00897609256207943
2731	-83.55241884804295	11.00405524453488	42.079638719558716	0.008366989903151989
2761	-221.1806267400042	38.60967271131421	40.03021693229675	0.008621984161436558
2791	-132.47227764727464	66.58509615745369	3686.9538657665253	0.0106339817866683
2821	-34.45547704005025	13.357448063406782	40.805596351623535	0.008607722818851471
2851	-171.1447077138899	16.85059938852702	76.61067128181458	0.00839428324252367
2881	-34.67490490767278	15.591180180839991	52.06283354759216	0.008877127431333065
2911	-198.56455949415434	61.800744291988714	37.3604679107666	0.008457829244434834
2941	-237.07236696691115	8.63221799577085	37.73032569885254	0.008677459321916103
2971	-205.90587221073991	55.93115008083674	39.21419048309326	0.008663504384458065
3001	11.431497361903892	97.5520899981955	41.08773636817932	0.008725522086024284
3031	37.07802765127857	5.00488899183225	37.889370918273926	0.008473617024719715
3061	-220.42280400931998	38.57002991250854	42.418636083602905	0.008389630354940891
3091	-56.957742649281606	77.7488962119529	44.14800429344177	0.007981483824551105
3121	-222.24647249653034	48.218193028647335	42.850902795791626	0.008412216790020466
3151	-20.85128187717316	43.06771610124398	40.64915728569031	0.008129078894853592
3181	-214.72116483507708	101.89060492622812	40.027344703674316	0.00836879201233387
3211	-205.8331709603054	67.82315825984446	39.47743630409241	0.008380919694900513
3241	-42.76602846343125	89.52537255604847	44.603803396224976	0.00918150506913662
3271	-195.49143567048384	51.74425042412982	38.63565969467163	0.008428903296589851
3301	-161.70167668708942	75.95331745111332	40.208571672439575	0.00853671319782734
3331	-234.77659836484196	15.1093697948321	38.47474145889282	0.008160386234521866
3361	-239.2563509449927	6.309552850528271	38.9742546081543	0.008296247571706772
3391	513.9713097613559	55.0354720823325	41.79863357543945	0.00799405574798584
3421	-158.91243379348097	60.764755526762265	46.823487997055054	0.008377956226468086
3451	-235.55476736649075	13.124935236593876	39.91624903678894	0.008142005652189255
3481	-195.14435684516243	54.75747279672651	2270.754935503006	0.008130906149744987
3511	-236.24419875761126	10.825605534631672	38.8528995513916	0.007958226837217808
3541	-227.3546553984319	33.65345133074062	37.49124073982239	0.008126232773065567
3571	-228.8906570114919	24.80651032657008	37.69838094711304	0.008038598112761974
3601	-186.70929836642455	25.404461965556	40.05231714248657	0.008003484457731247
3631	-235.25136519690227	6.029917745970666	36.527695655822754	0.00762862479314208
3661	-145.55358370830538	52.767942123347	39.623162508010864	0.007824095897376537
3691	-152.58253776647533	82.84549047572756	40.363118410110474	0.007946152240037918
3721	-115.74458988569336	35.970781050959374	39.213499784469604	0.007775398436933756
3751	-134.97111895302643	68.58499955048876	39.50833559036255	0.007953331805765629
3781	-140.34865978181838	5.583344873717709	15304.866135597229	0.007923413068056107
3811	0.5084213501589767	47.2112768228475	53.019984006881714	0.008094831369817257
3841	-150.58403066210417	93.1650037181378	46.111613512039185	0.008230511099100113
3871	-145.45214595761234	5.551170957050535	40.86615991592407	0.008207886479794979
3901	-219.94074847444625	31.400096725082886	40.58733296394348	0.007865807972848415
3931	-229.646461694203	26.019066978392814	38.9643177986145	0.00792204961180687
3961	-125.5392665652182	35.76843785099698	39.49090886116028	0.007545345462858677
3991	-211.4574691453682	55.61149580458687	40.06217050552368	0.008153419010341167
4021	-156.36000758700607	80.27334839542189	44.739099740982056	0.007992240600287914
4051	-145.01687130999437	41.81011119795385	40.4077033996582	0.007715194020420313
4081	-194.21631381987262	68.75016463081607	44.57800054550171	0.007763874717056751
4111	-202.07587978209037	55.188342449383086	40.035727739334106	0.007879985496401787
4141	230.15337258897122	79.7395350644229	40.82507133483887	0.007731033954769373
4171	-193.5577506301233	33.86602492229753	40.831185817718506	0.007682362105697393
4201	201.6819185519944	76.2101812135147	57.162888288497925	0.00751405768096447
4231	-216.28891058239714	42.805847845736324	40.343616247177124	0.00802970677614212
4261	-194.2646515049667	75.20065276606827	39.417760133743286	0.007863285019993782
4291	-26.3531441894137	37.56634630792426	40.31461572647095	0.007726024836301804
4321	-198.46199500616464	66.59658052891757	42.79714870452881	0.007619080599397421
4351	-218.16393472338686	50.34054497697185	40.41972303390503	0.007409611716866493
4381	-151.49725811225736	66.77661092852412	45.49570441246033	0.008466054685413837
4411	7.89327977692132	24.8048619001008	14594.818701028824	0.007469653617590666
4441	-182.43372619498479	18.92690419025048	38.813019037246704	0.007702074479311705
4471	-177.9215304939845	25.32536124267153	37.58702301979065	0.007906214334070683
4501	-237.50231098017676	5.322832879448081	38.56729555130005	0.007563542574644089
4531	129.2240387933229	42.9973223547531	43.886778831481934	0.0077116903848946095
4561	17.6968523357774	88.1068633524017	40.2856719493866	0.007363468408584595
4591	-168.7659983731627	71.26058850551505	44.918623208999634	0.007659486494958401
4621	-128.0026526022923	141.4823705618031	41.06151032447815	0.007437604479491711
4651	-181.70671191261724	71.18593618731313	44.922332763671875	0.007616590708494186
4681	-158.04918089381502	25.70307905181065	40.742626905441284	0.007482580840587616
4711	-120.80942472517656	147.66058994520372	45.56855058670044	0.008300721645355225
4741	-110.33313840251674	56.5097136538124	44.3512225151062	0.007613401394337416
4771	-226.72542901408514	92.5505539849748	44.336262464523315	0.0076562403701245785
4801	-134.48099387434698	72.63614514993975	38.98368573188782	0.007971055805683136
4831	-236.5772105994596	57.76879348351436	43.99571776390076	0.007201701868325472
4861	-126.44113291605886	69.2076256286646	43.636962890625	0.007513049989938736
4891	23.241579047226153	71.8101730272689	44.25178122520447	0.0073260534554719925
4921	-13.98737588731706	42.70402917777095	37.8610258102417	0.007226810324937105
4951	-196.45937817053687	49.32108402478898	38.03412961959839	0.0077352626249194145
4981	-101.32921762900486	65.46713750644092	42.25251531600952	0.007356144953519106
5011	-54.49155244854458	78.86115451250207	38.515209913253784	0.0073237125761806965
5041	16.93219431564884	37.80818062391602	39.86561107635498	0.007226066198199987
5071	-36.85684268350695	19.28428303446177	39.95916223526001	0.007539605256170034
5101	-5.93044943015815	44.38198196764923	43.153907775878906	0.007235526107251644
5131	-136.68362112132422	9.673615594138443	38.6643180847168	0.007048189640045166
5161	-9.03505297251152	11.57113199696656	42.18578767776489	0.007433008402585983
5191	-163.92490492179562	84.83976011907185	115.44201493263245	0.0074790590442717075
5221	36.31765496130993	27.6958647159948	121.34681153297424	0.007010632660239935
5251	18.695791751086496	77.0321467191658	105.83389616012573	0.007290922570973635
5281	-169.80908559601147	80.77939144950682	112.84757113456726	0.007396690547466278
5311	-148.32857904280732	20.66698445229545	121.68599009513855	0.007184585090726614
5341	-98.68099955733857	77.12427190180331	40.847596645355225	0.007366785779595375
5371	-103.62871994312832	69.3510895021644	94.9260721206665	0.007543363142758608
5401	-153.2376253628416	80.83888479387157	107.03101325035095	0.00718007842078805
5431	-110.74180441420621	55.94886719341625	120.09307479858398	0.00757446838542819
5461	13.36479939127585	82.143440368358	363.48105573654175	0.007281195372343063
5491	64.38801807737482	94.197139319716	52.315494537353516	0.007524821441620588
5521	-183.13094345514853	45.4313849917855	37.986042737960815	0.007346887141466141
5551	-80.30580922274098	25.52683892496054	38.432363510131836	0.007063772063702345
5581	-183.58670570384572	82.70833407484923	37.96069025993347	0.007063975557684898
5611	-199.3739374311094	64.81250400799891	41.17203998565674	0.007043046411126852
5641	-100.64827241385998	48.65981164205491	39.41060209274292	0.007015856448560953
5671	-89.55002535461833	66.38176375610325	40.22529697418213	0.010085582733154297
5701	-178.5678862672912	27.48902279169698	44.19743323326111	0.0073501127772033215
5731	-136.64284943065277	5.463234461299883	38.17504143714905	0.007151652593165636
5761	-179.8325774644767	133.73537309185016	42.293930768966675	0.007175309117883444
5791	-159.64360065961145	55.23153030414912	44.28213953971863	0.007222998887300491
5821	-19.7888441543948	28.6273619321655	43.39117431640625	0.006863237824290991
5851	-134.55767705173227	17.853182026311067	40.678964376449585	0.006820934824645519
5881	-6.82787126096605	68.25556975192748	38.32227396965027	0.0071122534573078156
5911	-91.00235065269966	163.61648467086823	43.336183071136475	0.007499065715819597
5941	-69.22602301627336	76.28297669333793	40.75490951538086	0.007212143857032061
5971	-5.957558229482314	68.69712751922026	40.62594223022461	0.007198399864137173
