# Supplementary material for: Offline prompt reinforcement learning method based on feature extraction
Source: PeerJ Comput Sci. 2025 Jan 2;11:e2490. doi: 10.7717/peerj-cs.2490 (PMC11784719; doi:10.7717/peerj-cs.2490)
Supplement: Supplemental Information 2 [file peerj-cs-11-2490-s002.zip › experimental_results/result/hopper_delayed.txt]

iter	test-evaluation/hopper_3600_return_mean	test-evaluation/hopper_3600_return_std	time/evaluation	training/action_error
1	10.495260192020503	0.22927930165064603	1.4819867610931396	0.5363583564758301
31	9.584069997199292	0.13992535054124933	1.499901294708252	0.48311692476272583
61	10.430021675621221	0.1529080346133347	1.6634883880615234	0.43750885128974915
91	19.486442612930862	0.6122237467472995	2.3059184551239014	0.3168049454689026
121	449.0471435568528	19.329734961001638	18.810362339019775	0.2539297938346863
151	426.4583621872705	3.135975147431097	18.255751848220825	0.2132607251405716
181	433.4169494431993	1.3161513536909324	18.092649936676025	0.22744521498680115
211	450.538499579891	11.102910701202282	19.373743772506714	0.20897331833839417
241	442.511120039035	13.694773483622015	17.68351411819458	0.166178360581398
271	569.2674555840899	99.70177225334652	22.177929878234863	0.16365672647953033
301	513.990479281968	96.21339651987178	19.74389886856079	0.16515398025512695
331	664.6386518441966	11.444713285422154	18.180010557174683	0.17925886809825897
361	765.183862549763	8.746518112000349	18.231169939041138	0.17721056938171387
391	722.815046173998	7.915466025469734	25.990020990371704	0.188144251704216
421	746.2693664210597	3.4444276902363438	26.928534984588623	0.17372898757457733
451	804.6120416144627	53.67471080356458	28.805407524108887	0.17210978269577026
481	1288.5184355205047	32.17106747507071	28.948307514190674	0.14571602642536163
511	1311.2990311946448	393.748924259741	44.67279934883118	0.15694239735603333
541	1007.7298296024899	81.48753558464607	34.63335967063904	0.13257519900798798
571	2001.0045700581384	778.247571969573	67.28196573257446	0.16449891030788422
601	1904.1925474365914	660.3579176773587	64.10869359970093	0.13318413496017456
631	790.2193903658418	145.74721195537896	28.016486644744873	0.15948612987995148
661	1560.6772454705706	485.6342408649533	52.471296310424805	0.12767840921878815
691	1795.2363122422876	525.7238789018083	59.02165198326111	0.13812418282032013
721	2137.8204001733816	811.2105833744741	71.06218934059143	0.1385515183210373
751	1562.9867810376492	100.23911507879858	20.962753772735596	0.12539175152778625
781	1304.4865808043835	387.5854702875684	44.62785029411316	0.12607191503047943
811	906.70234243508	213.7941802818621	31.495155334472656	0.13651999831199646
841	1163.0911430339788	481.8520258920295	39.700110912323	0.14632339775562286
871	559.2868677068602	57.040531209941555	21.140312433242798	0.13116896152496338
901	1875.613421110687	630.9260401763415	63.440929651260376	0.11758381873369217
931	1662.780148361668	162.87133320847323	23.8470938205719	0.11284858733415604
961	1496.9328868860327	670.3995814342913	37.4812753200531	0.10535510629415512
991	1467.769380931739	410.71395732499315	48.8329815864563	0.1342920958995819
1021	1032.8438871498377	233.52449983843138	36.575215101242065	0.11845063418149948
1051	1608.4702807129863	432.91497320281746	53.88282060623169	0.11760807782411575
1081	1001.8475564872459	377.48232653288414	34.2887077331543	0.13639387488365173
1111	62.114516490192976	1.137297426393654	4.831439256668091	0.1263883411884308
1141	1371.15720709554	329.04158445633436	46.2018723487854	0.10099143534898758
1171	627.3534757033807	136.89938386087957	22.62140989303589	0.12344615161418915
1201	1580.7925511950127	505.9135183137962	52.40217995643616	0.11965318024158478
1231	1782.3464129293498	554.2829081788741	59.12144684791565	0.12826751172542572
1261	791.3401520741702	152.90679397358346	27.781877040863037	0.1114942654967308
1291	1038.3156121514905	603.2323126674612	35.58760142326355	0.09221667051315308
1321	1688.0172439671755	661.9605182203138	55.710179567337036	0.11270003765821457
1351	1745.3721137758304	156.13005108027826	26.177424907684326	0.10755086690187454
1381	1924.9847571217545	605.4569871620885	64.44743800163269	0.12371508777141571
1411	1300.4983094356282	379.15187018593986	44.337414026260376	0.10170771926641464
1441	1309.9115548381092	563.334589883795	44.150519609451294	0.09885912388563156
1471	1128.1907040515275	246.89208080217804	38.80299401283264	0.12304913997650146
1501	1401.084849250326	517.5298252969462	46.046834230422974	0.09291386604309082
1531	979.289338537256	567.2662705456179	33.81635928153992	0.10401955991983414
1561	1255.0622758922113	430.81986315209843	42.920597076416016	0.12717370688915253
1591	1288.4175629619626	525.4747578823582	43.79069924354553	0.09515286237001419
1621	1244.950661428832	574.3701285876635	42.506102085113525	0.10337284952402115
1651	2297.245122069349	843.2677305450405	74.5108699798584	0.10917500406503677
1681	1568.4277686118693	80.09334837370473	21.67174530029297	0.09243778139352798
1711	1634.1287681726826	702.4197746031698	53.235105752944946	0.09519108384847641
1741	1631.249969157433	721.4596132601057	53.72833490371704	0.1109079048037529
1771	1727.0779887555968	604.4239466044439	58.84852170944214	0.08978499472141266
1801	1706.0567927392692	895.2712368930873	118.1524350643158	0.1089797243475914
1831	1363.732973866789	707.136214878973	108.19161605834961	0.11773890256881714
1861	685.4478925236602	260.0915120180855	58.70994186401367	0.10705167800188065
1891	571.9926161506733	202.61592556672224	50.51251268386841	0.09618516266345978
1921	1948.2756388557184	753.3798499385429	145.7724471092224	0.11220996826887131
1951	1738.9156801351608	498.96749346452197	133.0680067539215	0.0997401773929596
1981	1602.530155512811	672.1047919336476	121.02066230773926	0.10310690850019455
2011	1777.938884625767	884.1115016552941	135.4174919128418	0.08976483345031738
2041	1636.617020713898	772.957494765159	128.05408573150635	0.10399588942527771
2071	1733.8753253586556	932.4634336491208	117.72297406196594	0.09253767132759094
2101	1978.8548097007358	598.6990171777417	66.00447607040405	0.0824509859085083
2131	1917.1767656774599	67.06570476149157	32.05832600593567	0.09177813678979874
2161	1681.07131350528	565.9820336976553	56.20116591453552	0.10865658521652222
2191	1447.536103984956	432.7253537985789	47.84403443336487	0.09294620156288147
2221	2229.9075549944314	922.4571284176149	72.74461436271667	0.10643943399190903
2251	3205.297418330998	783.7204321952635	111.35067009925842	0.09389477223157883
2281	1523.3703299217595	311.19321534039085	50.62996196746826	0.08940817415714264
2311	1239.993346057881	839.4448738202284	43.533316135406494	0.10153641551733017
2341	1897.4555589543565	835.1512826098477	63.35921120643616	0.09130027145147324
2371	2071.576706025538	870.5392583657257	103.29874968528748	0.10379235446453094
2401	1883.1662945021149	1024.3045973773922	62.17091345787048	0.09692006558179855
2431	1237.7104884975824	557.8824215136826	42.61849808692932	0.09218574315309525
2461	2967.6987056099356	630.2800218516176	101.57704305648804	0.0968250185251236
2491	712.7715773044997	486.3874446248067	26.949374675750732	0.08423468470573425
2521	3072.876581993436	577.5473625015245	102.42780995368958	0.0869513526558876
2551	1568.3316955449204	821.9596732455337	52.25438094139099	0.08625145256519318
2581	859.6370938739507	237.06832257643484	30.548743963241577	0.0716763511300087
2611	1910.0592555916105	530.7229654535083	64.40537691116333	0.10275016725063324
2641	567.5979665455195	133.858589535472	22.633105754852295	0.08624269813299179
2671	3422.3980564032445	553.6404467169536	115.58528470993042	0.09695551544427872
2701	712.1105933374314	58.12005889409933	25.544283866882324	0.09181783348321915
2731	1089.6432607368997	842.5453933148043	38.908297061920166	0.09548847377300262
2761	1244.5558746842335	562.0306117638919	43.8557984828949	0.07640936225652695
2791	2877.1230670801956	759.2793257995858	95.73963785171509	0.08255957067012787
2821	2277.29427351523	1075.4671324175042	75.86795806884766	0.0798926055431366
2851	1024.5046829707715	549.900784001373	35.847291707992554	0.079603411257267
2881	1828.217314843717	664.6515904609907	59.97625207901001	0.08701666444540024
2911	2043.0026338349417	1032.849059337837	67.37071800231934	0.0992734357714653
2941	2901.2954339414773	808.5844338822735	98.61824035644531	0.08685549348592758
2971	2218.6611874597775	395.58993802074394	40.694937229156494	0.09382736682891846
