# Supplementary material for: Offline prompt reinforcement learning method based on feature extraction
Source: PeerJ Comput Sci. 2025 Jan 2;11:e2490. doi: 10.7717/peerj-cs.2490 (PMC11784719; doi:10.7717/peerj-cs.2490)
Supplement: Supplemental Information 2 [file peerj-cs-11-2490-s002.zip › experimental_results/result/hopper_expert.txt]

iter	test-evaluation/hopper_3600_return_mean	test-evaluation/hopper_3600_return_std	time/evaluation	training/action_error
1	50.528958374119455	0.9078245409247976	8.295608520507812	0.6454864144325256
31	66.76680518150107	1.106022609644573	11.200879096984863	0.5378444790840149
61	25.05961579406515	10.540766781014254	7.0519633293151855	0.3705618381500244
91	757.0178339441034	42.925394808391474	76.96827101707458	0.33971652388572693
121	630.089411918463	91.81563371145356	54.67167401313782	0.2797197997570038
151	541.7850307152672	49.745714092105054	47.718223333358765	0.21970777213573456
181	953.2546460007153	4.658094516178521	41.485625982284546	0.2077220380306244
211	668.50638666670807	18.31102663531741	43.194615840911865	0.19171051681041718
241	743.5315551665421	38.30129280444826	60.276694536209106	0.18345724046230316
271	783.1452263712902	66.810533380679	63.29113817214966	0.17397557199001312
301	1095.6766810081109	145.54751231959656	71.13171291351318	0.15212500095367432
331	842.792437913522	201.93999358352494	66.27947902679443	0.1665947437286377
361	672.0300627300114	264.43702991453495	82.60181713104248	0.17208519577980042
391	891.3169310360921	154.2575751364442	70.1502594947815	0.16128402948379517
421	861.7397399161789	283.7956777261204	68.4121162891388	0.14262565970420837
451	1071.731941634688	432.1874582174983	109.91649866104126	0.16993077099323273
481	951.707296036965	259.8651521555817	103.03401017189026	0.1653350293636322
511	814.7831299687118	367.59410774997076	93.86079335212708	0.15568530559539795
541	633.857495906195	274.48717295913104	101.14731311798096	0.15125007927417755
571	808.4118328841867	481.80921132290865	104.19931983947754	0.13741905987262726
601	764.1807633208207	618.7920096695724	115.34329557418823	0.15924125909805298
631	762.0753232476868	495.1356067714026	102.99479842185974	0.1352255642414093
661	875.0351946154418	21.306366740426572	41.13989996910095	0.14632734656333923
691	1548.4475494060853	622.3171485931985	114.6432478427887	0.16658473014831543
721	1208.2950423354262	341.5334861006987	91.66452693939209	0.1395999789237976
751	1060.82704709434317	1.4254482312214487	10.937879085540771	0.12155923247337341
781	1223.31544794597278	343.4670758811192	23.236165523529053	0.14141246676445007
811	1462.61276785499	679.4367768390905	112.45624661445618	0.12098000198602676
841	2057.656942950891	760.0163354375329	152.43928599357605	0.13849961757659912
871	1505.8241808044768	519.6710021894128	112.17158770561218	0.12170789390802383
901	1085.3512080115419	402.04743241819074	74.32193613052368	0.12970265746116638
931	1248.8580956439878	543.2114593150477	97.54905557632446	0.11047186702489853
961	1050.7128110931276	467.29278078624833	80.83444714546204	0.12583988904953003
991	1351.9640752146047	772.1636871241112	104.42786765098572	0.12052693963050842
1021	1417.9728288656154	461.83528893961744	105.29943871498108	0.12205637991428375
1051	1820.2421320278859	746.2006133533868	135.94837713241577	0.12896788120269775
1081	1519.0536893781914	653.1360080800241	113.75875997543335	0.13291633129119873
1111	1634.0640466703985	110.22665297198026	51.39044141769409	0.12411003559827805
1141	1323.2785733082944	117.83363093214732	57.27487111091614	0.11475227028131485
1171	1611.0822352983275	488.4538112182988	119.85178661346436	0.11522524058818817
1201	1424.4041414181397	626.6415005586869	108.79750204086304	0.12405873835086823
1231	1464.5323652459979	604.4290782955426	109.76371026039124	0.09988334774971008
1261	956.6142244884641	87.61230650830197	45.63074493408203	0.11921418458223343
1291	1267.5929736576301	90.9330273082409	54.02090549468994	0.11682000756263733
1321	932.9479705955667	270.406673645932	74.15919852256775	0.12642697989940643
1351	1353.8092024747648	155.4710720276958	52.53489685058594	0.11834248900413513
1381	832.8767560302316	305.7306436444572	65.25546097755432	0.13219913840293884
1411	1535.7332795422865	597.1546949725832	114.40630555152893	0.11599670350551605
1441	1033.7171331338927	389.0164203804833	77.83127975463867	0.11325366050004959
1471	834.6704668726435	123.9551238198506	65.62893319129944	0.10403700172901154
1501	2172.2267979039457	763.6912423003605	159.13377737998962	0.10604406148195267
1531	1752.1796501980945	35.071978461462514	59.4763445854187	0.11402522772550583
1561	2022.8764953529808	678.7625398971102	148.58063411712646	0.10473659634590149
1591	1595.2126109981928	839.2485310806728	123.13100600242615	0.11690767109394073
1621	1253.0657168608209	360.16626663482583	91.42178392410278	0.11994495242834091
1651	1059.937777179939	87.62247462557863	66.55125141143799	0.08824242651462555
1681	1243.976710618934	757.5841648400111	92.99399948120117	0.104160837829113
1711	1462.988838793824	418.07991700880876	107.62942910194397	0.10339602082967758
1741	2221.3329320471657	747.7850280207323	158.8668875694275	0.11477647721767426
1771	1330.4913470784692	3.60886469935928	37.47090530395508	0.09766436368227005
1801	1066.0316977923605	31.00441674465281	60.32304286956787	0.09601183235645294
1831	1862.2273986708192	846.5779162385248	108.13013553619385	0.11134275048971176
1861	1266.8581986928675	558.7935533050319	95.55538249015808	0.10052810609340668
1891	1611.2740807550442	61.22881944984689	55.79443860054016	0.10020460188388824
1921	1414.6655101772421	358.45601844483275	106.05019807815552	0.11490198969841003
1951	1591.0488593518877	109.77189645262445	62.20741319656372	0.11048846691846848
1981	2279.841846133458	1047.8758240777518	188.43267107009888	0.10408398509025574
2011	1688.4479806071345	1065.8384658332582	194.29030299186707	0.09167493134737015
2041	2238.5385242173356	929.0331174566528	162.78638529777527	0.09919290989637375
2071	1802.1946777664702	146.22895754400122	63.48301911354065	0.09404224157333374
2101	2388.256878448729	770.0507313208025	172.71895122528076	0.08930668979883194
2131	1565.8359578781558	644.0908451728899	114.83715009689331	0.08572359383106232
2161	1618.4651426306546	554.9342395614127	121.10540699958801	0.09294082224369049
2191	1515.7471601711128	182.83982663114384	76.10536861419678	0.08878792822360992
2221	1818.5843881248368	895.0914515610219	131.49100422859192	0.10907186567783356
2251	3276.6106354653957	713.7246643278669	241.11273670196533	0.09884625673294067
2281	1570.616722614975	920.5654928282308	116.73094749450684	0.09902489185333252
2311	1280.0635198204704	556.1770787409426	81.73270344734192	0.09044025838375092
2341	1727.2573948040506	162.426511666192	77.36924815177917	0.09880650043487549
2371	1578.9217233749991	723.3015406990519	89.68326449394226	0.08003754168748856
2401	2476.20684234132	802.9871855677167	175.838387966156	0.09803172945976257
2431	2949.983119644262	763.202667751162	212.19780945777893	0.09722071141004562
2461	2642.9519004973945	973.7471266338796	191.1942114830017	0.06886647641658783
2491	1693.490870165013	979.9460360994301	126.683922290802	0.08250941336154938
2521	2393.584178789415	986.1955418246544	175.37095499038696	0.11796429753303528
2551	1550.4253172251765	461.6476002336893	81.76068305969238	0.09814956784248352
2581	2338.2257061244	753.4795055890431	169.88444828987122	0.09159238636493683
2611	1797.5791546542141	55.888528039675826	62.82601189613342	0.10227646678686142
2641	3027.3482922947337	867.5903529887458	223.2630259990692	0.07806773483753204
2671	1952.9451417157686	696.8336747955557	142.4688994884491	0.09877579659223557
2701	2349.1097837209472	878.7875559073066	171.0715572834015	0.10560489445924759
2731	2013.116929128981	432.2939155236041	148.002108335495	0.08253315836191177
2761	1962.4713675960143	340.9859532419598	144.3554663658142	0.08212462812662125
2791	1695.485243611042	440.4937927459107	117.73065972328186	0.08922329545021057
2821	2348.51949587014	1161.6019151960372	172.34255838394165	0.10071903467178345
2851	2813.5195675023874	876.0769818467028	212.11864185333252	0.08292337507009506
2881	1607.4718837516016	1022.8889340988547	125.62083649635315	0.09526827931404114
2911	2941.8476032279655	1025.8968044889866	219.60404133796692	0.09379150718450546
2941	1609.326997397271	980.7283193375002	108.48735570907593	0.09525608271360397
2971	2172.2382886858812	176.16435441883385	75.30735182762146	0.09109724313020706
