# Supplementary material for: Offline prompt reinforcement learning method based on feature extraction
Source: PeerJ Comput Sci. 2025 Jan 2;11:e2490. doi: 10.7717/peerj-cs.2490 (PMC11784719; doi:10.7717/peerj-cs.2490)
Supplement: Supplemental Information 2 [file peerj-cs-11-2490-s002.zip › experimental_results/result/hopper_expert_2.txt]

iter	test-evaluation/hopper_3600_return_mean	test-evaluation/hopper_3600_return_std	time/evaluation	training/action_error
1	64.65168095969611	0.935649633051841	9.096091270446777	0.6469982266426086
31	73.22132892725759	0.9605390994986704	10.362396717071533	0.5969414114952087
61	50.98840637983674	0.6363619066743584	7.16944432258606	0.43167412281036377
91	484.7276141741003	84.34734993990782	48.776373863220215	0.3373788297176361
121	429.6079887570893	3.7467157306795937	37.2839150428772	0.24209342896938324
151	519.2799943113614	11.278222031406619	40.57049012184143	0.2025570571422577
181	736.3150750627372	27.248844152538005	51.523258686065674	0.18529492616653442
211	830.4093040237857	38.06066221042804	56.44463062286377	0.19879980385303497
241	1061.1422070467986	108.98759542066519	71.25918340682983	0.21298454701900482
271	845.982746052772	82.63704155238649	60.11590623855591	0.19061388075351715
301	1423.9811740174857	346.83250976957794	95.29570269584656	0.1609145998954773
331	874.2895669970083	73.03077069597404	60.220301151275635	0.15461663901805878
361	993.528695363808	130.25285792571347	66.54890656471252	0.15568409860134125
391	1053.0982892537154	117.58508407476825	72.54779553413391	0.1517404317855835
421	683.9470761621358	92.20188283214817	46.90855002403259	0.17023643851280212
451	527.36239947937	57.636387719327324	40.0678985118866	0.17690865695476532
481	635.8139312262701	64.41797136078408	43.64999318122864	0.1378551572561264
511	782.1053389786229	13.534482954088785	55.79753541946411	0.14000409841537476
541	865.076203061833	133.53205284613617	58.656033992767334	0.14572271704673767
571	1219.371079372585	372.97163459146765	78.97534918785095	0.14216478168964386
601	717.2842118387259	87.35019058841067	50.123894691467285	0.11861486732959747
631	1784.066180993937	447.3136149538645	119.01993799209595	0.1351862996816635
661	849.4899996284068	342.75230238100625	59.36050248146057	0.11670602858066559
691	764.5499410254706	21.21868950044323	53.99199295043945	0.13930432498455048
721	587.5194685825876	211.8429883140612	44.616281509399414	0.13897497951984406
751	430.9929137988179	13.613279481486812	37.41132736206055	0.1378984898328781
781	1152.6239238857493	547.2145179893397	84.1898922920227	0.12049386650323868
811	1079.9644649762686	21.83618845502974	79.34488868713379	0.1471402794122696
841	469.75512247146406	118.7579546963697	38.37810301780701	0.12756779789924622
871	1050.4500061061233	13.36091367411366	75.933926820755	0.1327235996723175
901	892.5601585381629	563.5633943491057	65.0300612449646	0.1367875337600708
931	541.9898611263255	284.8938413843083	46.07801604270935	0.1281007081270218
961	1076.9069110443038	19.031115545943155	79.157479763031	0.12596239149570465
991	1718.1412548047183	584.1359847327764	114.44304704666138	0.11784188449382782
1021	823.1009939321287	150.467727282146	55.71128726005554	0.11988656222820282
1051	618.8706906798419	99.56770131616378	43.047486543655396	0.1262175589799881
1081	138.31594153407835	218.9838985848307	14.267196416854858	0.12982657551765442
1111	695.3389911096797	64.81428923377013	51.324071168899536	0.11818935722112656
1141	1069.6553761565813	343.69984165427246	73.69435024261475	0.13195717334747314
1171	855.6458336527688	170.07645868594832	61.44876027107239	0.11848094314336777
1201	464.02931386270916	11.574686656030527	40.01170611381531	0.12805435061454773
1231	441.3658365488903	4.394166392903782	38.078012228012085	0.10526205599308014
1261	1431.8104581501052	387.9088193519971	95.29173231124878	0.1141936182975769
1291	1684.4024597935859	529.4171154668486	109.73075890541077	0.11296118795871735
1321	1972.3069712890012	754.5946958973907	139.69332551956177	0.12302709370851517
1351	1476.7801868141125	368.4230362891089	99.12932920455933	0.10848632454872131
1381	1741.1038509862235	635.2706647902012	117.05289769172668	0.11483277380466461
1411	1108.3579916269532	777.4666319083126	77.88118863105774	0.10114877671003342
1441	1816.8276604686587	485.73533584281023	122.73831033706665	0.09554588794708252
1471	776.0034365340977	587.3188525696829	61.81032371520996	0.12556689977645874
1501	1715.903632865464	535.7625607326135	117.30209302902222	0.10354486852884293
1531	1069.1806785154286	594.9620487296581	76.29421138763428	0.10858502984046936
1561	1278.8645945953094	608.5433241788584	94.47599697113037	0.1023358702659607
1591	953.0951816332162	740.1935492191889	69.89672183990479	0.11709184944629669
1621	748.4604970830542	351.6170618962457	56.54780673980713	0.09909386932849884
1651	1603.5324474837241	438.83241230445844	107.95124053955078	0.11252453178167343
1681	608.3532272257245	99.05394835146633	45.23994517326355	0.10125546157360077
1711	1284.5447712992311	327.3119790337473	87.98060536384583	0.09696948528289795
1741	878.2454938140261	99.60352957364864	62.910223722457886	0.09024772047996521
1771	944.4979896597858	683.8870264420598	66.54027509689331	0.09473078697919846
1801	1803.0574039359165	415.2787670028044	124.40986132621765	0.09617797285318375
1831	1861.796848350503	581.1772698582726	121.94269490242004	0.10196519643068314
1861	1285.5051415997827	394.1183711912626	88.79547023773193	0.08504471182823181
1891	1428.2019498980278	408.38886876828803	92.16235709190369	0.09853634983301163
1921	1302.3298864406454	722.2932352278845	89.90541863441467	0.09197814017534256
1951	2861.8698277220806	559.0267379856923	186.93723821640015	0.08315616101026535
1981	2052.876950155287	624.3331390797017	131.51592183113098	0.0985642746090889
2011	2912.2109044849294	699.2238955618244	200.83515167236328	0.09235840290784836
2041	1901.9396682841643	601.6367947844429	130.18355441093445	0.09101958572864532
2071	1769.1287452388142	980.8099011843406	116.49068880081177	0.08067753911018372
2101	2148.133694032031	715.4565288395839	140.45329594612122	0.11494670063257217
2131	3197.305777996392	713.1732607576699	212.17728996276855	0.10152563452720642
2161	3044.73394948258	729.5863415471064	201.72868299484253	0.10946096479892731
2191	2183.0601972325235	924.5610898656153	143.4922125339508	0.11179974675178528
2221	1530.7283576446341	769.4496129025031	102.04895663261414	0.09493806958198547
2251	2531.080960065969	1114.9015698871833	172.25111746788025	0.10889547318220139
2281	1690.6876032275113	820.9536712764351	121.13858914375305	0.1044757068157196
2311	1032.371251058292	229.97473595138683	72.9111762046814	0.10127487778663635
2341	2445.0162487315456	941.0182695918286	169.32008361816406	0.09997326880693436
2371	1602.5278705194232	143.90900466447636	104.97366952896118	0.0820116251707077
2401	2544.5424319845097	985.0662214618657	178.67182636260986	0.09482478350400925
2431	823.7049098618895	650.4995423515553	63.92058062553406	0.09720165282487869
2461	2302.1481445812983	653.0723725138675	148.50250601768494	0.08794443309307098
2491	2440.1929436866712	761.1108196007476	161.81406950950623	0.09249753504991531
2521	2037.405521297117	407.02428471422826	136.00896883010864	0.10307251662015915
2551	1026.7214001925286	365.60894363816703	74.78280687332153	0.08119014650583267
2581	3357.4319370566286	557.7218544987772	229.5705258846283	0.08995005488395691
2611	2642.2409748064265	866.344601729358	173.10824704170227	0.09139898419380188
2641	2740.1775697947164	906.5150305218679	184.4606683254242	0.08944281935691833
2671	2172.473834971413	425.7025651439494	143.22565960884094	0.09368590265512466
2701	1547.498581893668	676.6449871827109	108.23905801773071	0.08326039463281631
2731	1736.6378334232168	235.6122576078864	120.2419273853302	0.09489929676055908
2761	2633.205734687334	603.4706306371719	174.803777217865	0.10111828148365021
2791	2218.6823018498967	1006.6549517819617	153.46455025672913	0.08655829727649689
2821	2425.914270023735	1109.815253625173	163.96598935127258	0.08149943500757217
2851	3386.4828360525344	493.1080005775572	229.22548079490662	0.1075996533036232
2881	2673.7475770544856	696.2936223876782	179.83038926124573	0.09202739596366882
2911	2165.639109644131	836.2443895605627	145.70122814178467	0.09390291571617126
2941	1921.8322664593582	588.64135101112663	96.1159279346466	0.08113142102956772
2971	2347.676156514651	770.4082487376158	157.60548877716064	0.08517425507307053
