# Supplementary material for: Offline prompt reinforcement learning method based on feature extraction
Source: PeerJ Comput Sci. 2025 Jan 2;11:e2490. doi: 10.7717/peerj-cs.2490 (PMC11784719; doi:10.7717/peerj-cs.2490)
Supplement: Supplemental Information 2 [file peerj-cs-11-2490-s002.zip › experimental_results/result/hopper_expert_3.txt]

iter	test-evaluation/hopper_3600_return_mean	test-evaluation/hopper_3600_return_std	time/evaluation	training/action_error
1	7.162881373124594	0.13187701000566943	3.2965025901794434	0.540395200252533
31	6.352686860941048	0.11934401030388717	2.8016605377197266	0.48252803087234497
61	6.757105144820955	0.17201329055172712	3.2875516414642334	0.394033819437027
91	11.42886608600797	0.20482028078309447	3.8381173610687256	0.3267623782157898
121	406.30126048123793	1.5442493720141852	36.0118727684021	0.2831692099571228
151	452.59702601876677	16.753445756771153	38.90288591384888	0.231695756316185
181	578.3089976820745	52.10616460665848	45.814451932907104	0.21102522313594818
211	512.4341170749276	31.08439883421249	41.629403591156006	0.18700890243053436
241	591.2271538356113	59.262906519176106	45.23008322715759	0.18553508818149567
271	456.683764643332	44.58888709682873	35.277106046676636	0.17640012502670288
301	698.7729928559208	37.62717939765439	50.60745310783386	0.20214901864528656
331	565.9416258186383	78.53645730152472	42.18745970726013	0.1689794957637787
361	489.7701186144685	42.60433388029125	40.430185079574585	0.1471146047115326
391	550.1038258706501	88.38390500087392	42.90772771835327	0.15985572338104248
421	832.5034348878652	36.216946408102075	63.78950643539429	0.16505677998065948
451	1144.9228753741572	383.1990275963443	77.84566378593445	0.16397935152053833
481	472.4133108120079	8.685173361085603	36.781858921051025	0.15208552777767181
511	1082.3517487129936	491.22049602430377	74.65208172798157	0.14409786462783813
541	592.0006185347472	121.78518759636701	43.594175815582275	0.1406121551990509
571	806.9846206199971	204.49711804460895	59.438793659210205	0.1280404031276703
601	866.3788533380942	75.3698569434296	65.10776352882385	0.14045697450637817
631	928.5992178325257	167.05628292335467	65.92267513275146	0.15561378002166748
661	764.1780061739253	47.581477435850836	62.04805040359497	0.12904579937458038
691	1427.1252881225507	405.3775078568447	101.83066892623901	0.13877803087234497
721	948.4829825601435	73.52700051788621	71.37800812721252	0.1372617781162262
751	1433.7120971143956	552.3411286478777	104.34380292892456	0.12187464535236359
781	752.4060746164447	36.123193786233735	57.35474872589111	0.13147203624248505
811	662.4083897544053	262.3455458977477	53.96785306930542	0.12694086134433746
841	633.9916259491289	287.37926133067737	49.18867039680481	0.11845201253890991
871	1433.0362174508073	695.3971709217045	100.78976392745972	0.1320597380399704
901	1298.1630686448186	584.9244163728827	90.79253554344177	0.11901749670505524
931	482.99203613378967	14.677113337079982	37.106245040893555	0.11773847788572311
961	930.2388321089134	105.01612393201651	64.90146946907043	0.12910284101963043
991	574.365038213826	121.34849216242542	42.51727294921875	0.13504643738269806
1021	1309.7823575152195	282.8950853628932	86.88386535644531	0.11953794211149216
1051	1064.150292933867	529.8976782486995	76.6052348613739	0.10357102006673813
1081	1328.260224786639	455.3167103734993	98.12375688552856	0.13155429065227509
1111	1052.0863878782634	580.9502402027513	78.57944178581238	0.12129676342010498
1141	837.9183669182431	929.8378014016624	59.152852058410645	0.12755735218524933
1171	1379.4986529058215	562.7070127969184	95.24106121063232	0.11761748790740967
1201	1384.5619092314155	735.1982197243116	97.86402320861816	0.09970685839653015
1231	947.6471420131063	336.4194236374959	70.82029461860657	0.11957719922065735
1261	1430.629384875673	688.9972898201645	97.6604790687561	0.11167103797197342
1291	954.8375311461591	819.8053709626558	70.59055781364441	0.11693622916936874
1321	1486.4758195415984	545.6358028367949	100.1682243347168	0.11671461164951324
1351	995.8141396783924	256.2897132191604	72.06717467308044	0.11876247823238373
1381	1955.6519507027194	541.2120616545988	132.30379724502563	0.11150307953357697
1411	921.166412892223	840.0983775927808	70.68212938308716	0.11708109825849533
1441	1034.8237885296016	470.2963362101733	71.61871886253357	0.11278184503316879
1471	550.4727845422321	468.28588428581003	44.292086362838745	0.10125797986984253
1501	1920.4632641621245	754.6958525842053	127.07903718948364	0.12130404263734818
1531	848.2338658354245	378.0923709563409	59.56800365447998	0.09444262832403183
1561	1200.3576607850009	120.14078713244022	48.72910666465759	0.10462761670351028
1591	1300.3906493023635	556.6260396218728	89.67940163612366	0.10147642344236374
1621	1499.32608438257654	101.76572963520408	40.53955435752869	0.09254329651594162
1651	1593.363718127606	928.3617595747797	109.91791462898254	0.09823951870203018
1681	1437.953260816302	549.8766635945129	105.70471668243408	0.10483139008283615
1711	1226.354013818841	656.7622522421223	86.23702883720398	0.11725294589996338
1741	1054.0858710408966	328.348003461196	77.79341769218445	0.11116833984851837
1771	574.655239403174	431.6214897580441	47.005131483078	0.10634066164493561
1801	1587.8642407183902	985.4351206184671	114.6439106464386	0.08596017956733704
1831	1546.5647313667935	404.8184870742163	111.47963500022888	0.10872063040733337
1861	1772.65506572418	777.8999470755497	121.20056772232056	0.1062905490398407
1891	2115.1676125092145	718.9806701157408	146.69899225234985	0.11028062552213669
1921	1390.8850874042153	702.0189113704396	93.53572201728821	0.0854799821972847
1951	2544.897865289885	661.3976796603506	163.23080372810364	0.1071111336350441
1981	2341.9410525029125	696.5989233217673	161.40353965759277	0.10600987821817398
2011	1802.3868133774492	609.6611238990548	128.45447731018066	0.08878572285175323
2041	1401.8060191846798	500.2262154068612	99.40853142738342	0.09412068128585815
2071	553.828394744583	352.86651578994645	45.503249406814575	0.0950065478682518
2101	1051.9928909409275	652.9165219949924	72.71271538734436	0.093107670545578
2131	821.8711425878138	209.1609004650237	56.511287689208984	0.0989406481385231
2161	2442.7795169367387	858.636935033958	159.9667627811432	0.0941886454820633
2191	2679.245491170569	733.4864205122981	174.65496826171875	0.09848830103874207
2221	1600.2641422076608	406.37690842819757	109.57266044616699	0.08326795697212219
2251	2164.00877674533	1081.0553656159918	146.6925666332245	0.09881078451871872
2281	1087.5938939261125	256.9431927639074	75.96148705482483	0.09785456955432892
2311	1442.2891203948066	992.1720927114219	101.75772547721863	0.09811961650848389
2341	2977.075181328559	645.9865525183108	199.63571786880493	0.10294212400913239
2371	1616.5761890297101	1289.7976645244098	118.00219678878784	0.10203369706869125
2401	1007.8711187455633	65.9983801928821	75.10974645614624	0.09630043804645538
2431	2325.7076519546904	871.1282917474772	153.32488489151	0.10731541365385056
2461	1177.4611554793048	536.5983660577959	80.27915930747986	0.10320800542831421
2491	1493.6170889419075	669.3746595738363	98.3243100643158	0.08854718506336212
2521	2907.9753264369433	962.0880199991575	199.1477882862091	0.09377805888652802
2551	1563.2009337196253	686.9044257498825	104.98484659194946	0.08844271302223206
2581	1791.6990686040297	1222.1224705128295	120.07086110115051	0.09920851141214371
2611	2838.360783355594	709.6995042352924	183.24885964393616	0.0888582244515419
2641	2965.6219722608525	633.10120100158	199.45606994628906	0.08052810281515121
2671	2847.6464376849217	719.700900722094	191.01277828216553	0.08748964220285416
2701	1412.842310353276	866.0814096644351	101.33152770996094	0.0981646254658699
2731	2685.103997494817	928.2802386787666	176.15155243873596	0.1048925444483757
2761	1573.219945306326	605.4029534376941	108.35822939872742	0.08337762206792831
2791	2199.1844853159623	1207.616651029654	146.60372495651245	0.0952543392777443
2821	1050.2312204212858	925.7545058766241	76.80944442749023	0.08996132761240005
2851	2856.7985756851313	673.2179424509263	184.20971989631653	0.08400843292474747
2881	2256.3769649043343	679.2122210849674	147.0190851688385	0.10490070283412933
2911	2749.6358856623638	723.5990298049408	182.3425030708313	0.07926800101995468
2941	1905.0228500956973	851.502376145126	129.86478543281555	0.09915249049663544
2971	2714.418899576781	569.22093911811805	52.59769582748413	0.09180299937725067
