# Supplementary material for: Offline prompt reinforcement learning method based on feature extraction
Source: PeerJ Comput Sci. 2025 Jan 2;11:e2490. doi: 10.7717/peerj-cs.2490 (PMC11784719; doi:10.7717/peerj-cs.2490)
Supplement: Supplemental Information 2 [file peerj-cs-11-2490-s002.zip › experimental_results/result/hopper_expert_bc.txt]

iter	time/training	evaluation/target_3600_return_mean	evaluation/target_3600_return_std	time/evaluation	training/train_loss_mean	training/train_loss_std
0	23.68898844718933	20.794390725765023	0.26566849341464605	5.362396478652954	0.370651546617349	0.02977639088691532
1	21.397640466690063	15.679867064894566	0.23758267346000286	5.638198137283325	0.33208133538564044	0.02986986621895073
2	21.27478265762329	48.15378119962468	1.7140343279074448	7.516025543212891	0.27145407696564994	0.026888339050809538
3	22.149530172348022	316.8856799397607	1.5420936702244374	15.80047082901001	0.2251991592347622	0.021979978345422386
4	21.272364854812622	328.9568964957725	7.604883515009273	16.9423828125	0.20328706592321397	0.019142947364248025
5	20.892086505889893	651.0112297610955	7.709230830991004	26.015485286712646	0.1929837767779827	0.01996206560236446
6	22.822371006011963	34.67947110702531	0.7415517569525109	3.9914157390594482	0.18481172636151313	0.018689176234491976
7	23.028586864471436	35.367923397985734	0.7866228324785409	3.535432815551758	0.17399271259705226	0.01875093949172179
8	21.310570001602173	32.006443785199956	0.7724662914700401	3.464752197265625	0.1718005189796289	0.01967073633435553
9	23.879801511764526	187.24348946166975	251.8102949936631	10.44795536994934	0.16474420433243117	0.01956194320202255
10	21.379332542419434	1181.8399792010564	449.84470260175493	39.619622468948364	0.15948084411521754	0.017538413486946416
11	22.11269235610962	596.5263644591638	424.3183916358585	21.433631658554077	0.15232870332896709	0.017873626587862033
12	21.098346710205078	920.4642137377314	58.09238217479474	29.9074604511261	0.14897992057104906	0.01993571116165298
13	21.010511875152588	571.9377432266889	132.52680618247712	20.51770257949829	0.14162808855374653	0.016991237786601235
14	21.168829917907715	780.0556168848318	255.3799403094492	27.117627143859863	0.13838053380449614	0.01716174078797982
15	21.145779132843018	1023.6433175960209	27.964498050766654	33.66995096206665	0.13435940936207771	0.016018888389995725
16	21.395811319351196	470.0682503512471	35.89453715286617	18.427913188934326	0.1325732542326053	0.016908338162181576
17	21.706495761871338	1040.374748387894	951.1827658308615	42.054938077926636	0.12922980591654779	0.015433652225823062
18	21.56208848953247	515.5563605645951	36.32281830972121	21.163768529891968	0.12673215438922247	0.015116841547230562
19	22.91784381866455	635.5751652961281	104.44117710982067	25.35440731048584	0.1255685207247734	0.015141350477705684
20	21.214549779891968	548.4302462943909	52.84836074470106	21.648061752319336	0.1232805884629488	0.015676292473918968
21	21.09815287590027	511.09737781394784	73.78228051444879	19.111185312271118	0.12092120605210463	0.01602472070675445
22	20.974678993225098	1746.6990375489863	1066.4939084222447	59.992810010910034	0.11800796958307425	0.015339264817294616
23	21.132994651794434	331.2756165565985	4.038358984079374	16.702489376068115	0.11875804590682189	0.015250825857795849
24	21.075212478637695	527.6905797549133	55.681230251046486	20.175230026245117	0.11800208913783232	0.015363374441870485
25	21.301270008087158	1896.7661916907184	933.674145037142	62.15694808959961	0.11404810483256976	0.014508210373792681
26	21.388871908187866	1622.3657131027844	560.5257920705783	54.44887351989746	0.11411673272649447	0.014138992976019773
27	22.222089529037476	1765.4215894101922	850.1267534519695	64.88928055763245	0.11098519744972388	0.013520115961814972
28	22.05727505683899	811.7544118745968	228.36488890925912	27.936052083969116	0.11011638854940732	0.014279006990092385
29	21.176169633865356	911.3645871433505	732.6702222627167	42.55373191833496	0.10810163860519727	0.01414957623521835
30	21.328031539916992	2374.70875171993	797.1167627285886	85.2568371295929	0.10977920174598693	0.014167986959672961
31	22.428595542907715	561.4098254226259	44.44697563102681	22.056226015090942	0.10680722105006377	0.01241328826766341
32	24.19639301300049	654.4652107854025	147.91994456788927	26.039366245269775	0.10597382153073946	0.014328706196582951
33	21.144948959350586	902.0876962331349	72.64053168918144	30.298730850219727	0.10462128875156243	0.013999326562462295
34	21.223588943481445	1431.5624770102208	665.6490798494792	49.97083783149719	0.10570439639190833	0.014589224307495279
35	21.981162548065186	1593.2066960305106	523.6717296450533	54.503904819488525	0.1042054013411204	0.012354682924106472
36	24.217300176620483	1365.4653326467073	644.0015924818437	44.25225567817688	0.10379910459121068	0.013926425301736559
37	21.190637588500977	1681.1557310564262	602.2806903432809	54.87946820259094	0.10171133242547511	0.013325475153511573
38	21.903860092163086	1959.2158693466877	513.7264270676844	59.80100774765015	0.10107048109173775	0.014157892066933757
39	21.630800485610962	598.2452197689507	26.96613632973414	22.79457378387451	0.10069644493361314	0.013456876992963359
40	21.255468606948853	630.2512531199351	151.09134474550518	22.100735664367676	0.10074475121994814	0.013784607316914114
41	21.002565383911133	1864.50233426935	841.2122960095753	65.83767509460449	0.09927038674553236	0.013531467257481064
42	24.13014030456543	594.8229547474264	44.21905444114328	21.935811758041382	0.09881357334554196	0.012756625733667683
43	21.117058277130127	618.8448698428437	70.52580209070922	26.68946599960327	0.09639659588535626	0.01298249933689347
44	21.360901594161987	1797.1311344003357	687.4698933140086	61.92747712135315	0.09707220504681269	0.013505533158433761
45	21.55939769744873	905.98189320106	86.0230615556001	31.58307194709778	0.09587438146273296	0.01289889443476359
46	22.172595739364624	515.4597793004236	16.178370740733126	19.44145441055298	0.09573657448093097	0.011552525053499824
47	21.05731964111328	1878.231505273772	633.4958184233371	59.86978459358215	0.09625830829143524	0.013141474454528223
48	21.72288465499878	1118.6766516264229	406.7023587929089	35.88109111785889	0.09531702113648256	0.012421200050635598
49	20.85422444343567	2701.0146821038156	735.0720931084684	90.06685972213745	0.09418519464631875	0.011998134409056418
50	21.504314184188843	2766.8469130196486	654.8459307721733	92.43699169158936	0.09436706038812796	0.012886506008161077
51	23.931455373764038	1935.3613691775006	572.7289581694052	63.82080793380737	0.0932227681328853	0.012292335224848815
52	21.300270318984985	545.6393034114517	58.95871389817576	19.72817611694336	0.0939372236529986	0.012818001463649871
53	21.444520473480225	2357.470487138441	724.2564399730904	74.94905519485474	0.0923525479187568	0.012597929280079996
54	21.94641900062561	2176.0125578406455	535.983579013512	71.65592956542969	0.09250363493959109	0.012506583915360603
55	21.354959964752197	554.7390608372276	94.79204589322417	19.919670820236206	0.0916485986361901	0.01241406046795373
56	21.619847059249878	800.6162447714071	95.41706143440625	28.11420249938965	0.0917722083379825	0.01236970921251487
57	21.026442289352417	633.4681902325806	122.94107845314412	22.088977336883545	0.09127571014066538	0.01266601193090244
58	21.152063846588135	817.0613450454806	4.801080499429482	27.612479209899902	0.09064921607573827	0.012847857097907516
59	21.77615475654602	1387.0939309325372	157.92807113155823	44.713107109069824	0.09074754203359287	0.013067875706508776
60	23.081342220306396	528.0429765138458	70.14464848836698	20.952705144882202	0.09012686334550381	0.011582573895853938
61	21.230562210083008	850.9963778889805	239.2684724086042	31.541508674621582	0.08913180919984977	0.012205260187730766
62	21.38319230079651	1987.4155457374827	437.3445221336757	61.53418326377869	0.09036092023054759	0.013134067138829085
63	21.733311653137207	991.6219215390446	588.009566845067	32.73793578147888	0.08892872514824073	0.012383502550460765
64	21.160869359970093	2096.446600165378	420.78410673104344	65.91689491271973	0.08845596693456173	0.011072720367484811
65	22.35162115097046	1359.7283768243115	905.2171753729338	43.766663789749146	0.08969202366967996	0.01218343455627845
66	21.330990314483643	785.6025083301646	107.77599768531788	30.222004413604736	0.0879733232781291	0.010784780956390875
67	21.35203242301941	2898.5362659989028	804.8041665052731	92.21524977684021	0.08752128900339207	0.0115696587050767
68	23.89010763168335	1505.8423625572482	334.793679675464	48.80412530899048	0.08836216580122709	0.011764828561851863
69	21.17182970046997	2527.0536378210045	593.1778027354949	80.09918284416199	0.08737888116389513	0.011864792368691297
70	23.316420555114746	1533.8430204179801	625.5053373467489	49.234726428985596	0.08845626890659332	0.012838912894626535
71	22.58855700492859	1906.5690001223059	316.9104492445656	61.98517155647278	0.08626301647474369	0.011337869349175973
72	21.306678533554077	1191.4951852391198	950.3665676329658	39.209413051605225	0.0873630870381991	0.011512706802693971
73	21.042387008666992	2051.0485362163554	632.6421341812535	66.49444580078125	0.08570597690840562	0.012100839110654547
74	21.923500776290894	698.0856356345223	358.7829479723725	24.78488802909851	0.08719461984932422	0.011768693809102091
75	24.354597568511963	1237.7847961107295	577.7281547004701	39.82394814491272	0.08464259999493758	0.012503378605223466
76	21.13100576400757	2464.2782690405267	29.91285933092607	18.12024211883545	0.08585188249746958	0.011789645012564376
77	22.963948488235474	1328.6610226429773	700.3835850502192	42.54273986816406	0.08626416659603517	0.01236733652668634
78	21.058664083480835	739.54174155224	25.96159844740086	25.22589898109436	0.08500152765462796	0.011056277676770091
79	20.824269771575928	1802.5665704776045	566.7662182572639	57.08901023864746	0.08554106162240108	0.0117560298784261
80	22.904142379760742	1799.8207768977102	879.3373449187179	56.528149127960205	0.0858367054288586	0.011889185082683924
81	21.761194705963135	1926.0927818222117	208.00453417499435	30.63319182395935	0.08498400694380204	0.013117595318611846
82	21.12195372581482	1826.806389307118	117.28343659136014	28.53243136405945	0.08552112348377705	0.01240228181702118
83	23.068607568740845	2731.556079286895	152.0396037254524	26.233659267425537	0.0841842120885849	0.011834699828294739
84	23.077358961105347	1653.1998724310814	399.83458002590434	24.453478574752808	0.08530519684155782	0.011245823643655544
85	22.266398191452026	1207.4354540979195	526.8413559988209	39.98273968696594	0.0838384667535623	0.011156571455563613
86	22.15941882133484	571.4383189844834	70.1941529363188	20.940067052841187	0.08472899490346511	0.012467376629075454
87	21.710381269454956	2608.674226636387	819.8322392011141	81.4586353302002	0.0840204365303119	0.01101419704766381
88	21.29711151123047	675.3939516599258	16.294111258414492	24.573981761932373	0.08371434626479944	0.011166660009158854
89	21.131540298461914	472.062165839108	20.34014009123198	18.309967041015625	0.08194312213609616	0.011292423615872819
90	21.35006594657898	1466.6000680716032	10.175004277934816	17.974397897720337	0.08301608665535848	0.012033685574893833
91	22.90022349357605	639.1440712059914	92.2463054197689	25.199780464172363	0.08273321021348239	0.011722612318488644
92	21.578001976013184	1567.7584495781408	80.66100492343769	22.801584243774414	0.0823271932080388	0.01139344157923924
93	21.262155532836914	439.88133507971855	1.8085143828590067	17.085790395736694	0.08284423346320788	0.012067793388465432
94	21.958155155181885	1662.0033448294873	433.1420984299026	54.655601263046265	0.08206157670666774	0.011345148678642608
95	21.645046710968018	1971.9966121543453	562.0787397993736	61.94040870666504	0.0821630738178889	0.01073710578908662
96	21.608147144317627	2082.8161105393474	329.4388297857522	65.26490831375122	0.08130840588361025	0.011662694474779524
97	22.258021116256714	2476.747668190369	682.0126878459265	77.41581463813782	0.08074115915844837	0.011219062112782363
98	21.236523628234863	1375.2079182630976	887.395174132611	44.51207733154297	0.08101600003739198	0.010869418103179013
99	21.76418662071228	2033.972201243264	594.1307665312277	64.78153347969055	0.08178248289972544	0.011539720896854273
100	22.367453575134277	2941.3717793389865	1035.173812306966	97.57355523109436	0.08200997396061818	0.011846534654624298
101	21.801429986953735	1628.759988909557	142.10604377297864	52.01666069030762	0.08023134191830952	0.011445430458147231
102	21.607873916625977	608.2482369074014	99.92075465321248	22.892847537994385	0.0805232572183013	0.010962082911711515
103	21.364187240600586	729.6001811254857	26.31605544412355	28.473939895629883	0.08104643179724613	0.011657929024360995
104	22.066452503204346	692.0481255413026	33.92191511129026	23.787267923355103	0.08110722874601682	0.011482962476330677
105	21.07918953895569	1030.9863563700508	361.93591534926384	36.236472845077515	0.08073967413355906	0.011909421150457117
106	20.790446996688843	3507.4275282073177	468.5705528901114	113.65984773635864	0.08170930144687494	0.010721964686235904
107	21.661734104156494	2683.1993547608713	1043.5106812222577	85.10988259315491	0.08070075208942096	0.011854931080031479
108	22.457050561904907	1738.6251192024148	49.087210985686184	28.841495990753174	0.08087613205115	0.011798784350714669
109	22.91806721687317	1433.8772650371943	8.061887548753507	17.838465690612793	0.08115899246186017	0.011814668892708931
110	21.18858027458191	2451.5104055113293	939.3635717388845	80.94363784790039	0.07950625351319711	0.010543644263513693
111	22.31079411506653	799.2062302687756	210.01971881213586	28.270902395248413	0.07992875803261995	0.010353313414637398
112	21.040390491485596	2448.8459832835886	20.219081911541274	17.571619987487793	0.08101664921889702	0.011462352334995946
113	21.424814462661743	2644.1744510796503	25.945614961405106	22.882286071777344	0.08006514919300874	0.011261289690195932
114	21.060267210006714	1835.2212846299954	593.6824512706105	57.29296064376831	0.07920898452401161	0.010471999869201762
115	22.026047229766846	2117.393556024143	624.2754423039636	64.62498736381531	0.07959396508832772	0.011157384527081309
116	23.36124277114868	689.5679937485933	18.529225155838006	26.33602285385132	0.07957113329321146	0.012658764177834677
117	21.747880697250366	2410.8957379862327	610.205495405427	76.72336935997009	0.079392816995581	0.011387564785156349
118	22.457563877105713	912.211024298248	459.5497911436622	31.898162841796875	0.07944942242155473	0.010747029259372593
119	23.648886919021606	1144.5048934725687	594.088113440602	40.29722547531128	0.07913943157841762	0.011344182801421692
120	21.9705011844635	3232.4700822606987	574.7639628203244	101.34155440330505	0.07770057905465365	0.010422777885724026
121	21.382873058319092	2733.124722628864	713.9803447517731	85.47259211540222	0.07819841788460812	0.009633381407340474
122	21.83682608604431	755.908000241954	349.5160963409747	26.668766736984253	0.07878375253329674	0.010530837443196982
123	23.064163208007812	2913.4625221459996	796.2359116616939	93.36075711250305	0.07864979678144057	0.011711459646358667
124	21.42667841911316	671.473375011432	314.86248655431555	23.245691299438477	0.07922290877749523	0.010446689732393176
125	22.569661855697632	2471.79220623879405	22.920367049323033	18.359726667404175	0.07903586696833372	0.011133231002055656
126	21.94737434387207	718.1972906516818	41.24356201780842	26.777287483215332	0.07775968256096046	0.010480659899956939
127	21.972293615341187	2029.454605120529	651.7753529272344	66.7830855846405	0.07823059575011333	0.010947524740494019
128	22.18934679031372	1632.993967388493	91.46310381727959	22.860997676849365	0.07895833734422922	0.010670393154577202
129	22.177359342575073	945.1576956559044	151.0553813432477	31.59463906288147	0.07798985806604226	0.011058208008043918
130	22.407285928726196	641.4747961149844	141.77079419293956	22.4551739692688	0.0786261131366094	0.01078517942175223
131	21.865715980529785	1567.3765585561937	115.41383149199457	21.363013744354248	0.07864948878685633	0.010921307043983138
132	21.582573890686035	686.3354138120926	258.49947239301587	25.23503804206848	0.07733717457701762	0.010589809353061082
133	22.845792293548584	2447.8279145154883	107.700992505536926	17.54832887649536	0.07659790481130282	0.010366742243819014
134	21.992966413497925	1454.2510227432751	122.095191354677212	17.744367599487305	0.07830699671059847	0.010601852069388126
135	21.964208364486694	1894.1044314932133	846.8941026632793	58.22428822517395	0.07731286166856687	0.009972605405622323
136	21.847617149353027	1935.7473367436733	231.47710993785515	30.51442241668701	0.07770100576182207	0.011709323772515004
137	22.130090713500977	718.6728777362837	337.16891996410008	26.92033362388611	0.07565912245462338	0.010292907125925102
138	21.634381532669067	2545.205314177751	583.0613211808949	117.81364941596985	0.07714421798785527	0.01128353225567466
139	22.411009550094604	3001.7920504892477	608.1352048727307	95.09688711166382	0.07728396455446879	0.011080575547697608
140	25.13185167312622	2150.910799878568	957.8928955127952	101.51200842857361	0.07625373519957065	0.01083824430525424
141	21.516501665115356	2449.249491770108	606.9749929852592	76.45502519607544	0.07630313437432051	0.01112965568163902
142	22.086512327194214	2928.4987976256157	1001.8075605154099	95.78362655639648	0.07676043350249528	0.010298220945790536
143	22.877310752868652	522.3387211307279	86.45475620766798	21.55587649345398	0.07438879173249006	0.010749542892346623
144	22.891201734542847	2377.458413323065	455.62033961015777	111.08437967300415	0.07591336380690336	0.009998753989565535
145	25.190003633499146	1758.1454660123186	970.1953018828489	92.40204358100891	0.07674433338145414	0.011239223056629366
146	22.156489849090576	723.8452449809256	26.985681226570705	26.062596321105957	0.07594045205662647	0.010467512399626984
147	21.97531270980835	722.934226635056	72.49687657398701	26.437901973724365	0.07595785489926736	0.010600391977205994
148	22.105657815933228	2894.163930831398	639.5244496198535	92.95912528038025	0.07612631186842918	0.010270957161381438
149	21.717380046844482	487.90965193205574	61.86004598345091	18.79425287246704	0.07569906493028004	0.010652320964071704
150	21.59293818473816	586.5065880310702	115.28250977822394	21.778172254562378	0.07541557884464661	0.010777317332757896
151	21.46146535873413	703.5095541173608	14.585706664882096	25.134998559951782	0.07560015292217334	0.010568168753651073
152	22.039490461349487	3203.0296612085494	643.6836608675118	101.86655855178833	0.07557281473030647	0.01133927390673603
153	24.449212551116943	997.0378347960664	693.8443409539829	35.00749158859253	0.0760075090577205	0.01054859340661628
154	23.876029014587402	2696.1468832262717	702.2617911247127	85.57574796676636	0.07527021406839292	0.010502789912804915
155	22.53209352493286	2229.4634874189373	593.1563195289207	104.33935046195984	0.07580667120714982	0.010288112245507552
156	22.021665334701538	1358.7415853215289	653.7669038610511	44.33296847343445	0.07422620398302873	0.010028303484869777
157	22.171526193618774	2641.4475723496407	682.9630003772776	82.66392803192139	0.075311681466798	0.00999449731774613
158	23.580484867095947	2381.8179956237786	716.4800063079309	77.11289262771606	0.07493896750112375	0.010164116681892895
159	25.103814840316772	1528.1094413585206	661.3553124399383	100.30633091926575	0.07438116153081258	0.010269179641892725
160	22.63176703453064	1915.3970684702392	837.640153107575	64.42831492424011	0.0754452645778656	0.010927157756245889
161	22.703824758529663	1806.427541603708	588.8184242591344	89.28176474571228	0.07485492107768854	0.010256193685537285
162	22.26647424697876	1458.3734466622177	828.4705294399425	49.261096715927124	0.07543654099106789	0.010090569915502688
163	22.448925018310547	1433.2809560817102	805.0445449823048	47.24736547470093	0.07390488002449275	0.010239465467115015
164	22.454201221466064	3022.2345757353733	819.069040427354	97.9973578453064	0.07459036394953728	0.010892274587638374
165	21.81890892982483	2502.7314528278885	628.889824592921	77.33162045478821	0.0756662355735898	0.011055048077890399
166	21.996816635131836	718.303610108403	59.57955769242662	25.58515167236328	0.07430114973336459	0.0111463004466184
167	21.76336359977722	3128.1900904395698	835.3559453715546	101.36475372314453	0.07364089378466208	0.010156676557935554
168	24.36454939842224	1221.7841051088237	688.6571250976131	40.393211364746094	0.07501030200471481	0.01182861372061097
169	21.849469900131226	694.4936187663864	45.72033172816827	26.555803060531616	0.07393111657351255	0.009665005577265656
170	21.39901900291443	449.73636288208326	30.830765541421624	17.437875986099243	0.07440333502988021	0.009448693551106132
171	21.561630964279175	2585.279747605292	134.89735425234113	119.1329197883606	0.073953491859138	0.00977779250644559
172	21.54579496383667	2624.7168833438745	955.5262044973673	85.84881973266602	0.07494780894368887	0.010276897723381287
173	21.629094123840332	2307.139979806298	671.1997427554359	71.63302302360535	0.07432534256329139	0.010253598083432614
174	21.898212671279907	1308.576360092453	659.1233716392961	43.06020498275757	0.07492744732648134	0.010840155448802935
175	21.348280906677246	1675.8965287196202	975.3228649318887	53.14796829223633	0.07374801874160766	0.009835729028331876
176	22.650493383407593	1603.4552773474614	87.58942228936571	25.086047887802124	0.07449213221669197	0.0107271617694203
177	22.267700910568237	2333.2069327464137	741.4798541492703	75.19986534118652	0.07423362212876479	0.010130243705624932
178	23.1722252368927	1486.884102535247	1011.2359462527013	49.39389395713806	0.0741776175548633	0.010281817008436852
179	21.994491577148438	833.6498991112114	233.98391696416428	28.509940147399902	0.07370943922549486	0.00998804935303934
180	21.277464628219604	2801.1043992648247	664.7797150966928	85.76082992553711	0.07348149100939433	0.009782825965713619
181	21.46423316001892	2320.148839407893	901.7850217824333	72.97567319869995	0.07505591416110595	0.010246075947055417
182	21.723684072494507	1892.790803272776	905.1400666954472	58.19257712364197	0.07398489098995924	0.009652738573849464
183	21.527610540390015	811.9413710403069	483.8792858541013	28.2417209148407	0.07380209074666103	0.010833816406669656
184	21.043132305145264	958.1723470570245	316.7565961562326	31.231045484542847	0.0740548159678777	0.01048726133620864
185	22.552724361419678	2716.5594374089401	39.14638455859739	27.990612506866455	0.0732799669355154	0.009569942665870062
186	24.48557949066162	786.223574998898	425.9182601656619	28.523317098617554	0.07223345668365558	0.010096891439363086
187	22.521902322769165	1723.6576360093038	80.67720866055869	25.346920251846313	0.07343750228484472	0.010530866003961364
188	21.472652912139893	2367.878234186674	553.4278743164006	74.79687404632568	0.07283146335432927	0.009923838575715004
189	21.83771562576294	1249.658040537301	629.0072039674776	41.052573919296265	0.07491892983516057	0.010292216613756826
190	21.947983980178833	900.3268423617056	129.04950428216702	30.42129611968994	0.07185220610350371	0.010329011502166129
191	21.87795329093933	1745.432540942172	701.0352919198327	56.18521022796631	0.07419590930143992	0.010350522835976745
192	21.951648950576782	906.0912390357803	213.86518054107506	30.79996395111084	0.07301064455260833	0.010986054608488855
193	22.83164882659912	3414.318966944342	432.54744676233724	108.54214906692505	0.0722671955699722	0.009819739475761162
194	21.77454686164856	1954.2242153917174	135.80110258377124	31.159621000289917	0.07348232381045819	0.009802402757493086
195	24.009145736694336	1084.252793485937	551.1173849717677	37.29881763458252	0.07365574420740208	0.011372015583848784
196	21.4520046710968	1996.4121797814196	1003.7707582722851	61.379279375076294	0.07210793854047855	0.009743148741082692
197	21.654133796691895	3416.7382183118066	452.9885666289159	108.10393142700195	0.07320413983116547	0.009452488375540248
198	21.95361018180847	1867.0923827984986	546.4510227519019	58.335243940353394	0.07238863854358593	0.010024314729730794
199	22.01852822303772	776.4964704500125	126.60374792006449	27.577332258224487	0.072775359240671	0.010703550499609691
