# Supplementary material for: Offline prompt reinforcement learning method based on feature extraction
Source: PeerJ Comput Sci. 2025 Jan 2;11:e2490. doi: 10.7717/peerj-cs.2490 (PMC11784719; doi:10.7717/peerj-cs.2490)
Supplement: Supplemental Information 2 [file peerj-cs-11-2490-s002.zip › experimental_results/result/hopper_expert_LSTM.txt]

iter	test-evaluation/hopper_3600_return_mean	test-evaluation/hopper_3600_return_std	time/evaluation	training/action_error
1	10.03868774318665	0.15551479597764198	5.527529954910278	0.5309334993362427
31	6.8658519521263255	0.2722570661801092	5.164346218109131	0.5814893245697021
61	6.984951952868869	0.2393286339107586	5.387289762496948	0.4719829261302948
91	29.450899189623101	0.15868887292548287	5.829335927963257	0.4060814380645752
121	210.203032589695866	0.5851206986622577	6.760254859924316	0.32901161909103394
151	41.554038081964656	1.3779311442612772	8.962549209594727	0.27442845702171326
181	404.0313278093496	1.890574149694021	37.72502040863037	0.21679697930812836
211	428.92930479831057	4.0989949294855865	39.32782220840454	0.1865149885416031
241	462.64355294681377	29.00257040415366	41.23332190513611	0.17820946872234344
271	770.0867627091835	104.59905220538674	61.68377423286438	0.17702212929725647
301	966.7869198805249	89.74855455229056	75.43328714370728	0.1638864427804947
331	920.4158110266693	123.70118049581976	71.7728898525238	0.157284677028656
361	919.734201983559	194.05800958446227	73.03832221031189	0.15374937653541565
391	283.07714651204356	177.8580209332819	27.45105814933777	0.13749520480632782
421	401.4867245289798	351.19655599768157	79.7797544002533	0.14502474665641785
451	534.238136803335	343.0205627925141	49.56566667556763	0.13011318445205688
481	425.1220127874988	544.1727010166372	109.73230838775635	0.14309976994991302
511	1125.4576807979881	306.7007790340585	88.42701625823975	0.12168040871620178
541	1087.5550159529316	467.5509569466534	86.1248767375946	0.1006442978978157
571	1226.8526297014382	578.3319318204524	97.49681520462036	0.12160588055849075
601	970.3362970029723	454.3422590291671	77.90799498558044	0.10582175105810165
631	392.43617093880727	191.93731326852676	36.22943639755249	0.1239217221736908
661	850.1545665151325	532.2317436501547	67.25583815574646	0.098795086145401
691	899.2075961803404	450.5822579785662	71.77293181419373	0.11095576733350754
721	561.1269408520548	718.0718080708117	95.04073166847229	0.09364525973796844
751	973.6907448887465	456.54570959281045	73.91643810272217	0.10598865896463394
781	789.7029743781346	392.3668282853611	63.876593351364136	0.08785132318735123
811	820.659612788087	66.47976632779404	66.98206901550293	0.0934479758143425
841	1085.2122492429316	657.0721230805767	82.01189160346985	0.08992964029312134
871	1440.36382341085	807.2157398895722	107.6608989238739	0.08857656270265579
901	951.1547366191168	271.1666719701725	71.86850929260254	0.0809078961610794
931	1657.2723473823871	584.8842708239432	122.09235882759094	0.08954416215419769
961	1555.4377841937708	522.9546960055293	114.146728515625	0.09547097235918045
991	1061.33276640344826	402.4702178130954	41.86655354499817	0.07708892971277237
1021	1568.7345346038821	783.3364877285067	119.48387742042542	0.08146560192108154
1051	1818.3210744254795	712.3154958566315	133.63200116157532	0.08648090064525604
1081	1111.76590353264146	364.88378311970615	39.94312262535095	0.09874698519706726
1111	1756.8897194905708	758.3397473540784	128.31397891044617	0.07893847674131393
1141	1237.2311692421202	791.1989729759587	67.0812635421753	0.10582222789525986
1171	1691.9814609508426	651.6901684706268	122.52634310722351	0.07364566624164581
1201	1665.641708247308	1393.5781526959804	135.43508553504944	0.083639957010746
1231	1598.358861235484	821.4756186470421	59.765788555145264	0.09410221874713898
1261	1291.1503767374625	1304.639814781041	107.46774458885193	0.07907377928495407
1291	2335.7531029841	826.4034639379952	173.15981435775757	0.06040729954838753
1321	2630.632046040776	668.6937959939365	202.3059344291687	0.07987529039382935
1351	1337.5140820629456	1427.5767019678642	111.35771465301514	0.07178739458322525
1381	2067.3706853490135	745.846677467551	160.6854054927826	0.06889442354440689
1411	1956.158575303823	932.4254655700669	164.05260729789734	0.07027150690555573
1441	2105.701581410306	723.7733865174094	171.6322841644287	0.08044970780611038
1471	1668.3953968149349	1293.5654502011803	133.90959072113037	0.06992010772228241
1501	2159.5360886674903	873.0179053418046	179.79108452796936	0.07781617343425751
1531	1501.8663852132129	1403.6585709635751	114.79112887382507	0.07424893975257874
1561	2286.2082678246375	964.6143062561	174.68260788917542	0.06932581961154938
1591	1242.677788537909	637.3617326238162	236.3414626121521	0.07541657984256744
1621	2387.275600600366	761.9239231712772	215.9062418937683	0.062476422637701035
1651	1636.8891649311536	847.4265195690028	136.7995765209198	0.06570585072040558
1681	2126.6458127245282	1177.8462639208403	150.92337560653687	0.06742887198925018
1711	2358.038703138153	775.4424399119812	223.44103956222534	0.06962444633245468
1741	2422.8250499483784	759.3048960628565	223.15040183067322	0.07791326195001602
1771	2601.3938794717706	853.1181154452438	221.47369241714478	0.07532380521297455
1801	1623.08295068249	831.9713446437153	54.42335867881775	0.05853522568941116
1831	1719.0416549113975	1269.3399087021985	125.15091633796692	0.06738569587469101
1861	2872.0561558788545	742.0382889369407	209.29534888267517	0.07224966585636139
1891	2641.340875872467	642.9467166541585	192.69346356391907	0.07963258028030396
1921	2257.119412028795	836.5947450055596	166.2230076789856	0.08065007627010345
1951	1936.6741608716923	662.2111019266	48.553091526031494	0.07171832025051117
1981	2389.425116210272	941.2443752460691	219.60079526901245	0.07143456488847733
2011	3071.0700884011476	698.7509338452542	229.3469157218933	0.07562917470932007
2041	2515.5189157137497	991.8184336968159	190.11785173416138	0.0733109638094902
2071	1870.575025676309	971.5319158071811	208.13533425331116	0.0806288793683052
2101	1342.16670002669366	2.979744308722588	37.7120406627655	0.06643535196781158
2131	2933.0758149957505	813.8008317583925	211.32624292373657	0.0677749365568161
2161	1725.4963909580852	735.102473338825	59.6144003868103	0.07358003407716751
2191	2945.6533242050514	458.5601417765855	252.12531208992004	0.06615905463695526
2221	2499.621074891836	750.7073108384875	205.56207013130188	0.054271578788757324
2251	2184.5565356959055	654.4682369568088	221.6858470439911	0.062016118317842484
2281	3004.1046049484935	712.2908757035586	229.36201691627502	0.07594555616378784
2311	3097.09852802318	643.9792222479513	227.98280358314514	0.06269639730453491
2341	1973.0517839336444	767.2793062282844	231.590473651886	0.05925067886710167
2371	2323.2096049696222	1277.2328616334057	93.1408166885376	0.07599566876888275
2401	3053.6735641384375	546.8526106338606	235.76372385025024	0.07708790153265
2431	2360.162306287806	964.7799203167056	226.11637568473816	0.06350687146186829
2461	2808.2433151296427	853.8573381723929	199.51335763931274	0.07601643353700638
2491	2169.3686303293784	856.444842561599	206.8412013053894	0.06280945986509323
2521	2225.100226647798	560.5835815745323	241.51146936416626	0.06044244021177292
2551	2616.9798111712616	867.1826148076422	199.79023218154907	0.060891855508089066
2581	2044.4621522045786	792.594032984185	223.13545560836792	0.059877943247556686
2611	2225.4168792773203	666.0001847492946	239.1474370956421	0.06336187571287155
2641	2241.7162391426136	1445.1657977060174	166.71565341949463	0.07327620685100555
2671	2089.7788717886647	695.3092736487596	241.68677878379822	0.05968517065048218
2701	2659.6142166076806	141.8849758822812	38.89772033691406	0.06792549788951874
2731	2323.7213400719324	630.6928018392409	165.83675289154053	0.06532476842403412
2761	2066.6615389151602	377.9388018147155	268.4040005207062	0.0516471229493618
2791	2142.888701437336	754.1936297888119	239.58991599082947	0.06604685634374619
2821	2296.0869625422174	575.0576796298723	239.88767194747925	0.054019682109355927
2851	2435.246051198258	466.1549180643575	248.54152059555054	0.08257697522640228
2881	2266.492653734918	638.0658045293007	237.8323745727539	0.07254893332719803
2911	2268.94683515371	622.2518037820493	238.4342668056488	0.057304952293634415
2941	2608.2185824989265	567.7232277152916	240.56755089759827	0.060620374977588654
2971	3008.009334398352	804.754526470005	179.83723402023315	0.06631534546613693
