# Supplementary material for: Offline prompt reinforcement learning method based on feature extraction
Source: PeerJ Comput Sci. 2025 Jan 2;11:e2490. doi: 10.7717/peerj-cs.2490 (PMC11784719; doi:10.7717/peerj-cs.2490)
Supplement: Supplemental Information 2 [file peerj-cs-11-2490-s002.zip › experimental_results/result/hopper_expert_Prompt.txt]

iter	test-evaluation/hopper_3600_return_mean	test-evaluation/hopper_3600_return_std	time/evaluation	training/action_error
1	2.627880570328476	0.29141770795684235	3.986494302749634	0.59311443567276
31	1.5715601596692854	0.17827567572797778	6.529622793197632	0.616166353225708
61	3.8843758728369666	0.1960750757885889	7.985866546630859	0.4440852403640747
91	257.2140123084404	1.26706212782351	37.260297775268555	0.3669140636920929
121	683.9733705940712	11.792813149005505	65.03822731971741	0.28085264563560486
151	608.1397493777264	18.686031071756222	55.34906339645386	0.21063436567783356
181	450.0030656462118	7.009450615897923	45.76973533630371	0.22645123302936554
211	736.9487249733793	65.88429941102937	65.31309247016907	0.22508710622787476
241	943.5587645259595	80.22229897986008	81.72610974311829	0.16871944069862366
271	1126.6533879104963	188.39450897756615	94.59846043586731	0.21462461352348328
301	1276.041684953374	234.58778720351583	103.36467814445496	0.20363961160182953
331	1453.1785188155766	245.06709335385582	117.8718318939209	0.1848306953907013
361	1732.6573188750792	241.5398428648654	139.48478841781616	0.15800106525421143
391	1459.501404123781	432.7319787252959	118.12892460823059	0.16354882717132568
421	1487.9142371761598	146.6683524317954	121.47315907478333	0.16748954355716705
451	493.65623756156754	146.83279002238655	49.64213681221008	0.14932489395141602
481	510.46679573082497	22.607802541364162	45.846441984176636	0.1684478223323822
511	1255.567462123292	331.48722912740084	104.95550918579102	0.1625850349664688
541	771.9031345670817	49.48427977934814	66.09552645683289	0.1342495083808899
571	736.5556548910272	46.78364428098682	61.734583616256714	0.16283833980560303
601	1647.723409008694	483.96965706000555	131.7340371608734	0.13890835642814636
631	2265.9978311663567	483.072203014766	178.8486635684967	0.13122686743736267
661	1827.858905889151	751.3900819236964	145.97046613693237	0.13708005845546722
691	1733.9752447570638	735.7102684479639	141.36589813232422	0.12922582030296326
721	1750.093260078986	604.7770726316534	141.4885573387146	0.1723126769065857
751	2089.0718615871615	837.3901213204797	169.0836751461029	0.14001329243183136
781	1307.0266741168589	496.4206400452247	107.28092074394226	0.12354349344968796
811	1249.0585337987075	539.8533047842252	104.7066912651062	0.14844293892383575
841	1258.212394936489	485.37969933992736	103.02681159973145	0.14544345438480377
871	1406.2952960224734	658.0816884594996	112.22768950462341	0.13291627168655396
901	1215.6258359022768	652.1682899790181	103.37986373901367	0.13441766798496246
931	702.1440449791859	74.9943054180299	58.86880588531494	0.11691264808177948
961	1443.4091159939674	479.5542389449257	116.86748480796814	0.10775585472583771
991	1050.6772983682922	36.77180622606113	89.18226647377014	0.13139162957668304
1021	756.146280262633084	0.8724402097712017	10.758332014083862	0.12371912598609924
1051	868.3699727050479	282.0297133891554	72.10664892196655	0.12834031879901886
1081	1045.247948262072	307.5828087797285	84.91898822784424	0.11991331726312637
1111	1718.5894976389454	453.2184920856027	134.7924404144287	0.1375943422317505
1141	850.3222661538507	272.9852660150887	71.0956654548645	0.1281476467847824
1171	665.5498196039636	176.36697555200556	56.26721429824829	0.11294472962617874
1201	1525.236859941406	418.8465076854473	120.45897078514099	0.11535157263278961
1231	959.0604600490006	1.3067096381824612	10.841184139251709	0.14305076003074646
1261	1043.3218861792561	546.5272653101222	88.12758564949036	0.10719548165798187
1291	814.9452864717666	189.78387811116707	68.13500928878784	0.11122195422649384
1321	1197.9389361871501	325.25523194818805	97.01714754104614	0.11172377318143845
1351	2087.3642964633314	794.325094021286	162.83013772964478	0.10510098189115524
1381	1175.5235117886161	491.8141337589852	96.76965069770813	0.12409870326519012
1411	1493.544595676519	544.3253493853155	119.25100564956665	0.10137353837490082
1441	769.9899765757291	185.86356691627802	63.565067768096924	0.09716933965682983
1471	860.60594749537755	2.0064696280895653	11.653733968734741	0.11483466625213623
1501	1134.568463796687	632.6529592704287	94.12026143074036	0.089053213596344
1531	608.9101673963252	306.4118713669369	56.6987681388855	0.1147785559296608
1561	2115.264370635394	937.27564386006	166.81266593933105	0.10541312396526337
1591	1259.8711025348296	722.3567409643172	101.78082323074341	0.10597030818462372
1621	1606.4271120776266	918.957504634737	127.3406023979187	0.12218251079320908
1651	1019.0432151392162	412.31792051439834	85.96234488487244	0.10052395612001419
1681	698.053293966301	351.2621607055241	64.65501022338867	0.10744042694568634
1711	679.1675377425729	184.1041459246915	62.83249878883362	0.09725920855998993
1741	1730.0213116521115	579.5590791473621	136.39746856689453	0.13236331939697266
1771	1192.2269485549014	937.5625755871204	96.09172987937927	0.10149030387401581
1801	1596.1761902071946	790.237605862038	126.57639288902283	0.09483509510755539
1831	1670.7222234615774	582.9045309818077	133.23676586151123	0.10458742082118988
1861	1829.3109182924359	545.5531365577846	145.25143837928772	0.10181629657745361
1891	1551.8781030159544	872.7095396659847	126.4615044593811	0.10368870943784714
1921	995.8176743525248	517.1388371636323	81.64411067962646	0.10971042513847351
1951	1603.5133151420903	447.57752787150696	57.560922145843506	0.10050316154956818
1981	1123.6984411419915	417.9284205501767	89.35560512542725	0.09935273230075836
2011	1072.434700469133	104.47323824069449	85.49769282341003	0.08792967349290848
2041	3360.650785951338	463.71154731163665	262.61603140830994	0.0938403531908989
2071	2161.8878399310715	717.5004079039536	167.77334308624268	0.08241244405508041
2101	1848.5591537021194	97.66267508756435	70.22705483436584	0.07692132145166397
2131	2383.0165222696987	981.8593170718814	182.9388349056244	0.09431695938110352
2161	1870.5939330223673	328.91769430565734	144.01880288124084	0.11459440737962723
2191	2571.6589075281136	998.1230332925554	212.99163103103638	0.09058138728141785
2221	2382.274387542101	1126.4349449577705	186.80577564239502	0.0960937961935997
2251	2275.1465078342026	1170.4252227774198	180.8394069671631	0.09812281280755997
2281	2781.367943999515	929.9234016990453	218.125018119812	0.09043391048908234
2311	2241.0205784764057	895.1612915409582	174.94413781166077	0.09199569374322891
2341	2397.1893418477625	838.8061633885528	185.15192532539368	0.10332641005516052
2371	2320.6953797678275	931.224367738403	184.469664812088	0.09580269455909729
2401	2261.2202849423675	783.2714861615586	175.74869084358215	0.1054452508687973
2431	2192.212824577653	1032.2405463785676	171.06401801109314	0.09234414249658585
2461	2102.294571361644	779.9806246478832	166.2183187007904	0.09020443260669708
2491	1703.3320872784284	408.0669703710821	134.21947574615479	0.10383066534996033
2521	2347.3184252178544	1007.2470412034461	181.77711939811707	0.08841294050216675
2551	3092.4119812271856	713.50231810552	245.2370719909668	0.0950867235660553
2581	2822.34581712529	888.3752016369396	224.0101182460785	0.09238345175981522
2611	1897.2954275168318	964.9920949178907	149.44410848617554	0.09196917712688446
2641	2347.99868270408894	4.259715270606312	39.65078568458557	0.09557441622018814
2671	2690.630604821553	871.2295963664742	212.02861070632935	0.09754612296819687
2701	2640.9219246364314	827.3458714745533	205.6652135848999	0.08778706192970276
2731	2990.0065581601475	886.8197511138771	234.73498058319092	0.09974326938390732
2761	2758.9979747224866	818.9372279693006	211.84311270713806	0.09381207078695297
2791	1888.175268265921	1085.6195528908431	148.51284551620483	0.1025422140955925
2821	1636.0774278917036	721.6678345531047	127.40953779220581	0.0846690759062767
2851	2793.5131958869215	1095.9502658228625	222.20947551727295	0.08402439951896667
2881	3263.086650733233	670.6912805145748	254.5251443386078	0.0874439924955368
2911	3476.932232221908	345.28598990185236	272.2543830871582	0.07474155724048615
2941	2328.8836299167044	4.98655789049342	37.34179377555847	0.08670494705438614
2971	2687.4730016971694	1006.494113581279	212.06975889205933	0.08748894184827805
