# Supplementary material for: Offline prompt reinforcement learning method based on feature extraction
Source: PeerJ Comput Sci. 2025 Jan 2;11:e2490. doi: 10.7717/peerj-cs.2490 (PMC11784719; doi:10.7717/peerj-cs.2490)
Supplement: Supplemental Information 2 [file peerj-cs-11-2490-s002.zip › experimental_results/result/hopper_expert_Prompt_2.txt]

iter	test-evaluation/hopper_3600_return_mean	test-evaluation/hopper_3600_return_std	time/evaluation	training/action_error
1	6.048084070383753	0.35951528009648964	9.144769430160522	0.5406997203826904
31	6.075663093250142	0.33177105164268916	8.922343254089355	0.5108525156974792
61	18.205690668612593	0.24778521684384006	13.779555320739746	0.43143582344055176
91	638.7248087492012	73.32467860039303	81.01252961158752	0.357597678899765
121	671.7035102426188	114.85328352485699	71.36213040351868	0.26313865184783936
151	745.7029239086695	48.89651373415769	94.28363847732544	0.23060718178749084
181	935.765427388375	71.24215019778617	91.63252568244934	0.20372289419174194
211	791.6490394298605	65.09198501688172	78.55257654190063	0.15810252726078033
241	840.7983587417373	34.20454480598329	80.66299605369568	0.1754574328660965
271	901.1128250137259	68.90994869495277	87.13526701927185	0.19097109138965607
301	647.4620731451697	91.66041217252096	64.76735281944275	0.15480497479438782
331	871.2821179764978	75.3223863996416	84.147469997406	0.17418204247951508
361	713.323420492325	498.5964967707599	124.77001571655273	0.14651371538639069
391	525.0420372132426	238.83672260664153	59.11389517784119	0.16709721088409424
421	748.0019257393899	36.66955029863934	68.57581520080566	0.1689572036266327
451	1255.0655369008946	315.7962098155648	65.61212658882141	0.15887384116649628
481	1141.2589250831197	574.1498895995342	113.63144755363464	0.15036731958389282
511	857.250788716823	693.9574527824357	61.77292251586914	0.14880920946598053
541	1226.1343427952853	622.9478451686515	41.3269259929657	0.14428220689296722
571	908.666820052345	896.7007933520531	64.45267748832703	0.1385435163974762
601	1311.1702192506735	131.68880771294374	46.34204339981079	0.14356940984725952
631	915.7810934364209	889.1003758726331	74.39446568489075	0.15219847857952118
661	923.0536446959555	227.26689733286824	27.72961187362671	0.15972648561000824
691	810.1614584245551	32.30812466158526	39.342446088790894	0.1482953429222107
721	937.7211183118235	978.5789655808505	47.096426010131836	0.15138258039951324
751	741.5564753494539	92.44263606538306	36.470550537109375	0.13137272000312805
781	1546.7318340550098	793.5947217282686	72.08267450332642	0.13157883286476135
811	831.8524143376157	11.78606134854097	26.4384925365448	0.1512402445077896
841	1627.2257629402732	631.0166825389549	34.29756736755371	0.11498691886663437
871	1317.8996022614863	514.3206919073622	61.76207709312439	0.12343790382146835
901	1884.9620504500383	843.332327288302	86.62369990348816	0.14313971996307373
931	1217.7462100395362	621.0829381834578	56.804346799850464	0.11824436485767365
961	1395.3905944422606	765.9231415616374	74.68430638313293	0.1277431696653366
991	1264.418734081999	2.3241326301962055	7.029163599014282	0.11577907204627991
1021	1702.143361370565	396.2831612473403	150.8320426940918	0.12894009053707123
1051	1828.9705976798521	231.5739331549603	36.988600730895996	0.11247532069683075
1081	1751.982970742099	816.227695814875	82.93105792999268	0.1258440911769867
1111	1203.1251102517335	129.63965455640744	34.119733810424805	0.14637908339500427
1141	1448.8418130004325	697.0883159150466	67.73997735977173	0.09898205101490021
1171	1904.8818560991344	782.4749731207887	104.90390706062317	0.09091765433549881
1201	1150.9150094128267	693.392895926954	53.32633900642395	0.1210884228348732
1231	2397.391171191842	603.3925185776955	65.57199573516846	0.11533556878566742
1261	1999.7649426808167	90.3029888292415	30.40033793449402	0.11071165651082993
1291	1786.6104970926198	398.50978707413555	47.967305183410645	0.11185222119092941
1321	2130.764900048	837.6703696506687	54.26397228240967	0.12180263549089432
1351	1506.7868099728862	783.791716302158	69.99198508262634	0.11347764730453491
1381	1486.5181927712213	151.41264142154736	31.09361743927002	0.12236130982637405
1411	1278.7583063563077	893.9148221342058	62.66982436180115	0.12643499672412872
1441	1889.0456842350088	424.2538865880843	51.15901064872742	0.11539998650550842
1471	1534.5827614743216	573.1336189530633	70.82791113853455	0.09683650732040405
1501	1644.3162157601193	636.0627201039731	75.5687940120697	0.09144634753465652
1531	2479.1007294561928	801.0317292310505	114.89315247535706	0.11463986337184906
1561	1662.4758833237308	180.50196333276992	34.21567225456238	0.09952235966920853
1591	2209.8144250070413	565.9286881026098	94.01490759849548	0.09344910830259323
1621	2047.1673700215601	908.6490868987026	98.45811724662781	0.09994185715913773
1651	1278.1465791483587	200.79742791201437	33.479613304138184	0.10045833140611649
1681	2415.473193789492	750.1918569442655	120.71372246742249	0.10111793130636215
1711	2366.402224352253	966.6133410475967	120.92930436134338	0.09448421746492386
1741	2365.1958705396955	1056.6736134001294	109.85185217857361	0.09386935830116272
1771	1527.3692778973974	630.8707274624059	48.50074768066406	0.10791894048452377
1801	2135.097712259781	1026.7564519781197	90.61545729637146	0.1130470335483551
1831	1498.47977474006524	10.356664454007369	26.29170513153076	0.09822987765073776
1861	2081.7689457263841	491.85659685058994	60.93771839141846	0.08469992876052856
1891	2182.2351507411904	782.8314076327345	101.2519302368164	0.09782738983631134
1921	2334.4538127310207	979.0008440201539	109.90207815170288	0.08166132122278214
1951	2638.1280984446316	818.342234847495	85.40216207504272	0.10214896500110626
1981	2212.147233376677	515.795042580979	90.30637383460999	0.10847095400094986
2011	2489.353737790189	839.9252184943526	180.8192594051361	0.09236800670623779
2041	2058.911072721846	522.758616627419	173.9404923915863	0.10550925135612488
2071	2647.020837077636	798.9962709770599	226.76825714111328	0.08907192945480347
2101	2208.299197410185	902.0625441666853	189.76440596580505	0.10655925422906876
2131	2934.7210290638245	618.9367665546573	267.11542797088623	0.09951038658618927
2161	2684.804488385587	970.49299501956	240.13696002960205	0.08475850522518158
2191	2455.8633529775316	829.5074098370404	227.74579071998596	0.09875361621379852
2221	1472.992812587064	965.8599616873183	132.29173612594604	0.09653550386428833
2251	2763.259330232122	937.794653161365	235.94606399536133	0.09187567234039307
2281	2098.804209004336	1219.458250748883	188.71444272994995	0.10045401006937027
2311	2169.0730091389246	594.2375863007177	268.2582287788391	0.08586467802524567
2341	2609.1895352648544	1176.702803132568	244.00634455680847	0.10474568605422974
2371	2885.6482748667872	592.9380128000781	262.50840878486633	0.09777703881263733
2401	2899.69917811218	210.95539799169265	306.25232791900635	0.09883382171392441
2431	2359.4034718933394	638.9799140486864	203.1343870162964	0.08601458370685577
2461	3137.4924378604132	557.2101835775145	268.7901632785797	0.10154366493225098
2491	2661.9218440746768	715.6987507217186	283.74376130104065	0.09849925339221954
2521	2410.9766363417516	439.36365651768205	104.15704703330994	0.0864056870341301
2551	2197.876688354674	692.7036226594348	185.3644893169403	0.09260144829750061
2581	2704.987330663411	731.4037051679577	230.98145127296448	0.09057524800300598
2611	2119.4769124032296	776.8242673050245	110.47667837142944	0.1040121540427208
2641	2664.2488505703927	773.8877400685291	183.97964453697205	0.09233171492815018
2671	2233.1486876458432	730.9119473539722	129.14252305030823	0.10149499773979187
2701	2860.4725815673837	1108.8624356418666	253.15233755111694	0.08706676959991455
2731	2679.8243661983556	773.07662381287	153.64578557014465	0.0760628879070282
2761	2898.5450720583326	792.4155618935577	267.7301161289215	0.09090061485767365
2791	2247.536020565172	391.2241116608697	89.17584872245789	0.10077790170907974
2821	2605.17409132657615	303.90365635769297	16.542765378952026	0.08891265094280243
2851	2224.2603182303164	1001.2216407033467	192.44202852249146	0.08811849355697632
2881	2531.907018645325	760.3476112214682	285.92557668685913	0.08882863074541092
2911	2483.7797923956073	306.4213142619518	305.4711308479309	0.07517240941524506
2941	2547.2291828547245	968.1789453763188	224.14684462547302	0.08414751291275024
2971	2653.8932970500555	1093.5832468800697	157.84057664871216	0.09171660989522934
