# Supplementary material for: Offline prompt reinforcement learning method based on feature extraction
Source: PeerJ Comput Sci. 2025 Jan 2;11:e2490. doi: 10.7717/peerj-cs.2490 (PMC11784719; doi:10.7717/peerj-cs.2490)
Supplement: Supplemental Information 2 [file peerj-cs-11-2490-s002.zip › experimental_results/result/hopper_expert_Prompt_3.txt]

iter	test-evaluation/hopper_3600_return_mean	test-evaluation/hopper_3600_return_std	time/evaluation	training/action_error
1	6.181910390448172	0.39341747147581146	5.636186838150024	0.6003310084342957
31	5.194996271633219	0.3376015907422399	7.387956380844116	0.6074761152267456
61	5.768579477712321	0.42870714780055413	10.128021478652954	0.4913187623023987
91	424.48476823118295	34.650068407735375	53.718902349472046	0.30678898096084595
121	474.66158172569124	98.95039791460592	55.741148710250854	0.25955113768577576
151	422.217232333937	2.7953856174619998	46.19169783592224	0.22013744711875916
181	631.3947349529376	83.44212405589045	61.50019359588623	0.17567658424377441
211	971.3268948410572	71.95841782955998	90.11260342597961	0.18286126852035522
241	622.0016501628129	105.92979279721418	59.523927211761475	0.1752786785364151
271	470.6792132030382	20.696779137634714	48.32061004638672	0.1910703480243683
301	468.67928287143263	15.585000398935236	48.08953642845154	0.17600518465042114
331	713.5948497783035	298.1124687569931	71.51895809173584	0.170712411403656
361	643.332262615684	105.33808731644011	61.92485237121582	0.17227846384048462
391	1603.121626775585	397.61296916330633	143.6159291267395	0.16154274344444275
421	1385.5680631223306	462.6302019082819	126.314284324646	0.1428629606962204
451	971.6664396673863	156.4356965503783	90.33910942077637	0.14455553889274597
481	576.8089345368217	411.4463071133515	62.034406900405884	0.15213719010353088
511	1305.215393982182	836.1555035932345	121.6562192440033	0.16505658626556396
541	2311.1704989539635	1063.4693394921592	201.75502252578735	0.16005945205688477
571	1895.2828836997628	861.8419191427615	162.00980138778687	0.1457427442073822
601	1879.318780119505	735.6537501715961	161.86554145812988	0.1320200264453888
631	1233.5130556633126	443.97023136822884	108.17056488990784	0.13678066432476044
661	1164.6469144860132	334.0449875174902	106.64221692085266	0.1493401825428009
691	434.5254488546762	4.952220027169697	50.15683078765869	0.1327769160270691
721	880.7043618275093	536.670919403492	84.11861395835876	0.15845133364200592
751	1421.2062346610176	701.2033296599486	128.72210264205933	0.13263411819934845
781	1281.2905180971818	218.6404085815507	112.09602046012878	0.1413908749818802
811	1008.551447618445	490.12507910610543	91.82116937637329	0.13424216210842133
841	455.91268395444865	146.02739451473306	52.4135959148407	0.13615472614765167
871	1291.7969691584672	456.7862447815005	116.6378264427185	0.12344513833522797
901	1330.7263990477916	711.1014537470292	125.94097828865051	0.12677614390850067
931	1272.3012861386956	326.3766670013353	114.7585608959198	0.113899365067482
961	1412.0450230452916	541.0349826225008	128.4258472919464	0.12663669884204865
991	955.3934472337988	228.2299138837704	88.8991494178772	0.11606886982917786
1021	462.0563406475755	140.86868126111722	48.21038460731506	0.1318744271993637
1051	857.3246942506386	234.83290079783225	78.87014555931091	0.13107559084892273
1081	1256.3292333643656	216.91035082074194	112.79272246360779	0.13646043837070465
1111	1134.157098683359	364.8637483893926	103.31137371063232	0.12885411083698273
1141	1158.1829095921287	383.7365618289369	106.03624606132507	0.10452348738908768
1171	1287.6254288497291	693.5763665364644	117.58644485473633	0.11714088171720505
1201	863.4520203245846	192.64772699287545	80.81343603134155	0.13464701175689697
1231	1640.1886687271992	816.6061032641096	148.03116273880005	0.11569533497095108
1261	823.6024516087163	117.63203632897434	75.25863003730774	0.10747546702623367
1291	833.3680225788016	123.23083303376801	75.91163730621338	0.118723064661026
1321	1496.9140437087221	545.1524200925885	141.74370312690735	0.11366985738277435
1351	498.5858364225766	50.405223838550775	55.942232608795166	0.12354282289743423
1381	1172.2124112854672	220.7505915718484	111.55409574508667	0.10803396999835968
1411	828.4152229197716	89.09119088556842	82.7964379787445	0.12211981415748596
1441	898.770351052619	143.06649904369527	89.06593728065491	0.11621547490358353
1471	911.3794930177702	335.7506187729787	95.40714836120605	0.09486938267946243
1501	1568.5234871077053	795.8539124693848	156.4941964149475	0.09601857513189316
1531	1441.7068168024423	756.2369642100076	141.26834893226624	0.11484783887863159
1561	970.8465135498166	298.7884883052376	95.43537259101868	0.0934894010424614
1591	906.2233251985774	178.60017631183888	89.75222563743591	0.10688390582799911
1621	1331.1861941523507	745.9091515964184	126.84296250343323	0.09712203592061996
1651	2047.1698171058604	744.3821641987784	187.87757992744446	0.08940522372722626
1681	915.8148590026498	414.5512586390594	89.45059561729431	0.09864921867847443
1711	1770.5585290647534	909.1628618621684	167.50221467018127	0.10207341611385345
1741	1289.9525974218163	788.1009384912257	127.40378665924072	0.10860027372837067
1771	2000.1255324097253	763.6395288035608	186.42885565757751	0.09214265644550323
1801	1253.128386564184	582.3326604282781	123.84844708442688	0.10136999189853668
1831	1296.4122463439166	519.2907979599794	125.17953753471375	0.11393620073795319
1861	832.7431058990201	429.260321287968	89.05395722389221	0.11207073926925659
1891	1376.3988821336307	626.5639519681729	135.9448733329773	0.09234792739152908
1921	1089.1490713810044	498.6262098746203	105.08748936653137	0.10449619591236115
1951	1943.540667036571	953.5297928115451	181.61976265907288	0.09472779929637909
1981	721.8279321539403	157.6964712545033	80.74685955047607	0.10693321377038956
2011	1238.085851292724	564.9714648648995	122.08710980415344	0.10802174359560013
2041	2328.705785986334	913.0746369378619	213.00612616539001	0.11171546578407288
2071	2680.8351495305483	864.214444583265	244.66743969917297	0.10582086443901062
2101	1480.36266627489	896.888442495208	145.65802264213562	0.09099531918764114
2131	1552.9025227027787	410.50777661333296	147.6475646495819	0.09608148783445358
2161	745.0224570581912	69.82071981011221	75.03261423110962	0.08545058965682983
2191	1683.486033490604	807.360934416912	155.34168028831482	0.09659034758806229
2221	1128.0605246111536	495.81562138881367	110.9354407787323	0.09032533317804337
2251	826.2443211285321	132.74326557129518	82.62535619735718	0.10836528986692429
2281	1230.8757772726742	561.5738053312682	121.13761758804321	0.1085219457745552
2311	1087.0557890650114	438.24737495572083	107.30789947509766	0.09594471007585526
2341	1412.6641311118647	1042.9989628927046	136.1280014514923	0.08204327523708344
2371	2431.977287589794	634.9517697639511	220.46258926391602	0.07567422091960907
2401	1772.1216470322047	800.0030094390412	166.26510286331177	0.09113405644893646
2431	2962.517519324344	1015.3748757289034	276.7345485687256	0.09971337765455246
2461	1950.9603692807184	1022.8144896163566	189.89351797103882	0.08718599379062653
2491	1997.7494569077344	957.5861591037318	177.35034275054932	0.09361667931079865
2521	1519.2821277923874	958.2977498338419	134.8385133743286	0.09632434695959091
2551	1628.994101806372	906.9709106910746	142.63296914100647	0.09625665098428726
2581	1440.4569307595325	991.9525233278534	127.38588166236877	0.11322733759880066
2611	738.8852537981677	120.2300572718399	67.89045238494873	0.09337574243545532
2641	1200.6951060207464	760.9394455474273	102.49916219711304	0.07928697764873505
2671	2641.1025102914878	880.0094163736384	213.48802399635315	0.08423741906881332
2701	2600.363503847438	1093.120553839556	208.63602137565613	0.09331263601779938
2731	2693.4106905405083	900.3631659159406	217.33677744865417	0.10043185949325562
2761	2239.6575381101748	834.2076697182003	184.17632055282593	0.09869936108589172
2791	1837.738094359198	1144.527546454544	155.30461382865906	0.0935581848025322
2821	1278.681428747278	494.7258530140938	104.12472987174988	0.08745279163122177
2851	1746.8482555093879	636.0601874458638	140.82207989692688	0.09533067047595978
2881	2486.863298658673	1120.5213306518635	204.43793272972107	0.0876726508140564
2911	1579.5938466488483	833.7506165534971	126.92817950248718	0.08119932562112808
2941	3081.9435249646835	681.7973414909369	248.87508964538574	0.08999045193195343
2971	1412.3576468666338	865.0648719175982	123.64374375343323	0.08099688589572906
