# Supplementary material for: Offline prompt reinforcement learning method based on feature extraction
Source: PeerJ Comput Sci. 2025 Jan 2;11:e2490. doi: 10.7717/peerj-cs.2490 (PMC11784719; doi:10.7717/peerj-cs.2490)
Supplement: Supplemental Information 2 [file peerj-cs-11-2490-s002.zip › experimental_results/result/hopper_expert_Prompt_4.txt]

iter	test-evaluation/hopper_3600_return_mean	test-evaluation/hopper_3600_return_std	time/evaluation	training/action_error
1	19.60548481883775	0.4859407732522533	4.552495002746582	0.5724881887435913
31	23.598785264658435	0.5229202490733991	8.46332335472107	0.496962308883667
61	7.045153946128558	0.16488360846883832	5.674623250961304	0.3930201530456543
91	624.7230584196195	174.63304681715587	136.32792210578918	0.33287590742111206
121	816.9908880384123	50.309599910323726	105.94291973114014	0.2597242593765259
151	892.7439480698234	70.84241554717111	102.75293970108032	0.25007757544517517
181	608.0955103003274	91.79647415687538	64.08323812484741	0.18449103832244873
211	409.0086782330391	2.2339885459921316	39.94354510307312	0.17113028466701508
241	457.6868721997595	4.808591681779606	24.475527048110962	0.18842221796512604
271	479.71423620490015	78.93081019663535	24.940029859542847	0.19724991917610168
301	441.3618742784121	25.89256519490171	22.65747904777527	0.17027726769447327
331	745.8731302184207	5.404694690796772	34.55539417266846	0.1774175465106964
361	714.59130649455	75.07882925654516	33.996577501297	0.15418741106987
391	777.9958882961399	39.44370782393611	34.620097160339355	0.17364493012428284
421	819.2489776273959	50.470214045270396	36.466607093811035	0.16667123138904572
451	978.2851109114258	269.93581470315996	41.903414249420166	0.16528604924678802
481	555.7226580096852	42.36721430859398	27.414554357528687	0.190257728099823
511	687.2386287686068	90.76670633640994	30.896106719970703	0.13063353300094604
541	1259.9873445645285	395.6018964216304	52.117186069488525	0.1475318968296051
571	827.4706353364392	109.36457504332603	36.006372928619385	0.13671179115772247
601	929.4778221917735	94.00036096393207	39.815662145614624	0.1593490093946457
631	1197.3588264328655	235.69322310546667	50.24920630455017	0.14414578676223755
661	629.9515897444879	104.33358239894497	27.33378577232361	0.15868835151195526
691	535.1244872956872	72.83244667854	23.993112087249756	0.15087160468101501
721	757.4523757141011	39.799994909011915	33.16883373260498	0.14208070933818817
751	736.4621709896502	69.40115489655093	32.088019609451294	0.12208858132362366
781	728.2257359970373	81.63535458115608	31.69103169441223	0.13476769626140594
811	767.0464183429887	351.029046031353	32.82699394226074	0.11212211102247238
841	789.6731530458077	23.056101216190335	34.04506754875183	0.1228877454996109
871	947.7438219434007	722.7293037027777	41.28529953956604	0.12295148521661758
901	1264.8871269103872	467.1035547822802	52.08869552612305	0.14102640748023987
931	1412.7056568065507	540.3210612376042	58.08309602737427	0.13429273664951324
961	1239.350348519349	585.1305647868716	51.584139823913574	0.1140429899096489
991	1457.4314351784924	550.287192111884	59.606709003448486	0.12077646702528
1021	1383.2461777666977	632.1894068211006	56.61867952346802	0.12736335396766663
1051	588.4430742722617	275.71563275504445	26.32498025894165	0.12871478497982025
1081	1045.774862766691	345.6139575614982	43.43649673461914	0.13045060634613037
1111	1341.7658901688546	571.2948198093256	55.467551708221436	0.12096220999956131
1141	2056.88324063168	716.8822641477066	82.950355052948	0.11948215216398239
1171	892.8277450510395	317.10198175649765	37.376933336257935	0.12443151324987411
1201	1700.704851589974	742.2071093279324	68.5011773109436	0.13224127888679504
1231	1246.0110985427361	607.4870539769655	51.55299925804138	0.11408611387014389
1261	527.278114937957	73.33609138801384	24.72758460044861	0.1068178042769432
1291	125.08428852217995	229.36604619323955	8.338834285736084	0.10152450203895569
1321	641.5373262136138	91.80783728376626	28.373425722122192	0.09608780592679977
1351	1898.2101135494572	999.0914949166472	76.54257655143738	0.11505811661481857
1381	1323.429572521308	557.6581477909992	53.62333703041077	0.10183198004961014
1411	1394.8569779173329	734.8639260692454	57.62875533103943	0.09517532587051392
1441	1859.4438392253464	998.7705197567032	74.25867176055908	0.09856051951646805
1471	1343.5936751899928	896.7951258456525	55.659812450408936	0.11263833940029144
1501	1043.823047180417	469.38662985269553	42.51524591445923	0.09526228159666061
1531	585.9866097667789	101.54257542615356	25.988709688186646	0.08237582445144653
1561	1988.5199728516445	854.119541887883	80.14614629745483	0.1076771542429924
1591	1571.2278265043517	541.3508390773795	62.515278816223145	0.10699933767318726
1621	956.1150447281755	93.39410117264974	38.76855492591858	0.11180990934371948
1651	647.213278783801	285.54766885132045	29.555657148361206	0.10347709059715271
1681	1587.8003993339373	599.1574692295293	63.71781802177429	0.08890697360038757
1711	1496.5833190700632	923.8469263185203	60.53271508216858	0.11746618896722794
1741	66.60394271087368	1.5671851311263731	6.144856214523315	0.09409264475107193
1771	1694.1905499748827	764.3126151294558	65.88667273521423	0.10180366039276123
1801	1782.4221338502882	928.5890260994366	71.8222553730011	0.0924663096666336
1831	1535.8173402142502	549.507834835655	60.56426501274109	0.10297547280788422
1861	513.7360924727589	827.3084825078201	23.355812072753906	0.09618320316076279
1891	1992.1301891456837	1043.3369719520995	77.10150933265686	0.09762311726808548
1921	1826.7887094436048	1325.4564799315663	72.46696090698242	0.09442099183797836
1951	1316.126448193004	348.7585230419146	52.76783084869385	0.07748492807149887
1981	1880.8610672487007	972.2487071802692	75.16347455978394	0.09409847855567932
2011	2031.2073764908291	1170.496262990973	82.34829378128052	0.09705666452646255
2041	1105.686708543667	66.17368567651751	45.374534368515015	0.11046012490987778
2071	1328.047672910647	1291.275955503445	54.94292187690735	0.07947427779436111
2101	2356.655456503946	1281.8585413098428	93.85314011573792	0.10692565143108368
2131	2563.156846103562	940.1732806047307	101.07796001434326	0.08734007924795151
2161	2546.53647240379	721.3450648050805	98.21393895149231	0.09977307915687561
2191	1984.2866977212666	631.0015586459144	77.97516393661499	0.101202093064785
2221	960.3185099829404	103.29678239748185	39.24243402481079	0.07904598116874695
2251	1823.2311630154215	1448.0425227525595	74.43059635162354	0.11086586117744446
2281	983.8114757704038	331.77984830001583	40.35714936256409	0.10261571407318115
2311	1159.7329225233368	1215.6533232372615	50.51641798019409	0.08983460068702698
2341	1718.1124261110244	618.9028285134766	66.84283995628357	0.08990979939699173
2371	836.738272931009	328.76989754353065	35.45546269416809	0.09469402581453323
2401	60.6992929111393	1.246254781594689	5.842966079711914	0.09860273450613022
2431	2065.8486919985226	800.9471691776654	80.85537075996399	0.09628059715032578
2461	2811.134810248956	1032.5753365207304	111.68962526321411	0.10027281194925308
2491	1679.8021991311296	1528.2353156248332	70.0008909702301	0.0971972644329071
2521	2904.8738976371696	718.6825718375585	114.43414187431335	0.08899135887622833
2551	562.6598525986587	737.5950292401764	27.358609437942505	0.07969978451728821
2581	2109.2156149597367	922.8654444639353	84.93731212615967	0.07723462581634521
2611	2644.712344650212	737.9121160715943	100.88292741775513	0.09224686026573181
2641	2314.630046544977	1009.2817722326218	89.55331325531006	0.08143983781337738
2671	2624.7915978918054	891.1112673545276	105.15280270576477	0.08161621540784836
2701	1673.4335471605725	972.5923104539362	67.48690485954285	0.08177896589040756
2731	3062.348760992388	943.2969418013789	123.11894607543945	0.08782204240560532
2761	1881.2067275430236	770.1322754490504	73.97445702552795	0.08468952775001526
2791	2168.8623335817824	868.43334288781	87.97653770446777	0.08322259783744812
2821	56.88312234089341	1.3398844069480071	5.725131988525391	0.09317457675933838
2851	2175.700675628713	1104.9085118753455	85.45837116241455	0.10288526862859726
2881	2149.444811110605	991.64786175346	84.09838843345642	0.09250731766223907
2911	3348.024301801943	502.5476501801342	133.19648241996765	0.08495938032865524
2941	1746.2440315639992	744.780679823582	67.02770113945007	0.09167066216468811
2971	2317.9218466014036	930.463998860987	90.56040000915527	0.08263484388589859
