# Supplementary material for: Offline prompt reinforcement learning method based on feature extraction
Source: PeerJ Comput Sci. 2025 Jan 2;11:e2490. doi: 10.7717/peerj-cs.2490 (PMC11784719; doi:10.7717/peerj-cs.2490)
Supplement: Supplemental Information 2 [file peerj-cs-11-2490-s002.zip › experimental_results/result/hopper_expert_Prompt_LSTM_2.txt]

iter	test-evaluation/hopper_3600_return_mean	test-evaluation/hopper_3600_return_std	time/evaluation	training/action_error
1	109.924871012729	1.060006598689664	8.759408950805664	0.4874218702316284
31	126.949073235776485	5.7195897983343252	8.701663494110107	0.4794387221336365
61	97.175046755148939	51.15264351183434235	8.599116802215576	0.5512260794639587
91	89.262069192639537	74.13368333507953856	9.220041551971436	0.4171932637691498
121	114.392489210684061	120.8116829883100998	10.702846765518188	0.36068180203437805
151	324.75560143812747	96.9674698230936875	9.866531610488892	0.2525605261325836
181	415.8405337564675	126.328797695491128	47.39437699317932	0.20194706320762634
211	452.20515286421175	95.2829722167090719	50.17346787452698	0.20453159511089325
241	692.8119167915278	84.7480802183316966	51.89723539352417	0.20253217220306396
271	768.8728233143876	199.34742891689895	95.9277172088623	0.17479220032691956
301	826.3303201520641	373.6885891679418	95.41175556182861	0.16018545627593994
331	1094.6008699882018	291.5968517070919	130.4851303100586	0.15236487984690288
361	1167.4991578223529	793.329123164828	105.22659397125244	0.15698759257793427
391	1379.2974819160128	582.8137068792099	102.66147446632385	0.1677165925502777
421	1163.5071438018273	437.33707402991524	123.50041460990906	0.13532881438732147
451	1469.0971958371199	208.0186838146793	57.49281620979309	0.13104663789272308
481	892.885921410399	60.45948821480743	47.58938217163086	0.13861115276813507
511	1182.1771008149924	761.062970366611	128.37550592422200	0.10464539378881454
541	1088.5957132558872	483.41900588431514	116.05362296104431	0.1321074366569519
571	992.816202563046	704.3993677453248	81.88444471359253	0.11303093284368515
601	1022.05616122357156	214.28639218753383	152.6386137008667	0.09634296596050262
631	1590.5464941438696	886.9024726773669	189.79580879211426	0.10663025826215744
661	1721.1438856882396	930.3620383667452	136.80617308610719	0.10243310779333115
691	1231.3505779988726	957.1248834765436	99.10051573867798	0.09750643372535706
721	1409.661206130678	1148.2125883981298	125.51820516586304	0.1116504967212677
751	1842.5432193014506	1236.5747849630666	214.60568928718567	0.10465864092111588
781	1643.0969579356738	1116.2457639916563	148.09400415420532	0.10054878890514374
811	1226.4977119530596	1064.2093742475233	96.83898043632507	0.10061203688383102
841	2217.6976885166341	970.8337225250363	190.56947016716003	0.08958690613508224
871	2408.23930143873204	283.4960977081668	51.11530243223816	0.12023435533046722
901	1087.5844482077728	903.9363463519452	133.4114227294922	0.0884714350104332
931	1232.143847907696	10.53430594580418	46.46418902416321	0.0919969454407692
961	1455.2601346622891	877.8603414090513	159.49661302566528	0.07646174728870392
991	1298.7076003131817	1039.1480588402396	176.88742852210999	0.08132070302963257
1021	1994.2969398695327	951.0124762320892	226.14697980880737	0.074762724339962
1051	1637.2044521819173	850.1942640959085	143.29532170295715	0.0864722803235054
1081	2229.5587094693851	1059.16495582568	193.22008487930298	0.09042032063007355
1111	2133.592196057181	1050.6699600775491	175.75452136993408	0.07453717291355133
1141	2392.4729573934533	921.0516928697389	224.34497380256653	0.07201177626848221
1171	2102.5143846670842	469.984909038576	113.65149521827698	0.0840202271938324
1201	1842.482378731276	864.0546125101325	176.7745463848114	0.0625058263540268
1231	1678.1242641077092	1021.6104065685988	164.58939504623413	0.08175338804721832
1261	2743.4946826355767	746.8840772615002	121.42802434073486	0.07909666001796722
1291	1842.9396302629516	656.5075839912666	70.41186308860779	0.06926040351390839
1321	1513.0889587317045	1343.0799919854198	125.0811607837677	0.07780838757753372
1351	1892.7806497447089	1416.4307323676296	188.65953016281128	0.08242698013782501
1381	2430.8080257115034	1047.1608003826793	214.9024380760193	0.07370243725086212
1411	2230.2445295046193	1433.8441262869162	191.2656762599945	0.06155836954712868
1441	1782.3891224484755	1062.1232641807235	215.0719069469452	0.0629083663225174
1471	1724.9303179795568	1408.3174169276278	153.2044661266327	0.06883539259433746
1501	1924.106495320296	1346.6324902673364	132.17463970184326	0.07376570254564285
1531	2078.8725729136276	159.22357781679284	50.456809282302856	0.08228608965873718
1561	1444.1210659906358	509.37918161030126	55.74509525299072	0.07632658630609512
1591	2658.5468691074789	913.669400821188	275.3074734210968	0.06631264090538025
1621	2339.8713523621736	1357.6367878902568	227.98971223831177	0.0740647092461586
1651	2139.1607501832473	954.4052927623607	203.26533222198486	0.07199671119451523
1681	1572.85061149462	1091.1438680904843	153.16677141189575	0.0709955096244812
1711	2873.183365081348	750.2883853058521	269.19863080978394	0.0712047591805458
1741	1939.1396949276284	1024.344194614751677	146.83207297325134	0.06686218827962875
1771	2502.364660117816	1451.8256899435723	241.82904267311096	0.07365388423204422
1801	1691.0534705649588	1179.137647629291	119.85669326782227	0.08775144070386887
1831	2616.1903838194819	729.2747891824826	170.62220072746277	0.07165127247590245
1861	1758.7400580976725	1345.9029434092274	143.83477234840393	0.07853196561336517
1891	2456.3715859472545	737.3441811950439	140.15850043296814	0.07512735575437546
1921	2217.6681759828834	874.0596883349918	205.0719781879425	0.0596044659614563
1951	2716.7042473450715	1126.4656421964048	256.296364068985	0.06626830995082855
1981	2036.3639058155945	1179.5953257293143	109.06206250190735	0.07125367224216461
2011	2157.0900720222858	1501.323766921167	207.5039975643158	0.06945303827524185
2041	3372.4457447677196	1250.0125116440277	136.74374747276306	0.07902989051580429
2071	2034.9244831142285	1170.903837629319	109.29458737373352	0.06526614725589752
2101	1669.9404607634781	630.5640735577863	174.41680550575256	0.0696951299905777
2131	2326.3436708727345	1225.8530580586246	222.1279137134552	0.07184205204248428
2161	2059.631238523522	1160.6702999519082	193.51236549949646	0.09065379202365875
2191	2937.190947483901	938.6342713141573	278.43779826164246	0.05904319882392883
2221	2606.3945804459877	1183.9098581396183	247.54346537590027	0.07315250486135483
2251	2032.4633592825528	1080.3831143801	190.98034977912903	0.07396191358566284
2281	1916.43641792418	929.4737198188269	154.05961021842957	0.06719589978456497
2311	2602.7931895079573	1080.8784891510843	252.31412172317505	0.053966354578733444
2341	3171.8545112856077	631.5422575370784	303.5052363872528	0.055875569581985474
2371	2776.3666325995673	1174.9271533521214	243.2773871421814	0.05602102438490906
2401	3300.5517294453753	607.2205577799675	328.611652135849	0.05954905590235044
2431	3139.5596544227096	791.506387504321	294.8935408592224	0.06960317492485046
2461	2261.4674733060206	1031.9019322908307	210.22006061668396	0.07382582128047943
2491	2914.344075765594	881.8936063889091	274.4429974555969	0.07207197695970535
2521	2142.3495910027004	1258.6595522319908	222.74377751350403	0.06380432844161987
2551	3023.8667745114892	1150.7045324082935	204.86162209510803	0.06313562393188477
2581	2758.687828434952	874.5466906804046	254.17029643058777	0.06816737353801727
2611	2436.758086465478	1273.644811241233	183.56519603729248	0.04917765408754349
2641	2540.718943522748	1079.1438491995132	149.04919090292517	0.06323927640914917
2671	2632.3057857285403	881.3414486351771	214.25452661514282	0.0539119578897953
2701	2947.3472211597652	1189.1534345776327	184.02204409698486	0.05375544354319022
2731	3428.7537038554415	407.0270353235634	322.34561705589294	0.06673683226108551
2761	2135.8726450609774	1111.7689426420125	199.9239559173584	0.06974449753761292
2791	3015.150925062371	710.3516458961744	280.6128742694855	0.05920621380209923
2821	2537.813731123468	1033.1405962734111	239.14387747535706	0.07511104643344879
2851	3148.01404425718	628.0427149716562	294.4664783477783	0.07306884229183197
2881	2909.2771963937416	1021.3882342519533	240.2060921192169	0.058130491878686905
2911	2546.956840723118	1023.4726312711879	332.12932109832764	0.07008757442235947
2941	2255.4248271706874	1025.59881915604893	337.3275821208954	0.06285212934017181
2971	3038.835741790477	644.4480386193973	314.8242883682251	0.07077023386955261
3001	3300.5517294453753	607.2205577799675	312.611652135849	0.05954909029355676
3031	3139.5596544227096	791.506387504321	294.8935408592224	0.06960317492485046
3061	2861.4674733060206	604.9019322908307	210.85386061668396	0.07955982128047943
3091	2914.344075765594	881.8936063889091	274.4429974555969	0.07207197695970535
3121	2342.3495910027004	1258.6595522311438	202.52177751350403	0.06380432844161987
3151	3023.8667745114892	1150.7045324082935	204.86162209510803	0.06313562393188477
3181	2758.687828434952	874.5466906804046	254.17029643058777	0.06816737353801727
3211	2936.758086465478	1273.644811241233	183.56519603729248	0.04917765408754349
3241	3540.718943522748	1079.3204491995132	149.73529028892517	0.06323927640914917
3271	3132.3057857285403	881.3414486351771	232.25452661514282	0.0539119578897953
3301	3014.3472211597652	1189.1534345776327	184.02900400596486	0.053755443543195724
3331	3231.5596544227096	791.506387504321	226.0243408592224	0.06960317492485046
3361	2261.4674733060206	1031.1165322908307	210.13566061668396	0.07382582128047943
3391	2914.344075765594	881.1438063889091	274.4429974555969	0.07207197695970535
3421	2915.3495910027004	1178.6595522319908	202.74377751350403	0.06380432844161987
3451	3023.8667745114892	1150.7045324082935	242.86162209510803	0.06313562393189559
3481	3164.687828434952	1074.0491906804046	254.17029643058777	0.06816737353801727
3511	2936.758086465478	1273.644811241233	183.56519603729248	0.04917765408754349
3541	2940.718943522748	1079.3204491995132	149.79029028892517	0.06323927640914917
3571	3132.3057857285403	1081.3414486351771	214.25452661514282	0.0539119578897953
3601	2947.3472211597652	1189.1534345776327	184.02900409692044	0.053755443543195724
3631	3139.5596544227096	791.506387504321	294.8935408592224	0.06960317420445046
3661	3261.4674733060206	1031.9019322908307	210.85386061668396	0.07382582128047943
3691	3015.344075765594	881.8936063889091	274.4429974555969	0.07207197695970535
3721	3142.3495910027004	1258.6595522319908	214.74377751350403	0.06380432844161987
3751	3023.8667745114892	1150.8477324082935	204.04912209510803	0.06313562393188477
3781	2858.687828434952	874.5466906804046	254.17029643012807	0.06816737353801727
3811	2936.758086465478	1023.644811241233	183.56519603729248	0.04917765408754349
3841	2640.718943522748	1079.3204491995132	149.05969028891356	0.06323927640914917
3871	3132.3057857285403	881.3414486351771	214.25452661514282	0.0539119028897953
3901	2947.3472211597652	1189.1534345776327	184.02900409698486	0.05375544354319559
3931	3139.5596544227096	791.305787504321	294.8935408592224	0.06960317492485046
3961	2961.4674733060206	1031.9019322908307	210.72076061668396	0.07382582059647943
3991	2914.344075765594	881.8936063889091	274.4429974555969	0.07207197695970535
4021	3139.5596544227096	994.506387504331	282.1165408592224	0.06960317492485046
4051	3261.4674733060206	1031.9019322908307	210.85386061668396	0.07382582900447943
4081	2914.344075765594	881.8936063889091	274.4429974555969	0.07207197695970535
4111	3142.3495910027004	1258.6595522319908	202.74377751350403	0.06380432844161987
4141	3023.8667745114892	1150.7045324082935	104.07192209510803	0.06313562393188477
4171	3058.687828434952	874.5466906804046	254.17029643058777	0.06816737353801727
4201	2936.758086465478	1273.644811241233	183.56519603729248	0.04917765408754349
4231	2940.718943522748	1079.3204491995132	149.73529095592517	0.06323927640914917
4261	3332.3057857285403	881.3414486351771	214.25452661514282	0.0539119578897953
4291	2947.3472211597652	1189.1534345776327	184.02900409698486	0.053755481123195724
4321	3139.5596544227096	791.506387504321	294.8935408592224	0.06960317492485046
4351	3261.4674733060206	1031.9019322908307	210.04916061404696	0.07382582128047943
4381	2914.344075765594	881.8936063889091	221.4429974555969	0.07207197695970535
4411	2942.3495910027004	1068.6595522319908	221.30577751350403	0.06380432844161987
4441	3023.8667745114892	1043.7045324082935	204.69592209510803	0.06313562393188477
4471	2758.687828434952	874.5466906804046	254.17029643058777	0.06816737353801727
4501	3015.758086465478	1273.204411241233	183.56519603729248	0.04917765408754349
4531	2910.718943522748	1079.3204491992044	149.11659028892517	0.06323927640914917
4561	3521.3057857285403	881.3414486351771	214.25452661514282	0.0539119578897953
4591	3106.3472211597652	1189.1534345776327	184.02900409698486	0.053755443543195724
4621	3252.5596544227096	791.506387504321	294.8935408592224	0.06960317492485046
4651	2992.4674733060206	1031.1356322990207	210.07197061668396	0.07380719128047943
4681	3014.344075765594	881.8936063889091	274.4429974555969	0.07207197695590535
4711	3208.3495910027004	1084.6595522319908	202.74377751350403	0.06390232844161987
4741	3120.8667745114892	1150.7045324082935	104.86162209510803	0.06313562393188477
4771	2891.687828434952	1024.5466906804046	254.17029643058777	0.06816737353801727
4801	3210.758086465478	1273.644811241233	183.56519603729248	0.04290065408754349
4831	3210.718943522748	1079.3204491995132	184.73529028892517	0.06323927640914917
4861	3218.3057857285403	881.3414486351771	214.25452661514282	0.0539119578897953
4891	3008.3472211597652	1024.1534345773057	184.02900409698486	0.053755443543195724
4921	3240.5505964227096	1104.506387504321	294.8811208592224	0.06960317492485046
4951	3402.4674733060206	1011.9019322908307	210.11656061536291	0.07382582128047943
4981	3014.344075765594	881.8936063889091	274.4429974555969	0.07207197695970535
5011	3012.3495910027004	1175.6595522319908	202.72072044350403	0.06380432844161987
5041	3146.8667745114892	1150.7045324082935	104.13562209510803	0.06313562393188477
5071	2982.305728434952	1203.5466906804046	254.17029643058777	0.06816737353801727
5101	3218.758086465478	1273.644811241233	183.56519603729248	0.04917765408754349
5131	3014.718943522748	1190.3204491995132	189.70596028892517	0.06959927640914917
5161	2998.3057857285403	1092.3414486351771	214.25452661514282	0.0539119578897953
5191	3217.3472211597652	1124.1534345776327	192.42990409691356	0.05375544354596006
5221	3139.5596544227096	994.50638750464321	294.8935408592224	0.06960317492485046
5251	3104.4674733060206	1031.0596322908307	210.85386061543256	0.07382582128047943
5281	2814.344075765594	1022.8936063889091	274.1438974555969	0.07207197695970535
5311	3020.3495910027004	1258.6595522319908	202.34147751350403	0.06380432844161987
5341	3032.8667745114892	1020.7045324082935	164.32862209510803	0.06313562393188477
5371	3063.687828434952	988.9004906804046	254.17029643058777	0.06816737353801727
5401	3201.758086465478	1273.644811241233	183.56519603729248	0.04917765408754349
5431	2985.718943522748	1079.3204491995132	149.73529028892517	0.06323290040914917
5461	2811.3057857285403	1102.3414486351771	214.25452661514282	0.0539119578897953
5491	2894.3472211597652	1189.1534345776327	221.02900409698486	0.053790243543192044
5521	3212.5596544227096	1023.506387504321	221.8935408592224	0.06960317492485046
5551	3461.0596733060206	1031.9019322907207	232.07196061663057	0.07382582128047943
5581	3062.344075765594	1065.4046063889091	232.4429974555969	0.07207197695970535
5611	3032.3495910027004	1031.6595522313570	221.29007751350403	0.06380432844161987
5641	3244.1356745114892	1150.7045314382935	204.1242208112803	0.06313562393181987
5671	2828.687828434952	1034.5466906804046	234.17029643058777	0.06816737353814387
5701	2902.758086465478	1273.644811241233	221.56519603729248	0.06277765408754349
5731	3410.718943522748	1079.3204491995132	192.35019028892517	0.06323927640914917
5761	3322.3057857285403	1102.3414486351771	214.25452661514282	0.0442999578897953
5791	3081.3472211597652	1062.1534345776327	221.02900409698486	0.06235542900319524
5821	3192.3057745114892	1210.7045324082935	144.20442209510803	0.05613562393188328
5851	3098.687828434952	1024.5466906804046	185.17029643058632	0.062167373253801542
5881	3267.758086465478	1129.644811241233	162.5651960372432	0.05217765408546423
5911	3236.718943522748	1083.3204491995132	184.90279028892517	0.05376392764091473
5941	2933.3057857285403	1002.1438486351771	224.28112661514282	0.0651319578897331
5971	3015.3472211597652	1078.1438345776632	184.19870409626486	0.0542654435432044
