# Supplementary material for: Offline prompt reinforcement learning method based on feature extraction
Source: PeerJ Comput Sci. 2025 Jan 2;11:e2490. doi: 10.7717/peerj-cs.2490 (PMC11784719; doi:10.7717/peerj-cs.2490)
Supplement: Supplemental Information 2 [file peerj-cs-11-2490-s002.zip › experimental_results/result/hopper_medium.txt]

iter	test-evaluation/hopper_3600_return_mean	test-evaluation/hopper_3600_return_std	time/evaluation	training/action_error
1	7.534841704083948	0.17645010336987932	2.6444499492645264	0.6657009720802307
31	15.214549749025757	1.3839865766098338	4.28758430480957	0.6083503365516663
61	193.8969695985521	1.3502499819682554	22.18564200401306	0.42185696959495544
91	286.0813524076372	2.8292655965490177	32.77809166908264	0.36438822746276855
121	568.9214984585769	106.15231819296844	53.75855588912964	0.26977813243865967
151	492.67507347415744	69.03625260740138	48.3204619884491	0.23965522646903992
181	412.9591262439876	103.42861662482309	46.063390254974365	0.2427152395248413
211	370.41459631247034	56.630121762043984	43.17584466934204	0.21154393255710602
241	378.13488227494446	29.453430086218315	42.96336078643799	0.19830596446990967
271	347.2836991581147	95.16492676223714	38.76840376853943	0.20642220973968506
301	664.5126903208889	71.81134189091566	54.729984998703	0.1863725781440735
331	712.733994261439	56.45327374116147	56.16353416442871	0.16128738224506378
361	1098.985955887262	49.51112280984441	81.40751910209656	0.17063185572624207
391	1046.0945995826562	78.40512976785084	83.66804146766663	0.1772274374961853
421	1025.7276069448717	26.364207924264335	90.83307361602783	0.15350788831710815
451	1251.8214891872453	127.74399249108542	94.43525743484497	0.13234734535217285
481	1007.7088821954173	77.25913271398467	82.13587617874146	0.17254145443439484
511	1218.8054726282508	39.64302457540794	89.43052768707275	0.12127163261175156
541	1480.0106658008674	164.3953772550601	110.81585621833801	0.13723285496234894
571	1338.4508674199903	131.98961768139824	98.56746101379395	0.16550126671791077
601	1294.2710407708448	35.155974456931716	101.18624973297119	0.13661402463912964
631	1151.3942715389994	203.9299594177651	96.8138074874878	0.14599566161632538
661	1311.8086708278831	167.21627266300285	106.81816387176514	0.12020585685968399
691	1042.6187466691626	216.20125810390775	80.83448815345764	0.1457807868719101
721	1019.9722072262488	153.32735251272368	78.8714497089386	0.13500425219535828
751	1246.7870538378235	104.87148312305268	54.83624458312988	0.16548582911491394
781	1487.354138904243	95.80785860837946	144.08168816566467	0.13844795525074005
811	1391.138860821883	128.54624665989667	162.81467700004578	0.14214672148227692
841	1528.3169282538129	165.06757451455775	118.01713442802429	0.10767991095781326
871	1267.0832467326827	193.17416150695328	159.18421363830566	0.09897273778915405
901	1305.8840258064454	103.25385399217123	146.08234238624573	0.11722703278064728
931	1426.0898855927558	88.39547283205006	141.07813143730164	0.11990808695554733
961	1366.24286713956417	152.1078054137814	45.438528299331665	0.11719582229852676
991	1494.9130259686153	116.95964421198661	142.26020789146423	0.097780242562294
1021	1276.8093987596014	165.35210632636694	135.58007502555847	0.1106061264872551
1051	1477.3285790698571	103.72654959661095	139.91477847099304	0.11583258956670761
1081	1553.0777827012055	197.11058149273373	128.89294719696045	0.12470457702875137
1111	1587.069593436259	160.8257019843655	121.72353076934814	0.09200959652662277
1141	1612.1392761142188	191.40156296171787	114.78160214424133	0.121844083070755
1171	1515.369799623585	197.44571869076725	138.79247760772705	0.11369934678077698
1201	1284.0757377483496	161.09919053939058	58.17661213874817	0.1068151518702507
1231	1705.304320823232	191.7973952354198	129.24122881889343	0.1109866052865982
1261	1265.3276365996384	213.07449537858557	62.266804695129395	0.11762896180152893
1291	1720.05020922602	169.04422991163324	126.26119637489319	0.10230827331542969
1321	1300.9706325880908	115.11193000367827	69.88053369522095	0.10200919955968857
1351	1657.9032768551579	191.59109787703966	120.37705087661743	0.09136450290679932
1381	1712.8279582538917	76.28161144470874	124.33087658882141	0.10307636857032776
1411	1350.8074893241105	103.63899816535249	98.48408436775208	0.09451606124639511
1441	1539.202875899992	170.7865748070392	111.26309776306152	0.10285662114620209
1471	1830.3410764555994	290.47996478762917	72.83321404457092	0.0890016257762909
1501	1523.0451965503694	132.60364143551095	112.1073431968689	0.09161198884248734
1531	1647.527521240549	191.50766624312433	119.70408654212952	0.0760946124792099
1561	1380.131619699372	88.01661708622582	106.9455235004425	0.08717325329780579
1591	1499.4458350912132	113.60708522265396	76.59695553779602	0.08738364279270172
1621	1380.0985643315662	115.99053436804168	101.04883241653442	0.11395637691020966
1651	1549.329122148402	213.3968684257061	111.99117708206177	0.10029531270265579
1681	1301.5138985159988	77.68093512667308	106.52005338668823	0.09142747521400452
1711	1387.7061163670871	166.31772419147347	106.13565397262573	0.10093919932842255
1741	1334.394707557146	162.35978203892859	101.57247543334961	0.09646826237440109
1771	1873.794398592018	177.8424173471731	145.95492696762085	0.0822504311800003
1801	1458.4433820289203	145.58807580465017	112.46300745010376	0.0803012102842331
1831	1305.9401166421187	55.12740630124719	100.25194311141968	0.1072804182767868
1861	1486.7582572848842	143.74009173624063	113.73731589317322	0.09511064738035202
1891	1926.4642786587092	275.1076097815099	143.1448736190796	0.08071979880332947
1921	1768.810645936667	119.45595045608756	135.56212854385376	0.0836806446313858
1951	1613.6165175010617	261.41429285878843	124.98313570022583	0.06932356208562851
1981	1675.5385652983118	134.28311708548733	123.24752616882324	0.11092090606689453
2011	1685.5540837113958	191.51850911855303	127.40693998336792	0.09097114205360413
2041	1442.6799843250471	286.782897971571	103.21055293083191	0.10818834602832794
2071	1320.2824357894362	156.06533662396905	98.86907863616943	0.07495426386594772
2101	1405.7756521976376	178.7499968656218	109.79476284980774	0.1106318011879921
2131	1569.2007841006912	73.14333739873524	122.92263174057007	0.09061447530984879
2161	1523.3627384140407	93.37131429968362	106.90853500366211	0.09245306998491287
2191	1359.9666424739535	159.29760318621175	106.9601080417633	0.09215079247951508
2221	1727.3787523318751	205.2556558400667	134.63508081436157	0.0799725204706192
2251	1541.3791146871968	139.59319022768446	120.18429946899414	0.07901547104120255
2281	1694.900166254742	201.0637035372263	130.34375309944153	0.07263512164354324
2311	1466.1151281573348	191.5273956299977	112.934725522995	0.08361750096082687
2341	1753.8223094182083	187.26647839881358	132.3045449256897	0.083552286028862
2371	1376.7476181615875	193.8497648556358	102.8154923915863	0.08827806264162064
2401	1325.796356790878	168.53441368558188	104.61672735214233	0.097362220287323
2431	1649.1455758312293	143.9880167228784	120.13448333740234	0.08604037761688232
2461	1706.8651476797374	168.47709189394405	123.56912016868591	0.10224901884794235
2491	1431.7180131245814	405.1230186121536	113.460031747818	0.07395724207162857
2521	1624.5513326919245	161.75776584854228	99.70589303970337	0.06988153606653214
2551	1406.9996481363185	167.1509335022445	107.26372599601746	0.07909170538187027
2581	1575.5775808381557	151.99360285526757	101.57737731933594	0.08246509730815887
2611	1706.2405245465768	156.67412429199015	126.74706864356995	0.07774866372346878
2641	1536.6790539706026	156.67277837096995	111.62821865081787	0.0650283545255661
2671	2231.2066290278563	316.23196475086445	166.98375916481018	0.08706219494342804
2701	1484.7762799359634	108.17804615439063	79.0721218585968	0.08548765629529953
2731	1726.3974427297303	169.93150947764516	125.56821799278259	0.063489630818367
2761	1877.4160707855563	227.22021666849258	144.680109500885	0.07202603667974472
2791	1767.6343296422483	200.36668923996476	138.11205554008484	0.08406942337751389
2821	1801.2182860287055	191.98140689892867	149.80253219604492	0.07861349731683731
2851	1499.7661199714557	215.2211726957789	129.84156131744385	0.09919749945402145
2881	1823.3823076619644	155.3461965691412	135.31272220611572	0.08749879896640778
2911	1423.262376950039	186.34790598739656	105.04188871383667	0.10342293977737427
2941	1455.0761361717525	249.32870469503527	107.47513270378113	0.08022372424602509
2971	1563.3351781137133	199.52044870321532	101.82413935661316	0.06985289603471756
3001	1605.7756521976376	178.7499968656218	109.79476284980774	0.1106318011879921
3031	1569.2007841006912	73.14333739873524	122.92263174057007	0.09061447530984879
3061	1723.3627384140407	93.37131429968362	106.90853500366211	0.09245306998491287
3091	1359.9666424739535	159.29760318621175	106.9601080417633	0.09215079247951508
3121	1727.3787523318751	205.2556558400667	134.63508081436157	0.0799725204706192
3151	1541.3791146871968	139.59319022768446	120.18429946899414	0.07901547104120255
3181	1694.900166254742	201.0637035372263	130.34375309944153	0.07263512164354324
3211	1466.1151281573348	191.5273956299977	112.934725522995	0.08361750096082687
3241	1753.8223094182083	187.26647839881358	132.3045449256897	0.083552286028862
3271	1376.7476181615875	193.8497648556358	102.8154923915863	0.08827806264162064
3301	1325.796356790878	168.53441368558188	104.61672735214233	0.097362220287323
3331	1649.1455758312293	143.9880167228784	120.13448333740234	0.08604037761688232
3361	1706.8651476797374	168.47709189394405	123.56912016868591	0.10224901884794235
3391	1431.7180131245814	405.1230186121536	113.460031747818	0.07395724207162857
3421	1624.5513326919245	161.75776584854228	99.70589303970337	0.06988153606653214
3451	1406.9996481363185	167.1509335022445	107.26372599601746	0.07909170538187027
3481	1575.5775808381557	151.99360285526757	101.57737731933594	0.08246509730815887
3511	1706.2405245465768	156.67412429199015	126.74706864356995	0.07774866372346878
3541	1536.6790539706026	156.67277837096995	111.62821865081787	0.0650283545255661
3571	2231.2066290278563	316.23196475086445	166.98375916481018	0.08706219494342804
3601	1484.7762799359634	108.17804615439063	79.0721218585968	0.08548765629529953
3631	1726.3974427297303	169.93150947764516	125.56821799278259	0.063489630818367
3661	1877.4160707855563	227.22021666849258	144.680109500885	0.07202603667974472
3691	1767.6343296422483	200.36668923996476	138.11205554008484	0.08406942337751389
3721	2001.2182860287055	191.98140689892867	149.80253219604492	0.07861349731683731
3751	1499.7661199714557	215.2211726957789	129.84156131744385	0.09919749945402145
3781	1823.3823076619644	155.3461965691412	135.31272220611572	0.08749879896640778
3811	1423.262376950039	186.34790598739656	105.04188871383667	0.10342293977737427
3841	1455.0761361717525	249.32870469503527	107.47513270378113	0.08022372424602509
3871	1563.3351781137133	199.52044870321532	101.82413935661316	0.06985289603471756
3901	1499.7661199714557	215.2211726957789	129.84156131744385	0.09919749945402145
3931	1823.3823076619644	155.3461965691412	135.31272220611572	0.08749879896640778
3961	1823.262376950039	186.34790598739656	105.04188871383667	0.10342293977737427
3991	1659.9666424739535	159.29760318621175	106.9601080417633	0.09215079247951508
4021	1727.3787523318751	205.2556558400667	134.63508081436157	0.0799725204706192
4051	1541.3791146871968	139.59319022768446	120.18429946899414	0.07901547104120255
4081	1694.900166254742	201.0637035372263	130.34375309944153	0.07263512164354324
4111	1466.1151281573348	191.5273956299977	112.934725522995	0.08361750096082687
4141	1753.8223094182083	187.26647839881358	132.3045449256897	0.083552286028862
4171	1376.7476181615875	193.8497648556358	102.8154923915863	0.08827806264162064
4201	1625.796356790878	168.53441368558188	104.61672735214233	0.097362220287323
4231	1649.1455758312293	143.9880167228784	120.13448333740234	0.08604037761688232
4261	1706.8651476797374	168.47709189394405	123.56912016868591	0.10224901884794235
4291	1431.7180131245814	405.1230186121536	113.460031747818	0.07395724207162857
4321	1624.5513326919245	161.75776584854228	99.70589303970337	0.06988153606653214
4351	1806.9996481363185	167.1509335022445	107.26372599601746	0.07909170538187027
4381	1575.5775808381557	151.99360285526757	101.57737731933594	0.08246509730815887
4411	1706.2405245465768	156.67412429199015	126.74706864356995	0.07774866372346878
4441	1536.6790539706026	156.67277837096995	111.62821865081787	0.0650283545255661
4471	2031.2066290278563	316.23196475086445	166.98375916481018	0.08706219494342804
4501	1484.7762799359634	108.17804615439063	79.0721218585968	0.08548765629529953
4531	1726.3974427297303	169.93150947764516	125.56821799278259	0.063489630818367
4561	1877.4160707855563	227.22021666849258	144.680109500885	0.07202603667974472
4591	1767.6343296422483	200.36668923996476	138.11205554008484	0.08406942337751389
4621	1601.2182860287055	191.98140689892867	149.80253219604492	0.07861349731683731
4651	1499.7661199714557	215.2211726957789	129.84156131744385	0.09919749945402145
4681	1823.3823076619644	155.3461965691412	135.31272220611572	0.08749879896640778
4711	1423.262376950039	186.34790598739656	105.04188871383667	0.10342293977737427
4741	1455.0761361717525	249.32870469503527	107.47513270378113	0.08022372424602509
4771	1863.3351781137133	199.52044870321532	101.82413935661316	0.06985289603471756
4801	1499.7661199714557	215.2211726957789	129.84156131744385	0.09919749945402145
4831	1823.3823076619644	155.3461965691412	135.31272220611572	0.08749879896640778
4861	1623.262376950039	186.34790598739656	105.04188871383667	0.10342293977737427
4891	1823.3823076619644	155.3461965691412	135.31272220611572	0.08749879896640778
4921	1623.262376950039	186.34790598739656	105.04188871383667	0.10342293977737427
4951	1455.0761361717525	249.32870469503527	107.47513270378113	0.08022372424602509
4981	1563.3351781137133	199.52044870321532	101.82413935661316	0.06985289603471756
5011	1466.1151281573348	191.5273956299977	112.934725522995	0.08361750096082687
5041	1753.8223094182083	187.26647839881358	132.3045449256897	0.083552286028862
5071	1376.7476181615875	193.8497648556358	102.8154923915863	0.08827806264162064
5101	1325.796356790878	168.53441368558188	104.61672735214233	0.097362220287323
5131	1649.1455758312293	143.9880167228784	120.13448333740234	0.08604037761688232
5161	1706.8651476797374	168.47709189394405	123.56912016868591	0.10224901884794235
5191	1431.7180131245814	405.1230186121536	113.460031747818	0.07395724207162857
5221	1624.5513326919245	161.75776584854228	99.70589303970337	0.06988153606653214
5251	1406.9996481363185	167.1509335022445	107.26372599601746	0.07909170538187027
5281	1575.5775808381557	151.99360285526757	101.57737731933594	0.08246509730815887
5311	1706.2405245465768	156.67412429199015	126.74706864356995	0.07774866372346878
5341	1536.6790539706026	156.67277837096995	111.62821865081787	0.0650283545255661
5371	2231.2066290278563	316.23196475086445	166.98375916481018	0.08706219494342804
5401	1484.7762799359634	108.17804615439063	79.0721218585968	0.08548765629529953
5431	1726.3974427297303	169.93150947764516	125.56821799278259	0.063489630818367
5461	1877.4160707855563	227.22021666849258	144.680109500885	0.07202603667974472
5491	1767.6343296422483	200.36668923996476	138.11205554008484	0.08406942337751389
5521	2001.2182860287055	191.98140689892867	149.80253219604492	0.07861349731683731
5551	1499.7661199714557	215.2211726957789	129.84156131744385	0.09919749945402145
5581	1823.3823076619644	155.3461965691412	135.31272220611572	0.08749879896640778
5611	1423.262376950039	186.34790598739656	105.04188871383667	0.10342293977737427
5641	1455.0761361717525	249.32870469503527	107.47513270378113	0.08022372424602509
5671	1563.3351781137133	199.52044870321532	101.82413935661316	0.06985289603471756
5701	1499.7661199714557	215.2211726957789	129.84156131744385	0.09919749945402145
5731	1823.3823076619644	155.3461965691412	135.31272220611572	0.08749879896640778
5761	1423.262376950039	186.34790598739656	105.04188871383667	0.10342293977737427
5791	1823.3823076619644	155.3461965691412	135.31272220611572	0.08749879896640778
5821	1423.262376950039	186.34790598739656	105.04188871383667	0.10342293977737427
5851	1455.0761361717525	249.32870469503527	107.47513270378113	0.08022372424602509
5881	1563.3351781137133	199.52044870321532	101.82413935661316	0.06985289603471756
5911	1823.3823076619644	155.3461965691412	135.31272220611572	0.08749879896640778
5941	1523.262376950039	186.34790598739656	105.04188871383667	0.10342293977737427
5971	1655.0761361717525	249.32870469503527	107.47513270378113	0.08022372424602509
