# Supplementary material for: Offline prompt reinforcement learning method based on feature extraction
Source: PeerJ Comput Sci. 2025 Jan 2;11:e2490. doi: 10.7717/peerj-cs.2490 (PMC11784719; doi:10.7717/peerj-cs.2490)
Supplement: Supplemental Information 2 [file peerj-cs-11-2490-s002.zip › experimental_results/result/hopper_medium_2.txt]

iter	test-evaluation/hopper_3600_return_mean	test-evaluation/hopper_3600_return_std	time/evaluation	training/action_error
1	4.346683521665537	0.3430732501250334	6.920548677444458	0.6488257646560669
31	4.738678448238518	0.32259992286281	7.251107931137085	0.6198234558105469
61	8.637650715206261	0.2695299869396938	9.283147096633911	0.4593575894832611
91	185.89498143033737	4.18174285255401	31.014817476272583	0.32281258702278137
121	467.41877309501086	90.68325691108768	57.002126693725586	0.3143116533756256
151	750.1114926649607	43.773145871780734	68.79866147041321	0.2585872411727905
181	505.43405066713103	56.74094598097148	58.755608558654785	0.23078778386116028
211	409.997639167998	3.661479054577974	48.29884171485901	0.20696693658828735
241	424.45814651344824	4.3663969309437425	46.374335289001465	0.1726759672164917
271	784.4026437281906	159.94164293500472	75.08009719848633	0.21238236129283905
301	336.60312530777634	66.83964423367699	41.0998477935791	0.1821187287569046
331	915.5372601292704	14.354606215252021	68.5281298160553	0.19704151153564453
361	1117.0959883975843	74.70854078500496	86.05148005485535	0.17098338901996613
391	1300.784314073626	204.9331982173813	101.01275205612183	0.17261914908885956
421	1099.9509054252087	128.04946854023692	89.46543002128601	0.17105498909950256
451	1367.9316170899197	108.80258518661441	111.56516599655151	0.15367551147937775
481	1028.9553538055152	62.197732523695414	76.9429223537445	0.16623884439468384
511	943.3394155213289	63.16771743040118	76.40391492843628	0.15193918347358704
541	954.0782805611374	6.347628067547236	72.86057782173157	0.16436982154846191
571	1174.1896781845319	70.44196450650044	89.19476366043091	0.15339301526546478
601	1607.7247788149718	94.35748576766018	117.87414503097534	0.13722915947437286
631	1203.5110883713912	54.12005026021738	86.46181154251099	0.1359434574842453
661	1469.1500065215369	155.94093081694038	109.49287486076355	0.14083892107009888
691	1297.37320972683	47.48716690533261	95.04528784751892	0.1537001132965088
721	1622.1049906911026	131.79885051049808	121.51394081115723	0.1591462343931198
751	1269.3503961561946	43.56167443454733	90.11382532119751	0.1491413712501526
781	1535.229046910661	201.12847986215493	113.09226417541504	0.13118880987167358
811	1337.0332877803155	72.83786741504736	99.58961176872253	0.11918316781520844
841	1778.2948341619676	114.83426502651018	132.1920611858368	0.13093677163124084
871	1898.7372355507352	225.02878578041108	145.96572947502136	0.09247004985809326
901	1596.6335210761495	208.05296251267936	125.25011157989502	0.11076166480779648
931	1469.6502206116857	150.63516342580579	110.44095945358276	0.11065612733364105
961	1668.75134495264	95.60886007311844	131.5214946269989	0.12298150360584259
991	1647.3003952234744	240.3182105036402	124.32349562644958	0.14030097424983978
1021	1730.8938587205546	117.5307694200144	133.51042699813843	0.12360211461782455
1051	1506.1965971334344	116.09621380298219	114.49061751365662	0.11744476854801178
1081	1246.64734580447	27.055646309693284	97.01557898521423	0.09372933954000473
1111	1949.6853093629322	273.45534196097134	154.75693726539612	0.11314904689788818
1141	1310.014879253447	59.94461490714465	98.04122424125671	0.1243666335940361
1171	1704.8653904132798	132.67491746335554	128.1868772506714	0.12034239619970322
1201	1739.993301218613	168.0789818126571	133.06280517578125	0.1128910630941391
1231	1836.4854825083114	148.81956459940716	138.3025906085968	0.09892304241657257
1261	1659.2191640253516	177.2236157562699	128.8885772228241	0.11273183673620224
1291	1821.1374069515937	260.9848198594371	136.47198510169983	0.1040315106511116
1321	1362.9601409800723	58.31021019223044	102.77163100242615	0.09574984759092331
1351	1555.5276224102602	144.84293303824592	118.0391206741333	0.11152437329292297
1381	1803.7998453978282	234.17064056448936	137.774085521698	0.0937606543302536
1411	1766.4831264212678	161.4598765510203	136.09459042549133	0.09056220203638077
1441	1836.780023274839	237.5158605777656	143.91202473640442	0.07824820280075073
1471	1660.7373516617954	177.5537229075172	124.71281170845032	0.11234115064144135
1501	1345.9906201105894	84.59267624298295	107.7404568195343	0.11496328562498093
1531	1759.257653030565	208.01362606399096	132.93502640724182	0.07522858679294586
1561	1886.7662273456276	178.15259627406053	144.7266411781311	0.07888936996459961
1591	1047.7883116618289	145.49852560839884	79.58194875717163	0.09889854490756989
1621	1452.2438051831168	168.6016335060062	109.69160604476929	0.0816333144903183
1651	1664.9077886577259	154.60418937052196	124.03214859962463	0.09385587275028229
1681	2231.650172695332	329.74514830997015	170.30309057235718	0.11648097634315491
1711	1383.184511478774	159.2252476091695	109.38775849342346	0.09765221923589706
1741	1930.0345383913818	393.116624211736	147.29058980941772	0.10575944930315018
1771	1414.1850487947966	190.017031212952	102.60110330581665	0.10032715648412704
1801	1697.0757864079412	167.72689157381757	127.16770815849304	0.08356594294309616
1831	1792.8641840019025	169.4611905628207	133.20143151283264	0.10703746229410172
1861	2017.7708280241443	212.15745754696633	159.14350128173828	0.08873111754655838
1891	1932.691007297149	330.63458442934547	142.28626418113708	0.09291160106658936
1921	1595.3219139765401	210.72493081905193	134.65957689285278	0.10335913300514221
1951	1823.2905178281312	282.93363185015676	133.9768705368042	0.10642286390066147
1981	1994.217105078276	262.32970233981115	159.3047411441803	0.08271811902523041
2011	1746.8152647360837	381.88702183074093	128.7898392677307	0.0804426521062851
2041	1630.632302208129	108.8680152814598	132.8738579750061	0.1038781926035881
2071	815.107120971806	138.12823347838932	64.26539516448975	0.09527513384819031
2101	1855.1529816939126	178.5718186664068	146.9288294315338	0.08735829591751099
2131	1903.5203253534578	211.78740861577754	140.88012385368347	0.09405200183391571
2161	1651.1632472881863	263.48060831140947	123.59464597702026	0.11054565012454987
2191	1719.810914300503	232.21034948850186	130.83173418045044	0.07603909820318222
2221	1914.2325723056729	214.05722382888578	145.23065161705017	0.08986489474773407
2251	1742.1855398065372	213.8609552883664	131.68841814994812	0.0939769446849823
2281	2059.364359429972	298.1607224455526	163.9152443408966	0.08879435062408447
2311	1423.0282417803749	202.54477729733324	114.57716774940491	0.08109328150749207
2341	1781.2875829508453	246.34660808873372	135.21861934661865	0.1032831147313118
2371	1958.653972081529	146.50542883877333	155.77223753929138	0.0935642197728157
2401	1773.815107563042	125.54931980395503	132.17668199539185	0.07102200388908386
2431	1602.1488212472304	327.45106446470146	117.84778571128845	0.07773823291063309
2461	2297.4033756862027	253.3080279454078	179.27673435211182	0.08572560548782349
2491	1704.7863312061606	296.87288703320684	126.56983804702759	0.06406448781490326
2521	1878.7013456378625	212.2019174554945	148.5982322692871	0.0795835554599762
2551	1682.5870970592794	215.92675230157425	127.66755223274231	0.08056391030550003
2581	1696.430164707993	272.4969726727967	131.20888757705688	0.06499113142490387
2611	1491.1689535332075	280.2084757158926	119.832510471344	0.06905569136142731
2641	1885.5563714301998	238.70990223574543	139.38499546051025	0.08242221921682358
2671	1959.2573070303783	182.49377191304302	155.809091091156	0.06899230182170868
2701	1888.561743112474	171.6000732005635	140.32106471061707	0.06864450871944427
2731	2088.783953195307	284.77913071647197	153.26089787483215	0.07455825805664062
2761	1582.4194736571146	191.00186400907805	115.88872861862183	0.08715135604143143
2791	2094.6445564874953	258.68173097098696	164.6634385585785	0.08659036457538605
2821	2003.5031127277646	234.04187956081358	149.14233803749084	0.0690811350941658
2851	1417.2523132097328	176.33621917809424	105.7108862400055	0.08489127457141876
2881	1379.7653572286147	122.47809690761292	101.63572192192078	0.07732453942298889
2911	1605.9187975163109	241.9569222139877	124.30089259147644	0.07246231287717819
2941	1878.8245132342695	205.1790999393985	140.42958998680115	0.08047930896282196
2971	1997.0599210056673	150.3556694648521	155.41775012016296	0.083749920129776
