# Supplementary material for: Offline prompt reinforcement learning method based on feature extraction
Source: PeerJ Comput Sci. 2025 Jan 2;11:e2490. doi: 10.7717/peerj-cs.2490 (PMC11784719; doi:10.7717/peerj-cs.2490)
Supplement: Supplemental Information 2 [file peerj-cs-11-2490-s002.zip › experimental_results/result/hopper_medium_bc.txt]

iter	time/training	evaluation/target_3600_return_mean	evaluation/target_3600_return_mean	time/evaluation	training/train_loss_mean	training/train_loss_std
0	13.91092562675476	30.338664626125748	0.661564150392943	5.601335287094116	0.429437776406606	0.027732641365063083
1	12.59442138671875	51.48666312632353	1.8771724577631015	11.045399188995361	0.3923347774147987	0.027870585698946564
2	11.635791063308716	112.83576141858175	2.103161574408614	11.659682989120483	0.3315097467104594	0.031508584732195255
3	12.256043195724487	203.09698867352085	2.590134338950855	13.269600629806519	0.28378860210378964	0.0279955624503627
4	11.811036825180054	209.40465584212706	5.843625757824214	12.937038898468018	0.24682196701566378	0.024537831873280628
5	11.507344007492065	313.6129816079114	62.423718969393654	16.511327028274536	0.22843753372629483	0.026410803867827307
6	11.859830379486084	42.01174562380958	1.7436203597160125	4.238333702087402	0.21135497108101844	0.023571207345741255
7	11.816015720367432	864.3765185607346	133.06977273269044	34.73212766647339	0.19472282548745473	0.023314120098364036
8	12.226213693618774	604.8017582854701	50.33489324930781	27.409368991851807	0.1852425823112329	0.019905596883883284
9	11.348053693771362	680.8834307728335	67.28868352297556	28.184955835342407	0.17448498286306857	0.020436951671871203
10	11.517310380935669	598.8317914546005	38.64743795179622	26.24849843978882	0.16602100851635138	0.01973357569723835
11	11.740326404571533	938.7709496167887	84.86558544679217	39.32503581047058	0.16014832831919193	0.01941516308267972
12	11.477501153945923	787.065594258703	11.449614252264917	33.51052379608154	0.1519370073080063	0.01840415200744171
13	11.707475423812866	978.5216464478996	9.841412914821126	40.93487024307251	0.1488989528020223	0.01863522087038514
14	11.64971375465393	833.6746575032039	42.58548095786745	37.44942092895508	0.144279645383358	0.01932407292743369
15	11.497380495071411	1176.8526370110596	158.22055504486494	50.695902824401855	0.14125019493202368	0.01868215640666839
16	11.644922018051147	1089.9545201355368	135.87293079069957	41.14795732498169	0.13757861035565536	0.017531361668932814
17	12.012135028839111	966.3588744073891	13.700487735592693	39.96637153625488	0.13611130374173322	0.017456935915466047
18	11.711488246917725	859.0643040489964	226.1629645871452	36.07028412818909	0.13268492663900058	0.017402279806366557
19	12.09190058708191	1014.4206266489147	38.79889220021652	46.07713198661804	0.12816546147068342	0.016872187471657103
20	11.220603704452515	1289.5021574936459	69.12896110055755	48.05552434921265	0.12819883768757184	0.017112435640485885
21	11.651737213134766	754.2109791772236	122.22709982402452	37.90620994567871	0.12651838881274063	0.016618335808982414
22	11.49178671836853	1397.2641977625735	211.53683874239988	52.014119148254395	0.12401721253991127	0.01671231021378491
23	11.31419849395752	915.4719141174411	34.54544421377666	36.87665581703186	0.12253677539527416	0.016820876140925298
24	11.52230191230774	1002.2393256981311	215.44675220612342	45.30367350578308	0.12029382638633251	0.015605928250976037
25	11.847838640213013	1484.7408151245916	161.94203039411354	54.13869571685791	0.12117223317424457	0.016294782173523415
26	12.0151948928833	1222.526470810878	447.4821639780491	47.27219223976135	0.11715338577826818	0.01687729016655645
27	11.417780876159668	1835.0989847527026	577.2020648013033	74.3100917339325	0.11468362102905909	0.01713409343217348
28	11.85874605178833	1620.7884340318801	278.28569191377363	66.94424653053284	0.11413905814290047	0.015830534376189868
29	11.3322913646698	1220.5308560140884	215.61236481865149	60.23385834693909	0.11352074310183526	0.015630865616244143
30	12.047995328903198	749.6230027692598	207.74270189200547	31.68754482269287	0.11204881687959035	0.015702565827911196
31	11.46162486076355	1174.312951864341	51.30093290751465	45.24629282951355	0.11201534340778986	0.015810722570472793
32	11.29230546951294	1137.5036046010455	493.9946058452438	48.52685594558716	0.11197950561841329	0.016064624007736162
33	11.788143396377563	1691.279025087851	268.14573149987405	65.51786088943481	0.10826333366334438	0.015576587066886298
34	12.104724645614624	1477.8037214182186	359.21817795526914	60.27075695991516	0.1070330944408973	0.01583505574228209
35	12.186384916305542	1305.7620754443412	66.50354509489726	50.99466061592102	0.10723244719207287	0.016203070259235407
36	12.151534080505371	1472.095635437026	120.7964182296442	57.63933753967285	0.10602489314973354	0.014326935237880551
37	14.141698598861694	1368.1379963625548	406.65847974244264	51.92937397956848	0.10461914489666621	0.015592885933301843
38	12.035040616989136	1325.0854665636275	173.05226666618915	51.70994734764099	0.10538523733615875	0.01466642226045174
39	12.484206438064575	1512.7997834625028	214.08619813236598	59.36181974411011	0.10456000998616219	0.015468750638967223
40	11.774192810058594	1463.9820883971413	363.234821824183	58.376553773880005	0.10426538574198882	0.014761280330718371
41	11.735413789749146	1288.7713800885824	16.38805696406058	48.57922601699829	0.10352926157414913	0.01415798197978339
42	11.81499695777893	1386.1386835281492	208.51815077271368	79.5352394580841	0.10255297489464282	0.015370631617028558
43	12.268452167510986	1793.718639167987	201.4541379937536	70.23543238639832	0.10282982858518759	0.015224261659892095
44	12.370614290237427	1660.2228089139992	245.04252052208486	61.680652141571045	0.10020557108024757	0.015431241589502185
45	11.770206689834595	1765.8357213416027	625.387158903908	73.40658068656921	0.09863160061339538	0.013369277874630513
46	13.544391393661499	1803.1365422996355	230.1554340496019	67.13197541236877	0.09886262706170479	0.014385133361018357
47	11.923556804656982	1562.4837507055845	202.55469600966043	63.53758978843689	0.09953815845151742	0.01445121788506147
48	13.099350690841675	977.3882175808003	349.1252719363997	39.36282658576965	0.09799274392426013	0.013588635485126897
49	11.798090934753418	1189.636645862193	39.779000697012606	46.111899614334106	0.09648807230095069	0.01453915792064842
50	11.934376239776611	1683.6829809671756	346.1929627606539	67.39640426635742	0.09715425064166387	0.013516449415351328
51	12.024409770965576	1479.1711579643777	169.12920079413726	54.444897174835205	0.09635733002175888	0.014526208961510838
52	12.066720008850098	1631.9368095240923	119.80964351781896	60.55045032501221	0.09767063856124877	0.013548842453888476
53	11.63175344467163	1248.2414983290614	125.15038493408761	69.14094185829163	0.097129307265083	0.013774288359393459
54	11.848858118057251	1242.7634557393271	8.928817667725925	48.70344376564026	0.09632258454958598	0.014408820432534176
55	12.428259372711182	1520.7235099247193	234.6441558113948	68.54614019393921	0.09618279244750738	0.013926270271355104
56	12.322673797607422	823.345361223317	320.4490632727849	34.116284132003784	0.09581192401548226	0.013739243800553887
57	12.402708292007446	1839.1013328832767	231.9089494596099	68.52441596984863	0.09395782001316548	0.013911318607502297
58	11.553148746490479	1824.665691131465	243.75445846831684	69.8661642074585	0.09354421300192674	0.013789247664323231
59	11.907651901245117	1706.6493799181042	174.07648340896907	63.48192548751831	0.09407406874001026	0.014018368103582859
60	11.906631231307983	1315.122666843123	41.06853901693496	51.558229207992554	0.09549567195276419	0.014598804178528494
61	11.721492052078247	827.783403232101	255.2449845723142	33.11130094528198	0.09433488321801027	0.013432325199843182
62	11.546170949935913	1652.2317022429837	265.5476892183656	28.474966764450073	0.09307350374758244	0.013878259326815393
63	11.744778871536255	1371.810299923807	100.73364096357295	53.47463655471802	0.09294018859664599	0.013892812777246381
64	11.90064549446106	1378.4098579205713	241.48187307480777	53.264307498931885	0.09400006577372551	0.013544627755675515
65	11.813623189926147	1304.838705448284	80.1329579193036	50.485832929611206	0.09326091886808476	0.013938588212778739
66	12.09577465057373	1416.1668007930564	144.57408652326382	58.92366814613342	0.0909430194273591	0.013732923609407546
67	12.11966347694397	1810.9817871322875	278.0448232369613	68.21336555480957	0.0900702890008688	0.012945442574718033
68	12.954007148742676	1954.8547788748647	406.015727339738	39.29707336425781	0.09094924153139194	0.0140465459530144
69	12.45719861984253	1457.5604317291022	213.710507122884	57.03417706489563	0.09006251264363527	0.013742018905347788
70	12.09183669090271	1712.174865038642	207.3156086785835	67.20221900939941	0.09085714753717183	0.014385136915164094
71	11.619012355804443	1684.9308801901486	194.8181589889944	65.30460214614868	0.09030100636184216	0.013284960332102405
72	12.195334434509277	1395.8022359869055	467.9328753567473	53.234713077545166	0.089711224672695	0.01348017032471993
73	12.408639907836914	1632.8475103475812	278.94065859579206	62.57164239883423	0.0883412809545795	0.013468512538570558
74	11.924522876739502	1102.903135734355	425.2453112578806	44.483177185058594	0.08941465973854065	0.013401821510807987
75	11.421704769134521	903.1718485440483	347.8729983981728	36.31519079208374	0.08798081601659456	0.01423775594204172
76	12.701130628585815	1767.5393978131917	169.72822677184132	70.11730647087097	0.0891678117836515	0.013550200513619106
77	11.763404130935669	1632.7516778835807	254.1545253518651	64.16772079467773	0.08984289129575093	0.012505723422064035
78	12.55199646949768	1322.7986814586898	127.384438744496	52.73805093765259	0.08814524982124566	0.014293631657829002
79	12.43230676651001	1638.1642061301484	235.48211915753856	64.65971970558167	0.0875945187608401	0.013636075364802396
80	12.374807834625244	1445.8923271549982	259.42582775324996	55.93837642669678	0.08757134661078453	0.01395970809435285
81	12.377595901489258	1021.6735050193241	439.67078155445944	42.10697674751282	0.08725647976001104	0.013503911859520013
82	12.128819942474365	1295.4085602987757	95.24567613434209	49.71637439727783	0.08711773914595446	0.014107556670422983
83	12.066874027252197	1682.8945090115276	209.98338738684885	65.0766282081604	0.08691741955777009	0.013066477591451842
84	12.374894618988037	1888.2231564244291	357.98644893340764	72.12941288948059	0.08777628861367702	0.013503819378798337
85	12.75388503074646	1610.3991563478405	277.4377495329642	60.432615518569946	0.08559679939101139	0.011945302087558613
86	12.436257362365723	1602.61976788965	232.50418052524853	64.38554763793945	0.08617022053649027	0.01307762294935044
87	12.438946962356567	1262.1224958327884	126.94627114749775	54.78622078895569	0.08444286280622085	0.012714496080217992
88	12.148296594619751	1681.9948653184015	173.9556990572083	63.48187589645386	0.08729598606626193	0.012638946277390727
89	12.458168506622314	1461.2380653105868	174.57939963674934	56.99560475349426	0.08525894386072953	0.013113280540291927
90	12.059513330459595	1582.686367047139	233.35940112634302	59.37471032142639	0.08577171716839076	0.01268681828494617
91	11.783677101135254	1741.5105158507417	342.9371919682714	68.70995807647705	0.08636061307042837	0.013775025821155144
92	12.602538347244263	1442.2400264796272	256.2666474903881	59.10544538497925	0.0859847079217434	0.01274262637396289
93	11.81102180480957	1208.3170303761176	19.92797453835751	47.63138461112976	0.08457568785796563	0.013332659049390032
94	11.625540733337402	1569.163468934281	222.26791454439544	65.2593367099762	0.08399864776680867	0.01295515317328175
95	12.30484414100647	1689.8143005110105	191.8358849587633	64.43230891227722	0.08355367408444483	0.013217525413506518
96	11.827973127365112	1678.2787502206452	243.83628181617158	66.53322672843933	0.08524275078127781	0.014258165364277733
97	11.705478191375732	1693.646797107745	250.9788766602127	64.97103333473206	0.08325552987555662	0.013192679541454061
98	11.917919635772705	1464.2999539643092	438.0095104278787	54.818751096725464	0.08380782754470904	0.012150691405583157
99	11.91556978225708	1203.5460107382028	258.9057091114806	46.39882755279541	0.08238986001660427	0.012566451589972437
100	12.449344635009766	1672.0998597916039	231.26984352207919	61.31135082244873	0.08293562217305105	0.013440543049324356
101	11.79111623764038	1721.276725171775	226.2956252921266	67.78754949569702	0.08412269974748293	0.012575544439294855
102	11.66466212272644	1416.653084685124	178.28392757988166	52.410393953323364	0.08355941871802013	0.012523715933287615
103	11.83788514137268	1588.4026335661526	182.58186672452123	60.90497088432312	0.08240895510961611	0.013077379413495635
104	11.43368649482727	1815.1578413862578	275.8246466739115	68.80341172218323	0.08205128672222296	0.012451230740574732
105	11.684556245803833	1399.649944603211	322.27668930070877	55.163177728652954	0.0838050951063633	0.013130718916661508
106	12.39964485168457	1354.5438767522255	571.6546615799346	53.623048543930054	0.08229104441901049	0.013062375259195073
107	12.412394523620605	1721.0610428821012	222.08598067173938	64.54499983787537	0.08205923188477754	0.012618904409560528
108	12.220216512680054	1561.3053236350927	254.43502563679962	63.98628234863281	0.08242071222513914	0.01248420345384732
109	12.186761379241943	1263.768642415432	398.0201922222298	51.59248757362366	0.08273484612504642	0.01217395543044273
110	11.677578687667847	1425.564627190164	219.19849428404646	54.9243369102478	0.08107160398115715	0.012932001089440476
111	11.740470886230469	1754.2121058682253	237.91176518810573	67.80604648590088	0.08235262960195541	0.01269297050155634
112	11.781155347824097	1509.4772727404622	193.6710714789945	57.14054894447327	0.08185651709636052	0.012741916465456632
113	11.714446783065796	1359.0685430690498	129.6321836680529	52.969868183135986	0.08017336109032233	0.013187656918339341
114	11.891673803329468	1661.8673793246676	313.5529407680073	62.924129009246826	0.0807208697249492	0.013087206207253394
115	11.461865901947021	1809.1162720171321	372.63915127549336	72.37143635749817	0.08169033286472162	0.012683490632624387
116	11.732372760772705	1291.0190699335585	322.5934212408814	35.127447843551636	0.08233069562663635	0.013109995055794492
117	11.652704000473022	1515.9108699789986	240.4284146504888	60.836264848709106	0.07997789775331815	0.012343089601167631
118	11.88296389579773	1725.1486083388413	259.58245403493515	63.849992990493774	0.08035315904766321	0.012866033732230126
119	11.609911918640137	1319.9216298410736	332.25300304065337	51.242499351501465	0.08008895609527826	0.012207586094306333
120	11.686578750610352	1356.441751641873	222.32154951176952	53.468685150146484	0.08127613614002864	0.012304792918428923
121	11.562229633331299	1416.4488175928743	191.58803705603472	58.97451901435852	0.0811552364875873	0.012697953371873159
122	11.517304420471191	1498.1828678542404	372.7721084768399	58.62205171585083	0.0791294731820623	0.012207454989328115
123	12.108719110488892	1680.795154497522	207.07380805856448	68.45174551010132	0.08127470482140779	0.013021405610476629
124	12.85489273071289	1306.8216993978135	395.8117049883572	35.981682538986206	0.08108380748579899	0.013019781859320087
125	11.789178609848022	1841.2289168230513	255.08976611315356	68.80327343940735	0.08063069481402635	0.013902582870433874
126	12.92611026763916	1228.5706645868954	229.65694268396422	50.513686180114746	0.08121610419203838	0.012641815261736793
127	11.793069839477539	1573.4607855660374	296.9549800833551	62.609708070755005	0.07942752795914809	0.012086978971570064
128	11.410785913467407	1731.7185994942813	307.6978320466659	66.63748240470886	0.07970005332181851	0.013012028014041315
129	11.620862483978271	1498.4483053125366	308.78894991452324	57.01200342178345	0.08032582843055328	0.012775519370242404
130	12.069938898086548	1642.7628561843594	178.19600153169145	65.91884565353394	0.07783090449869633	0.012061907992094492
131	12.205302238464355	1541.148140492857	315.7777580790254	58.563297748565674	0.07943591880301634	0.012697860697769474
132	11.991234064102173	1783.2683807854974	224.1987859250516	70.82207894325256	0.07899245115617912	0.011985195957043943
133	12.375025749206543	1314.7270441863602	224.80181367889534	61.553773403167725	0.08045403687904279	0.013640104660038602
134	11.839909076690674	1747.8757427879373	280.81691842008	69.71321034431458	0.07884410666922728	0.013315076866465561
135	11.586037158966064	1778.0681652271003	246.2909646558894	67.35665202140808	0.07796078855792682	0.01194760661499472
136	11.59301209449768	1414.2951560760253	216.4599481708867	60.86302137374878	0.07967185451338689	0.012105117508282595
137	12.113733768463135	1705.6688336884501	189.2001187389625	64.10533308982849	0.07925222260256608	0.01246436372802218
138	11.694554090499878	930.7828402431561	192.17425772724388	37.83152723312378	0.07878853860000769	0.012715484360182602
139	11.579012632369995	1691.093299916099	172.47963015588863	67.53819417953491	0.07825843034933011	0.012446374121354173
140	11.749284505844116	1614.0798832403968	295.4835214954081	64.60463285446167	0.07930459668238958	0.012033914078491728
141	11.492414712905884	1840.3580411189989	119.95012220748212	32.847461223602295	0.07894307148953279	0.012243502589895431
142	12.101742267608643	1311.4807500058942	123.94332691836114	50.81535983085632	0.07891912014534076	0.011116154917604652
143	11.576067686080933	1807.4282539720161	299.60216923544596	68.67803978919983	0.07781085385630528	0.01203187186843887
144	11.81332516670227	1707.7412114989545	288.3123977907156	48.72360277175903	0.07798490388939779	0.012116463477458862
145	11.72041940689087	1669.54223112246	230.23323649108994	51.6337890625	0.07842033275713524	0.012162623475209973
146	12.306205749511719	1552.7135543910865	215.41763390027907	63.129127979278564	0.07886414101968209	0.012951684051650147
147	12.030057668685913	1651.7653214587117	191.74543659706626	60.90697646141052	0.07735499535997709	0.012283024493706928
148	11.830964803695679	1112.6074180881255	245.67137501802654	43.87591028213501	0.07823645900934935	0.012233910940826037
149	11.596964597702026	1002.6396067550004	378.550379889398	42.429298877716064	0.07753879672537248	0.012642707696800476
150	11.889673233032227	1723.3957863733606	169.38859206413113	67.33662366867065	0.07787607748061419	0.011746778062638059
151	11.696949243545532	986.1116406799198	422.82520691733714	40.39808964729309	0.07812286406755448	0.012994472829697835
152	11.990217924118042	1131.3477317163852	295.9580358046542	44.346789598464966	0.07718753033628066	0.012214736081760607
153	11.659707307815552	1582.525080491761	187.95923982427874	59.27801513671875	0.07693068443487087	0.012849531573450684
154	11.96633505821228	1833.0236540779226	247.4770401218717	72.91907596588135	0.07703027846912543	0.01260630672419753
155	12.286051750183105	1432.619440426433	712.0816929793497	55.31871175765991	0.07854254433264335	0.013201392160533475
156	12.178407907485962	1678.3963999009811	156.3039396536143	65.10870957374573	0.07770899953941504	0.012974875234852174
157	11.58899998664856	1755.3579891585673	246.70221043297454	69.06723856925964	0.07784697639445463	0.01166416571842581
158	11.426692724227905	1838.4552199866957	221.46773583380582	70.3703224658966	0.07854391156385342	0.013611809243738246
159	11.499379634857178	1666.300153856698	234.71669793403052	82.80935025215149	0.07735891737043858	0.012978979958120357
160	12.185393810272217	1653.768212873972	170.87488118931034	65.46392178535461	0.07618380963802338	0.012702754745310062
161	12.37044882774353	1088.0787194580564	484.76982979326726	44.81462574005127	0.0770577892785271	0.011782581692195883
162	11.804768800735474	1351.9430804740675	326.922368425585	51.99937129020691	0.07828947345415752	0.011383898623555856
163	11.717411279678345	1455.1349196088745	181.61734889617583	56.58786630630493	0.07696819552530845	0.011876605589410753
164	11.697856426239014	1698.8350609756317	284.68256184257694	65.32111930847168	0.07799876743306716	0.012549580631112096
165	11.294267177581787	1692.4069364129934	253.2229085450573	58.578946113586426	0.07792945599804323	0.012027418253665066
166	11.274308919906616	1520.4109641810137	206.48544942610104	64.30064630508423	0.07652029416213434	0.011475899987984742
167	12.388400554656982	1480.0688508884388	275.58050556356835	38.62576246261597	0.07717875233540933	0.012914289349739975
168	11.653634548187256	1624.0802830152604	216.90310237190602	59.53278183937073	0.07685681600123644	0.011764525512796963
169	11.419666290283203	1583.9130175636412	241.54599803592575	59.38825178146362	0.07600294008851051	0.011262940522633123
170	11.60086965560913	1167.6342060563245	326.4283796903733	45.84733533859253	0.07545434050261975	0.01240539093654424
171	12.054871320724487	1773.245055902711	204.99188479085478	65.80986714363098	0.07661957023044427	0.012729969281196766
172	11.596884965896606	1742.6120232568855	262.74085647902575	64.17714381217957	0.07617404752721389	0.01184928288585828
173	11.813857078552246	1707.6023127099088	234.13677756880233	64.76685523986816	0.07573439069092273	0.012653240219075372
174	11.474650621414185	1070.5126324925218	383.2692801519286	46.77683472633362	0.07682078886777162	0.011382123855383132
175	11.348982572555542	1357.7859050695706	357.0204429442456	53.31700849533081	0.07582953371107579	0.012121281240415584
176	12.062834978103638	1716.3984419547958	208.2703445383265	62.888819456100464	0.07558475034932295	0.011743481975124174
177	12.011058330535889	1478.5024728782746	244.84505762528644	59.56620264053345	0.0762133074675997	0.011853193991651644
178	12.150023460388184	1758.6657813629395	191.83796305084155	69.83819603919983	0.07666635268678268	0.012473609484433209
179	11.320104360580444	1636.8895971063	254.34430558706714	59.39024233818054	0.07541880854715903	0.012566800381213113
180	11.542128086090088	1756.2044177198602	223.92731203434855	67.01463651657104	0.07658557172864676	0.01220387774496047
181	11.730302572250366	1426.9893763560145	233.915297780598	36.262179374694824	0.07481885220855475	0.01281863319535549
182	11.22153925895691	1458.7456192174996	201.46271699369962	52.77141547203064	0.07509729612618685	0.011916757468697902
183	12.14347505569458	1451.500447172967	293.20037018897153	63.57620024681091	0.07582282318423192	0.011913457923221323
184	11.404733896255493	1450.7344956361308	475.9653924063295	56.69510293006897	0.07442411704609792	0.011326427924934717
185	11.207603216171265	1577.5166215137772	464.8306210967065	37.50869369506836	0.07523965196063122	0.012547541698676126
186	11.81791639328003	1467.6793324244732	211.335535596454	53.39466619491577	0.07589749264220397	0.012258642008334755
187	11.540136098861694	1765.3935281852519	211.8036539498192	67.82565522193909	0.0758638779943188	0.012756197627933764
188	12.266896486282349	1765.180271916557	166.82363968690282	68.9023208618164	0.0750891757880648	0.01193191363082738
189	11.94435715675354	1475.5983802862775	403.67028394508264	55.13399934768677	0.07563942453513543	0.011330910501128945
190	11.569010972976685	1426.0674983113768	255.7614767792311	52.63717269897461	0.07487888096521299	0.012395235305384139
191	12.526787757873535	1271.5467787172544	390.0247325583509	42.295844316482544	0.07607519603023927	0.012246718582066931
192	11.23746919631958	1602.5978241316823	136.9066468134428	58.298054933547974	0.07634405878682932	0.012294207621097323
193	11.670562982559204	1624.2724550241069	264.66223521539337	71.59246134757996	0.07637507042537132	0.012821882994110587
194	11.7044095993042	1712.5669955893131	333.60813243192416	70.7670567035675	0.07581619642674924	0.01209881639870821
195	11.125963687896729	1720.0779713812296	237.23677179357685	62.28946352005005	0.07509543410191934	0.011792807294528168
196	11.655628204345703	1307.7731427018305	401.9018577633655	52.35921335220337	0.07554126892238855	0.01225082495015188
197	11.401993036270142	1938.941407835162	249.0507299129636	38.10605239868164	0.0755655742312471	0.01097165550918033
198	11.722524881362915	1160.7832924258212	282.9385413023774	45.36811923980713	0.07408296294510365	0.01237172622093416
199	11.479338884353638	1632.985263854492	123.19277355638195	59.79736590385437	0.07449388266851505	0.012449241183972072
