# Supplementary material for: Offline prompt reinforcement learning method based on feature extraction
Source: PeerJ Comput Sci. 2025 Jan 2;11:e2490. doi: 10.7717/peerj-cs.2490 (PMC11784719; doi:10.7717/peerj-cs.2490)
Supplement: Supplemental Information 2 [file peerj-cs-11-2490-s002.zip › experimental_results/result/hopper_medium_LSTM.txt]

iter	test-evaluation/hopper_3600_return_mean	test-evaluation/hopper_3600_return_std	time/evaluation	training/action_error
1	9.810870100154855	0.13420001524312694	3.8354756832122803	0.5599520206451416
31	29.816820679457656	0.4515906824173334	10.424103260040283	0.4594952464103699
61	162.00209674132145	85.41790585904693	23.864993572235107	0.4716445505619049
91	229.71545557420086	5.000791133493253	29.000263452529907	0.3752542734146118
121	313.6691926626545	1.7688766401723144	39.61757445335388	0.32564324140548706
151	695.1314305250427	148.51542989364137	76.6079695224762	0.24817755818367004
181	862.5275961503811	234.0827204986617	100.68351244926453	0.24258171021938324
211	788.6681553064068	307.2559213910717	76.51417231559753	0.20042112469673157
241	691.1905423345618	319.36329295499263	66.35596346855164	0.19099260866641998
271	1315.7695251361592	140.87546632262772	116.68918633460999	0.17909355461597443
301	957.995226742266	103.66237940691008	85.72672438621521	0.17423595488071442
331	1354.712593379789	140.08125430777733	124.22846341133118	0.1458328515291214
361	859.9735574866943	26.123477129785048	130.7868092060089	0.15675021708011627
391	1343.1797207927075	217.81610800635374	151.84857654571533	0.11514192819595337
421	1696.3679914456193	116.1179747893595	138.99388122558594	0.11458593606948853
451	1797.4624602226845	255.17371165377364	159.12859916687012	0.12927979230880737
481	1483.1552638633875	215.66718631946404	168.54205441474915	0.10137927532196045
511	1388.244282309663	212.08693345443433	194.69098830223083	0.10247193276882172
541	1697.1150861943868	191.3603113170361	165.02368569374084	0.1236630529165268
571	1416.1184185211107	84.26765876551116	109.8135998249054	0.09868121892213821
601	1649.3893348825118	203.15138353397433	144.9176504611969	0.12631294131278992
631	1630.8276116741963	196.2420714559317	158.72513628005981	0.09445285052061081
661	1543.073600520389	138.67027656314505	134.17633867263794	0.11616972833871841
691	1603.1578041491766	141.28211992218684	132.87444925308228	0.10108916461467743
721	1885.298816668006	291.12703518380454	164.40141129493713	0.11114581674337387
751	1599.3619151100568	300.97307800163225	156.66649341583252	0.11903755366802216
781	1260.2295652281507	204.53719406911856	96.53837776184082	0.0973445326089859
811	1332.0736489547091	116.21063297408746	117.91039419174194	0.0794234350323677
841	1555.0003078294149	222.9132133563729	142.26449489593506	0.06733590364456177
871	1509.942829625183	277.33207678839034	127.5676486492157	0.0912020206451416
901	1694.5915304804803	269.3200092162457	145.22046995162964	0.07926774770021439
931	1750.8093382881884	190.72248404415944	145.5322253704071	0.06023857370018959
961	1995.7003309785075	278.53910697887693	166.89460515975952	0.09319070726633072
991	1442.058192321308	406.881601046579	118.46847200393677	0.07494045048952103
1021	1249.4664419073843	416.0396252052243	96.25325179100037	0.06661295890808105
1051	1630.7040364805175	292.6564394829979	138.03183007240295	0.07232195138931274
1081	1517.2960708158082	304.23415235392144	158.27725410461426	0.06401108205318451
1111	1493.928572650012	288.02573277640147	122.04084753990173	0.07533667981624603
1141	1544.6022420435588	321.9602034802394	127.12245440483093	0.08400578796863556
1171	1591.577914233231	184.3271020087707	138.9413788318634	0.07128874212503433
1201	1243.8889086779266	476.23908585473845	98.55592036247253	0.06130767986178398
1231	1569.8170480551728	330.03542059807876	132.54366898536682	0.0884060263633728
1261	1415.2124332559054	139.09932561840836	117.6461091041565	0.0540907084941864
1291	1755.777911185312	176.22626721817792	139.32674932479858	0.06266802549362183
1321	1884.023471121353	222.6545516134577	155.06156659126282	0.06787508726119995
1351	1775.1006641036781	211.17238804631944	146.80393385887146	0.08095260709524155
1381	1963.4832787261444	336.09837024592576	155.1707832813263	0.08444985002279282
1411	1597.284027082829	492.5871591237177	135.16127634048462	0.08130853623151779
1441	1775.3026489078356	262.2329634579552	146.9981837272644	0.05861327424645424
1471	1670.906753684152	330.6211478639565	151.69130992889404	0.08165059238672256
1501	1878.8666950141583	259.14424647732807	157.09166479110718	0.05225915461778641
1531	1763.6441085877073	300.6820442569411	140.64315819740295	0.06022321805357933
1561	1751.8532330551434	304.6534151173687	139.16655135154724	0.05948954448103905
1591	1666.2138273188195	230.27418469685617	145.52150464057922	0.06250118464231491
1621	1596.555124458261	247.91921679329914	128.95331597328186	0.06405405700206757
1651	1581.9250697483853	191.16185373982935	141.43352794647217	0.08921623229980469
1681	1695.0924583183814	289.5773603460069	138.52828979492188	0.06970851123332977
1711	1793.9433331559187	194.487729544853	148.62101697921753	0.06671388447284698
1741	1765.73003820377	274.50233510723655	152.1144666671753	0.05614795163273811
1771	1453.0757335337337	265.00619602248526	135.22776651382446	0.06086476892232895
1801	1688.311191528149	235.5979837169684	136.7168788909912	0.06769750267267227
1831	1965.4361339044906	393.68787710504716	164.03574419021606	0.06271546334028244
1861	1850.8576450135122	313.768088515936	161.70407485961914	0.07325223833322525
1891	1680.7072100966168	308.67788167897316	169.69380378723145	0.06136653572320938
1921	1783.6269081373052	248.5004175651091	149.25805616378784	0.07058118283748627
1951	1371.9889851867938	448.2053889816565	114.45414590835571	0.06277339905500412
1981	1792.0296098612112	214.32783053618178	153.47763919830322	0.060887936502695084
2011	1539.586662488041	283.74093232440094	141.8626036643982	0.06641483306884766
2041	1578.599676921588	249.65708471984385	128.77126216888428	0.08116007596254349
2071	1782.1827786169526	311.26942972019987	151.21349096298218	0.047627534717321396
2101	1669.0611295623496	194.95285369778279	144.3466453552246	0.06634588539600372
2131	1679.0264616914722	250.56649544562163	150.80708813667297	0.08390554785728455
2161	1768.7896665298933	327.16033234542465	135.08044934272766	0.07798357307910919
2191	1701.376765060063	202.98089680050555	137.85426998138428	0.07139905542135239
2221	1498.3376788281105	235.70250704848087	159.90119647979736	0.06574476510286331
2251	1678.8640393985863	469.85950354230886	127.77169942855835	0.05842791870236397
2281	1830.962857774548	250.7106663460668	148.2256600856781	0.07321362942457199
2311	1620.2793445187874	221.65872356130606	151.7738070487976	0.05269323289394379
2341	1788.4356944457159	261.39573151763506	151.66542220115662	0.059635862708091736
2371	1716.5928979355244	290.0408450677991	151.41157698631287	0.054988350719213486
2401	1722.4099250055017	382.3788633467268	99.26989698410034	0.0693342462182045
2431	1764.4416703534484	363.01585482699636	137.76028108596802	0.05727455019950867
2461	1690.8745013224927	303.07005320228836	161.20677161216736	0.07444779574871063
2491	1724.530190008599	173.31730469213934	144.2182970046997	0.05719110369682312
2521	1692.1803970782441	187.0892113941733	144.12964153289795	0.06700962036848068
2551	1784.457552442861	393.0838019350293	159.04295945167542	0.0650036409497261
2581	1819.1151427218542	237.83180395152257	149.12361693382263	0.05924110859632492
2611	1698.0603947988247	431.7632426012781	153.871808052063	0.05928051471710205
2641	1755.4124436100135	219.67672446148214	141.28376579284668	0.06136205047369003
2671	1775.8789934688807	208.0793364892599	145.4858808517456	0.05965397506952286
2701	1687.3891842004293	348.4940239427007	159.59030771255493	0.06136082485318184
2731	1756.0364176441583	345.5169212085201	169.5064980983734	0.049672193825244904
2761	1759.9361396078282	278.77251843162054	137.05369091033936	0.07493947446346283
2791	1764.5539645214908	232.58045539949714	146.1347141265869	0.05643162131309509
2821	1770.4917193288175	203.46017588552587	147.70692920684814	0.06695681810379028
2851	1453.7506882174991	315.1881510096835	147.63922381401062	0.05754196271300316
2881	1551.0609682586157	297.2913651308541	149.09377527236938	0.06661181151866913
2911	1674.6095456189098	334.0029869654346	150.18899607658386	0.05813903361558914
2941	1688.0334863777243	216.1902146145811	146.27744317054749	0.08188650012016296
2971	1708.3273361359252	218.92978382712855	143.26250839233398	0.059846773743629456
