# Supplementary material for: Offline prompt reinforcement learning method based on feature extraction
Source: PeerJ Comput Sci. 2025 Jan 2;11:e2490. doi: 10.7717/peerj-cs.2490 (PMC11784719; doi:10.7717/peerj-cs.2490)
Supplement: Supplemental Information 2 [file peerj-cs-11-2490-s002.zip › experimental_results/result/hopper_medium_LSTM_2.txt]

iter	test-evaluation/hopper_3600_return_mean	test-evaluation/hopper_3600_return_std	time/evaluation	training/action_error
1	13.562381182707067	0.5275486364425723	4.901201248168945	0.6364487409591675
31	26.23177547852336	0.12716125694836167	9.580680847167969	0.6080331206321716
61	66.30420922347261	22.453814460677375	15.84264063835144	0.5574530363082886
91	91.30848297390075	1.1149676386436154	16.41439914703369	0.4140282869338989
121	84.14728515812149	0.73789504354996	15.568559646606445	0.3131774961948395
151	293.05867608550767	1.3572994383169525	39.44199013710022	0.26727423071861267
181	287.3926928605621	63.200496758616666	48.183780670166016	0.23618534207344055
211	368.2169954563826	2.1136041137231087	55.54582905769348	0.19610503315925598
241	463.17539920759555	79.81625406294143	62.286739349365234	0.1986413598060608
271	1012.3968280042686	49.44830482108753	112.11861205101013	0.15603657066822052
301	918.9535211777273	52.33571578711406	103.04513764381409	0.17494842410087585
331	1095.4988142632437	80.0334622223063	117.85327935218811	0.14617574214935303
361	1422.692174059744	85.13864597399017	146.64742279052734	0.15274158120155334
391	1522.9143134699088	102.9917784630342	154.3090944290161	0.15124930441379547
421	1615.6329590982825	108.52544590168544	165.63137555122375	0.11495401710271835
451	1900.7390399376932	247.45700154742536	196.41885948181152	0.12767468392848969
481	1639.6980906683398	129.97572734884827	168.18106985092163	0.1069854199886322
511	1638.6441219961762	181.9306819891224	170.156973361969	0.10255338251590729
541	1708.4344976435211	143.2414642168195	175.75149989128113	0.10204194486141205
571	1879.7796468702236	169.348055922413	194.38490867614746	0.10392380505800247
601	1619.1246047063696	85.58763484433024	166.18134593963623	0.11357393115758896
631	1664.6037227475117	130.8351467999426	168.9359073638916	0.10999702662229538
661	1730.3972253812306	202.92756385785574	178.0720934867859	0.11533030867576599
691	1668.1361346211866	242.3728276143098	169.498925447464	0.10846246778964996
721	1782.091352249239	216.45242016264214	180.93909215927124	0.08450373262166977
751	1746.358108584977	242.9486935955187	175.36834049224854	0.08876492083072662
781	1682.3858528262606	186.77112558315005	172.98579049110413	0.12735600769519806
811	1538.0376440631555	221.85216427357358	155.5667586326599	0.09156850725412369
841	1621.0823799569223	169.5600472186845	164.70227146148682	0.08544589579105377
871	2024.2263726343404	311.7854402903176	161.743745803833	0.07715247571468353
901	1869.2289990211698	329.5380239960617	137.9618203639984	0.09248458594083786
931	1600.0794523635557	273.0709812798824	88.97579503059387	0.07445172965526581
961	1718.7155649940496	240.6793871627163	94.94919657707214	0.07594113796949387
991	1628.0312231775806	284.3445383277657	89.31045031547546	0.07943220436573029
1021	1420.5358654456365	212.39444615015236	75.41583228111267	0.08328723907470703
1051	1783.758137805777	282.4996083775001	95.0828845500946	0.08942724764347076
1081	1768.7071501726614	293.8072640877355	95.51172232627869	0.0794023722410202
1111	1151.368496940008	555.2306198289923	67.75953459739685	0.07701081782579422
1141	1822.8012147897798	372.1564560790949	96.985187292099	0.07051045447587967
1171	1550.018467177119	414.10936810878417	82.6988091468811	0.06785096973180771
1201	1763.5016814592368	271.45585896917555	89.48908066749573	0.06878267228603363
1231	1664.6536563246739	286.69120286402267	85.58457064628601	0.08415168523788452
1261	1816.0379404845405	322.7472777780013	93.13278555870056	0.07892108708620071
1291	1797.0236495239108	334.8768811162422	90.81495499610901	0.06578704714775085
1321	1788.9236370825265	258.92031586269627	91.67149543762207	0.0804591253399849
1351	1943.7479082812313	355.9957672910142	97.92477202415466	0.05747560039162636
1381	1811.0962924534865	394.8702985190978	90.9590277671814	0.09138008952140808
1411	1643.4465916442546	284.812965900075	83.3679769039154	0.07649984955787659
1441	1857.237860941451	281.0340372531201	93.75124526023865	0.09393782913684845
1471	1789.3190081223029	267.17212989551143	91.62583684921265	0.07915356755256653
1501	1749.3474537171455	274.21421786432495	89.46769332885742	0.09056796133518219
1531	1829.17547506701	331.2301948755791	91.5320098400116	0.055606909096241
1561	1508.1932034417505	341.78449265419994	78.06073212623596	0.06073291599750519
1591	1647.5607299851376	228.48760430913958	83.42072916030884	0.07351016998291016
1621	1813.0844395387705	336.4040235616582	91.77071976661682	0.06629921495914459
1651	1539.298788742227	348.93068405793355	78.842294216156	0.084876649081707
1681	1739.3245486896942	334.82436995954225	88.83955025672913	0.06599447876214981
1711	1680.617938116945	176.21984376490147	87.75768184661865	0.09949822723865509
1741	1876.9988457696966	371.4006898824003	95.11810183525085	0.05836236849427223
1771	1725.3389831534355	202.45341376214128	88.15930318832397	0.05382826179265976
1801	1720.476415446087	260.343182129741	88.03010964393616	0.06537113338708878
1831	1674.0657432180658	262.5027750269863	85.57369661331177	0.04988383874297142
1861	1740.065288573942	243.6369442151591	90.41347646713257	0.08844690024852753
1891	1730.8957297068828	297.62235117028325	88.49968552589417	0.07367166131734848
1921	2037.4365491812534	479.7760294249701	103.59447932243347	0.07119467854499817
1951	1891.5228368982457	236.34165022400668	166.82748675346375	0.07510361075401306
1981	1825.5502401231863	267.72079746132124	180.8805694580078	0.07079239934682846
2011	1713.8631238120072	252.8640057424271	170.96243524551392	0.07637292891740799
2041	1541.4922048860283	304.34621473905577	150.9795413017273	0.05301912501454353
2071	1691.181066544207	324.4959890695778	171.31041026115417	0.05210510641336441
2101	1589.192794222042	345.0820225648604	159.32643151283264	0.04241060093045235
2131	1169.4269153528955	326.59382464517427	112.41494870185852	0.061111029237508774
2161	1693.4732326226815	287.84073323670685	136.53247547149658	0.07786916196346283
2191	1811.002270634548	269.88767634899926	97.83227205276489	0.0570276603102684
2221	1747.0122105345354	351.75025154213847	96.69641757011414	0.06501949578523636
2251	1272.059717147006	447.7137508367077	121.65084147453308	0.06569115817546844
2281	1630.7846959737371	235.97121448637552	162.46173977851868	0.05648792162537575
2311	1802.7576348090113	243.07299081181188	175.8419108390808	0.06899047642946243
2341	1781.937669176254	282.94906266427745	116.02473044395447	0.05184144154191017
2371	1770.853832547217	279.1332425774918	152.17098879814148	0.05519215390086174
2401	1737.729632798669	239.130891209127	178.1394283771515	0.06171474978327751
2431	1670.632350654473	279.5757716826923	166.92939496040344	0.07920920848846436
2461	1718.8202992891695	361.3213007890933	176.08075284957886	0.05810539424419403
2491	1789.3336244887976	258.61220241586034	185.7792956829071	0.0737348273396492
2521	1757.6163327997936	254.10096440932924	180.9820659160614	0.07275960594415665
2551	1777.3495909696521	303.2854895084363	181.97943806648254	0.07458115369081497
2581	1650.2720285825699	493.9451740468539	172.23922514915466	0.07998871058225632
2611	1721.772606380475	223.39152097188096	177.38276481628418	0.06757345795631409
2641	1704.231195520465	195.65703431143046	176.11709833145142	0.06550581753253937
2671	1539.1075329537841	359.4138557225853	158.24680495262146	0.062345098704099655
2701	1752.6806681147148	225.70540808726815	181.28827691078186	0.07625678926706314
2731	1676.692955933639	197.94314698402866	171.81484246253967	0.07132448256015778
2761	1785.3855252583007	433.04286848445616	178.23996543884277	0.060450389981269836
2791	1743.879940129093	321.35773790765	170.22341799736023	0.05182385817170143
2821	1787.4988115037975	258.6506295396171	175.59924125671387	0.061571285128593445
2851	1135.2646370011587	289.56192925407095	116.33811640739441	0.07894419133663177
2881	1794.2173303247525	290.7680483157037	175.6624939441681	0.07163546234369278
2911	1655.7072945245611	509.5207724639461	166.73983907699585	0.058599527925252914
2941	1644.4075315995112	273.832172830128	162.16722536087036	0.053456105291843414
2971	1739.670625191133	248.848673958377	169.0700807571411	0.05869952216744423
