# Supplementary material for: Offline prompt reinforcement learning method based on feature extraction
Source: PeerJ Comput Sci. 2025 Jan 2;11:e2490. doi: 10.7717/peerj-cs.2490 (PMC11784719; doi:10.7717/peerj-cs.2490)
Supplement: Supplemental Information 2 [file peerj-cs-11-2490-s002.zip › experimental_results/result/hopper_medium_LSTM_3.txt]

iter	test-evaluation/hopper_3600_return_mean	test-evaluation/hopper_3600_return_std	time/evaluation	training/action_error
1	10.1605106005405	0.1507578844021699	4.231863975524902	0.6464356780052185
31	10.541317471219648	0.1370054588134779	4.291447877883911	0.525793194770813
61	12.51432940964228	0.09183460500474859	4.943053483963013	0.5217580199241638
91	139.2619552650104	0.7745773284816986	28.473899364471436	0.40807878971099854
121	54.500644610348424	1.3019201869250012	10.433624744415283	0.29086029529571533
151	52.21318429079552	1.050048311445059	9.99355697631836	0.23781585693359375
181	366.4002056029976	149.38870730867748	50.98754382133484	0.2618870139122009
211	714.2905793346158	194.41467154973768	86.63818001747131	0.23574981093406677
241	1404.0307271517731	74.28693893438432	117.56806063652039	0.2263694852590561
271	1461.5068359305885	94.93769709714529	90.17715644836426	0.17518644034862518
301	1458.206990311302	44.24317597736307	77.38052773475647	0.15973015129566193
331	1509.5652229815107	82.41886552536725	77.7158637046814	0.15742796659469604
361	1646.2564774435125	198.1482768666795	84.76332998275757	0.1540476232767105
391	1666.2040541276604	115.82612628921505	86.69678235054016	0.12680374085903168
421	1679.015097589162	237.19380336015445	85.02536869049072	0.1465979516506195
451	1680.158703797362	145.48850703794017	84.01721715927124	0.12063086777925491
481	1784.933011318432	173.4342568959756	99.0998170375824	0.10661228001117706
511	1981.6616554897817	168.49792709841873	106.04126811027527	0.10311099886894226
541	1979.9663132941484	174.72804131937153	201.5938994884491	0.14758990705013275
571	1680.8208042999022	168.81220178925145	170.84735345840454	0.12154008448123932
601	1357.7840289049775	192.81825970590594	144.94419813156128	0.09547565132379532
631	1761.058140508769	206.25613172403624	183.2220799922943	0.08988573402166367
661	1791.6180093781772	265.65923667169335	181.33534121513367	0.08835883438587189
691	1953.7773285417707	209.8444349885255	187.71821284294128	0.08812788128852844
721	1621.1588000488723	233.41780612187722	156.40333938598633	0.06923982501029968
751	1354.1149925010232	107.74462071776762	133.36576294898987	0.10723698139190674
781	1515.3878325970634	233.78027482318203	125.58180785179138	0.10725384205579758
811	1663.1599027302918	270.3277111617012	159.79709887504578	0.07283264398574829
841	1846.6979400294665	202.63465094263532	187.57512736320496	0.09409268200397491
871	1809.4129895470614	265.1120256363581	178.39536023139954	0.07102542370557785
901	1702.6816948277512	166.8585010567966	171.34601616859436	0.10450998693704605
931	1729.2399691247365	224.08009360564287	176.18073272705078	0.08325928449630737
961	1826.604205441839	313.67016402501156	180.21852087974548	0.06914310157299042
991	1621.1861925274625	143.66131583626486	163.5894796848297	0.09187272191047668
1021	1725.9490847115312	272.61583817387805	173.65046787261963	0.11236435920000076
1051	1739.873592217139	214.1818308397982	175.29827094078064	0.0846678763628006
1081	1715.8192550437627	172.6362602656036	171.65753746032715	0.09556183218955994
1111	1942.9416332472163	313.2730182089526	195.61732053756714	0.08760185539722443
1141	1689.3125902658273	255.63950679913287	169.42034125328064	0.08846332132816315
1171	2008.7555791836319	358.26781297685835	198.98324847221375	0.062442924827337265
1201	1349.5776883973529	173.85637917821188	137.72155618667603	0.09041740745306015
1231	1917.5318070019855	428.9348946376603	188.01048851013184	0.07353357970714569
1261	1737.3964241412248	394.1291074136661	177.74936270713806	0.06964165717363358
1291	1736.218283665359	261.48670800069624	177.1701362133026	0.061158787459135056
1321	1762.4032015154319	264.50998117871467	176.09346747398376	0.08942852169275284
1351	1729.5246687866284	261.7060257150128	176.2035436630249	0.06794378906488419
1381	988.7959416662544	168.97127696948078	103.81223368644714	0.06600036472082138
1411	1320.2621143701303	173.25253294640362	136.6415719985962	0.09407170861959457
1441	1737.6513735598828	328.7150871572741	174.99847292900085	0.06472447514533997
1471	1300.4050241857567	86.19357293611489	133.82058191299438	0.07614582777023315
1501	1900.9914736136373	449.85798191577794	193.46335887908936	0.08847332745790482
1531	1717.7890442727282	171.42184206988216	171.23235297203064	0.07285790890455246
1561	1771.9742888892229	334.42564819364975	176.4450900554657	0.07925020903348923
1591	1961.0217089875996	306.21207359952774	196.13838696479797	0.05447741597890854
1621	1544.4484760248379	322.92532759111754	156.9163887500763	0.060101620852947235
1651	1624.7600626070675	239.4303948199018	163.25598859786987	0.08146367222070694
1681	1391.9570597776972	514.0192673364903	141.72310161590576	0.06440360844135284
1711	1838.690356695934	361.2780614015596	184.10146760940552	0.0702013447880745
1741	1755.8210897757124	290.5842208033268	174.83272242546082	0.06590856611728668
1771	1118.777334485204	208.07011011836332	117.93817329406738	0.057128749787807465
1801	1720.2752826022825	201.3507672641485	172.6261613368988	0.07770300656557083
1831	1880.9461650665073	322.3713735955039	186.9649875164032	0.07388689368963242
1861	1742.571535426464	397.2626440001819	174.99698948860168	0.06254967302083969
1891	1719.2906958139397	238.77433576601908	168.99312543869019	0.06382651627063751
1921	1512.3287610010627	288.30911201950397	150.1342408657074	0.06128229945898056
1951	1715.9864307085215	291.9787559638423	171.79366517066956	0.06274324655532837
1981	1724.1798274171101	241.92794034842183	175.60150003433228	0.0699450746178627
2011	1758.0984876528464	238.85755910151596	172.404967546463	0.047176845371723175
2041	1699.0130649744842	228.27056622574355	170.74387526512146	0.06487761437892914
2071	1532.2833487842147	291.71437053293323	152.63610911369324	0.06642664968967438
2101	1776.6098307537343	236.41853700491203	175.03263759613037	0.06160439923405647
2131	1691.2594630832814	356.8263205440419	163.20458579063416	0.05700615793466568
2161	1650.752327059844	186.96076065865762	170.93613743782043	0.073109932243824
2191	2059.3126145760525	306.7361444893132	210.3254406452179	0.05173386633396149
2221	1832.57454275962	293.1847025400313	198.2682008743286	0.06637921184301376
2251	1798.110308858857	416.1589544429831	181.07383394241333	0.07609932124614716
2281	1730.2233553480241	250.38975848195815	178.214946269989	0.06548156589269638
2311	1562.7266413438672	336.24889707115386	163.66404747962952	0.06202366203069687
2341	1020.7327912725112	158.5006932294296	109.5847704410553	0.05356090888381004
2371	1580.956599559639	326.55206086820596	134.70765662193298	0.04170702397823334
2401	1776.612798815959	410.42776320391266	108.70989727973938	0.0619644857943058
2431	1889.8319227223737	346.8987143109419	94.78110408782959	0.06060665473341942
2461	1702.780215382846	281.5830099775106	95.69346904754639	0.059160828590393066
2491	1897.178972152487	213.47561696423574	202.10477375984192	0.06312960386276245
2521	988.1611101411188	271.3852111092279	107.23619842529297	0.07465904951095581
2551	1233.055198086326	368.7991027119282	133.61792922019958	0.06315913051366806
2581	1854.2617103288162	293.66339484752405	193.09527683258057	0.05432785674929619
2611	1715.5789495812987	229.82510465904915	179.66201758384705	0.06458765268325806
2641	1681.4366506773624	259.13648388049137	176.3235375881195	0.07724224030971527
2671	1699.8951297138979	253.30457060137383	177.56139254570007	0.052299752831459045
2701	1807.8707048283131	320.49803459200365	185.76339650154114	0.08574870228767395
2731	1725.1478160660774	386.96169559750723	168.5743749141693	0.053040120750665665
2761	1708.4880733546424	331.1755910979805	172.9874677658081	0.06267545372247696
2791	1693.0658901104491	223.56185982668038	173.64702105522156	0.05666998401284218
2821	1841.0052392853845	302.7014323289994	190.04875946044922	0.04489365965127945
2851	1532.100566913851	460.29359509052534	161.0436520576477	0.06339383125305176
2881	1053.161355949187	370.15787749529625	114.25492668151855	0.07227995246648788
2911	1787.3313094462605	271.22597161969503	185.47895693778992	0.06258903443813324
2941	1949.9517347586125	359.67093631365697	197.288188457489	0.06013483554124832
2971	1308.2815423021889	464.3220085958235	135.71529293060303	0.07605470716953278
