# Supplementary material for: Offline prompt reinforcement learning method based on feature extraction
Source: PeerJ Comput Sci. 2025 Jan 2;11:e2490. doi: 10.7717/peerj-cs.2490 (PMC11784719; doi:10.7717/peerj-cs.2490)
Supplement: Supplemental Information 2 [file peerj-cs-11-2490-s002.zip › experimental_results/result/hopper_medium_Prompt.txt]

iter	test-evaluation/hopper_3600_return_mean	test-evaluation/hopper_3600_return_std	time/evaluation	training/action_error
1	7.18121986969282	0.2203566748557373	2.571692705154419	0.6522426605224609
31	8.4055481735436	0.21614929318355178	2.4910497665405273	0.618623673915863
61	12.672989914346793	0.5176649850411988	3.49806809425354	0.4941125810146332
91	705.6811912189526	182.44617335568327	68.2646689414978	0.4177761673927307
121	799.8041795420235	89.27585441199707	75.8353910446167	0.29609352350234985
151	560.6369327737789	43.80131436174415	51.492552518844604	0.26202285289764404
181	368.18985203371506	26.18798460349333	41.62049150466919	0.24259652197360992
211	350.0886261467092	30.663307038523783	42.464211225509644	0.20417173206806183
241	984.5145206678611	32.365958029450745	81.21097898483276	0.2077643722295761
271	976.2877524031292	28.097620342543173	76.81811213493347	0.18445391952991486
301	927.4540196264127	10.15018510132524	78.3120539188385	0.20663967728614807
331	951.4378576416206	10.661589037775615	82.31125450134277	0.17672859132289886
361	1199.169039300479	160.1641241463041	94.6387038230896	0.1640443354845047
391	1025.500559501425	65.37784812357832	80.1843855381012	0.18377400934696198
421	1032.6824134179242	89.21661025163894	81.3263053894043	0.15008732676506042
451	1074.6006472120719	125.83318863462011	89.07818913459778	0.1675190031528473
481	932.866664152003	118.93336827388283	73.36325120925903	0.15067243576049805
511	1571.935692880488	213.78202544786677	135.49062728881836	0.16098478436470032
541	1014.6432699177427	9.715154261731824	80.09706735610962	0.1446542888879776
571	1550.0887243026216	349.9206105890046	132.74181818962097	0.14956232905387878
601	1149.2856574473462	128.1805800973181	89.95890164375305	0.14118118584156036
631	1145.4516442276997	332.51870555882226	108.59481644630432	0.13324758410453796
661	1698.873670341762	260.29398042803115	152.63083672523499	0.1412360519170761
691	1194.7751805356822	112.4625451530139	95.21555352210999	0.1266200691461563
721	1140.4339843935181	171.19497632433428	98.46177315711975	0.13432128727436066
751	1257.929702452878	417.2060109219271	110.14282321929932	0.1430547684431076
781	1600.166467153062	102.93218495445939	133.1527910232544	0.12066716700792313
811	1520.9260418982794	216.5541343132606	122.67045736312866	0.10075418651103973
841	1059.2547877348893	471.8954812019552	95.18604493141174	0.13610118627548218
871	987.9711148270118	558.5695878619698	90.47013258934021	0.13192163407802582
901	1134.809085898606	401.49980233728957	97.88283181190491	0.12710580229759216
931	1767.8026290919736	511.7645715440153	153.44579362869263	0.11971551924943924
961	1694.6303217901195	202.81242010702644	137.18548393249512	0.13116756081581116
991	1616.238522351175	144.9464130629019	149.88530898094177	0.13133516907691956
1021	1784.5043441629616	244.2503807249703	166.43128848075867	0.09609060734510422
1051	1607.2390716713737	86.30543905448496	134.2754349708557	0.12288502603769302
1081	1021.9767591465709	510.0500487508654	97.45574522018433	0.10983991622924805
1111	1553.753065143633	216.07004405486506	134.0980076789856	0.09910466521978378
1141	1530.396754884561	196.50198346113277	124.83742046356201	0.11138895153999329
1171	1696.09053457615	216.65254497214053	136.77864956855774	0.10651512444019318
1201	1828.4085749549624	80.21086219304695	146.11918878555298	0.1288616955280304
1231	1527.6616599300228	226.118940079421	118.0350112915039	0.1248624250292778
1261	1539.3077232231603	327.67519197102865	127.77838373184204	0.09276718646287918
1291	1632.9693636741108	192.09131871751276	132.21353387832642	0.11410804092884064
1321	1748.910627892219	92.13420926138228	135.08812713623047	0.10059814900159836
1351	1673.1477197360173	224.4857301181056	129.95558786392212	0.1049545630812645
1381	2238.6874886411433	247.70486359414818	179.948303937912	0.08077272027730942
1411	1927.0269705290789	208.67780793658383	152.44015955924988	0.08719238638877869
1441	1714.6088352029883	236.83979180656175	140.2678394317627	0.10797710716724396
1471	1682.8180010881222	161.01866475216147	130.87336421012878	0.09549091011285782
1501	1472.7349922610633	179.60102069054383	123.24813938140869	0.09587026387453079
1531	1703.9910933121441	159.84902000086726	132.90610551834106	0.10737564414739609
1561	1659.7468870276682	207.99398856952658	100.54317903518677	0.11301888525485992
1591	1449.2609499915084	223.80487445401684	119.41435170173645	0.11242487281560898
1621	1821.2763199542571	183.4058223870764	146.443261384964	0.09682758897542953
1651	1714.6659203019685	250.0585418980046	133.62000155448914	0.09311466664075851
1681	1706.9576261678978	189.00069098277217	134.29005789756775	0.09994751214981079
1711	1403.3957787704933	171.9293040857948	112.38782906532288	0.1080983504652977
1741	1692.1144088391593	221.8013016198775	131.76804876327515	0.09198018908500671
1771	1336.9947239147784	127.79313906022664	106.46585726737976	0.09912487864494324
1801	1576.578492841441	339.063875103749	127.23670148849487	0.10409079492092133
1831	1713.3394060080655	197.84781001096368	134.42680883407593	0.08701357990503311
1861	1919.3780548021587	189.75533383651887	152.82385301589966	0.08250194787979126
1891	1636.992187724355	240.98124719393905	137.73799419403076	0.08932671695947647
1921	1713.7827533636002	17.058452710090883	102.79330253601074	0.09706141799688339
1951	1344.3406517514331	213.93435850500967	104.8072247505188	0.09373434633016586
1981	1808.5975452708126	219.96464250937132	142.5368938446045	0.09890199452638626
2011	1584.006362281371	255.63794405977293	124.40711379051208	0.10663772374391556
2041	1623.7655640338014	122.62680056725296	105.78180456161499	0.0769481360912323
2071	1435.119078564021	265.8925582645497	114.49301505088806	0.08685079216957092
2101	1832.143582817042	10.086233877963133	98.61853408813477	0.08323688060045242
2131	1548.596179945467	176.99493858235687	130.78975796699524	0.1062844768166542
2161	1616.641609853736	97.84476589272879	105.41037392616272	0.0809241458773613
2191	1477.076104154378	196.41881925163548	114.6853187084198	0.08293315768241882
2221	1469.6919287319731	48.57491876277232	88.30963397026062	0.08803419768810272
2251	1737.3802394547106	338.6437945609555	137.2671356201172	0.09811682999134064
2281	1452.446057895184	183.5588851101442	111.83408427238464	0.09453417360782623
2311	1595.618111504826	217.69375836879024	128.15383625030518	0.09552320092916489
2341	1458.408150614739	169.3722894313527	113.24811100959778	0.11578313261270523
2371	1550.8806554177743	69.98068173682552	102.71546578407288	0.0946362316608429
2401	1661.6575450299924	192.7842737658872	104.78304862976074	0.08304048329591751
2431	1656.5599589351039	110.9229406861576	95.79567885398865	0.08412905782461166
2461	1970.158657553462	157.51751182293876	105.99173402786255	0.08259621262550354
2491	1547.2781534850094	243.7340004584466	83.29994797706604	0.08805441856384277
2521	1581.8811796704417	261.3262016418767	123.98829698562622	0.08855710923671722
2551	1607.4017146668714	544.5549427052306	97.58601307868958	0.1059095561504364
2581	1748.3358145965376	213.98343592188718	111.45253610610962	0.09195907413959503
2611	1646.7144983943915	79.37172619706318	94.40566492080688	0.08870214223861694
2641	1478.2053388578215	263.3568953758633	112.50861597061157	0.08541853725910187
2671	1708.0287721974712	167.62448139293377	99.84511685371399	0.09464816004037857
2701	1682.3795718164288	243.74242743081845	113.26389741897583	0.08731605857610703
2731	1710.7875868247618	296.6647989560529	131.34254217147827	0.08233501017093658
2761	1845.5975235704514	252.29507166656992	119.01328325271606	0.07479354739189148
2791	1699.099951246164	166.42106767442633	98.79997634887695	0.061999786645174026
2821	1751.9470075492686	169.8790595473178	102.2433180809021	0.09078987687826157
2851	1836.0688549695728	192.65070624659828	110.60798811912537	0.08191948384046555
2881	1649.784449098168	228.37426121577724	123.91720199584961	0.07820269465446472
2911	1692.632585470203	383.8775120063281	126.82246541976929	0.07382876425981522
2941	1857.2653719323237	96.86751679269533	96.65203166007996	0.08513511717319489
2971	1716.9866178324182	411.23923916304676	113.67494177818298	0.08433996140956879
