# Supplementary material for: Offline prompt reinforcement learning method based on feature extraction
Source: PeerJ Comput Sci. 2025 Jan 2;11:e2490. doi: 10.7717/peerj-cs.2490 (PMC11784719; doi:10.7717/peerj-cs.2490)
Supplement: Supplemental Information 2 [file peerj-cs-11-2490-s002.zip › experimental_results/result/hopper_medium_Prompt_2.txt]

iter	test-evaluation/hopper_3600_return_mean	test-evaluation/hopper_3600_return_std	time/evaluation	training/action_error
1	15.301849060331126	0.3906135527749425	6.112765312194824	0.6548945903778076
31	70.41707925129141	0.9720883392536476	12.772323608398438	0.5022069215774536
61	89.21956309104127	1.15795355815406	16.125654697418213	0.47814399003982544
91	457.546913983979	83.65136547148664	56.24892473220825	0.41133370995521545
121	708.7935112399298	33.28774277726297	88.30202341079712	0.27259695529937744
151	472.8841943509909	5.4162022888189485	74.32385635375977	0.250578910112381
181	660.4963775192789	116.8111473927251	102.30773210525513	0.24336150288581848
211	1077.591304106729	264.91221161815923	144.58756256103516	0.20921048521995544
241	951.8774716441959	16.909339707669044	117.24280023574829	0.21826741099357605
271	862.4245384936899	6.330761506387794	106.65115928649902	0.19624528288841248
301	1101.5367853468176	64.59533239054838	130.3372757434845	0.17079538106918335
331	1419.415542018177	81.23980435749293	125.14571571350098	0.1676923781633377
361	1244.928993307381	225.95946491341255	113.85531783103943	0.16719920933246613
391	1366.6708900250618	76.08442845571489	105.60070657730103	0.17825426161289215
421	1229.0623495947225	78.11522153728458	103.95492267608643	0.1987222135066986
451	1625.7333842114008	210.60465226439823	113.3775064945221	0.1498173326253891
481	1340.307340526632	72.14191882193232	145.19866347312927	0.13993163406848907
511	1297.5909304341079	70.26367289511936	106.04123187065125	0.15611745417118073
541	1422.4196626200674	335.0810241971635	151.3040165901184	0.17732970416545868
571	1598.1856275658957	99.41852333417525	104.97599029541016	0.14715994894504547
601	1632.5647678169494	144.77109416328037	115.62688779830933	0.1492348462343216
631	1435.5206197873729	9.723491594135194	117.72135472297668	0.1728166937828064
661	1532.109956430984	8.476054221956085	85.4482216835022	0.12096328288316727
691	1414.0662306310195	154.47902432966976	75.37028574943542	0.1336195319890976
721	1503.881620026238	77.44613234386057	140.96325969696045	0.14595165848731995
751	1696.720764895737	123.37537012336198	146.97332668304443	0.13265426456928253
781	1426.9432825610043	49.90024121813942	137.0282759666443	0.13245676457881927
811	1489.670128108154	72.76332829693558	152.97729063034058	0.11975400894880295
841	1840.0379131775574	126.01730057047581	139.85918855667114	0.14038774371147156
871	1430.9220048122488	61.88303311678542	144.51733112335205	0.1136876791715622
901	1682.2197802982646	61.22799215493354	176.43557476997375	0.10301940888166428
931	1220.3597280638044	62.50718254123206	124.5397253036499	0.1058952733874321
961	1794.6717780700737	195.88375624509982	185.926771402359	0.10953228175640106
991	1502.0324080462246	131.64233764187316	155.21049332618713	0.11055386811494827
1021	1891.4283876303662	178.81505011122604	198.89055156707764	0.11789347976446152
1051	1658.7951537863877	284.2813355037171	85.86160326004028	0.13077083230018616
1081	1341.4479088327942	133.34185927735047	139.35767269134521	0.09471318125724792
1111	1830.0291847048802	237.1013008176653	187.4677073955536	0.10004834830760956
1141	1536.2902428269983	206.24068540524976	69.7416558265686	0.10988665372133255
1171	1277.3837254377038	23.09668009499096	141.25099802017212	0.0986337959766388
1201	1297.38469571368	21.44600000412786	142.06738257408142	0.11437008529901505
1231	1584.6543789675416	221.88331381666794	170.8709855079651	0.10287125408649445
1261	1820.8180791754362	200.37600393103497	196.20980739593506	0.12023662775754929
1291	1358.913442516761	201.07264193510306	147.22446942329407	0.10696477442979813
1321	1877.900771212863	89.2662851711467	202.91775584220886	0.08551472425460815
1351	1754.9458323557371	269.12027678967013	185.40297961235046	0.08877099305391312
1381	1644.1122373639967	92.98521260189197	176.65785789489746	0.09644857048988342
1411	2053.014285441266	186.28514388473022	218.07515120506287	0.1007818728685379
1441	1256.2885497159864	43.60416714325679	140.2620496749878	0.09834983199834824
1471	1316.6815515765443	100.60013073804387	142.4365894794464	0.09546060860157013
1501	1587.0635519245209	131.5642747437219	169.57491970062256	0.08473396301269531
1531	1451.328892702854	139.62343215495457	154.65863156318665	0.09956985712051392
1561	1389.0288588336462	103.13374035894176	151.04292559623718	0.08669941127300262
1591	2109.7807315109185	261.33405215729806	222.19587564468384	0.08483917266130447
1621	1767.3264392005678	155.61469911598613	187.88933968544006	0.10118764638900757
1651	1550.5634531497612	140.48502377551299	166.01571488380432	0.11428410559892654
1681	1945.8643816318745	308.5111856816069	205.14484786987305	0.08264462649822235
1711	1755.7026133291781	253.06852870001669	88.91132473945618	0.11163365095853806
1741	1915.221472557429	181.3148225803903	202.22446608543396	0.1210995689034462
1771	1434.6196786484695	160.56991309017064	152.71283984184265	0.10402586311101913
1801	1674.796984692571	121.58581235715292	176.46843767166138	0.08944010734558105
1831	2202.5023328743646	291.68128595094464	235.61653661727905	0.09283021092414856
1861	1812.5597276669241	176.45412788206062	192.45316362380981	0.10533618927001953
1891	1655.8239902518262	188.47177973212027	175.89141750335693	0.08794452995061874
1921	1950.19690129837	168.22862809482754	207.65674304962158	0.08445373177528381
1951	1652.0555238768284	183.4488541265614	221.79363918304443	0.08323674649000168
1981	1647.0130024205368	335.4088103196027	204.18289709091187	0.10376612842082977
2011	1521.8991670658838	206.9648279773559	213.14308977127075	0.08519208431243896
2041	1694.9803614171587	230.69431813093135	158.05389714241028	0.09484899044036865
2071	1839.2721252243268	191.9661945819092	201.59732794761658	0.08428796380758286
2101	1698.2495288592659	76.27226444639221	122.82743549346924	0.08877452462911606
2131	1816.2208837624244	234.18235237971334	195.44351077079773	0.07743873447179794
2161	1738.7525595518691	200.40086572833994	185.25082206726074	0.08898120373487473
2191	1774.6788028666824	272.9765848922698	188.18182134628296	0.08860448002815247
2221	1663.1913333256618	124.17481148214985	177.5855278968811	0.07973267883062363
2251	1863.580024867642	249.15828631061888	233.29051899909973	0.07201660424470901
2281	1969.5226488322244	529.4639198639996	209.38162803649902	0.0629894882440567
2311	2067.818745291813	270.62685453436274	219.0881814956665	0.08751066774129868
2341	1941.841524735977	325.18670229663974	227.38081645965576	0.07845044881105423
2371	1446.023225959506	293.6894897791396	155.6643533706665	0.08103350549936295
2401	1862.0277863285335	320.09673432423176	194.7576675415039	0.08126436173915863
2431	1810.9945215511639	173.43110762970787	190.08395075798035	0.08157148957252502
2461	1957.1826208590978	353.23844192936076	208.502338886261	0.08463402092456818
2491	2101.6295863139962	218.9435227410188	227.40623998641968	0.08409326523542404
2521	1759.8072162074238	296.8537505663887	189.40917873382568	0.07488930970430374
2551	1493.5702149367964	154.63506716444596	159.18360590934753	0.10083799064159393
2581	1858.6939996199665	534.6009294905396	197.3495008945465	0.07998478412628174
2611	1614.0989375750435	320.9811760604862	164.55817985534668	0.08413740992546082
2641	1543.3529503198217	164.8174153337947	105.49502635002136	0.10505786538124084
2671	1940.8471255788338	331.5124543768109	86.87326669692993	0.07375393062829971
2701	1815.3783044542404	189.42562938634225	81.62652206420898	0.09282028675079346
2731	2374.6393610428413	203.6392158579441	109.13391089439392	0.08066167682409286
2761	2070.3146623548364	247.16149586750083	93.5851981639862	0.07192789763212204
2791	1551.5640245306809	170.11455338824078	69.37987446784973	0.09938063472509384
2821	1662.0862853682343	369.9131296477023	96.42809319496155	0.07437418401241302
2851	1900.6931391423905	225.8720543477357	86.489830493927	0.08711574971675873
2881	1655.1062744191563	313.6754576485508	105.51623344421387	0.0765201598405838
2911	1894.2146266755171	201.1673609657485	86.04902958869934	0.09288399666547775
2941	1766.6591539285246	299.3504806083134	91.27802395820618	0.08031559735536575
2971	1852.7056608757227	325.743248981289	80.37483668327332	0.07624704390764236
