# Supplementary material for: Offline prompt reinforcement learning method based on feature extraction
Source: PeerJ Comput Sci. 2025 Jan 2;11:e2490. doi: 10.7717/peerj-cs.2490 (PMC11784719; doi:10.7717/peerj-cs.2490)
Supplement: Supplemental Information 2 [file peerj-cs-11-2490-s002.zip › experimental_results/result/hopper_medium_Prompt_LSTM.txt]

iter	test-evaluation/hopper_3600_return_mean	test-evaluation/hopper_3600_return_std	time/evaluation	training/action_error
1	84.6437261990696	6.915346260113874	16.20158839225769	0.5902969837188721
31	107.60777110348968	25.258562700677558	25.763160705566406	0.5964785814285278
61	47.78004617726984	0.553114293451962	11.869683027267456	0.4604702889919281
91	253.70704666070017	0.8201023712022418	42.92489767074585	0.4494723975658417
121	292.44392040054794	2.553270215230095	39.19791626930237	0.31079551577568054
151	633.9280788577612	29.129775478407623	76.63758611679077	0.3009248971939087
181	925.1654294512794	87.75305686502819	106.97443890571594	0.22332823276519775
211	1032.614789460106	25.488764777338524	124.63069319725037	0.2121915966272354
241	912.9816451362891	43.33667369432526	100.53456568717957	0.23115476965904236
271	1184.7608389484294	134.5413742155304	134.4638421535492	0.18280614912509918
301	1282.1220945996002	47.25235756410652	95.46383094787598	0.17660574615001678
331	1372.9964877065073	6.675828151556075	101.55061960220337	0.17211589217185974
361	1103.0802992479385	15.54482063340524	107.36709904670715	0.17205125093460083
391	1230.2473431378844	53.982640463228236	127.12744450569153	0.12395934015512466
421	1543.7428154690165	84.08377579852397	160.73486971855164	0.12762665748596191
451	1307.8491197840444	29.11051022823812	131.40628385543823	0.10938560962677002
481	1071.4323505420505	10.287556053462502	104.3235194683075	0.14073273539543152
511	1357.3236110378969	83.70547966524286	135.85695266723633	0.13058516383171082
541	1695.327961329846	202.78461938722742	171.21146202087402	0.12904813885688782
571	1795.2643091198133	275.9495756692243	179.875657081604	0.11049804836511612
601	1415.9736780681123	104.30449734469387	139.97821402549744	0.1033836379647255
631	1761.3195967633396	219.3906819039273	183.53912925720215	0.10699412226676941
661	1982.7491947736248	223.8492272239313	201.65346431732178	0.0801730528473854
691	1724.4969043411638	230.05521483902734	174.02301120758057	0.10733619332313538
721	1670.0039867123674	148.88306453344066	168.55763745307922	0.09698286652565002
751	1700.0026139167446	223.78186791521847	166.54256963729858	0.07432018965482712
781	1740.2114353815207	239.86304076789102	183.1830244064331	0.08361433446407318
811	1753.586623834689	198.86971432750758	175.27525973320007	0.08463781327009201
841	1681.718109431328	226.5412269235216	164.45516109466553	0.07411623001098633
871	1717.1877075876484	265.7673656840179	176.548002243042	0.09210783243179321
901	1290.2406716407131	44.97574153364696	136.42906141281128	0.08158484101295471
931	1721.9458230840535	292.59864022060276	184.97386765480042	0.07020431011915207
961	1488.4441635886726	181.31816751432518	154.3738431930542	0.07104665040969849
991	1772.682035046318	316.9817119291842	185.08811974525452	0.0864047035574913
1021	1296.311178950351	441.0405931370276	146.40527653694153	0.08730444312095642
1051	2012.8965418953899	457.2305763250752	204.14472436904907	0.09092722088098526
1081	1331.138813598186	116.53760124439327	149.96252703666687	0.08757682144641876
1111	1743.822806971687	300.5314898964982	183.25119805335999	0.08034257590770721
1141	1869.0283867929154	346.46043693671226	190.59430718421936	0.06968967616558075
1171	1853.9584001004882	457.4691115348439	185.47030234336853	0.07137291878461838
1201	1389.4576005433973	181.3103935653495	139.59540224075317	0.06573126465082169
1231	1178.1309956053055	393.824249522078	129.34499859809875	0.07892855256795883
1261	1934.3315662136001	414.98092100535735	195.42101407051086	0.0666574239730835
1291	1670.7895894926094	195.06559454025543	169.2763991355896	0.06930158287286758
1321	1640.305422323618	314.81088334102196	163.3884882926941	0.05611938238143921
1351	1601.3913350002197	270.90450235663866	162.92125415802002	0.06410294026136398
1381	1794.0973756450696	317.93240004391635	182.50540041923523	0.07443135976791382
1411	1645.3921595753748	381.1238906539851	169.09551119804382	0.054086100310087204
1441	1780.5920295471747	357.824449239817	190.23111939430237	0.0661020427942276
1471	1744.9143467841614	275.38982224341555	190.9213206768036	0.08631303906440735
1501	1500.1980811730773	226.0233365489428	151.12773847579956	0.056508056819438934
1531	1779.7954930500305	277.84005689126275	188.75170350074768	0.058094847947359085
1561	1762.1680243698877	209.1030689102561	182.6602222919464	0.07747549563646317
1591	1707.652477929107	525.9680960029642	174.4954855442047	0.06938409805297852
1621	1793.0472450206194	377.8850461371373	180.41453409194946	0.07599971443414688
1651	1757.0725302867463	380.81673821894	182.00799751281738	0.07811826467514038
1681	1619.2873211646784	269.14812131111216	163.24932265281677	0.06172896921634674
1711	1879.148695981562	232.5118081158801	198.19934391975403	0.058759480714797974
1741	1706.5862616712707	214.86343500150946	181.08159494400024	0.07714249938726425
1771	1755.177429010783	316.618328331952	189.3827621936798	0.06037823483347893
1801	1817.275659199284	299.69605266204667	179.78923726081848	0.07174583524465561
1831	1830.1707202516905	518.7440629884263	178.7361249923706	0.06839728355407715
1861	1601.821037406887	330.1850661352817	167.15720081329346	0.051794543862342834
1891	1708.098179834461	332.9888941511347	183.6753635406494	0.06754234433174133
1921	1813.5360841271695	269.8241176337684	122.3091721534729	0.06446000933647156
1951	1746.8916205501737	317.2845767198675	185.95935654640198	0.047157447785139084
1981	1750.296905065185	126.66255436334318	82.34818124771118	0.06048416718840599
2011	1840.9672182237703	279.56712582336445	196.09819293022156	0.04602780193090439
2041	1385.6665962045538	613.8895153164565	150.83511090278625	0.0747964158654213
2071	1295.2878203719326	432.66893936496183	138.02085638046265	0.061910681426525116
2101	1983.543766803699	246.30549999775803	103.52831196784973	0.07611137628555298
2131	1710.5924811456252	435.11291532499257	138.93189430236816	0.0584011971950531
2161	1677.661513059359	211.18148918896296	169.1749711036682	0.06111741438508034
2191	1716.2565811594613	390.269724552806	177.59357261657715	0.0752318724989891
2221	1736.127638976737	300.3836701385641	186.53094601631165	0.06829292327165604
2251	1334.3929581946172	455.45479702808694	143.2784206867218	0.05601579695940018
2281	1855.582866928549	132.66218079985273	97.26865673065186	0.06317534297704697
2311	1600.7958605037782	235.97699479637714	169.32876873016357	0.04397202655673027
2341	2032.9704394309038	371.93768368649245	216.45538306236267	0.06280376762151718
2371	1950.4466080119757	390.8158736650161	203.93909358978271	0.05819765850901604
2401	1700.7336069370112	505.8587874086373	174.22885489463806	0.06749037653207779
2431	1960.371497253187	204.10509441612786	124.43778157234192	0.05135241150856018
2461	1428.2254070068502	534.0963529355259	148.46799063682556	0.07203689962625504
2491	1772.3528952951049	373.7654641648627	180.89178705215454	0.0564938560128212
2521	1703.6438624068553	251.80389278861358	173.39378762245178	0.05806753784418106
2551	1859.7279976009269	57.63452514783746	91.90087080001831	0.05411306396126747
2581	1940.6695932268398	135.24389768333631	101.341552734375	0.0553014911711216
2611	1748.1077821259944	243.42770290808795	113.58785223960876	0.06754781305789948
2641	1837.2593566133941	27.220491044945003	90.35304951667786	0.05172505974769592
2671	1848.2392955600524	291.5453719728651	120.74429559707642	0.07377947121858597
2701	1996.4949512581059	283.67686467294243	109.32746624946594	0.0628950446844101
2731	1885.1941991172293	366.6383748253823	190.8881070613861	0.06979306042194366
2761	1916.6229048151235	326.24633695819983	197.5954990386963	0.06682872772216797
2791	1843.7233569111647	76.79793024618992	95.32447862625122	0.06317435950040817
2821	1967.993837945703	454.5537114358671	169.85875821113586	0.06812858581542969
2851	1772.0416117310522	290.36286388260237	182.13218331336975	0.06536900252103806
2881	1739.4479073742448	324.42301470450747	176.75454664230347	0.07077072560787201
2911	1719.5234047361	425.11622207464274	173.40724682807922	0.06201866641640663
2941	1920.1172101032479	243.1224591297605	98.08204007148743	0.06616049259901047
2971	1822.5518466752048	307.21989069399643	157.71625351905823	0.06348072737455368
