# Supplementary material for: Offline prompt reinforcement learning method based on feature extraction
Source: PeerJ Comput Sci. 2025 Jan 2;11:e2490. doi: 10.7717/peerj-cs.2490 (PMC11784719; doi:10.7717/peerj-cs.2490)
Supplement: Supplemental Information 2 [file peerj-cs-11-2490-s002.zip › experimental_results/result/hopper_Prompt_expert_delayed.txt]

iter	test-evaluation/hopper_3600_return_mean	test-evaluation/hopper_3600_return_std	time/evaluation	training/action_error
1	19.87698427711721	0.3959217197708465	6.98401141166687	0.6143746376037598
31	7.277668706274439	0.32591611421215055	6.622328519821167	0.5802841782569885
61	6.2174193584210995	0.25866296727177784	5.17339301109314	0.49947163462638855
91	6.353820605533688	0.29564039183210394	5.350486755371094	0.4076962172985077
121	15.89207153913713	0.18884458980953003	7.8862364292144775	0.32701054215431213
151	851.754840246039	66.70950874112518	50.80365800857544	0.2775876522064209
181	653.18604027142	46.55232191625511	35.42656135559082	0.21773208677768707
211	416.1263377500007	9.152775201143314	24.041224718093872	0.20726002752780914
241	488.34510455556324	66.93903546258775	27.98895835876465	0.17016543447971344
271	485.7933643684454	61.29480337816503	27.785401582717896	0.18097731471061707
301	707.6633412587144	139.42380223523944	36.81601095199585	0.16328877210617065
331	1152.4311179364136	398.8706594249835	57.17100787162781	0.16830892860889435
361	540.1191775411935	109.59025482702648	30.20601725578308	0.17342133820056915
391	747.2445467102658	76.08263743047907	37.80217742919922	0.13215506076812744
421	545.2860106296845	273.49403306685446	30.890580654144287	0.12926940619945526
451	497.37962118349344	73.84363327402193	27.223137140274048	0.12746186554431915
481	908.2244227563596	605.1594390115695	45.69544053077698	0.14156480133533478
511	1028.3183742136669	787.5222326027242	52.913644552230835	0.11759836226701736
541	560.9541778254949	508.68034101625074	32.617331743240356	0.09590597450733185
571	838.8305525561175	570.693900891459	43.1544189453125	0.11886578053236008
601	906.9226875818873	829.0486740024683	46.45151948928833	0.09136820584535599
631	914.9350553815261	335.6556718865029	47.005404233932495	0.129918172955513
661	1339.8078695144704	869.4427955144544	64.45943522453308	0.12066782265901566
691	996.7468251685959	718.7139181248517	50.6159245967865	0.10917289555072784
721	1115.4860196692741	719.4569674634186	55.516289949417114	0.11451171338558197
751	1738.9508212607918	955.5501589782084	82.39131379127502	0.132902592420578
781	1872.5589195608015	503.98540703868275	87.3533046245575	0.11464885622262955
811	710.6861076776619	495.63400730686055	37.83206129074097	0.09714645147323608
841	1377.9198877771744	888.1167288295129	66.05857491493225	0.11438696831464767
871	486.35884878296673	444.8156418029956	29.03388786315918	0.10310205072164536
901	2464.0626714466844	1128.5042901443321	114.86841368675232	0.08627677708864212
931	2550.041534772717	1126.3619778113246	117.54149985313416	0.09939084202051163
961	1960.3770953424482	1071.837487103974	89.64376139640808	0.08493006229400635
991	2083.8366470958035	949.207424258289	95.14940524101257	0.08010688424110413
1021	1456.6662905679834	1327.4595220501158	72.14526343345642	0.07674334943294525
1051	1909.2963516913396	1070.9466183295322	88.63509178161621	0.08683393895626068
1081	2500.2241001900006	715.4137973045023	115.08724927902222	0.0766691267490387
1111	2203.612559633711	799.278267081948	101.10764813423157	0.0892014354467392
1141	2608.0008342814135	834.5797753523726	121.26237034797668	0.11034601926803589
1171	2737.28821244899	802.1524155204884	123.77517008781433	0.07325371354818344
1201	2229.2582644770064	1173.368830884559	102.87033891677856	0.08910267055034637
1231	2670.8855665203882	1038.7065967314131	122.61486196517944	0.08019240945577621
1261	2853.084228121189	730.0934931799674	133.1296947002411	0.07571230083703995
1291	2832.858895113049	873.7499882012337	129.25769758224487	0.08830418437719345
1321	2436.229601949618	1368.588757157071	113.65330529212952	0.07718053460121155
1351	2878.662938356724	876.2010597837735	131.80374455451965	0.08970735967159271
1381	2913.2701772000933	952.4093773171616	134.8210310935974	0.08211120218038559
1411	2246.5941360325287	832.0975054037999	101.34716892242432	0.07776864618062973
1441	3319.229911147086	645.0990301925842	154.45416045188904	0.06971129775047302
1471	1967.2724125403352	847.822866973587	92.5768735408783	0.07731203734874725
1501	2812.6945676190844	907.7939967186859	130.57983136177063	0.07639861851930618
1531	2741.7082114520686	1034.9966876198366	127.04428339004517	0.06731538474559784
1561	1616.3433539951484	1320.0885282633694	76.5710437297821	0.07456763833761215
1591	3487.8545972086313	431.5923000873509	163.35745120048523	0.07756129652261734
1621	3487.562500784063	332.0462689799533	160.1437954902649	0.07013943046331406
1651	3336.6123884180497	551.6839215699846	154.26041865348816	0.06993956863880157
1681	2559.701821695994	1163.9051877751592	119.48626899719238	0.0644388422369957
1711	1678.171749723025	846.9738709268833	37.15194606781006	0.07217337936162949
1741	2076.9732738473285	1055.0650727650614	92.59095764160156	0.07952496409416199
1771	2018.5659252734474	1123.7889684635884	93.36175608634949	0.07812986522912979
1801	2694.9911938459745	1001.5966150621749	125.62466335296631	0.08347171545028687
1831	3252.655243404511	583.3629959645464	151.15839648246765	0.07118557393550873
1861	2925.514475508053	1029.3005001119025	135.48713874816895	0.07254649698734283
1891	2351.3408275178117	660.0994176844038	155.25632905960083	0.07003853470087051
1921	3267.4808768754515	881.9944116044722	155.6301941871643	0.06872396916151047
1951	3233.6805620894793	686.39713776959	148.47654485702515	0.07525300979614258
1981	2574.085039242824	1062.5600058460518	118.363450050354	0.06836532801389694
2011	2317.6820893775916	516.8673859831271	154.62914752960205	0.06695103645324707
2041	1677.4878116963819	1367.2408904876322	79.33438324928284	0.06944629549980164
2071	3074.455352874462	1092.8499712968235	145.55547881126404	0.06423699110746384
2101	2085.898939408615	628.317639351213	140.66295647621155	0.06692397594451904
2131	2967.0333421691535	951.8172803067134	137.64616298675537	0.07618265599012375
2161	2671.0634030892456	1260.9013614361884	124.14193296432495	0.06603136658668518
2191	2840.7202294495037	1082.1271943187473	132.8869595527649	0.07860984653234482
2221	2890.4130030013785	1130.4375709412866	138.4774317741394	0.07154402881860733
2251	3159.7759532138675	832.1160286128903	11862.548473834991	0.06489552557468414
2281	2455.00462014901	364.64161152897134	163.747740983963	0.07135795056819916
2311	3220.640623175475	748.8482860173698	150.81905364990234	0.07038082182407379
2341	3016.735387734163	768.1121630248009	140.18942642211914	0.06610821932554245
2371	2841.2431059199653	1262.752876247357	133.9537889957428	0.07587607949972153
2401	3496.6930489093706	371.5575945702432	163.34765720367432	0.06954054534435272
2431	3175.8034582899836	861.295386906489	150.20829510688782	0.07116173207759857
2461	3398.490163968114	407.52839852474926	160.91783380508423	0.062312278896570206
2491	2342.44874141434	927.6877952132024	6250.127395868301	0.059611737728118896
2521	2358.373980417677	547.0846508132054	161.6842484474182	0.06933002918958664
2551	2442.108950739502	549.2695919816704	167.5752305984497	0.06933694332838058
2581	1402.3511593292478	1456.1053206116515	72.39635634422302	0.0576617456972599
2611	2679.458128823219	1313.7459882238566	125.28514170646667	0.07494349777698517
2641	3093.6046575187293	813.4140482328766	144.8771526813507	0.06811308860778809
2671	2274.2994297942814	1355.1592707182394	106.11300134658813	0.07281045615673065
2701	3102.6449570097693	869.2796184292627	145.04672503471375	0.07892320305109024
2731	3508.4971737595974	267.17585900418015	168.4549949169159	0.08508774638175964
2761	2626.184780218141	1354.6576731456928	124.97626399993896	0.07672341912984848
2791	3086.9439479485213	727.7258617539858	149.7151870727539	0.06909088045358658
2821	2144.0184449308144	691.0193460011617	149.56832265853882	0.06127006933093071
2851	2200.1358538283525	825.985556701001	156.22614455223083	0.05949809029698372
2881	2524.3318039550627	820.5727266777119	165.9862780570984	0.05715456232428551
2911	2901.832495022581	902.4434583094989	135.926940202713	0.0756925642490387
2941	2753.506361319972	1370.5245164832118	129.70479822158813	0.057890404015779495
2971	2817.1155148659677	701.7150880654569	164.81518745422363	0.07923673838376999
