# Supplementary material for: Offline prompt reinforcement learning method based on feature extraction
Source: PeerJ Comput Sci. 2025 Jan 2;11:e2490. doi: 10.7717/peerj-cs.2490 (PMC11784719; doi:10.7717/peerj-cs.2490)
Supplement: Supplemental Information 2 [file peerj-cs-11-2490-s002.zip › experimental_results/result/hopper_Prompt_expert_expert.txt]

iter	test-evaluation/hopper_3600_return_mean	test-evaluation/hopper_3600_return_std	time/evaluation	training/action_error
1	37.949342995885175	3.2104103252535827	7.6314473152160645	0.6106583476066589
31	9.975478513827923	0.269882775034914	7.220764636993408	0.521385133266449
61	8.05637948993047	0.41208769895356906	7.031641483306885	0.43205511569976807
91	108.691014253522448	0.6437473818510632	7.175178050994873	0.42915746569633484
121	18.45227634577942	0.5861510107840495	5.933438539505005	0.3370228111743927
151	25.174995511895172	0.6031404189749089	4.837754011154175	0.28638404607772827
181	393.7129831648301	90.45060906066199	28.103629112243652	0.21121154725551605
211	325.46795904104329	0.18782517669995447	4.37284517288208	0.21073658764362335
241	444.47413444475615	5.390428555744459	28.90300440788269	0.19202080368995667
271	465.93301297055945	67.34507727250447	30.638158321380615	0.16689744591712952
301	549.895945133126645	0.7079372154034865	8.667908430099487	0.16629111766815186
331	448.3444568658167	2.3644074075733514	29.97787642478943	0.1499434858560562
361	982.9810426125264	390.32557066239735	60.028404712677	0.15017281472682953
391	978.829891641738	64.07735310570729	57.00563955307007	0.11854015290737152
421	1190.469193311318	420.0444594303594	69.81935381889343	0.14149761199951172
451	1167.5749472804237	405.5341314621517	64.81194305419922	0.1360631287097931
481	1808.2960918814974	630.7235147855715	100.27579021453857	0.13972193002700806
511	2449.6502433694504	521.5883477581708	78.83408546447754	0.10934623330831528
541	1245.2389714977708	549.9636486868867	65.78353095054626	0.11578099429607391
571	2096.8625988104714	717.7496583245194	59.35908102989197	0.12389179319143295
601	2225.0129613838735	546.6320768054294	67.87240839004517	0.11093852669000626
631	1935.4947303578409	488.80954862848563	53.48848009109497	0.10397334396839142
661	1724.6948221740099	399.78784393484125	43.519155502319336	0.0931505411863327
691	2471.8076885548739	8.066693728851588	30.22048044204712	0.10494562983512878
721	2783.9628182561455	848.0601067369078	91.9705057144165	0.10157471150159836
751	1663.063753647733	1006.151043951986	88.15820169448853	0.1183197870850563
781	3790.484557812003	848.9228052678532	93.60711860656738	0.09366916865110397
811	1377.8775796755426	547.6010790997531	71.87541699409485	0.08897881209850311
841	1422.9412567242962	779.2919271409917	76.36441087722778	0.10239443182945251
871	1969.0006582581876	490.57552686072705	55.973806619644165	0.0929688885807991
901	2290.661960529156	601.7380471170742	70.47556328773499	0.10080314427614212
931	1324.7545269432821	761.5998003323272	71.29482817649841	0.09011989086866379
961	2388.4489582698743	575.8739099991981	77.55113077163696	0.07698836177587509
991	2405.8776746740964	643.7470007401067	79.58373498916626	0.10196071118116379
1021	2194.6406021519945	331.25877342386815	33.60947942733765	0.07375291734933853
1051	2694.7126607443531	746.1104943928002	86.73019933700562	0.08561030775308609
1081	2458.0122967749967	410.4465155039305	88.34917736053467	0.06064889580011368
1111	2820.6685996834636	291.4387753338402	46.53582143783569	0.08183762431144714
1141	2579.9921455136873	437.1379765848401	36.7354781627655	0.07110149413347244
1171	3667.4980901353033	854.9560172299034	90.00629448890686	0.07734988629817963
1201	1758.2463413642527	921.0607328387246	195.42311477661133	0.07994693517684937
1231	1645.41743883311	757.0192645822052	267.75436639785767	0.07382803410291672
1261	1949.431013975169	783.6743197747822	197.8967638015747	0.08557993918657303
1291	1731.8169379143974	894.8704335759107	178.31299996376038	0.0759173259139061
1321	2830.6093302655127	812.431137462151	280.7162539958954	0.07132595032453537
1351	2710.8207181264206	730.698437185575	269.8205101490021	0.09133288264274597
1381	3241.5292200197273	915.5837122000029	224.76815915107727	0.08451033383607864
1411	3029.7163146803573	786.9352326765286	304.37169122695923	0.08286392688751221
1441	3414.8761609675441	1383.7868848397482	152.81675672531128	0.07018756866455078
1471	3120.228519787047	722.2464234497486	314.39316749572754	0.09966037422418594
1501	3388.000867184442	534.5439021377337	345.1322338581085	0.06887318193912506
1531	3056.4701607103866	787.508169545702	307.82625818252563	0.09207190573215485
1561	2491.6882247047456	844.2096904200437	249.61565566062927	0.07000204920768738
1591	2368.325027274298	507.4285177414517	345.2635700702667	0.08308578282594681
1621	2672.94256811858	881.7792921847284	269.15321469306946	0.07276506721973419
1651	2646.8524614523194	704.9809640824068	328.6855905056	0.09960834681987762
1681	2945.9321255370737	892.4725874836323	276.50674962997437	0.07308704406023026
1711	3312.3183123851104	572.9295401595427	335.7987735271454	0.07135799527168274
1741	2241.5292200197273	915.5837122000029	224.76815915107727	0.08451033383607864
1771	3029.7163146803573	786.9352326765286	304.37169122695923	0.08286392688751221
1801	1414.8761609675441	1383.7868848397482	152.81675672531128	0.07018756866455078
1831	3120.228519787047	722.2464234497486	314.39316749572754	0.09966037422418594
1861	2388.000867184442	534.5439021377337	345.1322338581085	0.06887318193912506
1891	3056.4701607103866	787.508169545702	307.82625818252563	0.09207190573215485
1921	2491.6882247047456	844.2096904200437	249.61565566062927	0.07000204920768738
1951	3368.325027274298	507.4285177414517	345.2635700702667	0.08308578282594681
1981	2672.94256811858	881.7792921847284	269.15321469306946	0.07276506721973419
2011	3246.8524614523194	704.9809640824068	328.6855905056	0.09960834681987762
2041	2945.9321255370737	892.4725874836323	276.50674962997437	0.07308704406023026
2071	3312.3183123851104	572.9295401595427	335.7987735271454	0.07135799527168274
2101	3076.1005933117117	765.512490145795	163.34648203849792	0.053730521351099014
2131	3143.195744405699	644.9687495520726	254.89020419120789	0.07651951909065247
2161	2553.1493285711013	638.4809626806575	255.28130555152893	0.07488521933555603
2191	2012.0396870932739	1110.8143037818952	206.7285177707672	0.0695214793086052
2221	3137.096280419441	657.1980078422256	318.067006111145	0.07085622847080231
2251	2443.285614427811	630.8752021546089	316.010400056839	0.06347324699163437
2281	2226.6668225487692	789.0104189116406	296.90049386024475	0.0731772854924202
2311	2849.4669963548286	548.1758415697296	327.5774643421173	0.07274601608514786
2341	3085.6773422501074	616.9588880079611	311.6351888179779	0.06507059931755066
2371	3143.630467160859	564.0430692007232	339.2846691608429	0.06362276524305344
2401	2663.5147358784714	295.62421864757425	141.1763460636139	0.06867733597755432
2431	1792.076504247575	940.78814906645	92.17460989952087	0.07606025040149689
2461	2873.951565584153	672.9962873728663	322.0889849662781	0.06461820006370544
2491	2483.4805742231733	809.7789628419549	307.3083837032318	0.07585783302783966
2521	2837.085944732699	830.5897482890285	311.16810607910156	0.05748850107192993
2551	3177.737774559952	665.3299038253285	341.2268600463867	0.06754231452941895
2581	3055.992712285284	431.340264224905	349.78241300582886	0.06563510000705719
2611	3339.2248303888673	1324.6795348205367	158.38973927497864	0.051483817398548126
2641	3196.6086019000954	629.5034424610033	324.827095746994	0.0893651619553566
2671	3210.1599716785277	562.4811444394768	346.43838834762573	0.0630175769329071
2701	3093.0738652351674	665.0551253792551	322.160457611084	0.057194504886865616
2731	2672.1311893519387	877.9289551491764	206.04520773887634	0.06323526799678802
2761	2860.337542492861	744.191591479788	288.98952746391296	0.084428571164608
2791	3081.8282389153237	515.1918346069617	332.6441762447357	0.06547264009714127
2821	3219.1261727329706	825.8881933456395	306.3019576072693	0.054154105484485626
2851	3177.1077173562553	530.3903611525933	22886.834285497665	0.06440798938274384
2881	2229.9075026930172	1248.9586641900892	242.50570631027222	0.06397251039743423
2911	2998.3695488710005	1115.203832967017	241.28299403190613	0.06808825582265854
2941	3073.9476407506886	600.7823420728124	181.66459679603577	0.067573182284832
2971	2604.1927100985604	722.5574471552693	154.93900227546692	0.06259891390800476
