# Supplementary material for: Offline prompt reinforcement learning method based on feature extraction
Source: PeerJ Comput Sci. 2025 Jan 2;11:e2490. doi: 10.7717/peerj-cs.2490 (PMC11784719; doi:10.7717/peerj-cs.2490)
Supplement: Supplemental Information 2 [file peerj-cs-11-2490-s002.zip › experimental_results/result/hopper_Prompt_expert_medium.txt]

iter	test-evaluation/hopper_3600_return_mean	test-evaluation/hopper_3600_return_std	time/evaluation	training/action_error
1	24.332406751330772	0.1157629048460496	4.451681137084961	0.6211344003677368
31	92.85787442238954	1.5649973875874907	16.057219743728638	0.4875635802745819
61	24.851047487773975	0.26521912624088556	6.3562116622924805	0.5130625367164612
91	24.946103831916076	0.24603470376690248	6.057962894439697	0.41311606764793396
121	37.60850007421446	1.6444881533130788	6.455324411392212	0.33831673860549927
151	27.16972533760255	0.5811905868020092	4.6236255168914795	0.2769307494163513
181	22.447759112282924	0.2478215308487562	4.0325939655303955	0.2049829512834549
211	443.21030324036855	10.516356557203506	28.827861070632935	0.22185379266738892
241	33.88434355287899	1.2563011460834534	5.070715427398682	0.16777531802654266
271	499.56576873077034	82.15504652618763	31.311394929885864	0.15830151736736298
301	54.31052470048868	0.8072609764498869	7.642784595489502	0.1496870219707489
331	489.16160818277507	39.18730112116712	31.796785593032837	0.15073545277118683
361	813.4872238119096	209.26223942409476	52.93767595291138	0.15100343525409698
391	456.0081915701287	5.771452273447221	32.608208894729614	0.13516400754451752
421	480.6339459741298	80.69394182082988	33.946247577667236	0.1327252984046936
451	522.191303761807	527.1460772465914	39.58328938484192	0.1303473860025406
481	678.9581088093978	404.7986108217882	45.84541916847229	0.12985150516033173
511	1102.9363910756824	605.0823865307029	60.10748815536499	0.12557487189769745
541	1154.5089004299048	754.586190155387	66.99243688583374	0.11112409085035324
571	736.9168572287291	533.9528068119844	44.54011583328247	0.10912258177995682
601	1131.3868007945593	549.1284491528129	63.39950656890869	0.09062987565994263
631	1608.183360650774	1060.449038908705	83.48326849937439	0.1195838525891304
661	499.33946121673165	489.519982506941	33.044469356536865	0.10645218193531036
691	1331.359612057502	792.0136125521872	73.93080830574036	0.10741021484136581
721	1450.146682089367	805.884375035797	77.35081601142883	0.10530634969472885
751	1076.5694129904718	353.7739047258887	59.28135347366333	0.09843536466360092
781	689.7355647355907	419.8095970504388	45.666020154953	0.0980425626039505
811	1141.2500818836497	473.8238038517247	64.40772986412048	0.11231191456317902
841	1482.8269809094556	722.5065504834607	82.36914467811584	0.11309707909822464
871	1124.548764131847	497.9912350358642	62.938913345336914	0.08962995558977127
901	801.2475437330719	403.1577315921623	48.381839752197266	0.0889662653207779
931	1491.9457842498014	730.519227878865	77.53635883331299	0.0926966741681099
961	1632.6318568555307	775.121447322279	85.03271818161011	0.08444398641586304
991	1197.6276057403613	671.8733418319259	70.15966176986694	0.09473875910043716
1021	1136.6075203941098	365.7196060319547	64.04215455055237	0.08126464486122131
1051	1606.753580521818	634.1385112035016	132.7467086315155	0.08514042943716049
1081	1491.4039885156571	684.8883458622764	152.93362522125244	0.08144772052764893
1111	1003.0066620232902	396.2089298798941	98.24826526641846	0.0709073543548584
1141	1428.568449025246	907.4637881907875	138.03193640708923	0.09639889746904373
1171	1503.2715299909935	404.29070203437936	158.10759043693542	0.08783473819494247
1201	2136.3796761742215	868.5110277376277	223.52553629875183	0.08214019984006882
1231	2127.529325263037	714.1817122546304	174.6550579071045	0.06919985264539719
1261	1021.0625874667879	402.12459638918244	58.764914751052856	0.08443588018417358
1291	1900.5694122893246	705.7189630440762	110.641446352005	0.08216505497694016
1321	2284.9539817366303	617.1867320981286	122.02180504798889	0.08546901494264603
1351	1342.7808251654121	1091.0428633305364	76.12513422966003	0.07112665474414825
1381	2147.7014183730116	740.5225106632759	110.27709341049194	0.08933690190315247
1411	2208.001590511261	660.7460744665206	117.92387843132019	0.06749607622623444
1441	1938.7910296249925	594.3915091311809	99.05181932449341	0.08568592369556427
1471	2251.535401057845	591.2983805756213	120.16167449951172	0.0860155001282692
1501	3061.35135674683	735.021569379269	159.5697968006134	0.08393552154302597
1531	2600.7769727193036	887.7648426865994	134.4993190765381	0.07226680219173431
1561	3193.532944001139	696.829500143585	170.81049919128418	0.07002902030944824
1591	2656.851886023147	883.2654379335129	135.38690066337585	0.07473999261856079
1621	3095.0363197729803	644.1929391168921	160.6267330646515	0.078572116792202
1651	1930.4921446527342	1087.424840202167	101.45301961898804	0.07752759754657745
1681	2911.1235711252575	887.6414402258107	151.86358857154846	0.06381093710660934
1711	1325.5879555015176	429.65369916934264	70.75137495994568	0.08508063107728958
1741	2631.960015144293	884.1320858490777	139.38816618919373	0.06628701835870743
1771	2865.2120636602363	857.4951122452255	150.56053519248962	0.07496926933526993
1801	2018.133339987659	699.5642905094154	102.53231310844421	0.08357636630535126
1831	2838.573929057141	952.6966602307817	149.48150491714478	0.07176313549280167
1861	1824.3946242387995	657.5556929072284	92.41191291809082	0.06912748515605927
1891	2771.037113408215	875.68303852734	148.55154848098755	0.07027489691972733
1921	3258.7436393138796	584.3314773107081	172.477130651474	0.07404670864343643
1951	3043.0676021376294	721.0412358316576	157.94277119636536	0.06503961235284805
1981	2954.9086480236424	680.4571488542407	156.001380443573	0.06673257797956467
2011	3303.633632876561	559.8938279413376	174.2502691745758	0.06479722261428833
2041	1583.2721690851413	899.4132498912646	82.33929967880249	0.07338742911815643
2071	3488.1383771124842	363.6679793076665	185.39656615257263	0.07342471182346344
2101	3076.1005933117117	765.512490145795	163.34648203849792	0.053730521351099014
2131	3143.195744405699	644.9687495520726	254.89020419120789	0.07651951909065247
2161	2553.1493285711013	638.4809626806575	255.28130555152893	0.07488521933555603
2191	2012.0396870932739	1110.8143037818952	206.7285177707672	0.0695214793086052
2221	3137.096280419441	657.1980078422256	318.067006111145	0.07085622847080231
2251	3143.285614427811	630.8752021546089	316.010400056839	0.06347324699163437
2281	2926.6668225487692	789.0104189116406	296.90049386024475	0.0731772854924202
2311	2549.4669963548286	548.1758415697296	327.5774643421173	0.07274601608514786
2341	3085.6773422501074	616.9588880079611	311.6351888179779	0.06507059931755066
2371	3343.630467160859	564.0430692007232	339.2846691608429	0.06362276524305344
2401	1363.5147358784714	295.62421864757425	141.1763460636139	0.06867733597755432
2431	1492.076504247575	940.78814906645	92.17460989952087	0.07606025040149689
2461	3173.951565584153	672.9962873728663	322.0889849662781	0.06461820006370544
2491	2983.4805742231733	809.7789628419549	307.3083837032318	0.07585783302783966
2521	3037.085944732699	830.5897482890285	311.16810607910156	0.05748850107192993
2551	3347.737774559952	665.3299038253285	341.2268600463867	0.06754231452941895
2581	3445.992712285284	431.340264224905	349.78241300582886	0.06563510000705719
2611	2939.2248303888673	1324.6795348205367	158.38973927497864	0.051483817398548126
2641	3196.6086019000954	629.5034424610033	324.827095746994	0.0893651619553566
2671	3390.1599716785277	562.4811444394768	346.43838834762573	0.0630175769329071
2701	3183.0738652351674	665.0551253792551	322.160457611084	0.057194504886865616
2731	2072.1311893519387	877.9289551491764	206.04520773887634	0.06323526799678802
2761	2860.337542492861	744.191591479788	288.98952746391296	0.084428571164608
2791	3281.8282389153237	515.1918346069617	332.6441762447357	0.06547264009714127
2821	3019.1261727329706	825.8881933456395	306.3019576072693	0.054154105484485626
2851	3377.1077173562553	530.3903611525933	22886.834285497665	0.06440798938274384
2881	2339.9075026930172	1248.9586641900892	242.50570631027222	0.06397251039743423
2911	2798.3695488710005	1115.203832967017	241.28299403190613	0.06808825582265854
2941	3273.9476407506886	600.7823420728124	181.66459679603577	0.067573182284832
2971	3004.1927100985604	722.5574471552693	154.93900227546692	0.06259891390800476
