# Supplementary material for: Offline prompt reinforcement learning method based on feature extraction
Source: PeerJ Comput Sci. 2025 Jan 2;11:e2490. doi: 10.7717/peerj-cs.2490 (PMC11784719; doi:10.7717/peerj-cs.2490)
Supplement: Supplemental Information 2 [file peerj-cs-11-2490-s002.zip › experimental_results/result/hopper_Prompt_expert_random.txt]

iter	test-evaluation/hopper_3600_return_mean	test-evaluation/hopper_3600_return_std	time/evaluation	training/action_error
1	29.804571012729	1.060006598689664	8.759408950805664	0.4874218702316284
31	16.949073235776485	0.15435897983343252	8.701663494110107	0.4794387221336365
61	13.175046755148939	0.15264351183434235	8.599116802215576	0.5512260794639587
91	17.262069192639537	0.13368333507953856	9.047141551971436	0.4171932637691498
121	32.36659210684061	0.8116829883100998	10.702846765518188	0.36068180203437805
151	37.75560000612747	0.9674698230936875	9.866531610488892	0.2525605261325836
181	395.8405337564675	2.328797695491128	47.39437699317932	0.20194706320762634
211	418.20515286421175	3.2829722167096262	50.17346787452698	0.20453159511089325
241	437.8119167915278	3.7480802183316966	51.89723539352417	0.20253217220306396
271	944.8728233272176	99.34742891689895	95.9277172088623	0.17479220032691956
301	941.3303201520641	373.6885891679418	95.41175556182861	0.16018545627593994
331	1344.6008699882018	291.5968517070919	130.4851303100586	0.15236487984657288
361	1021.4991578223529	793.329123164828	105.22659397125244	0.15698759257793427
391	657.2974819160128	582.8137068792099	73.66147446632385	0.1677165925502777
421	1260.5075704018273	437.33707402991524	123.50041460990906	0.13532881438732147
451	469.0971958371199	208.0186838146793	57.49281620979309	0.13104663789272308
481	355.885921410399	60.45948821480743	47.58938217163086	0.13861115276813507
511	1308.1771008149924	761.062970366611	128.37550592422485	0.10464539378881454
541	1161.5957132558872	483.41900588431514	116.05362296104431	0.1321074366569519
571	772.816202563046	704.3993677453248	81.88444471359253	0.11303093284368515
601	411.05616122357156	214.28639218753383	52.6386137008667	0.09634296596050262
631	1990.5464949605696	886.7234726773669	189.79580879211426	0.10663025826215744
661	1405.7614856882396	930.3620383667452	136.80617308616638	0.10243310779333115
691	953.3505779988726	957.1248834765436	99.93681573867798	0.09750643372535706
721	1218.661206130678	1148.2125883981298	125.51820516586304	0.1116504967212677
751	2043.5432193014506	1236.5747849630666	214.60568928718567	0.10465864092111588
781	1553.0969579356738	1116.2457639916563	148.09400415420532	0.10054878890514374
811	881.4977119530596	1064.2093742475233	96.83898043632507	0.10061203688383102
841	2017.6976885166341	970.8337225250363	190.56947016716003	0.08958690613508224
871	404.23930007073204	283.4960977081668	51.11539912223816	0.12023435533046722
901	1387.5844482077728	903.9363463519452	133.4114227294922	0.0884714350104332
931	342.868147907696	10.53430594580418	46.46418881416321	0.0919969454407692
961	1665.2601346622891	877.8603414090513	159.49661302566528	0.07646174728870392
991	1880.7076003131817	1039.1480588402396	176.88742852210999	0.08132070302963257
1021	2248.2969398695327	951.0124762320892	208.14697980880737	0.074762724339962
1051	1535.8148521819173	850.1942640959085	143.29532170295715	0.0864722803235054
1081	2029.5587094693851	1059.16495582568	193.51518487930298	0.09042032063007355
1111	1833.592196057181	1050.6699600775491	175.75452136993408	0.07453717291355133
1141	2405.4729573934533	921.0516928697389	224.34497380256653	0.07201177626848221
1171	1192.5911846670842	469.984909038576	113.65149521827698	0.0840202271938324
1201	1885.482378731276	864.0546125101325	176.7745463848114	0.0625058263540268
1231	1725.1242641077092	1021.6104065685988	164.58939504623413	0.08175338804721832
1261	627.4946826355767	746.8840772615002	71.42890644073486	0.07909666001796722
1291	1625.9396302629516	656.5075839912666	70.41186308860779	0.06926040351390839
1321	1243.0889587317045	1343.0799919854198	125.0811607837677	0.07780838757753372
1351	1927.7806497447089	1416.4307323676296	188.65953016281128	0.08242698013782501
1381	2280.8080257115034	1047.1608003826793	214.8444380760193	0.07377667725086212
1411	1943.2445295046193	1433.8441262869162	191.2656762599945	0.06155836954712868
1441	2294.3891224484755	1062.1232641807235	215.2581069469452	0.0629083663225174
1471	1576.9303179795568	1408.3174169276278	153.9337661266327	0.06883539259433746
1501	1307.106495320296	1346.6324000673364	132.17463970184326	0.07376570254564285
1531	2278.8725729136276	159.22357781679284	50.456809282302856	0.08228608965873718
1561	1444.1210659906358	509.37918161030126	55.74509525299072	0.07632658630609512
1591	2658.5468691074789	913.669400821188	75.3074734210968	0.06631264090538025
1621	2339.8713523621736	1357.6367878902568	227.98971223831177	0.0740647092461586
1651	2139.1607501832473	954.4052927623607	203.26533222198486	0.07199671119451523
1681	1572.85061149462	1091.0950680904843	153.16677141189575	0.0709955096244812
1711	2873.183365081348	750.2883853058521	269.19863080978394	0.0712047591805458
1741	1339.1396949276284	4.344194614751677	46.83207297325134	0.06686218827962875
1771	2502.364660117816	1451.8256899435723	241.82904267311096	0.07365388423204422
1801	1191.0534705649588	1179.137647629291	119.85669326782227	0.08775144070386887
1831	1616.1903838194819	729.2747891824826	70.62220072746277	0.07165127247571945
1861	1458.7400580976725	1345.9029434092274	143.83477234840393	0.07853196561336517
1891	2456.3715859472545	737.3441811950439	140.15850043296814	0.07512735575437546
1921	2217.6681759828834	874.9864883349918	205.4640781879425	0.0596044659614563
1951	2716.7042473450715	1126.4656421964048	256.296364068985	0.06626830995082855
1981	2036.3639058155945	1179.5953257293143	109.06206250190735	0.07125367224216461
2011	2157.0900720222858	1501.323766921167	207.5039975643158	0.06945303827524185
2041	3372.4457447677196	1250.0125116440277	136.74374747276306	0.07398989051580429
2071	2034.9244831142285	1170.903837629319	109.29458737373352	0.06526614725589752
2101	1669.9404607634781	630.5640735577863	74.41680550575256	0.0696951299905777
2131	2326.3436708727345	1225.8530580586246	222.1279137134552	0.07184205204248428
2161	2059.631238523522	1160.6702999519082	193.67136549949646	0.09065379202365875
2191	2937.190947483901	938.6342713141573	278.43779826164246	0.05904319882392883
2221	2606.3945804459877	1183.9098581396183	247.54346537590027	0.07315250486135483
2251	2032.4633592825528	1080.3831499101	190.98034977912903	0.07396191358566284
2281	1616.43641792418	929.4737198188269	154.94521021842957	0.06719589978456497
2311	2602.7931895079573	1080.8784891510843	252.31412172317505	0.053966354578733444
2341	3171.8545112856077	631.5422575370784	303.5052363872528	0.055875569581985474
2371	2776.3666325995673	1174.9271533521214	273.2773871421814	0.05602189898490906
2401	3300.5517294453753	607.2205577799675	328.611652135849	0.059549055993556976
2431	3139.5596544227096	791.506387504321	294.8935408592224	0.06960317492485046
2461	2261.4674733060206	1031.9019322908307	210.85386061668396	0.07382582128047943
2491	2914.344075765594	881.8936063889091	274.4429974555969	0.07207197695970535
2521	2142.3495910027004	1258.6595522319908	202.74377751350403	0.06380432844161987
2551	3023.8667745114892	1150.7045324082935	104.86162209510803	0.06313562393188477
2581	2758.687828434952	874.5466906804046	254.17029643058777	0.06816737353801727
2611	1936.758086465478	1273.644811241233	183.56519603729248	0.04917765408754349
2641	2540.718943522748	1079.3204491995132	149.73529028892517	0.06323927640914917
2671	2132.3057857285403	881.3414486351771	214.25452661514282	0.0539119578897953
2701	2947.3472211597652	1189.1534345776327	184.02900409698486	0.053755443543195724
2731	2228.7537038554415	407.0270353235634	322.34561705589294	0.06673683226108551
2761	2435.8726450609774	1111.7689426420125	199.9239559173584	0.06974449753761292
2791	3015.150925062371	710.3516458961744	280.6128742694855	0.05920621380209923
2821	2537.813731123468	1293.1497802734111	239.22127747535706	0.07511104643344879
2851	3148.01404425718	628.0427149716562	294.4664783477783	0.07306884229183197
2881	2309.2771963937416	531.3882342519533	310.2060921192169	0.058138880878686905
2911	2546.956840723118	267.4726312711879	340.12932109832764	0.07008757442235947
2941	3255.4248271706874	225.59881915604893	337.3275821208954	0.06285212934017181
2971	2838.835741790477	644.4480386193973	314.8242883682251	0.07077023386955261
