# Supplementary material for: Offline prompt reinforcement learning method based on feature extraction
Source: PeerJ Comput Sci. 2025 Jan 2;11:e2490. doi: 10.7717/peerj-cs.2490 (PMC11784719; doi:10.7717/peerj-cs.2490)
Supplement: Supplemental Information 2 [file peerj-cs-11-2490-s002.zip › experimental_results/result/hopper_Prompt_medium_expert.txt]

iter	test-evaluation/hopper_3600_return_mean	test-evaluation/hopper_3600_return_std	time/evaluation	training/action_error
1	22.136758948718114	10.18800958676220472	6.841021537780762	0.6619516015052795
31	37.41438374866358	110.6871629727770852	9.520761728286743	0.6149877309799194
61	78.83842556709449	117.5108562921962845	12.305465698242188	0.539239764213562
91	81.47185088604334	110.9825521941345393	12.808659553527832	0.39857032895088196
121	143.1824116377065	148.27340537797551	13.081030368804932	0.3085683584213257
151	330.8022221196861	111.531667349163165	24.22527551651001	0.3018014132976532
181	799.3558855211962	50.9661849465405	51.56994557380676	0.21832028031349182
211	1525.9142341340428	277.9590881438292	80.9135389328003	0.2303173989057541
241	1014.7620876713158	323.63661859080486	117.60242533683777	0.2243431955575943
271	1525.014358566885	125.00209869987158	94.84061217308044	0.15486203134059906
301	1422.0564473664717	135.97203476120272	89.51893639564514	0.17630524933338165
331	1509.0473223059228	141.59976883123878	91.24351143836975	0.14919477701187134
361	1878.940953045675	132.053350749308485	96.81294250488281	0.13965557515621185
391	1395.68470635728	157.210418846857856	95.00760006904602	0.1342209279537201
421	1561.3474846896743	113.89714717068144	116.91465210914612	0.13245898485183716
451	1528.7975905859391	136.77757578994198	105.06752920150757	0.12045153975486755
481	1914.6083940903225	162.02595667021527	114.32682847976685	0.13260389864444733
511	2100.0336587673792	105.30438970574086	114.85384917259216	0.09717340767383575
541	1607.5905080101766	135.926362299153446	78.69431328773499	0.0977773368358612
571	1418.776844994908	201.9473667603916	117.76904129981995	0.09885720163583755
601	2297.0825405138487	143.72008808696556	77.75861501693726	0.07912911474704742
631	1331.4224199898513	187.0989086057901	80.32727527618408	0.11400990933179855
661	1877.4484999318945	187.7083855328231	99.66236734390259	0.08783537894487381
691	1634.7555771643902	121.14099478965073	80.33854055404663	0.07963526248931885
721	1585.9164879175594	197.48321592206548	95.87271285057068	0.10294691473245621
751	1380.1471968862693	143.79744404556547	81.54613780975342	0.10363059490919113
781	1763.385325571176	299.05863257029677	105.11812734603882	0.10525259375572205
811	1608.7359388265054	179.55250505096159	78.36506342887878	0.07059800624847412
841	1538.8483988023381	198.89722842147475	91.0325436592102	0.07707292586565018
871	1757.2581554500823	169.71674361998632	104.8693745136261	0.09264013171195984
901	1892.1272951243136	341.4668274871929	94.57727479934692	0.08434741944074631
931	1355.5936108350606	164.59321954628493	83.39810132980347	0.10070484131574631
961	1747.5730177407104	225.11993982205792	103.12997055053711	0.0887109637260437
991	1690.9276736670386	190.8709559417075	83.28909707069397	0.06511878967285156
1021	1401.1334534727223	201.58433392103058	84.74180054664612	0.06642797589302063
1051	1826.1511961405986	320.55092950526506	110.38796758651733	0.06614171713590622
1081	1640.5852885618851	122.19995375143249	83.10396957397461	0.05256122723221779
1111	1959.9055571218612	305.02754624979383	114.54989099502563	0.058015983551740646
1141	1917.5226245819729	253.102090228309	89.7452380657196	0.06902827322483063
1171	2161.9828216914289	224.59821111755573	63.73637557029724	0.08010146021842957
1201	1520.6175061952067	232.7162052439341	89.1663110256195	0.07733909040689468
1231	1692.276948231784	195.63983124524418	101.0717761516571	0.06844066828489304
1261	1737.7257905433037	212.60251135193252	103.88118076324463	0.0844554454088211
1291	1729.7011653088068	245.8598015098452	102.60338854789734	0.0682501345872879
1321	1479.1952030512828	219.82528702807443	86.85497188568115	0.07923019677400589
1351	1926.413820225582	189.7177108558347	115.79794430732727	0.0696021243929863
1381	1764.9105367757625	273.0736999629491	103.92848324775696	0.07723716646432877
1411	1739.3924714454836	214.95926984642284	103.7805585861206	0.07949625700712204
1441	1702.5390330887694	274.7930311003952	101.67311882972717	0.07797922939062119
1471	1762.7891545597083	285.1344833911954	103.74370265007019	0.06858594715595245
1501	1670.1559805701743	154.5217578462752	100.20048427581787	0.09068601578474045
1531	1809.4594983457507	256.86209383901587	105.74284267425537	0.09655303508043289
1561	1863.9164891281619	315.8553128966476	112.43877625465393	0.06763990968465805
1591	1861.6991127651552	290.86529420259785	147.68450927734375	0.062857486307621
1621	1666.3913770807737	178.8537852009339	202.70348954200745	0.06187278777360916
1651	1626.5574517399382	301.82325692570873	198.43873691558838	0.06493972986936569
1681	1872.8551299696649	304.6517592928883	227.51010131835938	0.07239077240228653
1711	1600.3970115183963	304.36134341094225	171.68058967590332	0.0749380812048912
1741	1406.552157349245	153.57362593870323	171.88038563728333	0.07113689929246902
1771	1830.7494267022319	305.4000158969506	218.5068552494049	0.07334591448307037
1801	1797.2623113075254	274.21608540905953	214.53595209121704	0.07098197191953659
1831	1810.8689155026173	328.21613125808665	158.0260980129242	0.08533982932567596
1861	1438.8225677678672	294.8351654578545	102.08994460105896	0.05236557126045227
1891	1849.6918777373958	296.5457128188284	107.4965980052948	0.06228746846318245
1921	1886.2243011647336	315.2384711642319	113.48076820373535	0.06963393092155457
1951	1999.729270109284	207.52472645707581	102.5941641330719	0.08654798567295074
1981	2020.2109413606177	254.41171180297604	86.86978769302368	0.05891801789402962
2011	1968.1124702261252	431.69699726337797	118.31153416633606	0.07309523224830627
2041	1440.1089231963433	160.0283368003831	87.95654153823853	0.07427587360143661
2071	1840.6629094860607	264.6042289317957	110.13560390472412	0.05888306722044945
2101	1417.781753823262	241.10454678592927	86.99865174293518	0.0648118257522583
2131	1801.3444055163852	227.02317749799232	110.00365567207336	0.06330050528049469
2161	1786.8361809123353	232.73805086648642	108.72570514678955	0.06110468879342079
2191	1842.9155265269453	405.53776875722804	71.84811210632324	0.0624302476644516
2221	1511.489805649196	257.54747745724393	90.33295202255249	0.04708469659090042
2251	1663.9557185376807	200.13114510292905	101.28789186477661	0.062994085252285
2281	1775.648401418647	174.5746864381256	106.97527003288269	0.06790345162153244
2311	1854.0334250426583	297.80120980637537	111.0375349521637	0.055106423795223236
2341	1706.509119952195	312.93461935784956	102.81275916099548	0.07043012231588364
2371	1874.8447046189574	237.617807039948	88.65428185462952	0.07205494493246078
2401	1555.3350300407774	285.269982659044	95.8463203907013	0.05044766142964363
2431	1942.2426345080696	382.1538367961415	115.92133283615112	0.06663253158330917
2461	1859.38622939647	346.1655035142349	113.7519199848175	0.062268681824207306
2491	1565.1654568802887	251.1550303167518	94.87862658500671	0.06089501082897186
2521	1557.6136454679947	281.29834980633194	95.69967532157898	0.08718409389257431
2551	1706.7848657298623	331.84906720166157	102.45871067047119	0.06295627355575562
2581	1788.6157372694922	325.935376500209	108.66066479682922	0.060184407979249954
2611	1782.158527352284	357.4242661315784	107.43266558647156	0.04924146085977554
2641	1881.015997608703	237.32288921113195	114.74164867401123	0.07000625878572464
2671	1886.586907877429	255.0248763678002	116.53335571289062	0.06264758110046387
2701	1729.7120584256613	278.51043064356645	104.16369414329529	0.06530952453613281
2731	1968.3266617755792	220.39997610815809	85.93092608451843	0.05413536727428436
2761	1829.5285546253194	315.35122134511755	109.96781873703003	0.0540902316570282
2791	1770.1958014715772	300.22768779709077	109.75419211387634	0.053827062249183655
2821	1758.3886719167733	333.5683963545032	108.2655520439148	0.059298720210790634
2851	1418.2627146020445	228.16115748138017	87.66951775550842	0.04358287528157234
2881	1785.402837305198	318.54561631930784	108.00164651870728	0.06505987793207169
2911	1887.5111442267214	283.0851788401905	117.11979389190674	0.06551744043827057
2941	1809.3791772063787	244.65570650923686	110.95982813835144	0.08804277330636978
2971	1807.9040485663625	317.3326323624219	64.28148698806763	0.060543254017829895
