# Supplementary material for: Offline prompt reinforcement learning method based on feature extraction
Source: PeerJ Comput Sci. 2025 Jan 2;11:e2490. doi: 10.7717/peerj-cs.2490 (PMC11784719; doi:10.7717/peerj-cs.2490)
Supplement: Supplemental Information 2 [file peerj-cs-11-2490-s002.zip › experimental_results/result/hopper_Prompt_medium_medium.txt]

iter	test-evaluation/hopper_3600_return_mean	test-evaluation/hopper_3600_return_std	time/evaluation	training/action_error
1	19.390034393492535	1.9329593603628594	9.545037269592285	0.6270288825035095
31	24.397104270552518	0.2116410333854552	13.647145509719849	0.5905658006668091
61	31.16677586799251	0.4222608571361924	14.863992691040039	0.5219100117683411
91	39.53926041544835	0.9924799862158369	18.54689335823059	0.4388267695903778
121	75.68499119536729	0.9570960479346801	20.71710515022278	0.3764404058456421
151	351.0701214447262	1.974242264395414	54.44803738594055	0.272372841835022
181	445.64487837975634	82.88318933048394	65.07194352149963	0.2507267892360687
211	405.562681551912	68.66803515527582	58.02691960334778	0.20310381054878235
241	973.3788423472158	107.3307886913443	107.8827223777771	0.1682480275630951
271	1173.388227355333	11.505572453583857	130.0772500038147	0.1965792328119278
301	1191.691768115658	38.60633810309843	124.72684001922607	0.15525001287460327
331	1312.9779834169854	65.27007763373398	135.21746301651	0.14546999335289001
361	1478.2788841133327	60.034607576652895	157.16115140914917	0.11543310433626175
391	1461.5522511949396	18.218812564828358	157.47925448417664	0.16935288906097412
421	1877.5050410165497	130.50018969370595	201.71873950958252	0.1134745329618454
451	1604.5128884498772	253.2640682253672	162.5472695827484	0.11612825840711594
481	1382.216934632694	95.87614034501313	140.43194389343262	0.10495014488697052
511	1623.546633820907	155.8967614807777	169.67690682411194	0.13115742802619934
541	1595.5380440333465	88.55096128891546	171.41782331466675	0.11656700819730759
571	1624.7486359757156	97.03950521508237	172.69244647026062	0.11845672875642776
601	1948.9644150024556	270.01936635534594	204.67553734779358	0.09915614873170853
631	1651.895888116688	104.31200379103758	182.91134691238403	0.08434221893548965
661	1689.750276600576	215.945276444502	178.5928554534912	0.09851587563753128
691	1669.0398214925342	106.45483232767413	173.7567138671875	0.09676511585712433
721	1835.540821168376	232.06423374200693	193.39063668251038	0.09452972561120987
751	1695.335128170364	143.98834970771745	179.45601749420166	0.10800692439079285
781	1951.827139531165	339.9804866273369	203.5398371219635	0.06920801848173141
811	1004.3387678554083	84.15154332387613	105.1231141090393	0.07175902277231216
841	1668.4457034598151	256.7990533375295	172.2626016139984	0.10227891057729721
871	2106.828860592196	287.333144289515	217.580579996109	0.09616570919752121
901	1516.2585963160623	286.353595549302	163.32243156433105	0.07864466309547424
931	1955.2712886922125	308.90315340241006	117.02587819099426	0.06240449845790863
961	1410.6359055626638	327.39081667242056	149.14988207817078	0.061365820467472076
991	1642.3548725639537	295.3983365161527	166.8739414215088	0.07010950893163681
1021	1661.4756669190701	262.7035397352213	171.46241688728333	0.062447428703308105
1051	1813.4847770107617	320.7332345961136	196.02958703041077	0.061666615307331085
1081	1588.8423716597943	134.73693824239948	169.5314965248108	0.07148701697587967
1111	1454.784405109548	320.42790065800233	121.61614966392517	0.09273616969585419
1141	1170.582447084391	366.12950890856814	127.67340326309204	0.07464339584112167
1171	1973.4089204303714	342.84654294768524	204.40730547904968	0.07269803434610367
1201	1702.600587754929	220.60693227465742	177.27916383743286	0.053990479558706284
1231	1385.0897466494137	117.18188750175777	146.30364346504211	0.07046784460544586
1261	1724.6493310515696	243.96717269057146	174.34952116012573	0.06653618067502975
1291	1778.0516709124024	252.59335178309055	181.1992802619934	0.051781076937913895
1321	1789.8166979012358	353.57747015182673	180.87458157539368	0.07765403389930725
1351	1369.385643536546	159.8022274491427	155.27933192253113	0.07410970330238342
1381	1770.1360896449778	315.57965548546616	184.26521611213684	0.0814543217420578
1411	1401.7443701850593	161.84052939929353	144.63820600509644	0.07641138881444931
1441	1788.0504706871614	240.248666991702	189.18315529823303	0.0750550627708435
1471	1830.6018714200757	303.2000405943033	189.21162962913513	0.06764654070138931
1501	1872.0042556833737	383.38886710940386	191.98856663703918	0.0688164159655571
1531	1826.1585113033516	268.64355896950605	198.44114661216736	0.0694834440946579
1561	1311.5779033771792	94.50955889759173	138.83864212036133	0.07053766399621964
1591	1815.916304577821	222.63966872146452	192.20462584495544	0.0773334950208664
1621	1688.1823109011268	413.1058301378013	171.7425241470337	0.0729176253080368
1651	1921.5873048912638	386.2168746378016	198.4876012802124	0.05899406969547272
1681	1960.8505957215418	394.5415696618507	210.9154920578003	0.07283154129981995
1711	1846.4156326432994	283.7871688627329	196.16693353652954	0.07058893889188766
1741	2033.8819686759034	426.35043438124916	221.72956466674805	0.06844691932201385
1771	1665.0328921848713	284.83283664714565	177.7299361228943	0.0629909411072731
1801	1807.3056103233982	317.14496851584295	186.2715301513672	0.08118889480829239
1831	1685.501477342994	188.61729512470217	176.66420793533325	0.06290311366319656
1861	1926.3621891564385	377.5641547530334	196.26136183738708	0.06905657798051834
1891	1634.357455490518	235.83607753887608	173.0532705783844	0.09367833286523819
1921	1403.262156399409	434.68518362287347	152.54894924163818	0.05402054265141487
1951	1716.283238281373	310.2653455400007	174.3881974220276	0.05859244242310524
1981	1563.6913691104457	431.55801478683173	134.74634671211243	0.0989144816994667
2011	1819.301993459964	331.63820824854	192.5821225643158	0.09260272979736328
2041	1526.689907276128	314.6761431484322	153.67876839637756	0.0800015926361084
2071	1918.9424728859244	159.0925837789969	145.65639233589172	0.045747920870780945
2101	1653.7782932270811	350.88790663500777	130.33292841911316	0.06928879022598267
2131	1936.9822968641506	365.80498734322094	204.5625021457672	0.05478630214929581
2161	1716.6880396444278	314.0977750427548	173.5058240890503	0.06755628436803818
2191	1727.8227461540864	302.56712781729146	181.6854739189148	0.06348718702793121
2221	1795.816933825815	297.80044769034015	185.7775456905365	0.0755191296339035
2251	2000.4832333887719	388.48497368319005	204.87648463249207	0.06295967847108841
2281	1472.4663327186572	455.4556121802707	153.98050212860107	0.08230447769165039
2311	1700.9042348249473	201.2464698739242	181.79928588867188	0.06685487926006317
2341	2134.400328248965	401.170993864542	227.79679608345032	0.059431422501802444
2371	1826.0220008512606	391.5690019616456	190.0412721633911	0.0615726076066494
2401	1787.7193346925114	293.7263269896439	187.65958976745605	0.049690958112478256
2431	1977.3248341461347	314.8945109268638	201.87517857551575	0.0601566806435585
2461	1747.1048798058948	298.29835676498504	182.84870553016663	0.07335338741540909
2491	1735.5600029688	223.68618933626087	182.6637704372406	0.05402824282646179
2521	1868.98678433285	358.73700448242084	193.99501538276672	0.05814092233777046
2551	1764.3055562541163	246.95210858235305	179.73507046699524	0.07316670566797256
2581	1729.6658477253625	341.0968719802537	175.24561548233032	0.06683528423309326
2611	1754.4670900259066	267.9254146535481	177.9332115650177	0.05456311255693436
2641	1798.3073611034017	301.65586173816797	194.3674988746643	0.06901803612709045
2671	1781.6586650663385	328.29682776404076	189.60491156578064	0.05762298405170441
2701	1455.3044852720132	337.34891074466725	142.86356258392334	0.05874720960855484
2731	1684.750286441746	249.53911369397898	137.90494751930237	0.053318947553634644
2761	1445.9249710907795	135.8970327475307	148.3618402481079	0.06320540606975555
2791	1804.829075562126	303.74650777691556	185.28504300117493	0.06528902053833008
2821	1743.073492569976	274.3392094882403	179.0165581703186	0.05082327127456665
2851	1588.8056011312854	462.1903395393158	170.13867330551147	0.057461757212877274
2881	1814.8262925570275	317.26799581918164	187.31917142868042	0.06297020614147186
2911	1910.6380387205397	343.3024119062246	195.2224726676941	0.061713945120573044
2941	1858.063590132129	320.41340785474557	190.3238410949707	0.06263389438390732
2971	1966.2992943799152	340.5287006673932	137.82071948051453	0.05939579755067825
