# Supplementary material for: Offline prompt reinforcement learning method based on feature extraction
Source: PeerJ Comput Sci. 2025 Jan 2;11:e2490. doi: 10.7717/peerj-cs.2490 (PMC11784719; doi:10.7717/peerj-cs.2490)
Supplement: Supplemental Information 2 [file peerj-cs-11-2490-s002.zip › experimental_results/result/hopper_Prompt_medium_random.txt]

iter	test-evaluation/hopper_3600_return_mean	test-evaluation/hopper_3600_return_std	time/evaluation	training/action_error
1	14.805965321829479	1.4096284693959158	5.154706954956055	0.6336255669593811
31	30.8143729287847	0.2643194448496853	7.33172082901001	0.583535373210907
61	43.129796264269764	0.5868363266432475	8.519590139389038	0.5247082710266113
91	71.68963460418588	1.3496881129481608	10.027924537658691	0.4368617534637451
121	217.23202008179436	4.9350486928747905	23.049647331237793	0.35765981674194336
151	527.6053505726936	9.615618529530177	43.810652017593384	0.299308717250824
181	1018.8890324067579	23.774203704476946	69.00739240646362	0.2554830312728882
211	1128.3389019560975	249.45958691423505	82.5108208656311	0.23588687181472778
241	1274.641519959803	409.1657421411919	131.57112169265747	0.20706741511821747
271	1282.6421273292613	158.77122093810604	189.19630599021912	0.16646936535835266
301	970.2905875169092	735.2102357048162	145.27939796447754	0.1559951901435852
331	1554.17220925202	164.86063393782666	99.06428337097168	0.1398472785949707
361	1211.066161064962	436.21304294495826	193.34236407279968	0.15993258357048035
391	1181.9529881471735	118.04230015081342	145.56502842903137	0.16281072795391083
421	2074.878346992905	154.91957549455861	133.11070084571838	0.1378331035375595
451	1673.130892482954	215.93377182046459	174.55696725845337	0.1205756813287735
481	2210.3053122304673	198.33015427617406	134.20322132110596	0.13126684725284576
511	1862.4723272689544	425.0165567958038	114.79421854019165	0.11767350882291794
541	1660.494273741027	207.8395151258773	101.00187087059021	0.106523796916008
571	2007.5478289695407	206.52401968845135	122.9619472026825	0.11456981301307678
601	1667.443646906479	188.80686475091483	101.44896602630615	0.09075551480054855
631	1568.8161182435204	297.8482846043066	97.07691383361816	0.1146029680967331
661	1728.5385331060236	261.10924090377256	108.60032105445862	0.09785976260900497
691	1780.3363273290377	318.8081152157633	104.34918284416199	0.09793799370527267
721	1589.303778954124	158.72433513354332	97.95083093643188	0.10574209690093994
751	1751.378650969473	266.43912300864065	105.82733297348022	0.07962840795516968
781	1964.939556464947	298.6743720933888	222.2527093887329	0.09559665620326996
811	1718.482631460978	229.70470572066498	211.77656435966492	0.08495905250310898
841	1590.9097517297412	173.29283029579747	191.55209803581238	0.0735974833369255
871	1706.4719813617176	226.76267096824003	204.68277859687805	0.08763033151626587
901	1448.8786850374058	351.0182655142631	179.03536581993103	0.1060502827167511
931	1736.552215966075	282.08354509431314	213.8509874343872	0.06605841219425201
961	1713.5830452271757	184.99654752369526	207.0727560520172	0.08132907748222351
991	1926.9164194158263	371.14637650102924	231.00284075737	0.08581367135047913
1021	1763.93517573655	314.6706192714307	210.8914909362793	0.07609871029853821
1051	1820.6914086241916	260.9094393317751	146.4700231552124	0.0754249170422554
1081	1792.5255127054904	294.32242294145453	152.3546061515808	0.08409807085990906
1111	1914.3994481032087	355.9736491540556	223.96618795394897	0.08569502830505371
1141	1499.0016636231737	337.2337635243054	140.2469837665558	0.0718497633934021
1171	1505.8172758922688	285.217887723556	88.25622653961182	0.07044661045074463
1201	1697.3675435923592	375.0424577838612	98.0714213848114	0.07226970046758652
1231	1892.8242402806534	381.5217474514595	108.78699064254761	0.08946487307548523
1261	1207.6044052010247	443.9067539066521	75.397625207901	0.07890410721302032
1291	1441.5170270538272	180.94682301726655	82.67433905601501	0.0773334801197052
1321	1881.3800320158862	261.47053608132353	111.08447670936584	0.06822070479393005
1351	1649.5754494329024	296.80985356978067	94.39126086235046	0.07493413239717484
1381	1835.9181043269703	282.31221816195006	106.94291973114014	0.0770099088549614
1411	1383.9427143644655	377.0973426241806	81.46987271308899	0.08470572531223297
1441	1550.419495703191	299.9292029724693	88.82175087928772	0.0729994848370552
1471	1529.2934611959197	370.9761876362833	94.67202877998352	0.07027629762887955
1501	1890.9930205168703	241.4068824665419	107.72559952735901	0.07828767597675323
1531	1538.0097350588787	255.11219628461708	89.68305826187134	0.060826487839221954
1561	1644.689018204691	281.55446233178543	97.09538269042969	0.07242870330810547
1591	1746.0925447962884	259.4353095448422	100.61961078643799	0.06415386497974396
1621	1486.7638870785868	231.12877340811764	85.56186079978943	0.07854868471622467
1651	1406.228544183807	357.9386232952205	81.54585838317871	0.06517323851585388
1681	1758.296121795481	234.5895704339555	105.33695411682129	0.07383343577384949
1711	1892.8090432457452	259.619307333065	108.72931575775146	0.07148473709821701
1741	1699.6662442635115	204.74336400489	100.58823466300964	0.06723541021347046
1771	1847.479721699401	277.5091426872091	106.7727403640747	0.06724318116903305
1801	1714.1380329770996	359.2960502844191	100.93227767944336	0.05983511358499527
1831	1792.6880175213412	237.25112671956657	105.32013630867004	0.0699537917971611
1861	1708.0026462398712	317.617341758698	99.91403269767761	0.07101533561944962
1891	1791.430152977665	307.841507868235	103.96540975570679	0.08820785582065582
1921	1512.4915772345685	303.12341486641753	87.8584725856781	0.08716489374637604
1951	1747.4388943362635	264.96303620532865	103.32693409919739	0.07443065196275711
1981	1767.9810545417445	291.08116965855453	103.08492231369019	0.05627162754535675
2011	1456.138561638229	449.47908416584875	85.3153624534607	0.06268622726202011
2041	1389.1041058555845	168.9178837475414	81.4542350769043	0.0761529728770256
2071	1809.6909600649608	340.54711321861	104.82655549049377	0.0583467036485672
2101	1647.7653260058569	239.73003111832006	97.33602523803711	0.07130947709083557
2131	1986.8693008125165	396.1633634550307	113.36879706382751	0.0706043466925621
2161	1611.3321405143192	264.0375131354469	95.32900381088257	0.06737007945775986
2191	1757.1567224903683	227.12856114128036	101.89243125915527	0.060399241745471954
2221	1766.236402266213	298.56130763091915	104.1760082244873	0.05746564641594887
2251	1917.502243518497	379.87488074775405	110.3814468383789	0.08258339017629623
2281	1766.443001332839	248.92741687903563	104.54603433609009	0.05530286580324173
2311	1690.4900437225247	200.09368098100782	97.2259452342987	0.05742678791284561
2341	1657.7115926798308	259.0961764368872	95.89033651351929	0.07357320934534073
2371	1710.766255276754	313.4104256309348	99.48912501335144	0.08261101692914963
2401	1324.7570447731182	369.810392780513	77.8382077217102	0.06419432163238525
2431	1639.4603648343668	324.95955664079673	98.08004331588745	0.062209345400333405
2461	1708.1673084801698	222.56448315284044	99.41611051559448	0.07364700734615326
2491	1910.8631733056557	362.6808989367601	111.45162177085876	0.05591341480612755
2521	1756.7801782598644	239.5030288043813	101.22382116317749	0.06295134127140045
2551	1692.0552311079653	317.03895403764943	97.90388512611389	0.09003502130508423
2581	1726.180367210204	492.44860447795605	102.81774353981018	0.0721665471792221
2611	1847.3063960667766	245.64779257970386	105.51119351387024	0.06689690798521042
2641	1863.9018027890058	347.34657052464974	108.39187383651733	0.04495442286133766
2671	1759.242421311023	269.72264248202106	102.523442029953	0.056378379464149475
2701	1706.726079093395	319.82393882858645	100.86557865142822	0.059514667838811874
2731	1603.2784975088414	277.3744838496287	91.99711537361145	0.059516750276088715
2761	863.7134413377966	396.3242063421725	53.764500856399536	0.048733655363321304
2791	1795.3545623248006	261.5807464420587	105.97417330741882	0.06087307259440422
2821	1784.6784168262157	212.72543226135443	102.5344135761261	0.07090619951486588
2851	1753.045788278426	321.35729094401654	102.24434733390808	0.0508885383605957
2881	1777.9446761210972	247.61557225997353	101.23333716392517	0.06830427795648575
2911	1736.7584346854865	195.7552734302215	103.12765336036682	0.058318961411714554
2941	2110.3798879782244	382.9633296497531	120.46936202049255	0.05929072946310043
2971	1671.8209765876913	241.99811931110986	97.70594596862793	0.08090885728597641
