# Supplementary material for: Offline prompt reinforcement learning method based on feature extraction
Source: PeerJ Comput Sci. 2025 Jan 2;11:e2490. doi: 10.7717/peerj-cs.2490 (PMC11784719; doi:10.7717/peerj-cs.2490)
Supplement: Supplemental Information 2 [file peerj-cs-11-2490-s002.zip › experimental_results/result/hopper_prompt_random_expert.txt]

iter	test-evaluation/hopper_3600_return_mean	test-evaluation/hopper_3600_return_std	time/evaluation	training/action_error
1	17.020283833287607	0.3063227759527163	3.802827835083008	0.4950864315032959
31	19.381682684631205	1.5350325167686865	4.809280157089233	0.4786229431629181
61	29.375401735328943	4.2014057098605795	7.1283814907073975	0.3974716067314148
91	29.405612686696617	0.34634599113164144	7.643643379211426	0.3549913465976715
121	31.976772972158706	0.34554938077118225	7.876103162765503	0.38755422830581665
151	58.40815540041401	1.674689810292988	12.710686445236206	0.33068591356277466
181	150.72660730123484	1.1542811186166102	11.532759428024292	0.3583506643772125
211	62.58612519109167	2.1516445909119257	14.003223657608032	0.34316980838775635
241	70.66069725551269	3.4427934511377005	16.62754487991333	0.33341652154922485
271	69.93024226408643	8.234070151769712	19.31559419631958	0.3227177560329437
301	132.19262928228946	2.303782962369793	30.756129503250122	0.36882925033569336
331	91.958341997934	2.21512989924753	24.717085599899292	0.31114742159843445
361	97.82381677665532	6.04558692673208	30.0023193359375	0.32689303159713745
391	32.807405031174866	0.5363117722696051	7.001772880554199	0.3215312659740448
421	88.45287096495525	4.88451747463233	34.64005923271179	0.34215253591537476
451	38.53319125857855	0.4122939156173148	7.483658075332642	0.35154035687446594
481	90.06300685411549	1.9133375515165925	14.579557657241821	0.3310162425041199
511	103.35152120703792	3.2766834945911705	14.046818971633911	0.3130852282047272
541	40.78319128170487	1.0547810870626853	7.0192694664001465	0.34244751930236816
571	197.68064266450335	2.612128949000542	32.053744077682495	0.34738269448280334
601	174.68105688324948	2.893132307525695	27.822601556777954	0.33447080850601196
631	109.72837065868185	4.49106407589096	25.415825843811035	0.33757418394088745
661	89.76301842715	3.40560033634829	13.1887845993042	0.33864083886146545
691	134.42491928937412	2.89998442363533	35.57297492027283	0.33149242401123047
721	130.95275477068796	4.296302991218007	19.72052526473999	0.3347700238227844
751	42.04697418469999	1.097226229616034	8.0050790309906	0.3455464243888855
781	36.85261614125382	0.5883652424378073	10.052446126937866	0.33348673582077026
811	81.81927224942052	3.6755291993269203	23.836065530776978	0.33456215262413025
841	68.83183261359547	2.484122473435718	19.71197271347046	0.3270551860332489
871	61.84546503379206	1.9961938496788787	18.592860221862793	0.3514874577522278
901	97.26311290331714	4.6507213836189765	20.29138445854187	0.3341948688030243
931	81.91908583161181	3.207535442066064	19.18350100517273	0.3119226098060608
961	89.71870713591964	2.456611551840782	16.537414073944092	0.3284144997596741
991	91.701254960964	2.052823597466656	15.096374273300171	0.321432501077652
1021	93.20985798866006	2.741627038075048	17.55105996131897	0.31688323616981506
1051	99.2113732360201	1.9388290872385663	14.174704551696777	0.3261829912662506
1081	92.38538876851266	1.902620272075996	12.759393215179443	0.3429793417453766
1111	95.39146298401262	1.5214856466259281	11.368927240371704	0.3253094255924225
1141	92.4988329853691	1.6478868518234715	11.234724044799805	0.3454643487930298
1171	80.84448953650997	1.210887142951653	8.926740169525146	0.33745256066322327
1201	82.50498838341072	1.4361783103476462	8.927463054656982	0.33633607625961304
1231	90.63922734514402	1.4225958458424621	10.516938209533691	0.3402513265609741
1261	96.74837754674763	1.6026164530606821	11.840893745422363	0.3213578164577484
1291	91.42417544403145	1.4422467883295573	10.822774648666382	0.3433955907821655
1321	85.19261136641597	1.186262014600153	9.467828512191772	0.3156960904598236
1351	88.62654174252636	1.4073799107584397	10.073260307312012	0.3507489860057831
1381	85.70658704383403	1.3102712610454013	9.938595294952393	0.3574270009994507
1411	89.13545337628162	1.5169225535980195	10.30359673500061	0.34273236989974976
1441	129.9714517329491	1.1089704789250119	9.470736980438232	0.32541945576667786
1471	89.54612239322923	1.3574744818144153	10.521958112716675	0.3303435742855072
1501	115.87072436805042	1.3530914168415302	9.729081392288208	0.33635810017585754
1531	79.79866089070337	1.38432214372785	10.45109486579895	0.3222348690032959
1561	87.55222762759209	1.2369511696541946	9.979392766952515	0.3366098999977112
1591	90.43067884344603	1.4564184328896401	11.879124164581299	0.31729087233543396
1621	92.22573051172961	1.6836121646952886	10.272674083709717	0.3172408938407898
1651	97.5850057862474	1.4028328426818026	10.160311460494995	0.29919272661209106
1681	80.60891944800633	1.296979015302123	11.13316535949707	0.33339840173721313
1711	96.2074770416169	1.414500314820658	9.942737579345703	0.34427428245544434
1741	97.58579225081381	1.627154813834781	9.716125011444092	0.34227174520492554
1771	81.52820400052443	1.4174757523611727	10.492452383041382	0.3265681862831116
1801	88.87991989264158	1.1829842500804146	10.225763320922852	0.32761403918266296
1831	87.40442285500795	1.2927064047897439	10.324674606323242	0.3300085961818695
1861	94.19755598900738	1.2424863547800193	11.913804054260254	0.3396558165550232
1891	87.53330349965236	1.365975148765584	10.031066417694092	0.31848740577697754
1921	87.30095367236787	1.1814525405476541	10.136073112487793	0.3473171293735504
1951	91.62040384771973	1.7358830126455478	12.93365216255188	0.30058610439300537
1981	89.86162021673857	1.42991582029179	10.543692350387573	0.3408145308494568
2011	88.3056489400722	1.2854305280427405	10.074722051620483	0.34419915080070496
2041	83.04793243002922	1.4446420935800974	11.11080002784729	0.3358587920665741
2071	94.18465885620449	1.5027891885619322	9.460256576538086	0.3360752463340759
2101	84.45870117469353	1.2701529056605732	11.421886444091797	0.3378974497318268
2131	90.96300283718486	1.4133357049373059	10.666218519210815	0.327744722366333
2161	79.24649646919269	1.2912593292122738	10.503554344177246	0.33741945028305054
2191	87.19271080717964	1.245233003835954	9.981359004974365	0.3240337669849396
2221	75.14733523283365	1.3839638939796046	10.844408750534058	0.3273218870162964
2251	85.87400014948365	1.2659958148279655	11.059931993484497	0.3286838233470917
2281	88.42574360894561	1.7581963511109782	10.7404146194458	0.3041001856327057
2311	165.54152468163994	2.2813232289870125	17.42954659461975	0.3225206732749939
2341	79.4629790418937	1.3135663487034859	11.141168594360352	0.3423132598400116
2371	84.8540028687575	1.3020398410624843	10.287048101425171	0.33733198046684265
2401	74.77398340380428	1.3122456701248204	10.386550188064575	0.31564947962760925
2431	77.6207155731613	1.6632808226483038	10.740242958068848	0.31458866596221924
2461	105.88285858483842	2.8143399516513155	13.337437391281128	0.3277609646320343
2491	82.32082982737651	1.7317071602267096	12.361644506454468	0.3314955532550812
2521	77.98417381183202	1.2456401101982228	11.490149021148682	0.3399752378463745
2551	76.09365081935202	1.4129616094146769	10.591882944107056	0.332327663898468
2581	127.54539390307141	3.5713687994925363	17.03451132774353	0.3080040514469147
2611	87.81881677399295	1.585493759635507	10.537556409835815	0.32331424951553345
2641	95.09052021449934	1.3243429619461133	10.183650255203247	0.34341850876808167
2671	82.06545599282035	1.7366518940766167	11.16183853149414	0.35154110193252563
2701	87.14500985623643	1.8835889752532087	12.26148533821106	0.3140404224395752
2731	83.28724200147676	1.0862979491637421	10.781128168106079	0.3288458287715912
2761	81.24478534086833	1.5919522624457367	10.879072904586792	0.320278525352478
2791	107.10580495049985	1.5882999001186426	16.234097480773926	0.3197479844093323
2821	100.50389114808758	2.2299724144584077	12.489675521850586	0.3333328664302826
2851	87.38147558912425	1.6750384728248604	11.55276608467102	0.3378167152404785
2881	84.47606863202567	1.890052889551291	11.317835092544556	0.33111971616744995
2911	95.81157929497104	2.801078247943648	11.567782163619995	0.3274579644203186
2941	82.82890069372752	1.6310402836482925	17.82265067100525	0.3335690498352051
2971	105.47342307251631	3.101411945679071	12.119552612304688	0.31104934215545654
