# Supplementary material for: Offline prompt reinforcement learning method based on feature extraction
Source: PeerJ Comput Sci. 2025 Jan 2;11:e2490. doi: 10.7717/peerj-cs.2490 (PMC11784719; doi:10.7717/peerj-cs.2490)
Supplement: Supplemental Information 2 [file peerj-cs-11-2490-s002.zip › experimental_results/result/hopper_Prompt_random_medium.txt]

iter	test-evaluation/hopper_3600_return_mean	test-evaluation/hopper_3600_return_std	time/evaluation	training/action_error
1	17.744740409515185	0.21450964327478358	8.666597604751587	0.5553541779518127
31	42.503293169242276	1.0893233861232192	9.804733514785767	0.49933677911758423
61	41.95893930305225	1.119072252531964	9.117433547973633	0.43126657605171204
91	50.25527645340437	2.442952434666698	10.344956159591675	0.37131255865097046
121	43.44058004716374	1.0939437980697817	9.129351139068604	0.32526227831840515
151	51.374741364282585	1.4902963171075445	10.306445360183716	0.3304726779460907
181	81.25574376592897	2.2873159063094466	18.919817686080933	0.3528594970703125
211	119.54510344829598	4.588792259741951	22.845008611679077	0.330173522233963
241	69.13734382810478	3.72405674018912	15.432820558547974	0.35492610931396484
271	86.21448616594762	2.9397162333596434	20.37696409225464	0.3364737331867218
301	88.25632948476688	3.998533907572566	21.369077682495117	0.32234737277030945
331	81.86953486354746	4.412670161567062	18.248342990875244	0.31201866269111633
361	114.7733326400772	6.689329803244668	36.837217569351196	0.3175651431083679
391	168.84279289073964	3.2885905131309765	27.572293996810913	0.3205892741680145
421	30.94584441429855	0.6126863113787754	7.187923192977905	0.31209132075309753
451	43.14283888525187	0.975532978358045	7.405471563339233	0.3342004418373108
481	56.99938315888627	2.4430796705787743	11.468594312667847	0.33204197883605957
511	77.80503382411311	3.126716738904428	18.053709268569946	0.32549524307250977
541	73.16766434358476	5.528567290020554	46.53493094444275	0.3193850517272949
571	89.19961094273563	1.714733535119597	28.40988850593567	0.33419090509414673
601	87.93862974570597	3.822823521697677	20.6032772064209	0.3408089876174927
631	108.20269968163743	9.000613527137473	27.69023609161377	0.3337123990058899
661	108.841494790023	2.6077250009142365	16.07966899871826	0.3191709816455841
691	82.27352511561165	1.180207525192372	32.38832998275757	0.3486446142196655
721	88.6798485685944	8.262815452951196	28.04236149787903	0.33221811056137085
751	85.23061981608876	2.015947853767777	29.911069631576538	0.34372851252555847
781	81.71103195323775	4.358691406951873	20.806731700897217	0.32505321502685547
811	78.92047791303906	3.3779850117943995	16.077324151992798	0.3260056674480438
841	96.01123975448147	6.50716674274075	47.5131995677948	0.3387654721736908
871	107.53444567839574	4.982357323662913	21.273953199386597	0.3094180226325989
901	96.23322410918061	2.188099070946871	12.993967056274414	0.352216899394989
931	97.87007495900943	1.82687003003549	13.260003328323364	0.29770854115486145
961	78.92451376479248	1.5368560437590004	9.694615840911865	0.3598282039165497
991	87.11345556317379	1.4681357008280564	11.28724479675293	0.34378767013549805
1021	82.10921005365195	1.484092075205697	11.637279272079468	0.3179765045642853
1051	128.57707428223429	1.145015685799728	8.481071949005127	0.34010785818099976
1081	73.10051758564555	1.3424446084612134	9.0147864818573	0.35149946808815
1111	63.39929176747143	1.1701362891633371	7.783666372299194	0.3208121061325073
1141	109.334239374467685	1.1513904186002455	7.319519758224487	0.33496102690696716
1171	95.170254598498644	0.924458213533564	6.761041164398193	0.34124231338500977
1201	74.05373914217041	1.071402100140017	6.637722492218018	0.3224671483039856
1231	93.25843905109575	0.9779529310117072	6.492842197418213	0.31464847922325134
1261	72.25235271577922	0.988129412560189	6.398731708526611	0.3250555396080017
1291	152.438045938569175	0.8876776516958467	6.404512166976929	0.344643771648407
1321	75.09413015429196	1.067064134247335	6.802902698516846	0.3331860899925232
1351	90.88139975294672	0.865238213314607	6.280871629714966	0.29757872223854065
1381	91.02350291366326	1.0055489813488003	6.198631048202515	0.3267667293548584
1411	82.56543657373911	1.0277003037488426	6.7190258502960205	0.3172323405742645
1441	87.089745054839796	1.0668142876062536	7.062266111373901	0.34361475706100464
1471	94.22019726127688	0.80459385567464	6.678189039230347	0.3050539791584015
1501	81.9766282192513	1.178982762974206	7.761932134628296	0.3400993347167969
1531	94.83546918666796	1.089944755415867	8.062715768814087	0.3494829535484314
1561	73.86853296160571	0.8620316126110571	7.835417985916138	0.32556480169296265
1591	86.59428550507684	1.165310072242167	8.21232533454895	0.34324315190315247
1621	96.49360129377109	1.3861903745541395	8.195252656936646	0.3359230160713196
1651	80.69741037288593	1.5921626407415075	10.485945224761963	0.34543755650520325
1681	94.16312745806856	1.3862648816706613	9.114727020263672	0.3528459668159485
1711	96.53298741151457	1.4706121295449877	9.608923196792603	0.32954421639442444
1741	86.5796015531199	1.5338617908693843	9.539432048797607	0.31910035014152527
1771	95.6601766033569	1.358963743633307	9.346959829330444	0.3113997280597687
1801	126.2012750496754	1.3437671971029193	9.471143245697021	0.3111405372619629
1831	98.3376855597637	1.2532676347572853	9.946082830429077	0.3300071358680725
1861	89.58785670152545	1.3593961675772652	12.164844989776611	0.33518126606941223
1891	77.76649092326338	1.3326122532845186	10.065918684005737	0.3571247458457947
1921	81.47527472731227	1.1745733471451065	10.777277708053589	0.33179330825805664
1951	80.65113016453631	1.5926060334241596	10.507370710372925	0.34623223543167114
1981	86.09685726023201	1.5086494895413005	11.59692931175232	0.3316556215286255
2011	84.6889555011897	1.4138909296064077	11.252583265304565	0.34557223320007324
2041	89.23805678470457	1.6770552315838902	12.12509274482727	0.33458349108695984
2071	88.80511889267738	1.629614477075409	12.05586838722229	0.34570345282554626
2101	93.8516509113777	1.5642383436276766	13.054697036743164	0.3414165675640106
2131	80.88307362635646	1.4386398803334584	10.459792613983154	0.3357396721839905
2161	88.01981779059915	1.7355823769377552	12.218895435333252	0.3068732023239136
2191	87.30961115672957	1.699280344886583	12.165909767150879	0.3380799889564514
2221	92.7223396094393	1.9750306479452686	12.662430047988892	0.324334055185318
2251	102.70388753960285	1.0773453888759315	24.703441858291626	0.33403682708740234
2281	84.06761644543622	1.2510023850666154	18.32603096961975	0.3393351137638092
2311	90.02107503141283	1.718116735605782	22.984200477600098	0.3193594217300415
2341	93.88284622724092	1.8168894286153114	20.049753665924072	0.32732337713241577
2371	80.41409388924498	1.5069363011879164	20.093418836593628	0.33909425139427185
2401	84.6259659956956	1.7194771441388705	23.608027458190918	0.33470845222473145
2431	98.51340525841286	2.607204087316424	11.86835789680481	0.3053734004497528
2461	84.96099354683051	1.3612291105920464	11.249654531478882	0.37880006432533264
2491	96.31079271714842	2.58263392621224	17.34587550163269	0.32022973895072937
2521	103.59879688970378	1.4388930265186497	19.593613862991333	0.32824254035949707
2551	95.93850000687974	5.9574885591359115	30.11987280845642	0.3580147922039032
2581	85.6218716403787	3.0067061551744536	20.051221132278442	0.334392786026001
2611	88.27071396558614	3.4722466669799186	17.155770301818848	0.3199737071990967
2641	88.85449729004176	2.2812526821723034	14.992442846298218	0.3113878667354584
2671	79.36946216442244	6.119793772447668	16.28396487236023	0.3296918570995331
2701	79.7954429824654	2.5924071601187957	36.989086627960205	0.32122787833213806
2731	100.63744090282961	2.403966982738395	13.928175926208496	0.33905211091041565
2761	106.12790595430623	2.083038940753708	15.17449164390564	0.30261409282684326
2791	86.22401129731018	1.6061118984953697	11.24174952507019	0.3158576190471649
2821	93.1616056217258	2.2908285812726352	11.39371371269226	0.31269219517707825
2851	81.98586509160765	1.6615422179883585	10.715222597122192	0.3495703935623169
2881	91.74622626281594	2.119939415971738	12.60343599319458	0.31618598103523254
2911	60.9822846431231	2.2617903044995935	18.58578848838806	0.3322799503803253
2941	80.33585280639505	2.3210709095248663	18.672945022583008	0.3140698969364166
2971	108.64389330947157	3.12982389843691	13.315927267074585	0.32278284430503845
