# Supplementary material for: Offline prompt reinforcement learning method based on feature extraction
Source: PeerJ Comput Sci. 2025 Jan 2;11:e2490. doi: 10.7717/peerj-cs.2490 (PMC11784719; doi:10.7717/peerj-cs.2490)
Supplement: Supplemental Information 2 [file peerj-cs-11-2490-s002.zip › experimental_results/result/hopper_Prompt_random_random.txt]

iter	test-evaluation/hopper_3600_return_mean	test-evaluation/hopper_3600_return_std	time/evaluation	training/action_error
1	37.25708367261623	0.6265299899370009	11.101782083511353	0.5075315237045288
31	19.30950228492098	4.547997255105036	5.168626308441162	0.49269524216651917
61	30.230195854102952	2.62688935040534	7.472352504730225	0.426181823015213
91	35.443926049205544	4.502623977834639	8.84507131576538	0.3802946209907532
121	28.49069157134665	1.4983247695844009	7.157201766967773	0.37391531467437744
151	52.57291366785117	1.8346996685802535	12.231671571731567	0.3586138188838959
181	58.13939246258476	2.161533057195049	12.934545040130615	0.34629812836647034
211	78.82770533798319	6.74005223143283	13.794025182723999	0.3529042899608612
241	32.88871693074867	7.252921411942686	20.538434505462646	0.33891722559928894
271	84.94512317447732	4.598543872113457	16.00067639350891	0.3384789824485779
301	48.4456054496043	3.25282480189628	29.276833057403564	0.35525310039520264
331	82.22978668182155	7.005924900327661	16.03065276145935	0.3250409960746765
361	72.9243885439154	5.796827252445198	15.434655904769897	0.3321192264556885
391	126.77669738492713	4.343052547758549	17.50078320503235	0.32696452736854553
421	120.25354222934129	3.366639227550297	18.161429405212402	0.31713393330574036
451	46.62016813102602	1.0672562411293036	11.824040651321411	0.33640673756599426
481	46.916941071519034	1.0297152961014984	11.38848614692688	0.3381875157356262
511	117.37775354553104	3.210333581965877	13.650502920150757	0.3450043201446533
541	114.22823733525811	1.090445858647312	21.959837436676025	0.34792372584342957
571	94.86452067275675	6.097826379205323	24.10185408592224	0.34151968359947205
601	95.01187338885202	2.0770716593955703	13.145724058151245	0.3388946056365967
631	191.4782863390374	1.146525763308276	32.25582933425903	0.30726704001426697
661	118.96548993982344	6.961360257840085	18.5264413356781	0.3499305844306946
691	50.2352728342053	5.901064261703417	26.601381063461304	0.32938891649246216
721	82.7355713954233	1.3236063568177783	10.578158617019653	0.3364073634147644
751	83.35067133167446	1.7453930224331031	10.64743685722351	0.3511177897453308
781	74.58284655503061	1.3171847743401346	8.931941986083984	0.32323911786079407
811	78.87310250931608	1.530932599065175	9.625364542007446	0.34830334782600403
841	78.21389947323176	1.3916901019131418	9.704014539718628	0.341359406709671
871	63.67738479968223	1.1168088145123907	7.524188041687012	0.3311898410320282
901	78.33002275727846	1.2223154567794163	6.946773290634155	0.32574406266212463
931	63.032025062994556	1.0843318555952144	7.580028295516968	0.32562997937202454
961	61.960489121314374	1.0232375307891972	7.284995794296265	0.3473469018936157
991	153.75766975823474	0.9788026051695311	6.376283407211304	0.32921159267425537
1021	80.621435159281575	0.9980066949905319	6.0925376415252686	0.334648072719574
1051	77.03501330480959	0.8470183592117843	5.649311542510986	0.34520792961120605
1081	98.13457436217533	1.0347169384300328	5.721393823623657	0.3426261246204376
1111	86.14724875504182	0.9098931575494806	5.572391748428345	0.31959429383277893
1141	95.21403671247353	0.9479483276102916	5.14856219291687	0.3413114547729492
1171	85.10516631849788	0.8599727015795873	5.81481671333313	0.3348267376422882
1201	104.43470530807124	1.0805969496704337	5.077168226242065	0.34062233567237854
1231	123.764542031751624	0.7984709188579303	5.057794094085693	0.3308922350406647
1261	103.92082465096391	0.8813194976830239	5.069389581680298	0.33120301365852356
1291	84.58613180449743	0.9519544110242233	5.063525199890137	0.29092293977737427
1321	94.29512666749058	0.9483505346176379	5.103208780288696	0.3467864692211151
1351	96.56155256469668	0.943739228252112	5.457041025161743	0.3127707839012146
1381	56.83989617379933	0.9912293320112507	5.451077699661255	0.3263673484325409
1411	86.87101531819781	0.967202333390683	5.434012174606323	0.3550150692462921
1441	52.22563106420385	1.070275480021637	6.3647332191467285	0.3454359769821167
1471	80.61874044002378	1.0210452490956856	6.6676599979400635	0.3107534646987915
1501	85.449438009734656	0.9103233534835813	6.679380655288696	0.3226777911186218
1531	78.65433162602542	1.0719970517949338	7.063539743423462	0.31842276453971863
1561	89.491359859376054	0.9478100847634979	7.133363485336304	0.32542163133621216
1591	166.41314949454296	1.2596308481214256	8.066606760025024	0.33786916732788086
1621	68.86301900446126	1.371977585216303	8.340664863586426	0.3242931067943573
1651	68.567470882202	1.3260646254127573	8.344406843185425	0.34598422050476074
1681	74.28153037444282	1.3765001082432813	9.093077898025513	0.32713839411735535
1711	71.76820269656835	1.3706637434380537	9.022155046463013	0.3235257565975189
1741	78.75177785194765	1.5687103607012571	10.030564069747925	0.33414486050605774
1771	83.68462220668367	1.574927292842243	10.89270567893982	0.31933754682540894
1801	80.93023793261221	1.1862139959682667	10.323564529418945	0.3437102138996124
1831	77.39546989386557	1.2418994513697132	9.671286344528198	0.3558075428009033
1861	83.07739312645522	1.1439807714641441	10.681013584136963	0.35926687717437744
1891	79.33883335611897	1.451075948988418	9.785686016082764	0.34268122911453247
1921	80.73714127045088	1.2895890043523293	10.483173608779907	0.32418638467788696
1951	98.54992307998174	1.5812452763808735	9.600363492965698	0.3230440318584442
1981	94.7870237759196	1.3212790067854043	9.265167236328125	0.3265022933483124
2011	89.67587680246183	1.5390068199198357	11.367933511734009	0.33972296118736267
2041	88.15715110065918	1.7583273075809225	11.602794885635376	0.3399558663368225
2071	88.69948986918305	1.6250287243139423	11.340631246566772	0.32384371757507324
2101	92.46962992820077	1.593583957475713	12.190192937850952	0.3280339241027832
2131	99.62124950517759	1.9176182064106315	13.425145626068115	0.33197999000549316
2161	87.07733505495865	1.6663107148760408	11.304423332214355	0.34320956468582153
2191	60.00484416890396	4.527608220367779	25.907699823379517	0.3263789117336273
2221	98.00796008049196	1.682112064539486	13.487757205963135	0.32758957147598267
2251	93.2079693047655	4.686587798432665	37.55648612976074	0.3374555706977844
2281	93.85899162135327	1.675153427427505	12.169137954711914	0.331101655960083
2311	89.91205614600378	1.7507600393155796	11.432576894760132	0.33131372928619385
2341	84.90290159435567	4.812438534840414	14.843973875045776	0.307701051235199
2371	80.88686680923325	5.044364150565107	24.60961627960205	0.3173942565917969
2401	104.0713109311404	2.091656718586644	14.144594192504883	0.3449406325817108
2431	98.6393177319681	2.2914856820872704	13.133040428161621	0.3295865058898926
2461	85.23331265312123	2.6458158678804686	18.072992086410522	0.33965814113616943
2491	90.86036792665031	2.595881538703334	15.474166870117188	0.3179748058319092
2521	85.69823218076215	2.010901397828857	26.736143350601196	0.3204941749572754
2551	95.37471562745	1.8038751128568604	13.004741191864014	0.3292032480239868
2581	89.01741404507744	1.5798953631592134	11.565715789794922	0.34065482020378113
2611	88.3633740356703	3.8771599071540632	17.972905158996582	0.3182762861251831
2641	95.3335497539776	2.086904952504602	12.236435413360596	0.3163353204727173
2671	93.59624382604876	1.8591938559903654	12.227406978607178	0.32010459899902344
2701	91.1382146947409	3.0361524208355077	15.690279245376587	0.33843886852264404
2731	88.20487297079183	1.4417396868786896	13.46200180053711	0.31705376505851746
2761	96.05841575352795	2.9355197302459977	11.654228925704956	0.2996709942817688
2791	93.08361416972456	1.6138071602641106	11.922752380371094	0.32779884338378906
2821	87.69463458299523	1.7995019657479752	10.845190286636353	0.33389225602149963
2851	104.38017287403221	1.7498861874485554	13.341653108596802	0.3306324779987335
2881	81.34569901836481	1.7045199204911492	9.877752304077148	0.3354395031929016
2911	97.3280468652102	1.8806482179067419	12.793698072433472	0.31285253167152405
2941	91.33755910394996	2.4293057100435633	15.094048023223877	0.3310846984386444
2971	96.1016584616163	1.9777324653977337	12.726593494415283	0.31005859375
