# Supplementary material for: Offline prompt reinforcement learning method based on feature extraction
Source: PeerJ Comput Sci. 2025 Jan 2;11:e2490. doi: 10.7717/peerj-cs.2490 (PMC11784719; doi:10.7717/peerj-cs.2490)
Supplement: Supplemental Information 2 [file peerj-cs-11-2490-s002.zip › experimental_results/result/maze2d_expert_Prompt_LSTM_large_dense.txt]

iter	test-evaluation/maze2d_60_return_mean	test-evaluation/maze2d_60_return_std	time/evaluation	training/action_error
1	30.16	65.54978565945125	98.31440448760986	0.7653392553329468
31	25.76	52.359358284837676	92.18209743499756	0.7179217338562012
61	20.48	43.78960607267437	93.00483894348145	0.6384443640708923
91	7.6	30.10315598072734	91.53242468833923	0.6797631978988647
121	8.7	26.137520922994973	94.29392099380493	0.5355837941169739
151	12.24	30.35032784007448	92.68667006492615	0.4697183668613434
181	8.14	17.40001149424908	93.00793671607971	0.4314069449901581
211	5.96	20.245453810670682	93.22824358940125	0.4056399166584015
241	11.92	27.348009068303313	91.35802268981934	0.3224957287311554
271	6.94	13.10787549528908	95.85694575309753	0.3302313983440399
301	7.34	14.729032554787839	92.06488394737244	0.27503639459609985
331	3.22	9.685638853477863	91.74471521377563	0.3293592035770416
361	8.0	16.172816699635224	93.58308815956116	0.2983734905719757
391	2.02	7.996224108915407	91.84614443778992	0.33061355352401733
421	8.42	15.146075399257724	93.38991689682007	0.2957819402217865
451	3.38	10.150645299684154	93.87911009788513	0.2710548937320709
481	5.9	12.64317997973611	91.27413773536682	0.29762130975723267
511	4.88	11.210066904349858	90.49620509147644	0.331760048866272
541	1.54	6.099868851049176	91.81040644645691	0.27483758330345154
571	1.46	5.78	91.55948901176453	0.2628639042377472
601	2.3	6.908690179766349	93.43113780021667	0.3172605037689209
631	4.64	9.307545326239351	94.51042914390564	0.2751225531101227
661	3.98	8.505268955183016	93.18233346939087	0.2948596179485321
691	0.46	3.2199999999999998	91.86492824554443	0.2783094048500061
721	3.04	7.562962382558834	92.9427981376648	0.29030197858810425
751	3.56	8.227174484596762	93.49311089515686	0.26904556155204773
781	1.74	5.915437430993586	91.86406874656677	0.283099502325058
811	2.94	7.286727660616938	95.15971612930298	0.2743220329284668
841	2.26	6.80532144722055	93.2309033870697	0.24596920609474182
871	1.28	5.087396190587087	95.05419564247131	0.2972052991390228
901	1.28	5.075588635813584	93.8919746875763	0.262127161026001
931	5.18	9.242705231694885	92.23633623123169	0.2628362774848938
961	2.0	6.006662967072482	92.16210126876831	0.2522081136703491
991	1.78	6.0474457417987635	96.19808411598206	0.23791833221912384
1021	2.64	7.165919340880136	92.62224340438843	0.24177630245685577
1051	0.88	4.3157386389817445	92.46877908706665	0.2556159198284149
1081	3.22	7.990719617155891	92.03300452232361	0.23956874012947083
1111	5.0	9.433981132056603	93.48689484596252	0.2668869197368622
1141	2.62	7.104618216343507	92.39826440811157	0.23971304297447205
1171	3.6	9.16078599247903	92.07724499702454	0.2316071093082428
1201	2.82	7.651640347010567	92.27414751052856	0.24306467175483704
1231	2.4	7.211102550927979	93.41302847862244	0.27317896485328674
1261	5.64	10.138560055550295	97.58725571632385	0.2632119059562683
1291	3.06	7.601078870791962	93.91195058822632	0.2554100751876831
1321	2.86	7.779485844193047	96.06527805328369	0.25809013843536377
1351	3.24	8.051235929967522	92.88900446891785	0.2600502669811249
1381	6.4	9.830564581955606	92.23009467124939	0.24899883568286896
1411	8.56	19.853624354258343	91.00891613960266	0.25156816840171814
1441	3.88	8.298529990305513	92.76596117019653	0.22780866920948029
1471	3.7	8.50235261559999	93.81311559677124	0.23581986129283905
