# Supplementary material for: Offline prompt reinforcement learning method based on feature extraction
Source: PeerJ Comput Sci. 2025 Jan 2;11:e2490. doi: 10.7717/peerj-cs.2490 (PMC11784719; doi:10.7717/peerj-cs.2490)
Supplement: Supplemental Information 2 [file peerj-cs-11-2490-s002.zip › experimental_results/result/maze2d_expert_Prompt_LSTM_large_sparse.txt]

iter	test-evaluation/maze2d_60_return_mean	test-evaluation/maze2d_60_return_std	time/evaluation	training/action_error
1	23.76	64.49079314134693	93.80514931678772	0.7596704959869385
31	10.38	22.259281210317642	95.18718409538269	0.8362857103347778
61	5.74	15.561246736685334	91.64324426651001	0.6840794086456299
91	5.5	16.55687168519464	88.83306574821472	0.6746549010276794
121	2.08	10.347637411506067	88.94428515434265	0.5504282712936401
151	5.2	14.123738881755072	91.78191041946411	0.4597565829753876
181	4.72	14.166213326079767	91.98747444152832	0.4292088449001312
211	5.44	18.507468762637426	92.30212569236755	0.41424399614334106
241	3.78	12.834780870743371	95.62609195709229	0.3175559341907501
271	17.08	30.514154092814042	100.38959050178528	0.336334764957428
301	4.52	13.565013822329853	111.90045714378357	0.30424633622169495
331	3.8	11.405261943506602	99.32726097106934	0.31527867913246155
361	3.54	10.654970671006092	100.06023859977722	0.2819294333457947
391	3.52	9.55037172051434	94.79391479492188	0.3149121105670929
421	5.8	12.40806189539688	93.07793998718262	0.31516847014427185
451	2.8	8.40713982279348	93.5660924911499	0.3553442060947418
481	2.46	7.397864556748791	97.63083529472351	0.27354130148887634
511	4.72	10.105523242267074	99.33372902870178	0.3191203773021698
541	3.62	8.990862027636728	100.70710301399231	0.2833555042743683
571	1.96	6.6632124384563935	100.56042647361755	0.3045283257961273
601	2.82	7.6646982980414835	97.21873593330383	0.30332911014556885
631	4.16	8.895751795098603	98.54831767082214	0.2827320098876953
661	4.76	9.54475772348361	100.25988674163818	0.3199092149734497
691	2.96	7.367387596699388	100.65895986557007	0.28560298681259155
721	3.58	8.229434974528933	99.7696704864502	0.2936674952507019
751	2.68	7.28406479927245	101.0660047531128	0.32256412506103516
781	1.74	5.905285767852391	97.16373443603516	0.2648143470287323
811	1.4	5.556977595779923	90.6418673992157	0.25479647517204285
841	5.64	10.075236969917878	88.87077403068542	0.24537812173366547
871	3.42	7.853890755542757	88.8747329711914	0.2516484260559082
901	2.84	7.728803270882239	96.37161016464233	0.27260851860046387
931	0.8	3.919183588453085	95.06959843635559	0.24446332454681396
961	2.52	7.624277014904429	90.89807963371277	0.2729002833366394
991	2.32	6.98982117081689	92.07486152648926	0.27793386578559875
1021	4.0	9.965942002640794	91.65110373497009	0.26686224341392517
1051	3.42	8.518427084855514	92.41406917572021	0.25961530208587646
1081	5.3	10.6268527796333	89.16735434532166	0.23518581688404083
1111	14.32	23.271819868673784	93.70318627357483	0.2521999180316925
1141	8.82	16.75552446209906	93.49732828140259	0.22269678115844727
1171	10.8	28.69285625377857	91.66964673995972	0.24806098639965057
1201	11.44	26.406938482148966	92.71411037445068	0.23421640694141388
1231	18.8	40.08690559272442	92.93882012367249	0.22254838049411774
1261	19.78	28.44875392701761	94.40886425971985	0.24822062253952026
1291	2.84	7.713261307644128	94.06840395927429	0.2566104531288147
1321	11.82	24.689017801443626	95.73385214805603	0.25461041927337646
1351	14.02	24.88653451165911	92.11319398880005	0.26059389114379883
1381	5.66	22.59168873723255	92.29729080200195	0.24783845245838165
1411	14.28	27.1190265312013	93.13215208053589	0.26185476779937744
1441	5.8	10.361467077590895	92.42423272132874	0.2641533315181732
1471	4.5	10.547511554864494	91.66868352890015	0.26679396629333496
1501	7.76	15.174399493884428	93.25765061378479	0.24343059957027435
1531	3.74	8.611178781096116	93.55903458595276	0.2517734467983246
1561	1.9	6.453681120105022	96.23167014122009	0.24862539768218994
