# Supplementary material for: Offline prompt reinforcement learning method based on feature extraction
Source: PeerJ Comput Sci. 2025 Jan 2;11:e2490. doi: 10.7717/peerj-cs.2490 (PMC11784719; doi:10.7717/peerj-cs.2490)
Supplement: Supplemental Information 2 [file peerj-cs-11-2490-s002.zip › experimental_results/result/maze2d_expert_Prompt_LSTM_medium_dense.txt]

iter	test-evaluation/maze2d_60_return_mean	test-evaluation/maze2d_60_return_std	time/evaluation	training/action_error
1	23.7	26.69175902783479	90.67040252685547	0.7449625730514526
31	23.0	69.19595363892313	92.11558771133423	0.7175872921943665
61	36.48	79.22631885932856	90.35034465789795	0.7027856111526489
91	7.94	27.094951559284986	90.26523995399475	0.6518521904945374
121	9.74	19.65584900226902	91.00730013847351	0.5831535458564758
151	4.78	10.218199450000963	92.78814506530762	0.3675699234008789
181	5.8	10.938007131100255	93.01372075080872	0.3130699694156647
211	2.58	7.753940933486661	91.94797682762146	0.39260339736938477
241	4.12	9.458625692985212	91.11435437202454	0.34444868564605713
271	5.88	10.502647285327638	90.9862334728241	0.35226085782051086
301	1.54	6.109697210173349	90.9790711402893	0.2436252236366272
331	4.22	9.687703546248718	90.7316460609436	0.2609259784221649
361	4.12	9.505030247190167	90.85917329788208	0.26340436935424805
391	5.46	10.317383389212596	90.6579008102417	0.30323201417922974
421	3.06	8.310018050521911	91.09012579917908	0.24619752168655396
451	3.46	8.607461879090721	91.28207421302795	0.2831479012966156
481	3.08	8.447106013304202	91.43346071243286	0.3199881613254547
511	3.44	9.342719090286296	90.85013031959534	0.26100650429725647
541	5.72	11.487454026023347	91.05100417137146	0.23027193546295166
571	2.02	6.87165191202232	92.207022190094	0.24120402336120605
601	5.8	12.403225386970924	94.14972305297852	0.27565643191337585
631	5.24	11.200999955361127	90.60436081886292	0.27387356758117676
661	11.66	26.749661680103547	92.46877527236938	0.29706335067749023
691	13.06	26.125397604629867	92.02606225013733	0.23636259138584137
721	55.2	93.7035751719218	91.434814453125	0.27937933802604675
751	80.32	112.96184134476563	90.74979877471924	0.21907514333724976
781	44.18	99.50591741198106	90.95537447929382	0.2690143585205078
811	68.96	111.31288514812651	93.03904938697815	0.23306487500667572
841	34.36	63.31785214297781	91.30705618858337	0.25232911109924316
871	39.7	82.76527049433236	95.53870964050293	0.23567870259284973
901	36.12	84.64434771442214	100.83078384399414	0.21981076896190643
931	70.36	119.51916331701791	91.67806792259216	0.24360458552837372
961	18.7	42.62546187433046	90.7451102733612	0.24628610908985138
991	71.98	117.11916837136438	91.15348672866821	0.1935529112815857
1021	52.44	101.85031369612958	90.97635793685913	0.24847492575645447
1051	38.18	85.0387417592711	90.21788763999939	0.21286317706108093
1081	34.74	79.60522847150179	90.3875503540039	0.2261020541191101
1111	100.94	131.68043286684625	90.9092366695404	0.24337750673294067
1141	66.9	104.00543255042017	91.71299052238464	0.2767387330532074
1171	52.76	89.55189780233583	89.48840689659119	0.2608361542224884
1201	42.1	80.28904034798273	88.81628441810608	0.213585764169693
1231	48.62	86.74373522047571	89.19435286521912	0.23782320320606232
1261	29.92	74.43570111176491	88.95374822616577	0.27124568819999695
1291	68.74	110.2930296981636	91.08258748054504	0.22768427431583405
1321	72.06	102.0069429009614	89.32580995559692	0.24727262556552887
1351	14.08	55.78775492883721	91.55147004127502	0.20635263621807098
1381	49.44	88.08090826053055	93.6799418926239	0.23237599432468414
1411	38.86	81.9546240306183	92.96363592147827	0.22688204050064087
1441	26.24	71.06435393360022	91.69988203048706	0.21943889558315277
1471	49.08	92.79242210439385	93.09168481826782	0.20698696374893188
