# Supplementary material for: Offline prompt reinforcement learning method based on feature extraction
Source: PeerJ Comput Sci. 2025 Jan 2;11:e2490. doi: 10.7717/peerj-cs.2490 (PMC11784719; doi:10.7717/peerj-cs.2490)
Supplement: Supplemental Information 2 [file peerj-cs-11-2490-s002.zip › experimental_results/result/maze2d_expert_Prompt_LSTM_medium_sparse.txt]

iter	test-evaluation/maze2d_60_return_mean	test-evaluation/maze2d_60_return_std	time/evaluation	training/action_error
1	24.04	39.33749356529976	96.07855248451233	0.7487608194351196
31	57.64	100.33140286071954	91.63545846939087	0.7485247254371643
61	35.0	66.18398597848274	89.1665985584259	0.6779488921165466
91	18.08	38.85091504713885	90.28989934921265	0.6299365162849426
121	8.74	21.886808812615875	90.31776165962219	0.5490233898162842
151	3.72	9.236969199905346	91.08011317253113	0.41128283739089966
181	3.94	9.05629063137883	93.75603032112122	0.38482028245925903
211	5.24	11.245550231091405	89.77712559700012	0.39898258447647095
241	5.46	10.956660075041116	90.45703744888306	0.30616989731788635
271	5.22	10.46	91.88027667999268	0.34326082468032837
301	4.48	10.276653151683186	89.63062238693237	0.29599401354789734
331	7.32	16.779082215663646	89.31699824333191	0.2704212963581085
361	6.4	12.814054783713077	91.68315839767456	0.2641574740409851
391	5.22	11.209442448221946	91.95590996742249	0.31684571504592896
421	7.54	15.091997879671199	92.52768850326538	0.3125031888484955
451	6.32	17.11658844513123	89.70844197273254	0.29539576172828674
481	4.4	10.113357503816426	90.20779776573181	0.2784336507320404
511	2.4	9.499473669630335	91.63713216781616	0.26938173174858093
541	2.9	8.716077099245968	103.60992383956909	0.2835331857204437
571	5.58	11.184077968254693	102.2260046005249	0.26376646757125854
601	8.82	23.88697553061082	101.27622032165527	0.2606359124183655
631	6.84	20.63430153894238	100.94874405860901	0.2485879510641098
661	33.6	49.84134829636936	99.41951107978821	0.3040308654308319
691	26.24	39.04897437833675	98.23109936714172	0.24247772991657257
721	14.46	24.677285101890767	101.26692700386047	0.2893942594528198
751	20.1	27.92865911568259	100.83965706825256	0.23078113794326782
781	17.48	31.713240137204522	97.20207285881042	0.2502308189868927
811	11.62	25.704388730331637	99.84858393669128	0.20627573132514954
841	27.2	46.981698564441025	100.15886926651001	0.24250130355358124
871	8.66	22.285071236143718	104.10840630531311	0.22966434061527252
901	25.22	53.07402000979387	99.96975445747375	0.24425555765628815
931	46.36	71.93879620899978	100.34873342514038	0.235992893576622
961	70.38	111.95604315980447	97.14510464668274	0.2635502219200134
991	28.04	50.45233790420421	96.75123572349548	0.23840831220149994
1021	48.66	88.38203663641158	92.6498510837555	0.25408726930618286
1051	44.6	98.5013705488406	92.32012343406677	0.2584167420864105
1081	50.84	102.38229534445885	90.80379724502563	0.20409183204174042
1111	73.6	108.79816174917663	94.216135263443	0.22505547106266022
1141	97.16	103.1822387816818	90.82101583480835	0.2088189572095871
1171	15.46	28.328226206382915	90.1345567703247	0.22435511648654938
1201	67.64	106.57556192673817	91.75646352767944	0.22129225730895996
1231	70.12	95.05864295265317	97.01153588294983	0.24804216623306274
1261	45.26	78.85145781784888	91.5951886177063	0.20270198583602905
1291	62.54	96.56442616201892	92.16257500648499	0.23182812333106995
1321	39.04	84.33195361190205	92.11365675926208	0.21389684081077576
1351	58.24	89.25907460869175	91.07334470748901	0.19725415110588074
1381	58.38	94.20528435284298	91.15119671821594	0.21384847164154053
1411	76.48	99.69678831336543	91.7658965587616	0.2301638275384903
1441	44.22	77.12413111342	90.85660004615784	0.20858199894428253
1471	67.3	98.87492098606197	92.64686298370361	0.2262420356273651
