# Supplementary material for: Offline prompt reinforcement learning method based on feature extraction
Source: PeerJ Comput Sci. 2025 Jan 2;11:e2490. doi: 10.7717/peerj-cs.2490 (PMC11784719; doi:10.7717/peerj-cs.2490)
Supplement: Supplemental Information 2 [file peerj-cs-11-2490-s002.zip › experimental_results/result/maze2d_expert_Prompt_LSTM_open_dense.txt]

iter	test-evaluation/maze2d_60_return_mean	test-evaluation/maze2d_60_return_std	time/evaluation	training/action_error
1	12.92	26.74086012079641	90.12155175209045	0.8116483688354492
31	41.12	74.68002142474249	92.06630659103394	0.7528684735298157
61	31.4	59.65165546738832	92.84282636642456	0.6248790621757507
91	21.82	40.32998388296232	91.81119465827942	0.43871650099754333
121	6.58	16.341468722241586	89.51270461082458	0.32668477296829224
151	1.84	7.297561236467975	91.12219405174255	0.2570038437843323
181	4.76	9.619896049334422	89.84486937522888	0.10475345700979233
211	8.1	12.169223475637217	89.77205181121826	0.10300922393798828
241	9.18	15.678890266852434	90.63432788848877	0.10992380976676941
271	17.52	16.28771316053914	89.54091763496399	0.12204226851463318
301	27.58	40.24827449717566	89.867680311203	0.09879381209611893
331	11.2	17.874003468725185	96.12166380882263	0.07979892194271088
361	33.22	29.755866648444304	92.6444890499115	0.1118982806801796
391	8.98	18.503502371172868	93.01611065864563	0.09112776815891266
421	14.78	15.852179660854214	98.3056845664978	0.11109945923089981
451	13.92	21.3202626625471	88.6781964302063	0.1013767272233963
481	14.62	19.389574518281727	90.80805492401123	0.08851826190948486
511	3.44	7.381490364418284	89.80293416976929	0.09221318364143372
541	6.88	12.852455018400182	92.65145468711853	0.09879934787750244
571	12.12	16.247633673861557	95.82149338722229	0.07217420637607574
601	10.94	23.35415166517508	92.08309721946716	0.0717620998620987
631	9.44	16.29007059530437	95.97867727279663	0.07783610373735428
661	21.2	25.23965134466005	93.12423753738403	0.08874675631523132
691	15.52	26.06702131046047	91.12672400474548	0.06984887272119522
721	17.52	25.916203425656313	91.84118390083313	0.0730462372303009
751	40.44	47.380654279990694	91.80239963531494	0.08658433705568314
781	25.6	39.51860321418256	90.79312467575073	0.08199793845415115
811	13.26	17.231146218403463	89.72902703285217	0.06905478239059448
841	12.24	24.987644947053333	100.3865876197815	0.09349918365478516
871	23.24	42.088744338599604	97.05294394493103	0.06297700852155685
901	10.3	25.822664463606383	96.53838896751404	0.04813475161790848
931	4.84	10.532540054516764	94.09326148033142	0.06433133035898209
961	9.08	18.935511611783824	90.82748579978943	0.08359230309724808
991	24.3	45.77564854810907	93.83577013015747	0.059130989015102386
1021	4.78	8.535314874098084	91.57338047027588	0.081410251557827
1051	10.42	20.750990337812794	91.59511542320251	0.057109881192445755
1081	4.06	8.142260128490124	90.37373447418213	0.0453212633728981
1111	2.44	6.618640343756412	90.96231937408447	0.05879294499754906
1141	10.1	22.89475922563939	89.6964054107666	0.07587167620658875
1171	10.18	29.65784213323687	90.68499612808228	0.07372500002384186
1201	2.42	6.6395481773988205	91.98937749862671	0.04966537654399872
1231	3.04	7.025553358988885	91.69867324829102	0.05848822370171547
1261	1.98	5.961509875861986	91.52666974067688	0.07238415628671646
1291	3.12	7.171164480054825	90.64332818984985	0.07547945529222488
1321	3.66	7.839923469014221	90.91414189338684	0.06399084627628326
1351	3.06	7.601078870791962	90.0968849658966	0.06233825162053108
1381	1.66	5.6413119041584645	90.97058701515198	0.04529092460870743
1411	3.38	7.9571100281446405	91.23966240882874	0.07654626667499542
1441	1.34	4.848133661523782	90.92954611778259	0.06388665735721588
1471	4.1	12.90310040261642	90.64153718948364	0.07749265432357788
