# Supplementary material for: Offline prompt reinforcement learning method based on feature extraction
Source: PeerJ Comput Sci. 2025 Jan 2;11:e2490. doi: 10.7717/peerj-cs.2490 (PMC11784719; doi:10.7717/peerj-cs.2490)
Supplement: Supplemental Information 2 [file peerj-cs-11-2490-s002.zip › experimental_results/result/maze2d_expert_Prompt_LSTM_open_sparse.txt]

iter	test-evaluation/maze2d_60_return_mean	test-evaluation/maze2d_60_return_std	time/evaluation	training/action_error
1	9.52	20.41101663318121	93.82883071899414	0.729425847530365
31	17.44	45.21865101924206	90.4185688495636	0.766024649143219
61	8.4	19.355619339096336	94.27296328544617	0.5674499273300171
91	6.34	15.81974715347878	93.78708553314209	0.485591858625412
121	2.68	8.0633491800864	91.74209094047546	0.3652283847332001
151	4.86	9.806140933109212	91.70432376861572	0.3593413829803467
181	20.48	20.658402648801285	91.22337746620178	0.19789981842041016
211	16.94	10.030772652193848	91.26653575897217	0.12798205018043518
241	21.04	16.531134262354776	91.80069780349731	0.10718833655118942
271	5.44	11.269711620090375	91.5084810256958	0.09487807005643845
301	19.36	19.390471886986145	91.81443619728088	0.1263381838798523
331	19.32	20.046386207992704	94.57802486419678	0.09386903047561646
361	21.32	21.016602960516714	95.91129660606384	0.09379355609416962
391	13.34	17.576814273354543	95.00578951835632	0.09454050660133362
421	5.38	11.654853066426877	95.76634049415588	0.09525401890277863
451	15.88	18.4571287041078	90.35514283180237	0.09460199624300003
481	7.02	17.15049853502807	89.28176045417786	0.09741866588592529
511	7.56	14.508149434025	91.5585150718689	0.10423022508621216
541	10.04	17.98439323413498	92.53995084762573	0.06921166926622391
571	21.64	26.44372137200057	90.555428981781	0.06807743012905121
601	15.6	20.239565212721345	91.4939775466919	0.0864921286702156
631	19.12	26.795999701447972	90.99108338356018	0.08466598391532898
661	11.18	22.397044447873025	89.73506903648376	0.08941223472356796
691	16.88	32.93911959964929	90.44071841239929	0.06617148220539093
721	26.44	36.635589254166504	93.68190455436707	0.05161547288298607
751	17.22	30.999541932099582	92.58074498176575	0.062091175466775894
781	15.62	17.138132920478824	92.30099749565125	0.06814875453710556
811	20.76	27.27310763371127	92.29700303077698	0.10968934744596481
841	4.7	8.383913167489274	92.3298511505127	0.0745461955666542
871	15.88	26.565119988435963	91.85060000419617	0.07237579673528671
901	2.72	8.926455063461644	92.03105759620667	0.07795590907335281
931	9.22	24.28686064521308	92.23529076576233	0.0726253017783165
961	7.34	11.930817239401499	92.04114294052124	0.06786895543336868
991	5.56	11.817207792029384	92.30895209312439	0.08009897172451019
1021	1.28	5.067701648676646	91.89430403709412	0.0766390711069107
1051	25.34	53.112186925412885	92.4265685081482	0.07742714136838913
1081	2.4	6.529931086925804	92.11404252052307	0.049281246960163116
1111	2.38	6.464951662618987	93.18524837493896	0.0662342756986618
1141	2.86	7.102140522405905	95.54076194763184	0.07260056585073471
1171	2.04	6.128490841961012	92.58234930038452	0.07099015265703201
1201	4.82	8.601604501486916	97.54569983482361	0.07344044744968414
1231	5.4	17.5931804969994	92.19445991516113	0.06711295992136002
1261	4.74	8.463592617795353	92.31292843818665	0.05351069197058678
1291	3.92	7.860890534793115	92.35398244857788	0.08543545752763748
1321	4.62	8.248369535853737	90.76574683189392	0.09456734359264374
1351	6.18	10.743723749240763	94.3181266784668	0.05528887361288071
1381	4.0	8.019975062305368	92.07500267028809	0.05947579815983772
1411	1.16	4.601564951187803	92.89242672920227	0.06637642532587051
1441	2.32	6.291073040428	92.29810571670532	0.07006930559873581
1471	3.6	7.696752561957543	92.1406774520874	0.045889172703027725
