# Supplementary material for: Offline prompt reinforcement learning method based on feature extraction
Source: PeerJ Comput Sci. 2025 Jan 2;11:e2490. doi: 10.7717/peerj-cs.2490 (PMC11784719; doi:10.7717/peerj-cs.2490)
Supplement: Supplemental Information 2 [file peerj-cs-11-2490-s002.zip › experimental_results/result/maze2d_expert_Prompt_LSTM_umaze_dense.txt]

iter	test-evaluation/maze2d_60_return_mean	test-evaluation/maze2d_60_return_std	time/evaluation	training/action_error
1	36.54	73.1341807912005	92.33747005462646	0.7163485884666443
31	24.64	64.44773386240978	91.10601305961609	0.685736358165741
61	24.38	52.5550720673086	91.36075472831726	0.6559815406799316
91	3.16	10.726341407954532	90.74617791175842	0.49773985147476196
121	3.68	10.122134162319723	92.08209586143494	0.451704204082489
151	35.5	22.513329385055425	92.60316944122314	0.41181862354278564
181	3.18	7.312154265331114	93.13397455215454	0.36630555987358093
211	2.6	7.048404074682439	92.30521702766418	0.2721255421638489
241	5.38	10.779406291628497	93.75802564620972	0.29560109972953796
271	8.96	13.684969857475025	93.65869402885437	0.3076423406600952
301	5.5	9.04930936591296	93.08491706848145	0.2826533317565918
331	1.24	4.917560370752962	92.42179775238037	0.2726473808288574
361	5.62	11.61187323389297	93.75356984138489	0.23133376240730286
391	8.44	14.785344094744634	94.67990207672119	0.274889200925827
421	2.46	6.672960362537753	93.00497388839722	0.22311103343963623
451	1.22	4.855059216940614	91.92311882972717	0.2524825632572174
481	2.52	6.844676763733988	91.92884469032288	0.2660098969936371
511	2.12	6.367542697147777	90.93407106399536	0.273396372795105
541	3.98	8.038631724367026	92.86392021179199	0.28584420680999756
571	4.0	8.330666239863412	92.71423840522766	0.24930672347545624
601	1.7	5.7870545184921145	91.29297614097595	0.21979624032974243
631	3.54	8.807292432978482	92.6097764968872	0.1930963099002838
661	1.28	5.071646675390548	92.95846772193909	0.22660310566425323
691	3.42	7.861526569312094	92.7118227481842	0.21589243412017822
721	3.84	8.227660663882535	91.25634527206421	0.2058098465204239
751	4.24	8.507784670523813	93.44958877563477	0.22757616639137268
781	3.0	7.451174404078864	89.95819520950317	0.20670954883098602
811	2.52	6.8505182285722	93.56227684020996	0.21990689635276794
841	1.68	5.714682843343102	93.58979320526123	0.24032048881053925
871	2.54	6.896984848468205	91.1761827468872	0.18945404887199402
901	3.92	8.39961903898028	91.955002784729	0.21533291041851044
931	3.8	8.12403840463596	90.06156516075134	0.22362908720970154
961	4.42	8.33088230621463	89.88096952438354	0.23026464879512787
991	9.22	15.534851141868081	88.34635400772095	0.21012179553508759
1021	7.62	12.896340566222651	88.08754777908325	0.21251456439495087
1051	4.36	8.726419655276727	89.5497932434082	0.17211215198040009
1081	2.16	6.497260961359025	91.98089790344238	0.23486118018627167
1111	6.14	9.4191507048141	89.63948559761047	0.20300765335559845
1141	4.88	11.168956979055833	88.92313575744629	0.19078049063682556
1171	4.0	8.052328855678958	88.06289005279541	0.23934760689735413
1201	23.82	19.519928278556762	87.78966498374939	0.1835518330335617
1231	15.46	14.674072372725984	90.45647883415222	0.19115184247493744
1261	3.98	7.796127243702477	89.42407441139221	0.1808946430683136
1291	8.3	12.90929897399545	89.25206279754639	0.20266398787498474
1321	32.66	22.512760825807216	89.48847651481628	0.2124112844467163
1351	12.72	13.125608557320303	88.63196611404419	0.20225699245929718
1381	12.14	12.377414915886112	89.42539930343628	0.20874984562397003
1411	17.16	13.842485325981025	89.43919610977173	0.18899685144424438
1441	14.54	13.139573813484208	89.54473567008972	0.1957608461380005
1471	18.66	18.021775717170602	90.00911617279053	0.16056795418262482
