# Supplementary material for: Offline prompt reinforcement learning method based on feature extraction
Source: PeerJ Comput Sci. 2025 Jan 2;11:e2490. doi: 10.7717/peerj-cs.2490 (PMC11784719; doi:10.7717/peerj-cs.2490)
Supplement: Supplemental Information 2 [file peerj-cs-11-2490-s002.zip › experimental_results/result/maze2d_expert_Prompt_LSTM_umaze_sparse.txt]

iter	test-evaluation/maze2d_60_return_mean	test-evaluation/maze2d_60_return_std	time/evaluation	training/action_error
1	38.36	50.479207600753796	93.49578952789307	0.7897754907608032
31	47.52	89.09371246053225	93.75917077064514	0.720633327960968
61	15.94	31.77446144311497	93.85681438446045	0.6644126176834106
91	5.12	12.703763221974818	96.91624093055725	0.4714348614215851
121	14.7	25.477244748991208	95.81306481361389	0.4962427020072937
151	11.42	15.091838854162205	92.78659677505493	0.418676495552063
181	3.8	7.249827584156743	93.0790638923645	0.39745309948921204
211	3.54	7.558333149577359	93.36094331741333	0.28675398230552673
241	1.76	5.658833802118595	93.59093928337097	0.34749773144721985
271	11.06	12.802202935432636	94.07910013198853	0.2854383885860443
301	9.62	11.52196163854055	88.85789895057678	0.2873324155807495
331	5.4	9.633275663033837	86.91785168647766	0.31159552931785583
361	2.98	7.404025931883275	91.89540433883667	0.2542223632335663
391	3.54	7.764560515573306	94.51882672309875	0.26970845460891724
421	2.42	6.756004736528831	87.42496371269226	0.26128774881362915
451	3.04	7.544428407772189	87.70864367485046	0.2531212866306305
481	2.56	6.966089290268967	97.29963731765747	0.23120221495628357
511	2.72	7.391995670994405	87.6193175315857	0.25060054659843445
541	2.88	7.59378693406656	90.83906579017639	0.26523008942604065
571	2.46	6.681945824383792	98.98718619346619	0.2480483055114746
601	7.24	10.149995073890429	88.03142952919006	0.2442009299993515
631	1.76	5.9784947938423425	92.60634326934814	0.1882161796092987
661	4.9	11.761377470347595	94.65137672424316	0.17150117456912994
691	3.24	9.511172377788133	95.18488001823425	0.2645418345928192
721	2.16	6.4941820116162425	87.64692306518555	0.23267605900764465
751	7.38	11.048782738383446	89.5578088760376	0.21535544097423553
781	4.0	8.55336191213724	87.9247887134552	0.2212386131286621
811	3.98	8.319831729067602	90.87007069587708	0.21324743330478668
841	0.82	4.028349537962167	89.85160851478577	0.1934237778186798
871	3.06	7.234390091776916	90.87475919723511	0.20694369077682495
901	14.5	15.623379916010492	91.26705503463745	0.20982766151428223
931	6.04	9.587408408949731	96.58076477050781	0.21978038549423218
961	14.74	14.673527183332574	87.55333518981934	0.26008108258247375
991	3.62	8.308766454775343	88.51727271080017	0.1885005086660385
1021	6.96	10.78324626446044	88.5841052532196	0.2054596245288849
1051	21.24	18.575855296594018	87.52446246147156	0.21439796686172485
1081	37.16	18.064728063272913	97.77155590057373	0.1726532131433487
1111	7.64	12.467172895247742	95.922611951828	0.20855875313282013
1141	21.9	17.566160650523493	94.2520534992218	0.18889161944389343
1171	3.1	7.08590149522275	88.4326560497284	0.1688094139099121
1201	23.12	21.027258499385983	87.4817795753479	0.19237835705280304
1231	1.32	5.251437898328419	92.48180389404297	0.23349237442016602
1261	3.38	7.693867687970726	87.94463205337524	0.21468892693519592
1291	19.78	13.34059968667076	95.60705161094666	0.20063230395317078
1321	22.04	14.42492287674357	87.53840112686157	0.2035827934741974
1351	25.6	18.2822318112423	87.86515307426453	0.20701181888580322
1381	23.02	14.529267015235146	95.04962372779846	0.21538272500038147
1411	8.0	12.1309521472966	88.05730819702148	0.17095611989498138
1441	15.64	13.345800837716709	97.22406387329102	0.19453372061252594
1471	16.84	14.72597704738127	87.56826972961426	0.18882706761360168
1501	21.78	14.160918049335644	92.66004204750061	0.213563933968544
1531	26.7	16.760966559241144	97.71780133247375	0.18549011647701263
1561	21.44	17.159440550320983	95.89879369735718	0.18421632051467896
1591	25.68	16.495381171709855	92.96766710281372	0.18175570666790009
1621	28.34	13.600897029240388	87.64897274971008	0.23647606372833252
1651	22.12	11.59765493537379	94.83056020736694	0.18571802973747253
1681	23.78	17.755325961524896	88.00850915908813	0.18835122883319855
1711	21.12	14.581687145183166	91.19945430755615	0.19438862800598145
1741	27.14	19.973993091017128	87.9366466999054	0.191818505525589
1771	27.5	19.708120153885808	93.31810069084167	0.18357986211776733
1801	23.94	17.45097131967158	95.11132717132568	0.21471524238586426
1831	29.64	21.112801803645105	89.94505429267883	0.19059599936008453
1861	32.1	21.588191216496114	88.29527115821838	0.17616674304008484
1891	30.16	20.376810349021753	98.07930612564087	0.18086080253124237
1921	27.74	13.95537172561161	94.2304847240448	0.191227987408638
1951	30.12	19.015404281792172	87.96271634101868	0.16620108485221863
1981	15.56	12.546170730545635	91.22425985336304	0.16294801235198975
2011	24.78	17.904513397464896	96.16865015029907	0.17695559561252594
2041	17.76	17.343079311356448	87.78052592277527	0.19774556159973145
2071	20.46	15.56690078339295	88.07031464576721	0.19948118925094604
2101	18.24	13.117255810572575	88.28430914878845	0.19801238179206848
2131	25.86	17.41609600341018	92.76159715652466	0.18704016506671906
2161	24.28	18.69656652971342	94.70195627212524	0.2073870450258255
2191	31.3	17.054324964653397	87.17228412628174	0.20619583129882812
2221	25.66	21.074733687522603	98.79900741577148	0.17748664319515228
2251	19.8	14.178857499812882	87.5334722995758	0.20303598046302795
2281	26.36	14.644807953674231	87.76838827133179	0.15236079692840576
2311	25.22	15.768690497311436	88.17175674438477	0.18893258273601532
2341	36.52	23.218303124905574	87.87600111961365	0.1681496948003769
2371	37.32	20.669242850186844	93.92151188850403	0.17983268201351166
2401	36.36	18.226091188184043	90.46482586860657	0.18226358294487
2431	27.14	15.110274650051863	87.84803700447083	0.19744259119033813
2461	32.24	19.286845257843492	88.18676710128784	0.19413606822490692
2491	21.58	19.052653358522008	95.76237654685974	0.19657622277736664
2521	26.8	16.208639671483848	87.67093586921692	0.14266563951969147
2551	29.88	15.372234710672357	87.38023853302002	0.194254070520401
2581	33.88	19.17147881619986	95.54242587089539	0.1851605325937271
2611	29.9	16.746641454333464	88.62683463096619	0.16407020390033722
2641	28.06	14.537413800260348	87.99737930297852	0.16670115292072296
2671	34.22	20.064187000723454	97.39519548416138	0.17457525432109833
2701	31.98	13.72368755109209	94.98080825805664	0.18813955783843994
2731	21.74	16.192356221378038	88.7333242893219	0.1695464700460434
2761	32.48	22.65766095606517	91.92931294441223	0.172687366604805
2791	30.1	17.9658008449387	88.52428817749023	0.19879169762134552
2821	25.88	19.99563952465637	87.54238390922546	0.1873803585767746
2851	28.38	18.38791994761778	87.3822271823883	0.18741530179977417
2881	34.42	14.564463601519968	87.36352610588074	0.20741064846515656
2911	33.86	21.889732753051142	87.86017918586731	0.19265227019786835
2941	35.4	14.005713120009277	90.95471549034119	0.18054461479187012
2971	35.98	21.38924028571375	92.9298026561737	0.19293200969696045
