# Supplementary material for: Offline prompt reinforcement learning method based on feature extraction
Source: PeerJ Comput Sci. 2025 Jan 2;11:e2490. doi: 10.7717/peerj-cs.2490 (PMC11784719; doi:10.7717/peerj-cs.2490)
Supplement: Supplemental Information 2 [file peerj-cs-11-2490-s002.zip › experimental_results/result/pen-expert-bc-1.txt]

iter	time/training	evaluation/target_4000_return_mean	evaluation/target_4000_return_std	time/evaluation	training/train_loss_mean	training/train_loss_std
0	14.872149467468262	145.92975883878051	626.8863925274449	18.18625521659851	0.4091771376132965	0.021637885229979947
1	0.4004809856414795	161.43208819147875	625.728314687158	17.97819209098816	0.4085808992385864	0.02219864765191152
2	0.3683767318725586	64.44293592321215	260.2740298371277	17.633437871932983	0.40951977133750916	0.019878300377531487
3	0.3714773654937744	126.22586273188574	614.3510993503132	17.63637375831604	0.40177806198596955	0.019494241616756645
4	0.3451526165008545	75.1770655133572	293.12239272330976	18.127196788787842	0.40690846502780914	0.01878877145703476
5	0.35813069343566895	184.40551270272695	790.7582915430847	18.583271026611328	0.3995763385295868	0.02103678530230234
6	0.3762497901916504	92.02435255492372	570.8398794446553	18.223793983459473	0.39336114287376406	0.02179232371286029
7	0.34547924995422363	148.63437755457167	622.0067503520104	18.28252649307251	0.38930789232254026	0.021161785968971097
8	0.3803248405456543	209.51348347909115	840.070943726622	19.13975691795349	0.38304480016231535	0.021566747472945194
9	0.42922210693359375	68.73947795897163	253.3370695666624	18.43188214302063	0.37245897710323334	0.01815024009746685
10	0.37197232246398926	39.5498211763877	197.21031484218054	19.772000789642334	0.3665056097507477	0.022539308223507176
11	0.3763401508331299	267.87871601949524	1081.2172269061186	18.67276930809021	0.34988164246082304	0.017130325094911115
12	0.41717028617858887	103.2814492362149	567.1301854702633	19.465338230133057	0.33926293611526487	0.02053839471644205
13	0.3743553161621094	57.8991065848609	282.12480642358446	18.123173475265503	0.32873354077339173	0.019425260869176515
14	0.36141252517700195	114.22086510536515	582.3708766942196	18.124168872833252	0.31751361608505246	0.02111674020523231
15	0.367382287979126	61.08480569093368	223.34666942933848	19.33992028236389	0.3025437140464783	0.019385692050521812
16	0.3640294075012207	136.61120521002425	607.4121978194736	18.36913251876831	0.28283372193574907	0.020313641089730734
17	0.34149837493896484	239.76410674241833	968.6082160054008	18.300441026687622	0.26859167367219927	0.02087798520930208
18	0.3514542579650879	124.23619765091951	615.3942326706107	18.12521505355835	0.25432023078203203	0.020555551461773392
19	0.3682749271392822	156.2438222085335	775.0955184386015	18.250660181045532	0.2358778855204582	0.01680360606381796
20	0.34946179389953613	156.35726827867717	774.1546296200528	17.83748173713684	0.22559168457984924	0.025171712069369377
21	0.3554368019104004	149.8157414940638	789.8956396565015	17.94799304008484	0.21524731814861298	0.020162193156470293
22	0.35045742988586426	399.2877930890217	1219.3582071849248	18.032650470733643	0.1983336651325226	0.02306370403461566
23	0.3474709987640381	167.36649310740893	622.8114313483118	17.544808864593506	0.19303581297397612	0.01762928866455467
24	0.352447509765625	231.0908702989141	952.9666046730426	17.930068731307983	0.18614696115255355	0.021733767543076248
25	0.3901493549346924	237.28755156214868	915.070368243019	18.095359325408936	0.1774241578578949	0.019871853937437237
26	0.34946155548095703	222.0205453921607	664.6285006894267	17.926085233688354	0.17044916480779648	0.016889522161173683
27	0.3553459644317627	287.45450794698166	670.4767177270647	17.7618191242218	0.16482795476913453	0.020384006251191574
28	0.3813180923461914	205.5038992610816	519.7768637191383	19.04245662689209	0.1646249023079872	0.014221123695289562
29	0.3642096519470215	165.47351407605697	478.37246349534456	18.022652864456177	0.1576779744029045	0.020507897480805243
30	0.34947872161865234	96.74184777208406	413.27700040468375	17.98784041404724	0.15460418224334715	0.015874935316895794
31	0.36240386962890625	139.9249512468099	586.9514762214112	17.996798276901245	0.15318543404340745	0.015399528453630223
32	0.386303186416626	242.3294927551519	780.1063923297114	18.29044508934021	0.1465624214708805	0.016223583299590612
33	0.3710310459136963	235.25538308379876	808.8950806019465	18.45476770401001	0.14518358588218688	0.015685880906505568
34	0.3653910160064697	313.32807025928486	847.4526839297811	18.464606761932373	0.14465393826365472	0.015767379021352942
35	0.3764612674713135	208.88055873278384	709.9064178455792	18.611072540283203	0.14616477608680725	0.013476939685472615
36	0.3500502109527588	267.02096369719163	737.6291150397248	18.616092443466187	0.14439066275954246	0.016409329757750432
37	0.37833476066589355	152.4404378345593	457.1773587015397	18.30941104888916	0.1382483060657978	0.013204144220241375
38	0.35332345962524414	131.16114052673484	514.3362221745967	18.044586181640625	0.13751592338085175	0.013177297817708558
39	0.36041998863220215	267.9640937828291	771.0214938825923	19.363142013549805	0.13771030455827712	0.011482139538636063
40	0.40849995613098145	195.9283274167181	594.2879806980075	18.17298173904419	0.1348124186694622	0.015166900121342022
41	0.3763926029205322	187.67211714766307	520.6714076854589	18.26957678794861	0.13641990289092065	0.01702086275087257
42	0.3673830032348633	327.6223834329361	1005.5926554922198	18.21418023109436	0.13577866673469544	0.015572513333451964
43	0.3538939952850342	325.7820678448332	1046.8824034436184	18.60607361793518	0.13385775938630104	0.013184371702405306
44	0.3524477481842041	237.42821428086634	730.3802101604173	18.480905294418335	0.13179027780890465	0.010172902415876216
45	0.40412473678588867	234.2972940225491	801.6596135917039	18.271568536758423	0.13450155884027482	0.013809580197146357
46	0.37775468826293945	207.39133669388633	660.6234275228652	18.591155529022217	0.1313570763170719	0.012524401483175717
47	0.3604133129119873	357.2967257016869	1025.2445675029267	18.399218559265137	0.12975430577993394	0.0120427638787501
48	0.3983590602874756	492.24709583013185	1360.1254622131953	18.943632125854492	0.12930121541023254	0.013257958532823282
49	0.36240458488464355	286.044910608918	979.3841305569379	18.88688826560974	0.12765002012252807	0.0145675814203437
50	0.34818291664123535	381.91404001813896	1121.7735857550551	20.625216484069824	0.12907972410321236	0.011992053538873457
51	0.3862278461456299	294.3052590528072	1058.7274268545991	18.654831886291504	0.12642150789499282	0.013747240437863309
52	0.3815584182739258	362.6772210411992	1078.7262569889062	19.349828720092773	0.12832992032170296	0.013912560258303104
53	0.38231396675109863	436.50591873598336	1274.0643846949438	19.253841161727905	0.12748166367411615	0.010482674922258763
54	0.3454771041870117	282.7337718782878	960.9785741673905	18.467795372009277	0.12572253495454788	0.008676093236179905
55	0.37325477600097656	380.87376294311355	1161.7105265801001	18.853081941604614	0.1262168650329113	0.010861891319216659
56	0.35842108726501465	342.72984166925596	1090.6813696955503	19.66305136680603	0.124874287545681	0.011148861708011899
57	0.45001840591430664	598.7584746957587	1479.6806141208388	21.36192774772644	0.1245189417898655	0.012229066906776892
58	0.3990635871887207	332.9343092957061	1077.9297938377747	20.048803091049194	0.12726665839552878	0.012855026248357933
59	0.41173696517944336	524.1237651373799	1372.4216737554866	19.959348440170288	0.12339948624372482	0.012763662784303685
60	0.3698124885559082	388.0889549441315	1073.3871533064762	19.813764095306396	0.12810557827353478	0.010223581744400138
61	0.355121374130249	407.4506767865044	1132.1629784024444	20.833245992660522	0.12377156987786293	0.011463158188468386
62	0.39037060737609863	158.3194998465938	543.8443815712604	20.241915225982666	0.1203364759683609	0.010704033481231475
63	0.38803958892822266	274.9344571748098	814.2284804573814	19.732165098190308	0.12340774565935135	0.011102782995305222
64	0.3763401508331299	240.9687816321901	798.2136709239211	19.086928129196167	0.12485626235604286	0.013566747333218165
65	0.36739039421081543	401.3636209843876	1130.9705481972808	19.71721339225769	0.11952379003167152	0.011950381399912923
66	0.3830130100250244	434.52579560413534	1140.7009453076585	20.002955198287964	0.12391408756375313	0.01074411095808351
67	0.40546083450317383	304.64774103431427	881.5444651454175	20.73878765106201	0.12050704702734948	0.011142776896279457
68	0.44603991508483887	107.0964349855152	486.6036640945843	20.174181938171387	0.1231014509499073	0.012748278968991411
69	0.35085034370422363	182.68669871701206	620.4621780990857	19.922339916229248	0.12094048261642457	0.012342507470855149
70	0.39159107208251953	183.62238486999024	598.1475618703546	19.821799516677856	0.12323859110474586	0.012815149029399479
71	0.387298583984375	43.034462917016974	69.44666987545098	19.510542392730713	0.12056176289916039	0.010650534950831432
72	0.42314648628234863	119.91297161587819	388.5924084944332	18.949625492095947	0.11992616146802902	0.011283846796440398
73	0.3753471374511719	546.730706595655	1357.4257417155143	19.758002042770386	0.12095348045229912	0.009288183212171433
74	0.4078049659729004	183.77786729320178	670.7954824845567	20.108590841293335	0.11959300175309182	0.01270165315818826
75	0.3773338794708252	200.29096893552776	764.3886175894003	20.329570055007935	0.12089902460575104	0.010159663850516242
76	0.39209580421447754	456.2404554550419	1164.578416195074	20.23611354827881	0.12170678660273553	0.012103133774307525
77	0.39226722717285156	337.51236763688945	973.4703228745533	20.7009015083313	0.11972169175744057	0.009757082519494288
78	0.4045848846435547	349.11161892840727	1011.115531035685	20.490742683410645	0.12007515326142311	0.009831005046828118
79	0.5182144641876221	123.66502512118944	574.5510550173892	19.719168186187744	0.12105789437890052	0.011969177805510422
80	0.3347501754760742	17.691017578891397	122.24719531231959	19.261237859725952	0.12114816814661027	0.010197254961816856
81	0.33652496337890625	40.893524058840605	213.9684546747389	18.95160984992981	0.12062926352024078	0.012125891767721456
82	0.3474705219268799	56.98939122645348	285.7183756929655	19.29618787765503	0.1200954982638359	0.008126592071203566
83	0.3852956295013428	96.50776733173821	414.03205733059866	19.492475032806396	0.11704391553997993	0.011180881589929617
84	0.39426636695861816	192.50109681752815	562.1275460922685	19.71277403831482	0.11760610550642013	0.010326512445354409
85	0.3656120300292969	245.62600408994257	730.8519626902664	19.599464416503906	0.11642308041453361	0.011096977023987192
86	0.3412661552429199	533.9377326570226	1331.1433321195866	19.97938060760498	0.11846869379281998	0.011423551805004243
87	0.4077134132385254	564.8801858028824	1379.119597612511	19.73235559463501	0.11734817668795586	0.00864890873903149
88	0.34832024574279785	799.3828334590121	1606.5050555798614	19.380053281784058	0.1174380224943161	0.010684749185596193
89	0.34339022636413574	270.9665163528239	809.4443665729173	19.248342275619507	0.11719178646802902	0.011172439710447794
90	0.3414933681488037	463.5826246934601	1163.3235222114092	19.032290935516357	0.11719008177518844	0.008886517162172881
91	0.334094762802124	143.3397835798226	508.25303604669506	19.584924936294556	0.1210978664457798	0.011793299688322175
92	0.4320523738861084	201.84373662236084	715.7429809101172	20.656246185302734	0.12036303728818894	0.01302010262585252
93	0.3414943218231201	998.7965230274957	1670.5522376699419	19.193581581115723	0.11557253837585449	0.00887031647038773
94	0.3869922161102295	668.8439004672566	1384.6797479948889	18.64792799949646	0.11625736951828003	0.009948386765567196
95	0.3577876091003418	589.9591746829354	1309.387410876224	19.285130739212036	0.11680686309933662	0.013386803151152206
96	0.35596752166748047	462.16693216647684	1113.946983189187	20.11674666404724	0.11751491755247116	0.009736480344883768
97	0.3823566436767578	275.8061139884137	633.819728875951	19.356199979782104	0.12021448403596878	0.01221750272146071
98	0.33353161811828613	146.95864228054475	533.7716129379371	19.41061568260193	0.11778778195381165	0.009924092910184583
99	0.3775320053100586	255.80604269674058	787.4263045358359	19.57786273956299	0.12024224415421486	0.011425374803637417
100	0.3405005931854248	267.4858172711126	795.4264094872661	20.31555438041687	0.11666867330670357	0.008065724666656187
101	0.38956189155578613	476.1315092592631	1172.379835799795	20.39255380630493	0.11624963343143463	0.01046139289986084
102	0.3405015468597412	269.535250677731	866.2653597240526	20.223986625671387	0.11780217289924622	0.011284464000818778
103	0.3482952117919922	164.69060429307348	477.78393407367275	19.390257358551025	0.11516648963093758	0.009622878266112316
104	0.35096216201782227	104.83320549099535	433.4228151803166	19.51444983482361	0.11614122450351715	0.010375262942548053
105	0.390305757522583	253.34735652242253	865.8533255991072	19.610015153884888	0.11616424366831779	0.013022966599940997
106	0.4022383689880371	423.8550643922866	1139.0417349039778	20.499963760375977	0.11746577247977256	0.011439578360374953
107	0.37766313552856445	441.9468233395361	1183.6301779800697	20.67855715751648	0.11764135122299195	0.011131598441046841
108	0.3371751308441162	535.1707302998021	1278.5285424626506	19.299843072891235	0.1183123941719532	0.010104090252548706
109	0.38617873191833496	172.26726811291948	546.5721280853919	19.329532861709595	0.1160449156165123	0.00864137845411283
110	0.3514585494995117	346.952528508061	947.2570152787474	19.72221803665161	0.11686336681246758	0.012255049461686974
111	0.3594169616699219	587.1381820534024	1370.9332825808349	19.38739562034607	0.11674447149038315	0.011136117265527093
112	0.3746490478515625	348.43903682492817	986.5041994850176	20.491201400756836	0.11764161109924316	0.010129053332057799
113	0.3921639919281006	81.43461364255673	304.6174996136227	20.350825309753418	0.11858660206198693	0.011985472556782097
114	0.3521602153778076	339.5246792751588	898.6971518001418	19.452815771102905	0.119139534085989	0.011829292463264038
115	0.3524472713470459	520.9031718444385	1146.9157586330125	20.143487691879272	0.11703759714961053	0.010192601695785033
116	0.3598189353942871	360.4721167493184	950.258643690096	19.785547256469727	0.1162765209376812	0.011203381118484658
117	0.37337327003479004	425.7336673273826	1084.4985754078948	20.567779302597046	0.11685177460312843	0.00846822348884805
118	0.35986900329589844	383.2205469980907	1021.9111399280201	20.125001668930054	0.11799477219581604	0.010640081003988831
119	0.3541710376739502	416.10926848495575	1171.6258778191477	20.099495887756348	0.11557750746607781	0.009210839304665016
120	0.40852808952331543	435.3810208249238	1224.1752314725634	20.87241506576538	0.11729092612862586	0.010471673739352582
121	0.4065122604370117	241.96899089804631	905.4418744219346	20.273332118988037	0.11609073996543884	0.011869294799895725
122	0.39228057861328125	252.0699632952384	625.7913171270683	20.569209098815918	0.11399004638195037	0.00768180986017794
123	0.3572425842285156	527.5287722024336	978.4960381199538	19.596712589263916	0.11572533831000328	0.010208322575445041
124	0.3764533996582031	1401.3428645002114	1824.731728286599	19.70266556739807	0.11734754294157028	0.010258775736072692
125	0.3440401554107666	1044.4854768040732	1666.4214849086816	19.861594676971436	0.1156156076490879	0.009192059436239066
126	0.35344457626342773	867.3118372841708	1424.8307206521529	20.430769681930542	0.1147955210506916	0.010668355813865332
127	0.35967564582824707	897.4469036288424	1410.4136965832677	19.901792764663696	0.11608276918530464	0.010918568596187036
128	0.3654968738555908	794.6793285880999	1685.0306964408915	19.87559151649475	0.11522526487708092	0.00955467360091547
129	0.3976442813873291	596.3706765141377	1476.6025778180874	19.753923654556274	0.11566396594047547	0.010879021123983328
130	0.41815710067749023	225.46408457654294	884.0212833045051	20.749698877334595	0.11606033995747567	0.010560609967680067
131	0.39526963233947754	417.37937040203064	1147.3472585016498	19.88304042816162	0.1144843676686287	0.009571657982627917
132	0.33692455291748047	296.8629019564127	906.063026241327	20.63680338859558	0.11685048267245293	0.012133464822787139
133	0.32160091400146484	576.5135934279873	1362.0805126696548	19.448970794677734	0.11337095111608506	0.009806274212032721
134	0.35745906829833984	588.6231162005438	1225.568238722733	19.43550944328308	0.11660764038562775	0.008617536810789632
135	0.331890344619751	844.6766247809205	1302.2095451836458	18.743519067764282	0.11564473077654838	0.009562942023752966
136	0.3324739933013916	833.812273024903	1324.2016887279772	19.173654794692993	0.11538038402795792	0.011705642979287839
137	0.3315408229827881	1568.628459577378	1900.5128397318174	19.009324550628662	0.11606821060180664	0.01159188989459143
138	0.3341374397277832	1178.1580696787464	1679.1665551821357	19.134796380996704	0.11479028820991516	0.010619904907751273
139	0.3354184627532959	891.7527810235987	1568.0174553735085	19.498183727264404	0.11505272060632706	0.010581852654572762
140	0.35692882537841797	573.7013941679651	1327.6005379924318	19.40262722969055	0.11516345217823983	0.009449586644267293
141	0.3487966060638428	532.045057616604	1123.9271002003102	20.449985027313232	0.11439425811171532	0.009381747074719459
142	0.36539530754089355	776.8047617218732	1269.1906140233268	19.44534921646118	0.11474160850048065	0.008674598013302785
143	0.3514533042907715	922.7996297165242	1331.8807939584578	18.607158422470093	0.11385754972696305	0.01032894084070054
144	0.347470760345459	1639.4947266623578	1739.8645123102863	18.161056518554688	0.11510219752788543	0.009258687295389692
145	0.35323190689086914	1781.0482680929383	1725.7414674771642	18.548348426818848	0.11604882732033729	0.00942081900009887
146	0.3643944263458252	1601.2561101605656	1834.760947396999	20.2995867729187	0.11592895522713662	0.009194428767250396
147	0.3962581157684326	1064.377830049382	1809.7849046386955	19.875452280044556	0.11447363376617431	0.00923484317081405
148	0.3763427734375	877.4283523863049	1577.8976715387182	19.95116662979126	0.11673881694674491	0.011018662134933566
149	0.37932658195495605	1079.3605168203449	1693.902649005259	19.321893215179443	0.11313837438821793	0.009794336706360079
150	0.36434316635131836	1136.757810762577	1671.8749025691964	19.275150537490845	0.11468354508280754	0.009432877262870686
151	0.40322279930114746	1403.866417508935	1767.5301437497353	21.264071226119995	0.11372730642557144	0.009847356891458728
152	0.4116222858428955	1229.7646206919144	1781.8091743329462	18.910889863967896	0.11779518485069275	0.009308910332649011
153	0.35798192024230957	1462.909566864755	1944.041789350769	19.664875268936157	0.11726856023073197	0.010068503022742162
154	0.3982512950897217	1075.2987288817656	1831.0950862634688	20.83245277404785	0.1147986675798893	0.007292478238756946
155	0.40570878982543945	473.5475502292452	1158.033764320445	19.79921531677246	0.1154735767841339	0.009838742050248482
156	0.369370698928833	1165.7306218984334	1782.3534211337756	20.26291561126709	0.11333585873246194	0.010233843537936996
157	0.4201538562774658	1338.7054388682197	1823.2630309439674	19.73408555984497	0.1160191261768341	0.00832536541120891
158	0.3620758056640625	720.8499502431858	1531.7550559225483	20.096546173095703	0.11296572282910347	0.010270246260837347
159	0.38033080101013184	1641.7585751959436	1425.40721155608	19.52686071395874	0.11498024523258209	0.012968521259064794
160	0.39087963104248047	929.8390982764913	1743.837278535079	19.38170599937439	0.11562555402517319	0.010434074418390473
161	0.43729162216186523	901.1018903462603	1666.8180348983624	20.446258306503296	0.11437195092439652	0.00874747922198961
162	0.4062941074371338	1349.9408467909054	1705.654791690881	19.484065771102905	0.11419352054595948	0.009319386187890244
163	0.4190816879272461	3868.6767241759246	1415.5607310316568	21.065062284469604	0.11565246865153313	0.011516993921415307
164	0.39314746856689453	2310.8270156839471	895.8538705615916	20.33860683441162	0.11385846987366677	0.009609289191667012
165	0.3743479251861572	1599.6457256439035	1221.553708080861	19.947139501571655	0.11469999387860298	0.00936943178585595
166	0.41915369033813477	891.5614845897675	1558.258688998464	20.23544931411743	0.11493931472301483	0.009844726596594158
167	0.37437009811401367	611.6849264341513	1330.8734454227433	19.95032835006714	0.11739311784505845	0.009930137538571924
168	0.3514523506164551	855.1118885897599	1612.6394597639244	20.184088230133057	0.1127938450872898	0.008746241520753545
169	0.3693699836730957	1316.6587125266603	1754.4295333048915	21.337414264678955	0.11385006248950959	0.010143580027756796
170	0.3632190227508545	1071.7514245613727	1693.762347674747	19.60461711883545	0.11533475652337075	0.010101815863677985
171	0.3972485065460205	1159.354880922923	1613.857813743012	20.07987117767334	0.11556050524115563	0.007913455733289476
172	0.36240386962890625	1954.3634337489034	1999.9438205161302	18.978632926940918	0.11104898437857628	0.008949380836743142
173	0.35443902015686035	1125.6093883307285	1727.6799655409957	21.034351348876953	0.11372442543506622	0.009598367136043413
174	0.43010663986206055	1811.1390100494143	1996.2541998328281	22.005207538604736	0.11636885702610016	0.010325311013219929
175	0.356952428817749	1663.5476677436586	1837.4896579428262	19.66753315925598	0.1112948416173458	0.010364554635335676
176	0.3970472812652588	2435.0536420802036	2102.473041351822	20.07764458656311	0.11484136417508126	0.01085382362031734
177	0.36041998863220215	2962.572025035774	1918.743746647502	19.962148666381836	0.11259928941726685	0.009090051155803129
178	0.35842394828796387	3108.3935053128357	1859.1378763932555	19.53711438179016	0.11593239143490791	0.00859483753985904
179	0.38680410385131836	3155.018895989686	1781.761412179596	19.294151544570923	0.11483839362859725	0.010637237270465586
180	0.380171537399292	1636.0655504867464	1741.634098802389	19.16550350189209	0.11421446800231934	0.00876401697448379
181	0.36364006996154785	1956.4331246258591	1778.8085511195368	19.494664907455444	0.11375240176916122	0.009021360838341045
182	0.3325357437133789	2235.807294209219	1947.9174840700728	19.10894227027893	0.11338558986783027	0.0076835426972340385
183	0.37356090545654297	2246.274590061116	1932.928000292566	20.020103931427002	0.11615945145487785	0.010118046610330588
184	0.44870853424072266	1931.8806102747164	1908.8914903330622	20.357609033584595	0.112568918466568	0.010711647825531485
185	0.36339902877807617	2680.153279503398	2134.780322090794	19.734045028686523	0.11730799615383149	0.010453269489642807
186	0.3335285186767578	2933.2962074129146	1828.1250916036984	19.40100073814392	0.11120863825082779	0.010798387240554356
187	0.3335387706756592	2935.18464800414	1686.877086698777	18.39708375930786	0.1127867677807808	0.010204583818935627
188	0.3631858825683594	2742.0754483129913	1760.2468667331552	18.77040982246399	0.11305978551506995	0.009529734857001064
189	0.33353185653686523	1742.3737314357502	1981.4765662080213	19.52510666847229	0.11433746427297592	0.01106810822827434
190	0.33850955963134766	2395.015894089068	2117.3266337230684	18.920657873153687	0.11556112974882125	0.009631922087579717
191	0.33782172203063965	2127.594985675819	1977.54779469066	18.973941326141357	0.11334404721856117	0.010757656191578462
192	0.3712038993835449	2445.2855872374714	1891.9323924580426	19.390681982040405	0.11263449743390083	0.008954101975669664
193	0.41318607330322266	1865.685756455196	1855.8529759246974	19.62303113937378	0.11374057710170746	0.010712601306314167
194	0.38371777534484863	2443.1754389713637	1770.5796902473996	20.16525912284851	0.11331208094954491	0.007286717664991245
195	0.37534165382385254	1744.961206961644	1558.5516177219142	19.939162731170654	0.1136376203596592	0.009296176768271885
196	0.34348583221435547	2120.6533881657742	1972.145271533711	20.369372367858887	0.11259764298796654	0.008877996947764014
197	0.383317232131958	2661.8938851610176	1481.203190885944	20.73081684112549	0.11317274406552315	0.011016704352495094
198	0.3823113441467285	2071.6747704180625	1882.3501832629133	20.41427779197693	0.11478725701570511	0.011037186734294834
199	0.40720677375793457	2603.235449176461	1402.4647067580581	20.52871870994568	0.11462248161435128	0.01051115161578695
