# Supplementary material for: Offline prompt reinforcement learning method based on feature extraction
Source: PeerJ Comput Sci. 2025 Jan 2;11:e2490. doi: 10.7717/peerj-cs.2490 (PMC11784719; doi:10.7717/peerj-cs.2490)
Supplement: Supplemental Information 2 [file peerj-cs-11-2490-s002.zip › experimental_results/result/pen-human-bc-1.txt]

iter	time/training	evaluation/target_4000_return_mean	evaluation/target_4000_return_std	time/evaluation	training/train_loss_mean	training/train_loss_std
0	1.4386711120605469	144.85135648855135	624.4293618352149	19.653447151184082	0.6981923294067383	0.02405872860222753
1	0.467940092086792	152.7874511226239	612.0336658087626	20.852197885513306	0.702882125377655	0.019284730560975193
2	0.4520092010498047	58.38671407282108	240.9518104548636	20.61782693862915	0.7029460191726684	0.018814243321598766
3	0.4998040199279785	134.441704955976	628.9445631661952	22.386431455612183	0.6966425848007202	0.019156793019433637
4	0.47391343116760254	76.07246889265454	300.2449782551707	21.615838527679443	0.6900215899944305	0.02116416996678661
5	0.42612481117248535	177.1015080096267	742.6995743103577	20.46593713760376	0.681009156703949	0.02211427861195001
6	0.4599764347076416	92.08629449939214	570.9577321306078	20.225919246673584	0.6768159639835357	0.018472873596292815
7	0.488847017288208	150.52103898674608	627.9361578890175	20.230896949768066	0.6667538094520569	0.017992808208722455
8	0.4768991470336914	181.91051819955024	699.5154410027678	20.33744525909424	0.652463812828064	0.021290847134850063
9	0.4808821678161621	69.10746530733677	258.1968060594151	20.124358415603638	0.6437049949169159	0.014290640612124005
10	0.4759037494659424	39.108383016135406	200.54625449647776	20.52262234687805	0.6250710380077362	0.017666385107962427
11	0.47988390922546387	159.44927093633748	657.9952247499624	20.18907403945923	0.6056771564483643	0.016312363655594197
12	0.46993255615234375	49.8896575420937	218.3313677853783	20.42510986328125	0.5788405525684357	0.017547393560217797
13	0.44404101371765137	47.220971694362724	233.85903903275891	20.14130926132202	0.5530823826789856	0.019646884022931643
14	0.47789525985717773	112.4597336328623	590.8667257384786	20.836534023284912	0.5248361372947693	0.015560731241825223
15	0.47092580795288086	44.356427538863464	202.99938840741976	20.758642196655273	0.4903057760000229	0.01948629793863525
16	0.4729125499725342	84.69362418276717	319.14557411219823	20.15432071685791	0.45174269139766693	0.018429070395852856
17	0.4171607494354248	244.67474594943235	1069.417969276266	20.089588165283203	0.4110726279020309	0.02040303437459774
18	0.4370753765106201	134.20040147348536	773.3562205583091	20.10847806930542	0.3716234892606735	0.02546468346907733
19	0.4609670639038086	139.73737312045236	740.7501906959322	19.881463527679443	0.3268367421627045	0.023905211699378287
20	0.4878530502319336	137.0006125986659	770.3801459013415	21.92850399017334	0.28287064999341965	0.02137245298329943
21	0.5356392860412598	185.8273797169239	919.6113012104154	20.290022134780884	0.24400086998939513	0.02425314863655161
22	0.46594858169555664	212.64631973637162	819.8142076209555	21.39775848388672	0.20271792232990266	0.02012185187704455
23	0.45897865295410156	50.40707364497753	196.1161836630292	22.347639560699463	0.18299349933862685	0.01992440264041226
24	0.47191834449768066	89.12525142632826	556.1598116402286	20.79248547554016	0.1548488388955593	0.023488373239240967
25	0.43110060691833496	70.97099634771862	321.76527477174125	20.704905033111572	0.13913809463381768	0.019658054368306505
26	0.4201483726501465	103.2278512138563	366.50031033352224	21.12707829475403	0.11211409464478493	0.017773998575784572
27	0.514732837677002	183.16117720554792	497.14476101594806	21.114131212234497	0.10349048346281052	0.024285186714709476
28	0.5117547512054443	133.1359199028276	386.45710191815186	20.570526838302612	0.09038599073886872	0.017936660317543564
29	0.4739196300506592	106.43621549478966	367.06946433844803	20.640636920928955	0.08103700138628483	0.02094087675505202
30	0.4739103317260742	61.91899685107961	309.8655229838066	21.010589122772217	0.06964517541229726	0.0167725396062049
31	0.4221456050872803	47.14535083699528	218.28628365744635	20.331544876098633	0.06918364830315113	0.017600897421292963
32	0.43508362770080566	107.91650318058346	349.61853473084426	20.744624853134155	0.06487174414098262	0.020633782419717344
33	0.42313599586486816	131.44744669606968	440.9715384399958	22.17663025856018	0.053788585662841795	0.015274333237774874
34	0.5007941722869873	159.46633475878457	423.57535133675043	21.059348106384277	0.04870229810476303	0.01410319022764187
35	0.4599740505218506	112.05182504091935	369.5049081271064	21.193717002868652	0.04700276251882315	0.015445124589559545
36	0.46594762802124023	144.9612526219713	400.461214851169	21.40675449371338	0.0465851354598999	0.014183519125421741
37	0.5097553730010986	91.86402753669614	282.38385710212157	23.669074535369873	0.037836917787790296	0.010133531924259922
38	0.48088574409484863	57.41272245402813	302.7969972014611	21.215332984924316	0.03914357997477055	0.01290902927308163
39	0.4768998622894287	140.49916330788207	457.3635771341811	22.691154718399048	0.03519860967993736	0.00948635411717457
40	0.46594715118408203	105.97225353210202	370.2493270748463	21.05028533935547	0.03642149858176708	0.012724515951091347
41	0.46894001960754395	54.22898013815198	207.0727003054947	21.352974891662598	0.03218846917152405	0.011740843385433708
42	0.4360826015472412	100.10845141727621	340.86237453081475	21.402801275253296	0.03256509609520435	0.011798687603414428
43	0.4968116283416748	77.63223002076316	278.73587892589137	21.197686672210693	0.031135687828063963	0.008800097196939426
44	0.48287296295166016	62.158434420195945	197.63237040510708	21.557135343551636	0.02722714465111494	0.006394371808335431
45	0.45299816131591797	68.63131972241932	250.32375917347153	21.43807029724121	0.025587597638368608	0.006494695540239653
46	0.4649519920349121	43.96805968343022	153.73311922276224	22.424323320388794	0.025511811319738627	0.008047807082985123
47	0.42313694953918457	61.17295064416467	166.33750678546522	21.25246500968933	0.025061485171318055	0.007236814649832349
48	0.4231374263763428	59.12488213442748	152.4890816665526	21.33012843132019	0.022916024830192328	0.006295229082286226
49	0.41915369033813477	20.58468213647783	93.87920188017804	21.868762969970703	0.02247117167338729	0.007389454441455742
50	0.48027801513671875	74.92652239411436	262.17067372315836	20.93777585029602	0.022721059154719114	0.006732340137105268
51	0.4450395107269287	33.66182084274934	138.5729965209853	20.70779299736023	0.020609394200146198	0.006046158524411647
52	0.458981990814209	49.23656372619501	160.91013992075486	21.322264432907104	0.019079635050147772	0.00548897285195244
53	0.42214179039001465	38.702971489413834	147.67501019575855	20.952797412872314	0.019312542974948884	0.004741198299507764
54	0.461972713470459	28.164624480912522	126.86456284883559	20.498780965805054	0.019276198018342256	0.005233114573973871
55	0.4778928756713867	47.51036597706314	149.77614898836825	20.43299889564514	0.017988182958215474	0.0032855337131451373
56	0.44703125953674316	77.82931857337529	358.82715015737745	20.3433940410614	0.017912279330193997	0.005319693710767824
57	0.45399975776672363	59.10641537592736	278.90487128366823	20.814380645751953	0.018598656412214042	0.007092980898218443
58	0.46794605255126953	18.51766365640473	106.44303011226972	22.394449949264526	0.01795970492064953	0.004976062067831648
59	0.4569880962371826	100.82633734986277	475.106224365387	22.821560859680176	0.016000056620687247	0.004024011200201646
60	0.48088955879211426	61.134801821843574	301.67027446377693	21.220603704452515	0.01600524265319109	0.004935729101125922
61	0.4768996238708496	48.245797120990375	191.84230804323934	21.146926879882812	0.01491228336468339	0.003813416329867313
62	0.48287081718444824	10.287542832941378	48.15123801173545	21.363988876342773	0.015440284628421069	0.003660610647961933
63	0.46495985984802246	24.317311676630034	95.66092472726237	22.33768367767334	0.01578834468498826	0.005557019927657859
64	0.45897817611694336	21.406938717887023	112.59966244443265	22.73395323753357	0.013786202594637871	0.004591386436871069
65	0.45897889137268066	89.59585029116631	576.3006547034646	22.11765146255493	0.013928333492949606	0.004682962930918973
66	0.43010663986206055	46.82962788222664	196.8153811717772	20.940823316574097	0.015122067369520664	0.0038573338954181694
67	0.40720462799072266	54.62462541827787	411.50558303311914	20.553552865982056	0.012935881419107318	0.0037854667962595972
68	0.4171638488769531	-6.727054050759948	43.74413676608785	21.355026721954346	0.012565989457070827	0.003705119275726949
69	0.4908483028411865	1.2440676725994748	56.30942582707584	22.51987624168396	0.012462630961090326	0.0028609466672141304
70	0.4669506549835205	18.99817221924978	160.53935836373367	22.246123790740967	0.012999018784612418	0.00410681035758991
71	0.44703125953674316	33.394793042732665	126.31300240745679	22.112711429595947	0.014236540868878364	0.0051534668694236275
72	0.46594786643981934	3.4415579811819157	47.10011266043869	22.57366633415222	0.01244516434147954	0.0028636982160267868
73	0.4530057907104492	36.6626309595911	224.16300654337428	21.04736638069153	0.012124384297057986	0.003651538287204829
74	0.4410569667816162	9.38434041590145	47.121218125492604	21.030450105667114	0.01251513347029686	0.003553245169662232
75	0.4639565944671631	20.66762599567869	156.20694864970383	21.290303707122803	0.011784522971138358	0.003733084299991009
76	0.43825364112854004	28.527370010079903	161.93657160758764	19.116912603378296	0.012270467495545745	0.0033978302983451282
77	0.44603943824768066	20.197269702674042	108.60899650280007	19.307955026626587	0.0121383086591959	0.004529009771806731
78	0.41417717933654785	48.94368950681588	198.7574052319161	19.216419458389282	0.011156895384192466	0.0033696316813100207
79	0.4102025032043457	12.068416653764325	108.5761634540047	19.140766620635986	0.011512953136116267	0.003733241365103723
80	0.48438358306884766	8.197377422203274	106.96100112436649	19.111896753311157	0.010960762109607457	0.002917039685656956
81	0.41077375411987305	58.1108812761415	233.04195407034774	19.033214807510376	0.011256872164085507	0.0037261033574775837
82	0.4111902713775635	31.896157509257854	151.69992285526686	18.83213496208191	0.009318252615630627	0.00295450201676168
83	0.40676045417785645	27.851051560418938	147.39992925432364	19.07115387916565	0.011232404988259077	0.005088928354041886
84	0.4248068332672119	27.16193335198656	76.83084339191814	19.375211238861084	0.00978092814795673	0.003028266652520744
85	0.409198522567749	15.706019647313317	147.8134266010211	19.24032473564148	0.011213954966515303	0.004257403456556958
86	0.41080522537231445	8.564646695328348	109.27995501198383	18.673819541931152	0.010841122083365917	0.004965229924843319
87	0.42942285537719727	14.718515270339934	89.9184274173064	18.825291872024536	0.009292820692062378	0.0030556976821172577
88	0.4052159786224365	30.451987150535555	131.98125817539605	19.023557662963867	0.009577605333179235	0.0031774983915937166
89	0.41251635551452637	60.59881206834059	538.7663589085554	18.906806230545044	0.010044282441958785	0.0033360888718361177
90	0.4024357795715332	111.29012710980234	558.555569541566	19.05711531639099	0.010344383451156318	0.0036732835136393657
91	0.40222811698913574	122.97101335666959	636.5715081912529	19.157694816589355	0.009227956319227815	0.0024494888093682513
92	0.408203125	185.87791125307675	775.3896236333063	19.326920986175537	0.010181439816951752	0.005517197567778322
93	0.42435264587402344	92.50210079918006	552.1906700152856	20.331523895263672	0.010470118215307593	0.0034861532438387665
94	0.4318201541900635	227.9395945074027	895.1158652235113	18.780906200408936	0.009140131138265133	0.003184999227045684
95	0.4221489429473877	20.890054256119328	62.65132397146146	19.060089349746704	0.009205883648246527	0.003102092115731803
96	0.4191551208496094	130.64655454807323	405.55888627852784	19.08699369430542	0.008896622974425554	0.0035380240318276727
97	0.4533095359802246	120.59354213592952	388.2182028811925	19.160673141479492	0.009203808102756738	0.0031584987088573552
98	0.42413878440856934	191.7081545878468	548.7444446233056	19.08302402496338	0.009001966957002878	0.0031145603054335857
99	0.41417765617370605	492.1349548327909	1055.0473328756386	18.97348427772522	0.008549877023324371	0.0030973199936832406
100	0.40520572662353516	488.20239430094557	1209.6876232845145	18.868950128555298	0.008258941974490881	0.002431607572056728
101	0.41118788719177246	818.9331357111732	1421.894711078877	19.18359398841858	0.008699995987117291	0.0030603109478323743
102	0.41318249702453613	437.6633613323227	1157.704700701741	18.78263568878174	0.00881792712956667	0.0031206760893055146
103	0.4202439785003662	503.6050186359591	1187.7690175110308	18.722914218902588	0.00891323145944625	0.003270287395562498
104	0.4052157402038574	573.7431314392386	1315.0517902883146	18.582226753234863	0.008794309729710221	0.003811657483864548
105	0.4081907272338867	423.1584530127782	1035.004699919079	18.86696743965149	0.008433406255207956	0.003668128930191658
106	0.4091978073120117	580.329515448129	1326.7986247597441	19.0949764251709	0.008591747698374093	0.0025321285447319373
107	0.4241330623626709	584.7287855328041	1380.6880917335934	18.607125759124756	0.00809725106228143	0.0038735689335056343
108	0.43210721015930176	378.1204943072771	921.6512325517839	18.909749746322632	0.00847050909884274	0.00508619181481628
109	0.43097758293151855	212.5951490299858	591.0403485847874	19.07581067085266	0.00825462318956852	0.0025405094569530226
110	0.4052155017852783	215.66414238200304	769.6522274413534	19.17817735671997	0.00816849091090262	0.0022989086502304976
111	0.43807458877563477	114.60821699317813	401.0280681205052	19.142683029174805	0.008041795212775468	0.0035090754457548163
112	0.41815972328186035	469.9793547401228	1088.7675324723316	18.9635488986969	0.00815464516170323	0.0034927629498021423
113	0.4171640872955322	452.3530357840651	1187.702238359322	18.489638566970825	0.008488135552033782	0.0029290491622427583
114	0.41417717933654785	809.2245850164171	1517.6175100663986	18.39403772354126	0.007759193824604153	0.0023635178666922556
115	0.4191555976867676	812.4565638511136	1518.9040566323624	18.63200330734253	0.008336128164082766	0.0031693161568247634
116	0.421140193939209	389.372789403361	1113.1312558323984	19.035237789154053	0.007531563234515488	0.0023781946512006435
117	0.42214202880859375	188.63726830925953	684.7798729244233	18.734530687332153	0.0072996032610535624	0.0024648194210175538
118	0.4241330623626709	57.14582057595889	219.53778351732998	18.980472087860107	0.00797869271133095	0.00414020210390139
119	0.4311094284057617	496.2832348714662	1228.5831644370116	19.07106876373291	0.007924593901261687	0.0031838038742994248
120	0.4251291751861572	562.305186872478	1249.76475708803	19.541340827941895	0.007935850215144456	0.0030683861237944354
121	0.43743395805358887	275.08013381341766	800.1367849538029	18.682086944580078	0.007438825643621385	0.002565885079565669
122	0.4273679256439209	212.82737478601973	814.5227408733749	19.439452648162842	0.007182693523354829	0.002560515426344734
123	0.44506049156188965	195.9424957418432	567.5511868976281	18.228708744049072	0.00732263972517103	0.0029280347554447497
124	0.4171640872955322	308.4869029681445	939.1620079545668	18.5633065700531	0.00752975344657898	0.0033142554827119905
125	0.4211461544036865	261.6813947177172	609.787801453076	18.56925392150879	0.007592467782087624	0.0022271200127082524
126	0.4291117191314697	266.883262809878	895.3567665037037	19.28909420967102	0.007411845810711384	0.0025203669153986913
127	0.4390449523925781	354.8537590247938	890.0739775944287	18.20182728767395	0.006914521199651063	0.002144163199087435
128	0.4171614646911621	659.7672647541872	1308.5827485018644	18.5463809967041	0.006452086726203561	0.002534897399822533
129	0.4201500415802002	745.5465292394415	1437.438459184612	18.601139783859253	0.007071697819046676	0.0025929044834009487
130	0.42612409591674805	446.28187914582713	1057.4596642685103	18.431850910186768	0.0071606650669127705	0.0024491928822818762
131	0.4231383800506592	643.3596736436867	1442.6499008660153	18.801244974136353	0.006571593801490963	0.002348707516369343
132	0.4241330623626709	626.1999473558767	1288.471741421137	19.1739661693573	0.007480088681913913	0.0037562472063203357
133	0.44266247749328613	325.6984635342717	773.0098923788802	18.467656135559082	0.007448381870053708	0.003412434472745028
134	0.4201505184173584	560.9730395090471	1226.5933394451552	18.354218006134033	0.006931939753703773	0.00351213344939004
135	0.4131896495819092	610.4964922361825	1287.7252233965694	18.804230213165283	0.00796092112082988	0.004446170184418296
136	0.43744754791259766	495.40261976959346	1252.1813882182782	18.476616621017456	0.007893821094185113	0.003370989389124269
137	0.42659616470336914	589.0696463835934	1300.8858113882236	18.51550793647766	0.007570491433143616	0.0026136849343701765
138	0.4410552978515625	670.2250653848671	1276.3566088581265	18.55825924873352	0.006659277235157788	0.0025519964111707766
139	0.4440453052520752	432.16973952306483	946.6875324665007	18.581214427947998	0.007544153016060591	0.003162921709305132
140	0.42413759231567383	669.7023330191394	1400.3875042700797	18.60212206840515	0.006861199173144996	0.003146308092840395
141	0.4211437702178955	532.4276898247601	1098.598942138211	18.365177869796753	0.008319701934233308	0.0044115169251352174
142	0.4281167984008789	486.1843094044476	1267.5040983322228	18.87094235420227	0.0073009323747828606	0.0026671830115214336
143	0.4173462390899658	409.0448403301419	1117.2598574397132	18.68078112602234	0.007825782406143844	0.004240321983819873
144	0.4182724952697754	335.8205236825977	855.139419899921	19.569891452789307	0.006770167369395495	0.0030718599410140147
145	0.4340858459472656	586.8150277088445	1303.1822847837964	19.678380727767944	0.007262916089966893	0.00392868736406117
146	0.43508291244506836	358.02964435319564	1019.2953497605353	18.33523964881897	0.007505277907475829	0.0030314462629493764
147	0.42214083671569824	212.15778043472724	691.0026543473674	18.550292015075684	0.007205053358338773	0.002524312954460505
148	0.405933141708374	215.747414658833	725.7233503415164	18.662866830825806	0.006598455072380602	0.0024618959081260626
149	0.4230968952178955	471.77371990206916	1122.5192317510566	18.443817377090454	0.007045664759352803	0.003701258822780643
150	0.41915392875671387	170.14650667999062	255.20660331007338	18.634993314743042	0.007231069430708885	0.002589731025225583
151	0.42612481117248535	214.18049613804996	677.0786546686704	18.458741664886475	0.00722396788187325	0.004001338802620686
152	0.4201481342315674	436.81877746474535	406.48368342670767	18.338284015655518	0.006584436600096524	0.0027621407747487688
153	0.4311025142669678	386.17099947479244	509.4994509474335	18.446813821792603	0.007143915495835245	0.002655376488913789
154	0.428117036819458	263.36536720903456	879.8065323658647	18.41294288635254	0.007304681376554072	0.004474268206288449
155	0.42414069175720215	598.85386741320386	546.026361323856	18.46199607849121	0.006592402379028499	0.002232747581697967
156	0.41915130615234375	581.90866923643785	854.6030077913954	18.78931450843811	0.006075988216325641	0.0022837508842444383
157	0.42214250564575195	356.16796278105846	992.7430038091106	18.85700559616089	0.007113519166596234	0.0024222931341100844
158	0.4211442470550537	458.76840962937285	1319.4000354883594	18.577232122421265	0.006143459980376065	0.0024281587375192806
159	0.4211463928222656	255.342168639626	898.8063685623747	18.66616654396057	0.00666040085721761	0.0022328845292580025
160	0.42015814781188965	407.8217915548978	699.7803263038277	18.53939461708069	0.007104300460778177	0.004120709653241626
161	0.41617655754089355	400.6502358398013	1170.5866930865932	18.634974479675293	0.006900012879632413	0.00281070894405745
162	0.4330580234527588	354.28435144044113	495.9368208347533	19.70725178718567	0.006705049867741763	0.002516719505432697
163	0.4250168800354004	398.38056454498653	515.1958570649824	18.528472185134888	0.007176054273732007	0.004789257986845057
164	0.42634057998657227	326.52565811050364	481.8413327223579	18.384072065353394	0.007013411466032266	0.0035709719968539133
165	0.40794873237609863	290.9052558105267	603.460406268932	18.534404039382935	0.007219141940586269	0.0028223190778134846
166	0.40720677375793457	369.3826841309173	1040.9570474610873	18.54537057876587	0.006365051791071892	0.0030581122925978036
167	0.41045451164245605	455.0655277069459	1048.7724747135064	18.527446269989014	0.008078169715590775	0.006934462556497336
168	0.42867255210876465	347.26123590713365	849.7849305367055	18.80323338508606	0.006928765852935612	0.0029456751233366703
169	0.40322422981262207	383.7816448524447	891.0337441390768	18.709660530090332	0.006746169426478445	0.003083053562687915
170	0.4099709987640381	366.76776615692705	910.5275862819099	19.157084465026855	0.006677655023522675	0.002709595772874004
171	0.43601083755493164	308.5652716085728	816.7245715156648	18.282471656799316	0.006594439535401762	0.0032836002482731228
172	0.4311025142669678	256.395671575782	971.0484653248641	18.694713592529297	0.007416421142406762	0.0027273749653744074
173	0.42812275886535645	308.00744614765654	949.0642548578896	18.380106449127197	0.00692034303676337	0.0031600330915506117
174	0.42612433433532715	501.8138980983472	1016.9410173459485	18.25764489173889	0.007517489776946604	0.0036175666664485947
175	0.42115092277526855	620.76885514001103	671.4674160670185	18.368144512176514	0.00737264676950872	0.0037697663819426497
176	0.42214274406433105	435.56059872074815	1184.2132022852388	18.740524291992188	0.0057473475765436885	0.0020597481268096814
177	0.447035551071167	505.5724264123565	994.3560516490239	18.310349225997925	0.006917366315610707	0.003168464487253073
178	0.413224458694458	429.2112059645779	1112.906431465302	18.362098693847656	0.00683061605785042	0.002360628398765848
179	0.41019439697265625	612.70673701329864	617.872577023704	18.940571308135986	0.00657525637652725	0.002815085706228718
180	0.4111897945404053	467.68001624061816	878.6600686244626	18.30045986175537	0.007314641615375876	0.005259289011268388
181	0.4008033275604248	438.55273342712013	1177.339177975989	18.46971297264099	0.007451282138936222	0.004120680831767291
182	0.4091372489929199	323.83328014812673	903.5618029473034	18.359205722808838	0.007464911332353949	0.004517368857620687
183	0.44881749153137207	370.9854182977787	875.9415880472305	18.300416231155396	0.006507977391593158	0.0023174891420972028
184	0.44304800033569336	495.24545886150224	1133.637858744331	18.156028985977173	0.007172563513740897	0.003142426148656519
185	0.42413830757141113	205.25680700264218	710.1532963118055	18.309417724609375	0.006616996806114912	0.002667029247551637
186	0.4335494041442871	371.64979049129226	699.0362800785579	18.242650747299194	0.006394150727428496	0.0031791970235797136
187	0.4261326789855957	218.634197661411854	76.26692738603045	17.485040426254272	0.0064095323579385875	0.0030201404553136446
188	0.41915464401245117	216.373106773852854	94.46812795179758	17.473106384277344	0.0069212310761213305	0.005360433717974364
189	0.4503962993621826	431.79408456940255	191.1563196996093	17.900178909301758	0.006321820942685008	0.002067822681446054
190	0.46894216537475586	244.63637177562314	244.9417900693836	18.397021770477295	0.0077761613670736555	0.005468657806863026
191	0.43707919120788574	461.21253504453368	339.2395124595514	17.817519426345825	0.006595334494486451	0.0031221808405806372
192	0.4281158447265625	450.50778293016018	158.96077094374823	18.006744146347046	0.007219937480986118	0.0035858299786905214
193	0.4311056137084961	324.332474075791424	127.0386826670686	17.35854172706604	0.007214265749789775	0.003937459955023121
194	0.42213964462280273	285.25220465240382	408.91693040564405	17.382495164871216	0.006578084784559905	0.0025615285906781934
195	0.42512965202331543	471.34633028383206	273.8425367097473	17.332730054855347	0.007039679661393166	0.004146330113462388
196	0.4281158447265625	254.681415801792085	165.39052200270646	17.51987314224243	0.00742730954196304	0.00320345946724301
197	0.41525864601135254	469.47003603724198	289.0599267516533	17.85840153694153	0.007307150145061314	0.003527614121263336
198	0.4091978073120117	308.38950102457139	434.9453391928273	17.739938020706177	0.006800900008529425	0.002711209625381583
199	0.4350264072418213	630.76182980948835	761.8878505547686	18.177175998687744	0.007001633862964809	0.0035677765729172015
