# Supplementary material for: Offline prompt reinforcement learning method based on feature extraction
Source: PeerJ Comput Sci. 2025 Jan 2;11:e2490. doi: 10.7717/peerj-cs.2490 (PMC11784719; doi:10.7717/peerj-cs.2490)
Supplement: Supplemental Information 2 [file peerj-cs-11-2490-s002.zip › experimental_results/result/pen_cloned.txt]

iter	DT-evaluation/pen_4000_return_mean	DT-evaluation/pen_4000_return_std	time/evaluation	training/action_error
1	68.35126102160626	239.80482415284777	17.822420835494995	0.9609634280204773
31	89.74640271612498	356.42747066178134	17.39007067680359	0.8233401775360107
61	111.33990154567304	526.5582666231111	17.31019139289856	0.41592350602149963
91	244.78004485097463	784.9030527997284	17.474458932876587	0.1714002639055252
121	284.139283161543	907.8117890213892	17.49072504043579	0.0802421048283577
151	1176.486651297702	1831.3029168515868	17.511857271194458	0.05204404518008232
181	892.8351585362008	1389.447823222415	17.530816316604614	0.05197042226791382
211	742.6238234718434	1464.685532766648	17.66747760772705	0.04423915222287178
241	467.553294542012	1227.7405424994838	17.59224534034729	0.0367598757147789
271	812.7831357499198	1599.4609966269343	17.557767152786255	0.03052072413265705
301	963.0516978623178	1619.5245269763009	17.570945501327515	0.02150501310825348
331	683.566928627326	1370.110861596332	17.604113817214966	0.02702457830309868
361	911.6205435183863	1402.8282298926397	17.532034397125244	0.019802909344434738
391	874.5948223799692	1564.87373142253	17.53387689590454	0.04819314554333687
421	997.5355710642631	1776.0676598823907	17.047669649124146	0.03080001287162304
451	1031.2114085689486	1561.1664326414245	17.35126233100891	0.02490655705332756
481	1550.4557530774077	1931.4571166704059	17.324362993240356	0.032431669533252716
511	480.3293298184463	901.7255399551401	17.329302549362183	0.03397505357861519
541	1937.3857854901842	2052.5284171632443	17.340521335601807	0.023824814707040787
571	1110.5135945673871	1792.1647945955294	17.36408042907715	0.01591808907687664
601	1194.0200789385653	1725.6767110444198	18.126718759536743	0.028350835666060448
631	885.42553961034	1687.3840975340102	17.241204977035522	0.02658390812575817
661	1604.7207500869547	1936.6553152854576	17.581878900527954	0.015500899404287338
691	1353.3380397094122	1793.201026007749	17.836287260055542	0.030620383098721504
721	1008.9845647778525	1522.0812883521348	17.54873752593994	0.023164011538028717
751	1414.7775225461364	1731.0747506167186	17.675316095352173	0.014447291381657124
781	1354.9126847388134	1694.2184665537457	17.704461812973022	0.017716217786073685
811	1045.0054180826155	1631.7827791736959	17.722917556762695	0.041104529052972794
841	1553.9918418421432	1948.252302410785	17.616733074188232	0.023951474577188492
871	1230.3751560925605	1955.7431229319316	17.4198956489563	0.016305910423398018
901	998.7209252109043	1717.1199571853015	17.58393931388855	0.016993841156363487
931	1359.5146684779909	1713.4848436146137	17.844003677368164	0.013969920575618744
961	1597.6399217283924	1744.5788170873639	17.726672887802124	0.010900914669036865
991	1715.403323309393	1963.762276797154	17.44810199737549	0.011093547567725182
1021	1426.420809721677	1652.8045066939655	17.843631744384766	0.01812981255352497
1051	1497.0836020231789	1819.7671777544188	17.81013560295105	0.01349650975316763
1081	1769.947097333746	1953.655776395761	17.74422025680542	0.01581941917538643
1111	1843.20949996854	1958.190645087895	17.57343554496765	0.01748211868107319
1141	1889.301677400959	1680.9828454550632	17.50989079475403	0.018998797982931137
1171	1607.594506949793	1676.9875419251364	17.420337677001953	0.008864589966833591
1201	1302.476981032349	1476.2703761601433	17.514584064483643	0.013681149110198021
1231	1216.1822737044715	1809.0382692704718	17.59732151031494	0.01155119389295578
1261	720.7135987738096	1303.748903502952	17.53617000579834	0.010474715381860733
1291	1553.6426700483776	1895.8139745964547	17.44032597541809	0.011974145658314228
1321	809.6524509063247	1338.065737634375	17.338464736938477	0.008007089607417583
1351	1393.478151323211	1666.044424116962	17.8630633354187	0.016017083078622818
1381	2285.4671293530746	1930.7548679348943	17.810881853103638	0.023618092760443687
1411	1572.229274717557	1715.7941676017908	17.66945743560791	0.007455427665263414
1441	1403.220613311375	1726.8979738072426	17.814409971237183	0.008670106530189514
1471	1462.2791763974449	2046.881693216835	17.78498339653015	0.013409510254859924
1501	1929.394476312248	1866.765766802826	17.496530532836914	0.00882948748767376
1531	1549.4144273190143	1718.0540499782912	17.675405263900757	0.01438511535525322
1561	1583.4507125487	1775.1378159947233	17.56851053237915	0.018574979156255722
1591	1738.1621472422953	1766.9624173536697	17.53734517097473	0.0172004085034132
1621	1197.8193100974052	1637.138451404498	17.307596683502197	0.010766390711069107
1651	1500.8419664674232	1946.764042600006	17.475462675094604	0.012222537770867348
1681	1290.3419291668151	1456.4528295930156	17.35014295578003	0.013011067174375057
1711	1832.0314524216615	1702.56722925506	17.739237546920776	0.01637628674507141
1741	1622.9723020437852	1742.9834495741025	17.956532955169678	0.005315422546118498
1771	1426.5168633059304	1748.4974417737983	17.80432391166687	0.01879902556538582
1801	1676.175664096947	1984.4428695552967	17.753795623779297	0.00737035134807229
1831	1425.3867700497958	1672.8915319802065	18.46839141845703	0.015229486860334873
1861	2029.5771183204447	1964.9297004862015	18.62567949295044	0.01588803343474865
1891	1927.056376025223	1984.8527679660372	17.91567611694336	0.006700743455439806
1921	1708.0521884455395	1678.2948212255767	18.69051957130432	0.009694128297269344
1951	1165.4659509482842	1634.527888950656	18.28411889076233	0.021674705669283867
1981	892.5797328363565	1399.4050864741155	18.84701418876648	0.01040120329707861
2011	1295.6242415156114	1634.1035760860752	21.12129807472229	0.01165416557341814
2041	2154.356127759298	1946.1011156895934	53.29629373550415	0.017530644312500954
2071	1230.3799686439534	1469.8799157832277	53.911333084106445	0.0167839378118515
2101	1232.9554371622005	1694.4244151762769	56.01391291618347	0.01618180423974991
2131	1625.6396043470068	1600.326055092565	55.22478175163269	0.01978422701358795
2161	2014.9654045497268	1916.1541883267164	54.01013445854187	0.009001830592751503
2191	1546.886341149419	1711.5515224511248	52.83610010147095	0.016832666471600533
2221	1650.8822795938916	1800.3498496270486	53.41191077232361	0.011605091392993927
2251	1382.8029946658257	1642.6434193418643	52.68471026420593	0.005778524558991194
2281	1314.0595995324152	1618.2326904000893	53.30713415145874	0.020141946151852608
2311	1207.8569290678533	1451.7626260896002	51.96316480636597	0.017334967851638794
2341	1238.23981709416	1731.191144540307	54.2510404586792	0.006681447383016348
2371	1832.114087992017	1767.2380171387138	49.96288442611694	0.016631660982966423
2401	1159.2141762091292	1572.784883494299	32.07376050949097	0.008247671648859978
2431	1438.291746195806	1756.7630338780023	19.421077251434326	0.006729841232299805
2461	1796.6935936770544	1764.2135075377967	18.48977017402649	0.011113608255982399
2491	1568.4498495298644	1759.946503187003	18.187204837799072	0.011639087460935116
2521	1286.0363718680146	1448.0916416780108	18.225086212158203	0.006321610417217016
2551	1252.1004356418887	1650.0173690987258	35.933456897735596	0.009731574915349483
2581	1780.5492994493054	1665.6879888199016	54.236157178878784	0.015831824392080307
2611	1578.3580940662475	1751.3953667240185	55.71586990356445	0.006385573651641607
2641	1987.1996568238976	1795.1450062214267	57.826475381851196	0.0166585985571146
2671	2079.527014242188	1745.844137169693	55.839038610458374	0.00898764282464981
2701	1245.3389741567216	1389.265589318242	54.04930877685547	0.007343742530792952
2731	1263.6027663587613	1693.6038979487894	53.142072916030884	0.014072694815695286
2761	648.6628258106523	1075.8068965080536	52.70091772079468	0.01361151784658432
2791	1403.8471553897468	1522.9913474778934	49.49575638771057	0.010106825269758701
2821	1463.8547143335181	1618.5542794757619	54.2147171497345	0.007568640634417534
2851	1053.6329094768384	1414.7205780542795	55.507018089294434	0.009905821643769741
2881	996.4661107276276	1418.572956374666	53.80339550971985	0.008462319150567055
2911	1301.92080913699	1686.8231786262431	53.62026906013489	0.010584704577922821
2941	1082.1530860255139	1403.68913160549	54.14678764343262	0.018661534413695335
2971	1700.7029992516616	1671.1836624969344	52.28114867210388	0.02139521948993206
3001	2132.199251345436	1818.3517171658957	50.897934913635254	0.010191893205046654
3031	1349.4286950441026	1455.9673026969779	52.176230907440186	0.01402307115495205
3061	1796.4565986114767	1561.0220470603006	53.742600440979004	0.00991095695644617
3091	1675.0916204444077	1574.4142185060462	55.96576762199402	0.018764685839414597
3121	1035.6580407656502	1493.903595334148	54.0648717880249	0.006564540322870016
3151	1848.368001436209	1736.9466971213765	56.482354164123535	0.012080920860171318
3181	1807.4816258051928	1689.5094076391983	56.65762948989868	0.011794894933700562
3211	1141.216866919645	1451.836641747191	57.792497396469116	0.016364071518182755
3241	1911.3298141055564	1626.5413352953112	55.69411277770996	0.006781515199691057
3271	1964.6008264238274	1676.23541852741	54.97127628326416	0.009570781141519547
3301	882.5511254665278	1428.6118239050704	55.58280658721924	0.009362396784126759
3331	1170.2514114675512	1674.29742356258	54.06997752189636	0.025361068546772003
3361	1005.251445757179	1418.7864559607021	55.44260835647583	0.008820541203022003
3391	985.7918006489026	1447.444307794184	55.282620668411255	0.007827648892998695
3421	1420.6785376205125	1605.3756272501453	54.72436475753784	0.022685665637254715
3451	1584.8728329228973	1674.683731702954	55.34287762641907	0.007150524761527777
3481	1483.9345011982657	1628.7911363254184	55.38199186325073	0.01213220227509737
3511	894.3859929184915	1311.2194270387972	55.820265769958496	0.022145826369524002
3541	908.0495114872365	1441.5393971630854	55.377443075180054	0.0030203922651708126
3571	1309.1999734536025	1564.3879332401377	57.061261892318726	0.01346540916711092
3601	1290.7184597890491	1564.7137567990324	55.61298441886902	0.0049863457679748535
3631	1578.3584849533415	1589.5238981298687	48.79510259628296	0.016406862065196037
3661	1399.0316971093243	1593.0695914481907	18.818031549453735	0.011213719844818115
3691	1536.1871287179026	1381.412253282252	35.394922733306885	0.011370069347321987
3721	1527.7351740953281	1758.2907188020176	56.89102816581726	0.009191195480525494
3751	986.6448080351878	1472.9175800493708	58.03575611114502	0.004840956535190344
3781	1481.8554278649428	1668.732019235571	56.43371820449829	0.00862294714897871
3811	2703.812139078835	1887.8376053043573	57.19018483161926	0.00762949138879776
3841	1260.531674798479	1503.6783354328877	52.91829252243042	0.0068526966497302055
3871	1535.0903365679635	1490.8947894237183	18.001063108444214	0.00574148166924715
3901	1645.8601755229026	1821.5678184956334	18.30327033996582	0.01421053521335125
3931	1472.0385664486216	1658.8756791464953	18.071683883666992	0.006560394540429115
3961	1636.4513918974917	1748.6280544259482	17.35974884033203	0.007648202124983072
3991	1680.258841278995	1740.4358393696907	18.19911479949951	0.011290685273706913
4021	1578.6782279225445	1570.824146674855	17.993324518203735	0.004978321958333254
4051	1217.0829004789616	1471.9075123320206	17.74702763557434	0.01593621075153351
4081	992.3582719679091	1397.4039288168335	17.406290769577026	0.008380649611353874
4111	1727.657944169935	1747.5889514780972	17.27946376800537	0.013827573508024216
4141	1224.262692889399	1685.597530516158	17.682002544403076	0.013135809451341629
4171	1596.609825741878	1544.474455950084	17.429225206375122	0.010741586796939373
4201	1688.91669809016	1806.2583385335602	17.04103708267212	0.010727896355092525
4231	1877.2905654431006	1813.9129466321237	17.47085475921631	0.0064433966763317585
4261	1447.8234905348252	1733.2803070390435	17.613183736801147	0.012530094012618065
4291	1221.4537916756767	1526.3616463959695	17.262264013290405	0.01238351408392191
4321	1102.449845678744	1240.05121550868	17.566887140274048	0.00953370239585638
4351	1310.9322746739128	1500.9779086047236	17.979210138320923	0.0069033424369990826
4381	891.6104258533527	1318.2669691939045	17.667563676834106	0.008236829191446304
4411	1213.1625677703164	1530.9768884575494	17.521357536315918	0.0155028086155653
4441	1646.112742677269	1674.0352188379518	17.542890787124634	0.015665702521800995
4471	1309.2383847506287	1529.6364943508645	17.458423137664795	0.006672468967735767
4501	2089.717979177623	1682.7481287102353	17.704697370529175	0.0031819548457860947
4531	970.0839267523411	1307.552447327138	17.612942934036255	0.005858292803168297
4561	1706.1209110968257	1740.4952190607867	17.164397954940796	0.007951191626489162
4591	1874.5591262656526	1576.2239300522044	17.62503409385681	0.008001948706805706
4621	1462.753620546144	1640.7542551959673	18.099788188934326	0.009057333692908287
4651	1010.0615325490425	1422.9679884530349	17.457507610321045	0.009117510169744492
4681	1260.8593374035295	1480.1901870309525	18.040093183517456	0.015552869066596031
4711	1427.5137616868722	1631.7933141241997	17.028494358062744	0.013841132633388042
4741	1091.7596108655164	1618.3402720012498	17.698901176452637	0.005935978144407272
4771	1434.0767319137667	1640.6356925930963	17.591283559799194	0.0050850603729486465
4801	976.4687102677772	1381.304648766143	17.46716570854187	0.0058327531442046165
4831	1620.1126003387187	1764.9524412559974	17.651419401168823	0.003517966950312257
4861	1167.919400685948	1638.2355769948751	17.32474184036255	0.005953958723694086
4891	1584.1605604217057	1772.912216767343	17.557204961776733	0.011876588687300682
4921	1090.8581223961855	1445.1143928990332	17.28970742225647	0.01723618060350418
4951	1318.6791258232427	1689.7010580495532	17.84070634841919	0.021820778027176857
4981	1772.7707273019014	1859.9158127672245	17.63698983192444	0.005270642228424549
5011	1420.8878011041827	1646.8652936537067	17.539196491241455	0.008851808495819569
5041	1295.7911743944308	1589.2808509619979	17.182990550994873	0.007485687732696533
5071	2303.975835223362	1755.2554566369085	17.490342617034912	0.007005032617598772
5101	838.6911762247149	1277.6586491179996	17.437965154647827	0.0055305673740804195
5131	1556.7122923332818	1703.7024850236305	17.358672857284546	0.010697532445192337
5161	1306.4219533089222	1501.206981277613	17.587206602096558	0.008131350390613079
5191	1444.0176681820064	1575.0182870277733	17.66282081604004	0.003906639292836189
5221	1962.382116672486	1615.3283200268982	17.42052412033081	0.005885095801204443
5251	1348.0644804212582	1575.7290577028114	17.714385986328125	0.014630705118179321
5281	1239.3643166157294	1436.1831092978898	17.582762241363525	0.011371416039764881
5311	1605.1269533398602	1737.8418886948946	18.034746646881104	0.01161091960966587
5341	1338.3337708990907	1660.0801354984908	17.883235692977905	0.006387572269886732
5371	1541.4969493379954	1655.3380174988208	17.66645836830139	0.00964828860014677
5401	1369.9914384865617	1585.710993441509	17.595877408981323	0.005990036763250828
5431	1591.8996368141075	1598.5188376753515	17.892917156219482	0.018513280898332596
5461	1199.5218036774784	1533.8610747918062	17.57821559906006	0.0082923024892807
5491	1886.824269001002	1779.9231190174148	17.686386108398438	0.003519483609125018
5521	1644.928911495617	1573.838459927603	17.541382551193237	0.0073983739130198956
5551	1164.5922457213703	1637.4090096113507	17.415875673294067	0.005694291088730097
5581	1612.3151600396088	1579.4507651188574	16.957214832305908	0.005457213614135981
5611	1427.4302423566842	1695.6199190451812	17.588857412338257	0.0034295145887881517
5641	1518.5363965609279	1441.3602738165052	18.131365537643433	0.016751540824770927
5671	1349.025389841421	1594.9498140410321	17.532883882522583	0.02298995852470398
5701	1505.7437143043676	1665.321584085387	17.661628007888794	0.007977399975061417
5731	1147.65025190615	1578.209762529869	16.993433952331543	0.006642308551818132
5761	1162.8751037023371	1475.1839594561754	17.703625440597534	0.006932585965842009
5791	1626.5732988898249	1677.4474628260696	17.448516607284546	0.007299749180674553
5821	1674.3166483265397	1659.3044795571313	17.358644723892212	0.006335181649774313
5851	1927.52649119539	1798.74351533182	17.772059679031372	0.012092884629964828
5881	1223.1662743520867	1461.7454556610185	17.3634192943573	0.012274542823433876
5911	1073.3795772885862	1501.7893277921548	17.597229719161987	0.002685114275664091
5941	1501.4319237349728	1815.8889887941782	17.576701402664185	0.0024690015707165003
5971	1900.8001932898737	1867.8453053197597	17.81796360015869	0.013511525467038155
