# Supplementary material for: Offline prompt reinforcement learning method based on feature extraction
Source: PeerJ Comput Sci. 2025 Jan 2;11:e2490. doi: 10.7717/peerj-cs.2490 (PMC11784719; doi:10.7717/peerj-cs.2490)
Supplement: Supplemental Information 2 [file peerj-cs-11-2490-s002.zip › experimental_results/result/pen_expert.txt]

iter	DT-evaluation/pen_4000_return_mean	DT-evaluation/pen_4000_return_std	time/evaluation	training/action_error
1	9.349791167356226	39.9265614973946	18.80406880378723	0.6605353951454163
31	55.431606438113434	172.99653222347146	17.1811363697052	0.5613808631896973
61	101.53880969807709	333.82583357575834	18.63751482963562	0.40372979640960693
91	31.783459768998732	186.64260087589636	18.729575157165527	0.2849203646183014
121	80.79881260706556	417.80835196873016	18.634721517562866	0.20557694137096405
151	165.25211876802106	483.67088814195097	18.737510919570923	0.21796667575836182
181	603.8925447709892	1229.3121265929965	18.819796323776245	0.18948975205421448
211	767.8704474065842	1305.556601307054	18.907695770263672	0.15870755910873413
241	1056.7417888006712	1695.8961958721084	18.642035007476807	0.144147127866745
271	1849.9760380895082	1724.6261599268482	19.012179851531982	0.14398783445358276
301	1911.8833321200939	1631.7899041262933	18.411564350128174	0.13089250028133392
331	2895.4781974971847	1802.653369969763	18.773464918136597	0.1284482330083847
361	2684.3081597065984	1858.7959334475936	18.41193985939026	0.11750238388776779
391	3089.5649953375046	1943.2525113936765	18.933743238449097	0.11899970471858978
421	3246.1896282758903	1784.0470501235563	19.0182499885559086	0.10582476854324341
451	3381.8786264410737	1589.1433667300273	19.71818518638611	0.11506104469299316
481	3538.764889522266	1704.359132275514	19.2517843246459965	0.10708466172218323
511	3816.2503524105937	1506.3451055105302	18.90231966972351	0.10759210586547852
541	3585.708423489903	1574.672426475517	18.89976191520691	0.10517029464244843
571	4244.797827149711	1307.2313112060206	18.801265716552734	0.10033602267503738
601	4449.184280432228	1013.1286066071683	18.717900276184082	0.10974188148975372
631	4305.299080454277	1031.4452716792382	18.54800796508789	0.1055399551987648
661	4245.427233890103	1156.6342144513408	18.597044706344604	0.10646765679121017
691	4568.591430015863	772.5879397256758	18.698471307754517	0.10169056802988052
721	4552.30920243487	839.4515732506192	18.786353588104248	0.10261896997690201
751	4666.889958520151	775.848773051053	18.765918016433716	0.0923096239566803
781	4620.57103370536	768.6428424142678	18.82903242111206	0.09837693721055984
811	4273.2110512046465	1132.9639062260865	18.770766973495483	0.09970561414957047
841	4391.653226318846	803.2460316860873	18.640827894210815	0.09772136807441711
871	4530.033646258027	742.203181134452	18.886775493621826	0.10220738500356674
901	4643.100920678286	582.7609619562834	18.804307460784912	0.10255464911460876
931	4477.03748172352	883.2664072188674	18.64703869819641	0.10900896787643433
961	4527.810978444218	840.8728201580576	18.470571994781494	0.09939391911029816
991	4568.744904953463	649.1687860596833	18.38765239715576	0.09747101366519928
1021	4602.542269360839	835.8251489530759	19.03162455558777	0.09794328361749649
1051	4500.54835387507	735.1895107104737	18.777634382247925	0.1005634143948555
1081	4654.489968699273	805.0573299118579	18.729334354400635	0.10223754495382309
1111	4669.769177368169	522.4585564651416	18.77257537841797	0.10068310052156448
1141	4490.61246018394	554.6710755282596	18.727728128433228	0.10059398412704468
1171	4622.5867146855235	602.719291646249	18.91435408592224	0.10029701143503189
1201	4631.220399035624	653.1956739976843	18.700779676437378	0.09367454051971436
1231	4680.953504141201	502.17040640302065	18.9550998210907	0.09832785278558731
1261	4541.164514343636	844.0300947256424	18.960394144058228	0.09679068624973297
1291	4577.802789531835	633.4885398677989	18.573806047439575	0.10030801594257355
1321	4653.3748395706825	692.3365072866575	18.66689157485962	0.0967128798365593
1351	4688.36617169841	574.0053788571984	19.209399700164795	0.09425163269042969
1381	4592.993122115512	596.4353046991645	18.86095881462097	0.09546946734189987
1411	4693.3937121496665	699.0249562135979	18.98951554298401	0.09905531257390976
1441	4568.323937460405	635.2816343398779	19.073330879211426	0.10332609713077545
1471	4484.845584317703	580.4898719890691	19.38867712020874	0.1015613004565239
1501	4744.901128970021	610.0036945551253	19.04644751548767	0.10090036690235138
1531	4640.486565902133	644.2262561176407	19.213369369506836	0.10002456605434418
1561	4646.352145219148	606.933162559774	18.791189193725586	0.09269139915704727
1591	4721.282340007227	480.9135985929423	18.466327905654907	0.09452176839113235
1621	4549.492476712199	569.0269891015802	18.374055862426758	0.09709864854812622
1651	4664.72915993872	803.4089732179211	18.83045530319214	0.10131260007619858
1681	4699.9228352747205	478.84315968664725	18.666632413864136	0.09816491603851318
1711	4738.708323001075	507.1209521429652	18.76119375228882	0.10020250082015991
1741	4735.0725982912	482.7258040786282	18.540433645248413	0.10003107786178589
1771	4657.272683744732	511.3597898575725	19.033183574676514	0.09540160000324249
1801	4658.549651508361	575.7039027762173	18.871700763702393	0.09862003475427628
1831	4477.602753123588	804.0414094543921	18.602771520614624	0.09523134678602219
1861	4629.7193169976335	574.7481047111819	18.66945791244507	0.09672553837299347
1891	4535.740262340204	668.1191520028021	18.81688666343689	0.09809887409210205
1921	4548.177083840116	665.2393974057954	18.652703285217285	0.09539888799190521
1951	4647.640227205138	493.93757540805876	18.52363395690918	0.10011157393455505
1981	4483.503529561262	736.1328983383522	18.940345287322998	0.09891004115343094
2011	4639.154340097968	655.4087162101729	18.974529504776	0.09862542152404785
2041	4621.294682943954	702.3855687291064	19.040894269943237	0.10052888095378876
2071	4567.503841712332	823.9771358411826	19.648614645004272	0.10157782584428787
2101	4778.430186045357	566.3694830182634	19.648614645004272	0.09225892275571823
2131	4612.376396932233	573.5575993944451	18.90261459350586	0.10206180810928345
2161	4527.891033866807	842.6151312757277	19.010687351226807	0.1015312522649765
2191	4662.7079812238835	457.2466049833021	18.661497831344604	0.09602153301239014
2221	4669.66943945453	568.7039584381199	18.35271406173706	0.09383344650268555
2251	4868.496400822682	402.6154163763866	18.547297477722168	0.10055874288082123
2281	4781.27203242714	463.0255791796876	21.458216190338135	0.09685986489057541
2311	4454.734952455117	870.1335595729212	20.51841926574707	0.09624471515417099
2341	4596.627048846405	774.9540571019885	19.636916875839233	0.09415971487760544
2371	4909.109314889897	358.8825769460772	19.098599195480347	0.09320279210805893
2401	4703.857360775634	731.4047226918138	18.872546911239624	0.10276703536510468
2431	4681.547165291394	500.88105378260684	18.73601245880127	0.09867098182439804
2461	4666.7708505337405	563.0165657796061	18.741626501083374	0.09493478387594223
2491	4635.91269084765	738.7561990986851	18.762040376663208	0.09924907982349396
2521	4708.852026342763	478.4740591745276	18.65910315513611	0.0962238535284996
2551	4667.312745873662	522.5397964937305	18.46398615837097	0.09926792234182358
2581	4549.6420659697815	800.4574591856285	18.701972007751465	0.09806007146835327
2611	4603.22110390517	672.5857955638995	18.8346107006073	0.10338953137397766
2641	4689.16397157946	581.7553638176647	18.763747692108154	0.09816218912601471
2671	4710.612384291481	607.3635210504765	18.719797372817993	0.09636010974645615
2701	4523.239301547498	657.0887515095857	18.64709711074829	0.09766338020563126
2731	4768.137548507926	506.8658822425427	19.137858152389526	0.10138224065303802
2761	4629.214821471162	674.9772287042398	18.6751708984375	0.09867414087057114
2791	4710.060344562803	602.8380148070127	18.90566897392273	0.09300978481769562
2821	4732.037395578657	432.40999256488317	18.641388416290283	0.09804178774356842
2851	4636.049391137406	539.8952220013274	18.573379516601562	0.0940302163362503
2881	4826.268815489031	454.9038642144787	18.319808959960938	0.0995340645313263
2911	4625.047563365751	552.6664204395938	19.14079475402832	0.08805137872695923
2941	4724.0528577655605	461.67605231890155	19.08528161048889	0.09955383092164993
2971	4757.041520057753	564.0959922891425	19.118359088897705	0.09582239389419556
3001	4746.2640907234545	527.4893460138328	18.99872875213623	0.09673599898815155
3031	4669.606328784402	699.8308874904876	18.796626806259155	0.08729983866214752
3061	4824.615786183194	521.1971934971066	18.84749984741211	0.09132131189107895
3091	4629.821079092798	665.646672468782	18.690212965011597	0.09598584473133087
3121	4631.252733535745	652.3736434552975	19.269503831863403	0.09521711617708206
3151	4573.49806469656	701.0186533882716	18.65993022918701	0.10082079470157623
3181	4660.284053067728	632.6245534112537	18.59496831893921	0.09501127153635025
3211	4683.33883580487	627.548482094707	18.695482969284058	0.09484624117612839
3241	4676.851273721012	529.3007525251581	19.0981388092041	0.09851396828889847
3271	4776.833062687147	458.5508250160901	18.665186882019043	0.0934232696890831
3301	4644.8184810397415	806.2865290394802	18.66837430000305	0.09820622950792313
3331	4675.816047516692	470.2018377024271	18.88286828994751	0.0986023023724556
3361	4393.27679266808	876.0922792476329	18.765902042388916	0.09818099439144135
3391	4618.223309188933	682.9903816576758	18.416637659072876	0.09679430723190308
3421	4732.201882791111	449.7680132472166	18.64698052406311	0.09769701212644577
3451	4762.210763830597	505.83603749337766	18.642953634262085	0.0960988774895668
3481	4531.04846156824	729.4039613555883	18.36357069015503	0.096440888941288
3511	4826.77910475821	501.3283410764472	18.555883169174194	0.09399832040071487
3541	4563.518589054687	753.3679158841278	18.774036407470703	0.09582225978374481
3571	4724.052355610758	733.5591810011028	19.04784321784973	0.09645736217498779
3601	4703.331129622611	500.2173562182998	19.06004238128662	0.09417009353637695
3631	4753.492220582355	491.0813468041839	19.0815978050231936	0.09558624774217606
3661	4654.1367880613925	727.9215814238814	18.934489250183105	0.09772882610559464
3691	4677.805945762528	493.76092521613515	18.684537410736084	0.09853921830654144
3721	4744.519881774204	810.5453006399623	18.609322547912598	0.09984111040830612
3751	4743.305655479333	494.72713906023534	18.661442756652832	0.09084215015172958
3781	4757.811844922213	509.80033504281175	18.53796672821045	0.09922243654727936
3811	4690.585492874117	745.1897158335291	18.54237723350525	0.10321087390184402
3841	4766.302070489005	565.9780304638092	18.546361446380615	0.09591279923915863
3871	4563.541893766915	836.1638673396271	18.81244659423828	0.09458199888467789
3901	4624.632787752195	582.8435002400795	18.800771713256836	0.09496429562568665
3931	4733.887991239973	519.1539183465508	19.350461721420288	0.09239425510168076
3961	4589.367597078888	540.4480343066936	19.332000494003296	0.09617026895284653
3991	4771.657466653556	503.0560917522002	18.948307752609253	0.09528955817222595
4021	4703.373737015008	678.776905031985	19.00754976272583	0.09965337812900543
4051	4765.126895964597	469.8997246194594	18.795296669006348	0.09379229694604874
4081	4668.926385694008	556.2432954542992	18.653616905212402	0.10000509023666382
4111	4820.808803305767	461.56759633923633	18.556458950042725	0.0953814834356308
4141	4803.135682101796	482.5195145863833	18.306766986846924	0.09590452909469604
4171	4645.342544154968	529.3951329473231	18.50882601737976	0.0975552648305893
4201	4693.487805545785	857.674100008976	18.532636165618896	0.09408445656299591
4231	4722.332470596193	440.55808142225095	18.576882123947144	0.09017851203680038
4261	4690.326041187924	519.5779828800174	18.593165397644043	0.10422354191541672
4291	4826.802593579365	463.8469853226862	18.789680242538452	0.0941627025604248
4321	4803.272186097416	561.1140122626357	18.514671325683594	0.09842490404844284
4351	4739.062885831147	549.4180007425683	18.506136417388916	0.10120022296905518
4381	4723.747762703806	579.1094681196729	18.597924947738647	0.09155435860157013
4411	4695.369798416409	597.9711587542572	18.474071264266968	0.09982780367136002
4441	4878.715568618123	386.8442302094025	18.616153717041016	0.09788387268781662
4471	4791.694528635253	439.8749623054216	18.74213218688965	0.09791486710309982
4501	4640.44298733384	474.46509717298966	18.906219005584717	0.10067970305681229
4531	4745.346717520865	510.98033851595727	19.114165782928467	0.09396424889564514
4561	4642.611428900007	484.48193414810186	18.909681797027588	0.09237375110387802
4591	4720.5260095643325	567.2822038809419	21.183785438537598	0.09888750314712524
4621	4791.321199806102	477.1353255019174	20.37478518486023	0.10059139132499695
4651	4656.052044244509	688.223910201392	19.12402319908142	0.09121078252792358
4681	4929.091778980629	447.8336490004276	18.71391463279724	0.09321697801351547
4711	4767.142093362928	523.499244871069	18.92478036880493	0.09677503257989883
4741	4558.680197830458	553.0091434089768	18.638664484024048	0.09440525621175766
4771	4718.771376452751	463.36961899690664	18.602064371109013	0.09927476197481155
4801	4601.549931899233	642.8490413574328	18.86891269683838	0.09805624932050705
4831	4344.983496041301	640.6270653601952	18.834630727767944	0.09774824976921082
4861	4719.405908938078	521.1468776406072	18.74997854232788	0.09728695452213287
4891	4619.945585061857	513.6578044884507	18.59737467765808	0.09364695847034454
4921	4779.369548422118	690.34530481267	18.47890281677246	0.09305497258901596
4951	4652.026304485164	470.93358553878073	18.836594104766846	0.09397205710411072
4981	4753.184967531506	527.3735482509763	18.85828971862793	0.09708729386329651
5011	4672.989438878146	560.9806961262891	19.000049591064453	0.09666454046964645
5041	4727.6411260771265	577.1659390736597	18.619714975357056	0.09732381254434586
5071	4643.5862951599165	899.3534230118046	18.44804096221924	0.09632191807031631
5101	4575.787063674312	616.6494435053353	18.83549809455872	0.09733215719461441
5131	4917.843138072136	439.697246104839	18.50340390205383	0.09834668040275574
5161	4861.944020999029	436.0575174634585	18.113553047180176	0.09844888746738434
5191	4612.41939118839	737.3744423236606	18.80362582206726	0.09645795077085495
5221	4807.86126505979	557.2450770255214	19.65022778511047	0.0972016379237175
5251	4720.947314339955	657.455137849874	18.63753056526184	0.09859961271286011
5281	4640.575863780756	535.2435476041212	18.87788343429565	0.09436868131160736
5311	4688.882709058803	528.8981862345123	19.57566690444946	0.09677384048700333
5341	4668.482464717286	531.0323202379324	21.02936553955078	0.09674682468175888
5371	4683.918143046942	555.9233431280743	18.37209701538086	0.09846464544534683
5401	4593.208266779966	704.6089936908287	18.85049104690552	0.10040440410375595
5431	4727.208091221117	490.49142128693006	20.37038588523865	0.09410300850868225
5461	4492.660888754513	609.2275857067408	18.56787896156311	0.09669593721628189
5491	4696.093883534716	479.91850890156417	18.74751305580139	0.09386741369962692
5521	4618.764530969425	619.066112132716	18.17164850234985	0.094852514564991
5551	4569.84245878499	717.8558347393546	19.08440780639648	0.09496339410543442
5581	4725.700377003521	510.0914322131061	18.69295310974121	0.10065575689077377
5611	4789.067174618573	493.1358040980442	18.08247447013855	0.09527429193258286
5641	4488.2996872771955	802.3037229967307	18.94632530212402	0.09705550968647003
5671	4458.482435404258	758.87406864831	18.98846125602722	0.09814047813415527
5701	4557.422973601034	697.4155982645419	18.68436050415039	0.09499344974756241
5731	4640.438951328056	645.9562412554905	18.47274518013	0.09784034639596939
5761	4728.092545880394	590.3931745151884	19.170201778411865	0.09840930253267288
5791	4781.519285967511	522.1325374912725	19.48030066490173	0.09770284593105316
5821	4594.714895614094	516.8160613509971	18.476603746414185	0.09725338220596313
5851	4712.994229934251	462.12491474263237	21.41103386878967	0.09931222349405289
5881	4657.547793410392	515.1431120156481	18.329039573669434	0.09421242773532867
5911	4673.824171238943	688.769324646837	18.42823123931885	0.09526548534631729
5941	4721.659619503052	514.8882794634072	18.65522122383118	0.09146524965763092
5971	4545.558806677254	738.5513246349362	18.15833067893982	0.0977376252412796
