# Supplementary material for: Offline prompt reinforcement learning method based on feature extraction
Source: PeerJ Comput Sci. 2025 Jan 2;11:e2490. doi: 10.7717/peerj-cs.2490 (PMC11784719; doi:10.7717/peerj-cs.2490)
Supplement: Supplemental Information 2 [file peerj-cs-11-2490-s002.zip › experimental_results/result/pen_expert_pl_10.txt]

iter	DT-evaluation/pen_4000_return_mean	DT-evaluation/pen_4000_return_std	time/evaluation	training/action_error
1	138.37590326479727	251.83558076660123	13.375157356262207	0.685089647769928
31	93.27711857080004	206.72181257125501	10.336307287216187	0.589870274066925
61	97.33008871366421	422.23482652065	23.00337791442871	0.39352157711982727
91	88.10807966948691	220.75384273369085	10.834593057632446	0.3019498884677887
121	14.492544730169879	111.32321211813289	24.424360752105713	0.2273111790418625
151	120.05395838717428	391.36384549653974	23.94036889076233	0.25709572434425354
181	178.78135427472574	426.79438189004253	23.904545307159424	0.1705796867609024
211	1399.03573550655375	918.5255054540179	24.518465518951416	0.1640380322933197
241	1157.50002148821648	455.92639986946494	23.766446113586426	0.13808883726596832
271	1489.88166476033877	1206.2092042245217	26.00433087348938	0.1315508633852005
301	2248.0360157007794	1573.690687303714	24.12639355659485	0.12427809089422226
331	2777.564617596162	1665.0860871375364	24.355382680892944	0.11660122126340866
361	2467.6513941007515	1841.5996253637684	25.17751955986023	0.12013577669858932
391	2931.43837441335	1800.8453078135651	24.31900191307068	0.1193898469209671
421	2909.2297879942475	1725.2615873858997	24.33333134651184	0.11268281191587448
451	2612.021285790387	1953.9694618743702	24.85262131690979	0.11195407807826996
481	3330.028268522296	1692.2883271114001	24.631580591201782	0.10705893486738205
511	3423.7031716840193	1762.072102089831	24.883192777633667	0.10674445331096649
541	3807.4859211168696	1624.967986163944	25.887530088424683	0.10920878499746323
571	3175.7329082187825	1357.871635795742	25.234668254852295	0.10739056766033173
601	3273.495038920618	1275.6573074436697	25.215434074401855	0.10636201500892639
631	4215.314873314727	1316.7677313077209	24.84093999862671	0.10606873035430908
661	3411.394816619498	856.5439008349458	24.552128314971924	0.10228274762630463
691	4302.536156312294	1055.2817509981185	24.83895444869995	0.10027873516082764
721	4673.318288204916	681.6982086441618	24.903815507888794	0.10096273571252823
751	4624.948170014945	545.328291253175	24.385096788406372	0.09811422228813171
781	3532.91610099467	1013.0172944087565	24.450759649276733	0.10381180047988892
811	4491.851289822834	704.6836378226727	24.96069836616516	0.10074760019779205
841	3560.741764217255	726.0488747838452	25.154677629470825	0.10399825870990753
871	4699.124299597841	564.4869677996276	24.13292145729065	0.10689640045166016
901	4459.358126583373	1054.4769510288413	24.44459581375122	0.09559955447912216
931	4295.631123541764	1097.7989669469703	25.73321533203125	0.10335788130760193
961	4510.393618782399	723.4032202833666	24.659074306488037	0.09917022287845612
991	4598.949088950255	649.4730847411386	24.859495878219604	0.10252221673727036
1021	4652.790436114072	615.066247536045	24.71660804748535	0.10078919678926468
1051	4530.742059484574	913.8588461305917	24.33504843711853	0.09798872470855713
1081	4685.875681607569	673.0734329518571	24.748170852661133	0.09834843128919601
1111	4620.949568366625	621.1570355051908	25.34690809249878	0.09980832040309906
1141	4578.383461322298	653.6577278230133	24.486793041229248	0.09628762304782867
1171	4351.009563796184	895.0407164853824	25.001861333847046	0.09848661720752716
1201	4677.052911843316	557.983218162092	24.894362926483154	0.10017172247171402
1231	4595.61634233572	881.8294735638292	24.822690725326538	0.09538339823484421
1261	4727.252916590693	473.9476680316012	24.512640714645386	0.09740312397480011
1291	4696.992772452018	594.3392453469853	24.295993328094482	0.09702983498573303
1321	4665.935332984338	499.2341345403163	24.265735387802124	0.09621747583150864
1351	4612.44791446071	675.8893402482416	25.4789879322052	0.09916247427463531
1381	4695.3595593691	690.5916272237212	24.429826259613037	0.1009725034236908
1411	4532.485864991772	570.3693715449955	24.54602599143982	0.10111934691667557
1441	4759.415322106674	501.88113568553666	24.689390420913696	0.10431509464979172
1471	4761.707661127618	616.1540341096589	24.494531393051147	0.09919506311416626
1501	4656.87030357206	604.5620881797589	24.57435703277588	0.09789273142814636
1531	4599.418499647168	595.8497338346538	24.237448930740356	0.0949144959449768
1561	4787.99247623132	565.2259864275097	24.256234169006348	0.09258703142404556
1591	4572.039618756024	619.1992650317367	23.92399311065674	0.09547623246908188
1621	4710.731313248683	540.4478015175831	24.501379013061523	0.10228818655014038
1651	4700.4781738816655	820.1323219442535	24.980316162109375	0.09923141449689865
1681	4629.158019084997	551.5755589026235	25.046257734298706	0.09678154438734055
1711	4576.084404095638	870.4047091865204	24.975268125534058	0.09662119299173355
1741	4717.868414408106	540.6964127763257	24.868728637695312	0.09713327139616013
1771	4427.9229776407965	785.8556269091921	24.56549310684204	0.09701914340257645
1801	4496.245302888674	974.2805008074389	24.345328092575073	0.10134132951498032
1831	4572.3005465352935	518.8008542159085	24.085793018341064	0.09827470779418945
1861	4732.859108400884	559.8624967845913	24.583343982696533	0.09768728911876678
1891	4657.304013878638	575.2036922194388	24.832634449005127	0.09331942349672318
1921	4503.933526922526	739.5108514702464	24.872469425201416	0.09822574257850647
1951	4730.842035989053	624.848230831784	24.438393354415894	0.09703987836837769
1981	4798.966702659471	444.7763245127467	24.413811206817627	0.09853517264127731
2011	4566.573462355738	742.2389580555964	24.47868299484253	0.10288941860198975
2041	4569.212826592761	714.936719462346	24.22875475883484	0.09948761761188507
2071	4710.213158933112	456.07993132478566	23.83624505996704	0.09687813371419907
2101	4646.662889332817	644.6878419225338	24.136451244354248	0.09216015040874481
2131	4682.442742886371	612.4247100681831	24.43856954574585	0.09658622741699219
2161	4733.665727323589	442.4633650641349	24.32226300239563	0.10127123445272446
2191	4633.500140456596	630.1851604174943	24.129156827926636	0.09943798929452896
2221	4751.008433756611	451.32173131212886	24.29117441177368	0.09417492896318436
2251	4611.812782483857	560.0473246996158	24.27069926261902	0.10044790804386139
2281	4655.57687255295	609.5752665454324	24.132062673568726	0.09810257703065872
2311	4720.618790694509	501.95954504535916	24.26162815093994	0.09935556352138519
2341	4869.359351822176	455.2110617808913	25.261598825454712	0.10065434128046036
2371	4642.187830664915	568.4320105230713	25.61563992500305	0.09664584696292877
2401	4744.585993657536	438.0289578767622	24.711121559143066	0.093998484313488
2431	4598.507646804807	704.623167261749	24.365137577056885	0.09964834898710251
2461	4641.026764017267	586.3378311808699	24.877060651779175	0.09583190828561783
2491	4631.826223464262	566.2475212863891	24.557745218276978	0.09063072502613068
2521	4626.957715238971	780.7273933681519	25.20099115371704	0.10005360841751099
2551	4707.1260809446685	540.4095132084816	24.53260898590088	0.09548947960138321
2581	4742.01624268418	516.9714789625444	25.020026445388794	0.09789758175611496
2611	4718.194722187483	533.824329428343	25.12034821510315	0.09759878367185593
2641	4594.831208486429	615.9218211095601	24.443108081817627	0.09795886278152466
2671	4586.488777569588	593.8671135969072	24.07755422592163	0.09440673887729645
2701	4495.0116265954375	653.203584357152	24.266600608825684	0.09770476818084717
2731	4629.6553618182625	683.5929334323554	24.81748676300049	0.09582525491714478
2761	4690.51556300822	596.2624112981748	24.375221252441406	0.10267873108386993
2791	4577.2626251485435	546.2239493262422	24.08190679550171	0.09850981086492538
2821	4614.437537200256	675.534920594901	25.379282236099243	0.09474966675043106
2851	4746.206870237622	562.0675503364942	24.808576107025146	0.0978502556681633
2881	4736.54306988677	494.9062424695137	24.63048505783081	0.09865060448646545
2911	4690.5527470963025	565.2053530535721	24.6356942653656	0.09541014581918716
2941	4696.364732071658	706.502883519672	24.488459587097168	0.10098545253276825
2971	4455.769224827366	843.6165518334939	24.392462491989136	0.09778762608766556
3001	4711.145142357541	581.5386763888922	24.584534406661987	0.09807134419679642
3031	4705.379924396444	502.5552834824019	24.197964668273926	0.09648185223340988
3061	4548.190796893982	709.6525974803832	24.625661373138428	0.09810807555913925
3091	4689.968180851136	460.948374465731	25.11044192314148	0.09849577397108078
3121	4697.505772565468	528.8027889564951	25.081161737442017	0.09606485068798065
3151	4517.80260976932	635.0879010920312	24.421720504760742	0.09564533829689026
3181	4651.825363628245	639.3545227274474	24.271193742752075	0.0980236604809761
3211	4717.313425643836	460.84695435095654	24.18842911720276	0.09683738648891449
3241	4681.966330996105	667.219968603983	24.25302004814148	0.09624497592449188
3271	4790.7652919264865	489.38060487642616	24.120759963989258	0.10062305629253387
3301	4550.234977478365	842.4820368136935	24.49834394454956	0.09485574811697006
3331	4730.999135163109	512.595046691765	24.606903791427612	0.09447025507688522
3361	4633.718587553778	579.5052282107124	24.495432376861572	0.09329149127006531
3391	4696.097599074626	559.7994638782807	24.248218536376953	0.09084682911634445
3421	4561.8505927051	570.3034617355671	24.014994859695435	0.09618179500102997
3451	4682.545648576699	686.2137100795567	24.25771403312683	0.09225282818078995
3481	4617.42668668337	554.6852042928288	24.380946159362793	0.1007331907749176
3511	4528.963812543938	909.9461639212236	25.758552312850952	0.0942770391702652
3541	4696.705495035194	551.8118344460476	25.011863708496094	0.10164147615432739
3571	4762.756580132442	488.870133324764	24.97705101966858	0.09264306724071503
3601	4656.495599494002	505.7493969530793	24.743069648742676	0.09475868940353394
3631	4794.607104944067	428.57934081220884	24.335431575775146	0.09958720952272415
3661	4872.014712860997	385.13376023865163	24.569023609161377	0.09445095807313919
3691	4731.652060502782	577.1788590832231	24.66876244544983	0.09725958108901978
3721	4692.427863744206	456.8843630153316	24.179548978805542	0.09687267988920212
3751	4483.063125213453	759.9610180871726	24.101934909820557	0.09530413150787354
3781	4676.764841258088	513.2542615547696	24.36661410331726	0.09870477765798569
3811	4688.430199219818	533.3034786405509	25.59323287010193	0.09974214434623718
3841	4752.284962496365	552.1400782931807	24.910990953445435	0.09724103659391403
3871	4737.2403125594155	568.2025030452957	25.09223175048828	0.09834682941436768
3901	4590.079371328724	788.6016950480484	24.198122262954712	0.0965586006641388
3931	4699.917960844176	519.5325605859085	24.30139660835266	0.09340240806341171
3961	4766.827323110401	516.3451335911373	24.061666250228882	0.09766796976327896
3991	4747.208289504656	525.9953398930294	24.113011121749878	0.09531912952661514
4021	4604.17712694096	602.8829657452333	24.50036311149597	0.10142239928245544
4051	4721.02491617357	877.3443545715722	24.573763132095337	0.0996507927775383
4081	4789.6771339927955	502.85282439359975	24.31118679046631	0.0946672335267067
4111	4782.490647755953	698.975142542356	24.796653747558594	0.10139375180006027
4141	4664.437051933321	582.0794322158135	24.13281536102295	0.09907136112451553
4171	4741.884635455565	508.2888974497191	24.36971402168274	0.09678537398576736
4201	4754.974674350278	450.42683518907575	24.32623052597046	0.09333755075931549
4231	4727.290831060903	526.3264370660875	24.441433906555176	0.09527133405208588
4261	4775.804109326698	416.1464770244575	24.8259117603302	0.09337668120861053
4291	4699.551856696904	501.23476466961466	25.336015224456787	0.09695224463939667
4321	4698.446996100898	481.2116409573744	24.927605628967285	0.10099759697914124
4351	4641.218776278976	785.1365159831313	24.51116919517517	0.10059792548418045
4381	4750.320876188246	560.8255298311492	24.44943618774414	0.09665616601705551
4411	4636.845969625904	550.2142709717225	24.61192750930786	0.09830591827630997
4441	4656.335534425303	687.554655659055	24.46583080291748	0.10214172303676605
4471	4713.501579167757	572.9613379725675	24.397664070129395	0.09215130656957626
4501	4676.973159826229	519.2407542120917	24.758585453033447	0.0918496698141098
4531	4701.061651416691	640.6155217857128	24.891923666000366	0.09457007795572281
4561	4695.469967913048	500.2146526062732	24.702744483947754	0.09709286689758301
4591	4584.219309169929	690.7707240127588	24.555596113204956	0.10044561326503754
4621	4773.494896568374	464.8581917879731	23.96724271774292	0.09549925476312637
4651	4483.942809964905	967.0951614539028	24.049368143081665	0.09849080443382263
4681	4589.377423832624	621.6485164839905	24.03525400161743	0.09733790904283524
4711	4739.849490961213	509.4059245062803	24.12512230873108	0.09185554832220078
4741	4871.195871417436	420.54113162327263	24.836204528808594	0.09667402505874634
4771	4779.274728464153	479.2476976700097	24.684633493423462	0.09838196635246277
4801	4582.003881480926	576.9998729824098	24.351382970809937	0.09752090275287628
4831	4644.212354774444	597.7047090200662	24.28458523750305	0.09789788722991943
4861	4659.16875627784	556.4570766243903	24.153079748153687	0.09523838013410568
4891	4643.224299437665	734.0144204001325	24.335026741027832	0.09796786308288574
4921	4844.042474983358	478.17506429298834	23.928396463394165	0.09945379197597504
4951	4687.683710025849	513.5597022207444	24.019662141799927	0.09474009275436401
4981	4622.8814712011135	566.4343922948646	24.502341985702515	0.09984903782606125
5011	4665.597872137925	655.5816915471288	24.738075733184814	0.09598524123430252
5041	4806.910150906845	539.0453278082998	24.24087619781494	0.09574393182992935
5071	4603.342489516967	498.44160877547387	24.292072534561157	0.09727714955806732
5101	4792.44044111105	468.06341849028195	24.41247534751892	0.09798311442136765
5131	4606.079366147632	678.6764179252126	24.405038118362427	0.09559443593025208
5161	4685.853223201903	505.0461522203354	24.04248285293579	0.09845087677240372
5191	4589.324097609267	510.48756974185136	25.00756525993347	0.09616928547620773
5221	4825.2989273146195	514.687897785723	24.575480937957764	0.09415759146213531
5251	4610.723549233281	544.8476956546704	24.555344820022583	0.09942961484193802
5281	4608.556616111341	580.8893571060379	24.313156127929688	0.10000434517860413
5311	4715.160695600934	435.45627962973197	24.11879849433899	0.09663548320531845
5341	4755.759188435983	536.6124889667806	24.11395025253296	0.09693186730146408
5371	4863.009620913934	457.15612368322604	24.30456018447876	0.09447667002677917
5401	4681.869048552858	494.240270312009	24.06390357017517	0.09578947722911835
5431	4804.787429310489	446.21183975158795	24.238123893737793	0.0968564823269844
5461	4778.078044426093	485.02741926822205	24.51702618598938	0.09336785227060318
5491	4693.072666393969	551.879813407251	24.934888124465942	0.10010670125484467
5521	4727.881554063011	701.4095873119619	24.739337682724	0.09776280075311661
5551	4720.522503781087	686.6037697529863	24.803335905075073	0.09675160050392151
5581	4707.910424288617	779.9072404887135	24.4975106716156	0.10168169438838959
5611	4763.135916265526	513.3824181017362	24.46603751182556	0.09572239965200424
5641	4739.1415572404985	546.9132461376352	24.813539028167725	0.09500077366828918
5671	4596.908547904077	655.0085072528314	24.207215547561646	0.09618716686964035
5701	4756.828659536435	631.1930343890435	24.824277639389038	0.09953818470239639
5731	4771.904144103353	532.4044034720816	24.808729648590088	0.10016614198684692
5761	4706.243277065761	470.1096805452135	24.68853497505188	0.0940692350268364
5791	4780.847767428706	504.81583801872205	24.535399675369263	0.09284454584121704
5821	4646.447521621603	526.2756140392518	24.212521076202393	0.09614160656929016
5851	4740.136344509339	575.5075749276489	24.25052261352539	0.09694565087556839
5881	4620.886226233071	775.2561323275635	23.803447246551514	0.09400051087141037
5911	4699.167015657375	493.5265136458742	24.198240756988525	0.0964467003941536
5941	4730.588979651069	551.805981668242	24.482630729675293	0.09483494609594345
5971	4592.16134588845	700.9338324363057	24.661449670791626	0.09194556623697281
