# Supplementary material for: Offline prompt reinforcement learning method based on feature extraction
Source: PeerJ Comput Sci. 2025 Jan 2;11:e2490. doi: 10.7717/peerj-cs.2490 (PMC11784719; doi:10.7717/peerj-cs.2490)
Supplement: Supplemental Information 2 [file peerj-cs-11-2490-s002.zip › experimental_results/result/pen_expert_pl_15.txt]

iter	DT-evaluation/pen_4000_return_mean	DT-evaluation/pen_4000_return_std	time/evaluation	training/action_error
1	96.54531345372476	234.7416216720415	12.117404460906982	0.6518684029579163
31	96.94464377014621	282.8632503328809	17.18226432800293	0.6256338357925415
61	302.8944959511823	1016.4593986322266	23.760356903076172	0.42204350233078003
91	88.26600915427304	420.80962138395984	24.272630214691162	0.325110524892807
121	142.00596632521285	474.8459655332375	24.652886390686035	0.2574143409729004
151	177.00033465194076	491.7728149396212	24.484331846237183	0.20468655228614807
181	658.9822960465048	1229.9074520716576	24.97395396232605	0.18768496811389923
211	501.0111008719055	953.9562176112661	24.80245876312256	0.16072113811969757
241	376.03508888066796	853.7307087458465	22.69682788848877	0.14475002884864807
271	1701.0429509391986	1807.4962207818785	24.5418758392334	0.14407485723495483
301	2016.6529034999946	1889.8147089464776	24.577775239944458	0.12891894578933716
331	2385.17962200146	1908.039275343315	25.050171375274658	0.11994469910860062
361	2354.087715327585	1903.0286214928474	25.126353979110718	0.12091369926929474
391	2401.7868264837102	1891.601266674848	25.44550848007202	0.11825243383646011
421	3115.386082131155	1919.872856536818	24.657148838043213	0.10659167170524597
451	3722.628709089322	1528.1942303965043	24.44025492668152	0.10888811945915222
481	3417.647167097113	1839.4012998203336	24.6312255859375	0.10604772716760635
511	4109.1761126793535	1226.5632219190381	24.433459520339966	0.10550461709499359
541	3827.2036991271957	1481.6414145684992	24.485729932785034	0.10648372024297714
571	3981.237677640075	1650.131279124652	24.587438106536865	0.10672838240861893
601	3507.3016888824654	1854.5064769319424	24.60660719871521	0.10866406559944153
631	4300.70769340449	1102.111439606814	24.555468559265137	0.09913993626832962
661	4511.731478508095	936.3312527455618	24.488970518112183	0.1062806099653244
691	4438.899333391645	1027.063252423819	24.46431541442871	0.10729584842920303
721	4429.029596134596	960.5360124777515	24.366815328598022	0.10510088503360748
751	4344.661946272053	983.0233996536344	24.25216317176819	0.09973125159740448
781	4801.860476892842	441.33842219237346	24.283941507339478	0.09862242639064789
811	4428.075748164961	1071.7845632024134	24.64129948616028	0.10207245498895645
841	4525.922814372192	822.4419579467171	24.77525281906128	0.09794974327087402
871	4720.672610043222	581.5371776506715	24.738659381866455	0.09739942103624344
901	4554.172815821987	608.6321946302519	24.57064700126648	0.0992191955447197
931	4442.6416882613685	1096.9545893109835	24.51935625076294	0.09712367504835129
961	4579.712139393471	633.5314793484944	24.945778369903564	0.09322842955589294
991	4566.998773689412	764.2667934203301	24.55851173400879	0.09668421000242233
1021	4590.0565842341175	676.4626531955533	24.64901852607727	0.09458190947771072
1051	4640.930904539697	752.7222041838385	25.185826063156128	0.09893688559532166
1081	4652.553680123835	594.8325056780457	25.352861166000366	0.100853830575943
1111	4801.559052395477	557.3258521051382	24.883793592453003	0.10071250051259995
1141	4591.03869978102	858.9110078652325	25.08443593978882	0.10045837610960007
1171	4585.155582344944	619.4286938178266	25.11849856376648	0.10469204187393188
1201	4642.219155692464	719.4535978046601	24.793267726898193	0.09933929145336151
1231	4715.6826364910985	581.1616261048373	24.601997137069702	0.09774468839168549
1261	4516.73106101992	778.1432290558433	24.647923946380615	0.10079148411750793
1291	4578.049231414733	606.7866093624098	25.50796341896057	0.0974767655134201
1321	4570.530620856181	755.3813471024914	24.777790069580078	0.09384410083293915
1351	4772.925630349399	469.7500665581512	24.67320728302002	0.09924495965242386
1381	4737.971145494499	607.2619444229454	24.73290252685547	0.09802727401256561
1411	4716.140354478506	577.1561301314896	24.6043803691864	0.09518544375896454
1441	4651.3181795851115	534.6934623070794	24.55801486968994	0.09464370459318161
1471	4548.300784883789	658.8454767259989	24.491916179656982	0.09995406121015549
1501	4837.0569152233165	681.1252379780716	24.829387187957764	0.09812074899673462
1531	4723.825932610881	499.9786110176695	25.298144340515137	0.10255145281553268
1561	4602.491538281225	562.8219706235432	24.94186305999756	0.09444143623113632
1591	4725.716389623809	595.4110805540855	24.9306743144989	0.09588590264320374
1621	4507.406955970493	584.2191993091419	25.24330472946167	0.09847406297922134
1651	4646.042356217871	657.7979156790759	25.31183433532715	0.09844654053449631
1681	4465.8699719756205	664.8001446005238	24.62594962120056	0.09474196285009384
1711	4700.70127147863	627.4356559866777	24.456212282180786	0.09784850478172302
1741	4374.633415066443	833.7573882432099	24.478070497512817	0.09667383879423141
1771	4522.496283200006	568.1735281644123	24.67446780204773	0.10090022534132004
1801	4510.477091697401	736.2202124981848	24.82658314704895	0.08989991992712021
1831	4721.8577195817725	488.63495841438	24.898436546325684	0.1000497117638588
1861	4614.336532362842	558.6711920932596	24.596638679504395	0.09575703740119934
1891	4637.6635266377425	642.0772301893232	24.46075129508972	0.09265178442001343
1921	4609.9510364029975	737.6907791978509	24.413209438323975	0.09863345324993134
1951	4673.650958383345	694.7683818530057	24.012969493865967	0.09889252483844757
1981	4629.604555522212	623.7233270321365	24.255290985107422	0.10131626576185226
2011	4661.714123162568	556.5041754181321	24.793336868286133	0.09934572875499725
2041	4735.040062966438	520.7374949952012	24.653246641159058	0.09705057740211487
2071	4847.283862583508	464.9277005359385	24.43601417541504	0.10240715742111206
2101	4600.4636922026875	540.6233261122562	24.435621738433838	0.09174808114767075
2131	4640.836145346186	719.8645438808882	24.734581470489502	0.09512579441070557
2161	4708.728786417735	567.3016635275872	24.926950454711914	0.0963909849524498
2191	4680.1788007571	576.2773986249322	25.02031135559082	0.09879209101200104
2221	4779.928773323834	478.6511162230314	24.674396514892578	0.0932871550321579
2251	4694.469154752121	501.25806502266084	25.178220748901367	0.09890078008174896
2281	4560.604039532566	603.4784245138161	24.87329649925232	0.09312671422958374
2311	4778.6340463420465	511.0537452237301	25.048205852508545	0.0881592333316803
2341	4862.230486460557	427.2923448926863	24.923486948013306	0.09920725971460342
2371	4597.48406616409	539.8872939220037	27.072272539138794	0.10046461224555969
2401	4568.335524747926	529.8943896533108	24.754934072494507	0.09411176294088364
2431	4754.650775500713	461.5350179686006	24.85829186439514	0.09675315767526627
2461	4707.941081825766	532.8952015150046	25.38826894760132	0.0973251685500145
2491	4602.722259487401	791.1131936432512	25.229397773742676	0.09931109100580215
2521	4609.396860022561	546.1943097261002	24.92351245880127	0.09590671211481094
2551	4570.217206305985	564.5496713965761	24.57456874847412	0.09579754620790482
2581	4684.87667471816	766.2395497441577	24.561957359313965	0.10137242823839188
2611	4548.81421917071	778.1889660778457	24.438503742218018	0.1025293841958046
2641	4635.271463726586	594.498816555457	24.554492235183716	0.10102477669715881
2671	4569.25877397521	685.6001762802317	24.477431297302246	0.10089854151010513
2701	4647.16707729524	485.3154370168095	25.11519455909729	0.09836883842945099
2731	4746.610620145129	503.11093330964815	25.014811515808105	0.09770315885543823
2761	4574.914866475798	481.65954278537555	25.306042671203613	0.09441863745450974
2791	4564.356337029386	767.7894485091654	24.755062341690063	0.09304577857255936
2821	4709.488821033911	515.9815758592331	24.75971031188965	0.09959464520215988
2851	4613.294800867327	548.1658146974277	24.934575080871582	0.09614366292953491
2881	4616.227775105716	620.7508474437888	24.53396701812744	0.09809765219688416
2911	4571.643938102862	673.3295103640851	24.65789031982422	0.09239837527275085
2941	4792.342594149469	495.8119152857887	25.19983673095703	0.09248010814189911
2971	4633.89722776791	550.7462000342383	25.058257341384888	0.09586896002292633
3001	4598.316157203189	765.2600418856077	24.946773529052734	0.09754008054733276
3031	4617.673730631528	798.5266622416968	25.019439697265625	0.10098529607057571
3061	4696.256447172528	685.0547631881085	25.010894298553467	0.09721332788467407
3091	4582.7030997982065	656.6158655517135	24.63962173461914	0.09457378834486008
3121	4779.409269906003	428.1381694119493	24.481764554977417	0.09702910482883453
3151	4673.109086620016	648.3567175823562	24.425212621688843	0.09742013365030289
3181	4743.8955024422785	523.6524786778207	24.785818099975586	0.09463989734649658
3211	4750.728086680322	486.8242751969246	24.827080011367798	0.09631413221359253
3241	4660.1975631219875	845.8264224442813	24.347090244293213	0.09789055585861206
3271	4791.213788211437	605.8408480272412	24.263185262680054	0.09881586581468582
3301	4633.103319704525	611.828196592073	24.39897131919861	0.09344436973333359
3331	4575.325570242399	641.1575772534298	24.437927961349487	0.09563259035348892
3361	4548.733554541652	659.9153420665621	24.33234405517578	0.09747729450464249
3391	4782.976804923335	441.08949993907436	24.461716890335083	0.09871631860733032
3421	4745.3938020126225	563.3595982074487	25.009649753570557	0.09755424410104752
3451	4624.60173371541	565.4708691037564	25.517820119857788	0.09752111881971359
3481	4703.435972826176	602.3177742815864	24.8201425075531	0.09984363615512848
3511	4698.485549651611	486.90318921547447	24.532681226730347	0.09341826289892197
3541	4692.593302021548	525.926137878576	24.435832023620605	0.09723160415887833
3571	4647.200524084506	452.3152036120902	24.40421748161316	0.09973794966936111
3601	4569.945457709247	552.7614195500798	24.487033367156982	0.09250325709581375
3631	4694.023164413952	591.0204904224291	24.7011296749115	0.09593604505062103
3661	4741.05123503801	456.83637188127943	25.021832704544067	0.09714764356613159
3691	4700.212477492216	547.7092708766211	24.832590579986572	0.09855150431394577
3721	4617.97853163622	443.98522793681013	24.876339197158813	0.09766676276922226
3751	4769.426808284191	543.3773749117066	24.634642362594604	0.09358017146587372
3781	4639.032706270576	661.2922906231121	24.587962865829468	0.09147734940052032
3811	4509.85385203672	466.3993925567553	24.19354820251465	0.09199632704257965
3841	4608.881167856208	863.1966375465947	24.348417282104492	0.09567635506391525
3871	4679.238530876338	587.5246698511477	24.628019094467163	0.09874868392944336
3901	4738.376091443028	560.1900170092651	24.94648551940918	0.09383398294448853
3931	4804.5062982580675	591.3851443834784	25.30556583404541	0.09576833248138428
3961	4632.974541676708	635.1537262068662	24.975335597991943	0.0923110619187355
3991	4714.390010258481	526.1326582203317	24.62377405166626	0.09639992564916611
4021	4691.577362292944	435.7975590423172	24.365361213684082	0.09806016087532043
4051	4722.072869035301	612.681987535656	24.548078536987305	0.09615220874547958
4081	4690.716030001581	483.2535883097542	24.535951852798462	0.09886839240789413
4111	4640.912677979364	491.0413770432074	24.73373055458069	0.09189899265766144
4141	4557.864193375455	524.7828871881654	25.18671417236328	0.09512164443731308
4171	4475.795200885343	464.37721157259614	25.25317621231079	0.10117015987634659
4201	4598.323694697906	691.6589492582877	25.02181053161621	0.09407571703195572
4231	4698.656917352517	579.4479079913592	24.770437955856323	0.1028166115283966
4261	4629.817811805995	536.9511331297308	24.714160919189453	0.09842473268508911
4291	4641.87684992291	676.0529134788419	24.72533655166626	0.09344727545976639
4321	4445.222181518189	491.0009713868705	24.88672709465027	0.09481822699308395
4351	4668.005943670904	793.2256728473591	25.26032066345215	0.09399859607219696
4381	4593.20832152302	554.9909209493474	24.962584495544434	0.10406465828418732
4411	4890.970271027901	430.771070601428	25.22061586380005	0.09497563540935516
4441	4731.396769844583	470.509711763881	24.92253804206848	0.09503787010908127
4471	4647.369081607863	501.65322703217726	24.469972610473633	0.09474590420722961
4501	4570.614668083335	483.05251048338295	24.83394980430603	0.10124920308589935
4531	4638.666552030006	483.5414026307129	24.240676164627075	0.09325876832008362
4561	4694.790392773886	561.4577222326443	24.34481692314148	0.09431705623865128
4591	4655.831111581959	614.420320924827	24.74820375442505	0.09865684062242508
4621	4816.123183483716	467.8343988365492	24.93077564239502	0.09980993717908859
4651	4762.053603039976	442.4341675254586	25.052937269210815	0.09975950419902802
4681	4734.774317996885	611.994086994677	24.941733360290527	0.09432342648506165
4711	4678.686233116666	621.4404237752717	24.324278354644775	0.09603097289800644
4741	4609.443573809228	611.9222274413275	24.705693006515503	0.0972433015704155
4771	4565.840920074883	827.3997711711456	24.347466468811035	0.09845034033060074
4801	4495.3253922781805	618.3728654023088	24.66068959236145	0.09889962524175644
4831	4538.687934689151	504.5437090211425	25.232711791992188	0.09902191907167435
4861	4794.626214760262	529.2557041611742	25.40217900276184	0.09187901765108109
4891	4619.041358663453	582.9325006194981	24.633811712265015	0.0941951721906662
4921	4751.660247672633	465.7210945533595	24.623430252075195	0.0924861952662468
4951	4585.6851055431125	622.6622715024479	24.290027141571045	0.09853213280439377
4981	4656.40933427717	828.9250288468061	24.580681800842285	0.09502574801445007
5011	4660.030180356335	684.1937379766575	24.275407075881958	0.09887901693582535
5041	4654.631819137817	360.7751950021714	24.55739402770996	0.09218204021453857
5071	4706.586510497883	517.5386640387484	25.161120414733887	0.09357699751853943
5101	4672.612578067441	674.7111795547355	25.172058820724487	0.09635919332504272
5131	4699.6022084480755	497.2556550803338	24.827027082443237	0.098444364964962
5161	4580.401955069412	749.8853114683056	24.72148108482361	0.09622965008020401
5191	4504.952302537303	551.554934188252	24.268088579177856	0.09720413386821747
5221	4833.215265987539	481.22191595556797	24.627994298934937	0.09656476229429245
5251	4721.688753029815	415.21394734848565	24.401469707489014	0.09567442536354065
5281	4826.9786686946	456.7234639588185	24.534137964248657	0.09618271887302399
5311	4646.969700420764	563.6791726528197	25.029512405395508	0.09727571159601212
5341	4558.525089956191	701.5794852289289	24.991390466690063	0.09923048317432404
5371	4553.719442507206	525.6157880410406	24.863938570022583	0.09421928972005844
5401	4696.64071902769	537.1435097656657	24.72949457168579	0.09608196467161179
5431	4616.671036775954	697.2299510909235	24.499083995819092	0.09285646677017212
5461	4847.057732163838	508.4431840824032	24.74190926551819	0.09862218052148819
5491	4728.882218513668	504.90682239527206	24.720736980438232	0.09286407381296158
5521	4695.36800391869	404.55009036486524	24.961252689361572	0.09450186043977737
5551	4695.830509329609	484.33804961087003	25.151646375656128	0.09332869946956635
5581	4639.251672187682	504.4579868803036	25.10231900215149	0.09731364995241165
5611	4681.369991269542	523.9864772674277	24.9078209400177	0.09137588739395142
5641	4607.412935452281	445.12377961650014	25.236809253692627	0.09096890687942505
5671	4778.034650101296	724.4907519237186	24.942307233810425	0.09425361454486847
5701	4602.08617953392	795.0072842901275	24.830531358718872	0.09727872908115387
5731	4571.264092236299	706.912505151472	24.367963075637817	0.09839850664138794
5761	4518.225995964664	506.80618753579944	24.60528063774109	0.09983382374048233
5791	4667.34368348653	484.63328194981887	24.864426612854004	0.09692687541246414
5821	4697.600393982939	476.50445149182036	24.777016639709473	0.09559591859579086
5851	4634.923893096959	433.96064998687206	24.756381273269653	0.09971503168344498
5881	4718.593196350435	487.47368311789484	24.80866050720215	0.09866757690906525
5911	4696.392303774608	544.471888025881	24.7634916305542	0.09948275983333588
5941	4689.657498659718	578.2589645309008	24.497265338897705	0.09907760471105576
5971	4534.137195097448	635.6362017366299	24.460577964782715	0.09391981363296509
