# Supplementary material for: Offline prompt reinforcement learning method based on feature extraction
Source: PeerJ Comput Sci. 2025 Jan 2;11:e2490. doi: 10.7717/peerj-cs.2490 (PMC11784719; doi:10.7717/peerj-cs.2490)
Supplement: Supplemental Information 2 [file peerj-cs-11-2490-s002.zip › experimental_results/result/pen_expert_pl_20.txt]

iter	DT-evaluation/pen_4000_return_mean	DT-evaluation/pen_4000_return_std	time/evaluation	training/action_error
1	44.73646483878751	93.41817297876474	11.770598888397217	0.6596792936325073
31	40.26173677874415	90.57803036359053	34.2044894695282	0.6045590043067932
61	35.39158522915652	164.5266046338425	25.541574716567993	0.39735308289527893
91	182.54833776014172	817.610235853849	26.492778301239014	0.37049221992492676
121	334.79388699476584	1037.5009043200162	26.25761842727661	0.25724878907203674
151	87.98973285901693	437.06893576070036	26.340730667114258	0.21632513403892517
181	662.3446704896264	1450.1752973282876	25.608856916427612	0.19525504112243652
211	141.41754244599807	424.9016629121565	34.32169246673584	0.17416366934776306
241	254.87779847849927	843.1419054541109	55.8303599357605	0.14194872975349426
271	867.2628601294534	1426.7325120332753	25.516366243362427	0.14581619203090668
301	957.0159578577565	1507.7891344689006	25.053929090499878	0.12593798339366913
331	2011.5743355755308	1882.3259118022129	25.27903127670288	0.12264073640108109
361	2525.7594104545583	1848.7129171345064	25.367782592773438	0.11911283433437347
391	2200.6657294978404	1827.7883745727097	25.835919857025146	0.11786723881959915
421	2329.8803940224193	1937.65542398338	26.397332191467285	0.11300516128540039
451	2822.0565402097895	2085.059631205048	25.823488235473633	0.10448282957077026
481	3676.4110640815757	1553.8792627923242	25.970029592514038	0.1090698391199112
511	3111.6073477925534	1927.8560151241072	26.66847014427185	0.10624117404222488
541	3534.6261733267643	1747.4523340071044	25.590338230133057	0.1044594869017601
571	4383.833931796766	1104.9800038275798	25.524648904800415	0.11106780171394348
601	3986.850905873611	1342.8671122336864	25.61332106590271	0.102142333984375
631	4340.7135600057945	1180.4919839391832	25.65765142440796	0.10268508642911911
661	4214.161561510122	733.1051606678584	26.444443941116333	0.10380413383245468
691	4510.7329586446685	738.263287341597	25.590783834457397	0.10726097226142883
721	4414.656119262584	528.3493131874363	25.6338791847229	0.09845687448978424
751	4608.214431539998	724.2399450139266	25.725260496139526	0.10110753029584885
781	4420.177482114944	513.466467056818	25.745903253555298	0.10297438502311707
811	4443.630586490402	1016.5268099361574	25.930013418197632	0.10260830074548721
841	4432.162525243237	566.7229596889543	25.693792819976807	0.09448320418596268
871	4678.881628626262	655.2531421015714	25.613009452819824	0.10076627880334854
901	4338.415234201643	1202.2208625141095	25.574961185455322	0.09886180609464645
931	4658.05974274987	576.6034861174411	26.406766176223755	0.0979551300406456
961	4399.185470354143	783.3071540943943	25.630916357040405	0.09344160556793213
991	4603.167789619326	672.3616607371953	25.74672508239746	0.0944715291261673
1021	4541.965009690629	681.7600981527186	27.182949542999268	0.10148297995328903
1051	4434.376171865096	892.2947021766672	25.883495807647705	0.09893836081027985
1081	4442.681303265625	553.3233386511573	26.702403783798218	0.09781696647405624
1111	4566.914458504753	567.1722253660989	25.708406925201416	0.10012087970972061
1141	4562.423608692796	903.4280675804134	25.90519690513611	0.09634611010551453
1171	4584.874751046981	489.9297262379558	25.569809436798096	0.10154087096452713
1201	4533.574511746178	709.5831142353853	26.146353006362915	0.09644268453121185
1231	4622.912801877782	666.3096566560075	26.4984130859375	0.0970187783241272
1261	4703.523879742887	712.074935562394	26.1041738986969	0.10231783986091614
1291	4814.381247891826	413.46868196173335	25.634400606155396	0.10154286026954651
1321	4589.929424201998	515.3093815317525	25.811708450317383	0.10161329060792923
1351	4631.602304297518	625.4912416491653	26.019137620925903	0.0962240993976593
1381	4623.306574112476	839.8018775736643	26.612573862075806	0.10215740650892258
1411	4560.57359161931	803.1564564683948	26.244647979736328	0.09862720221281052
1441	4379.874292935539	548.4460542433307	27.467289447784424	0.09963443130254745
1471	4490.620143390224	549.3462988221697	25.929819107055664	0.10220003128051758
1501	4606.475984816987	715.9106188800399	25.70746159553528	0.09466776251792908
1531	4467.008302039631	560.7204979198187	25.91631555557251	0.09882286190986633
1561	4691.5039085827775	597.359697693971	25.81982398033142	0.09642123430967331
1591	4650.397060108609	494.8473303769726	26.48939061164856	0.10246744006872177
1621	4550.772829734856	557.551388537632	25.750681161880493	0.0920315757393837
1651	4450.134164242472	580.037214935515	26.376762628555298	0.09731266647577286
1681	4553.489880762762	889.9825699846352	25.810221195220947	0.09562902897596359
1711	4691.419700739203	419.88881795400425	25.51550054550171	0.1013656035065651
1741	4782.322848202367	672.8825271728864	26.125931978225708	0.09746429324150085
1771	4419.315912337456	959.8483118492172	25.714072704315186	0.10227614641189575
1801	4456.2275060066095	753.1802250553853	26.734349012374878	0.0963837280869484
1831	4677.633407973498	507.8697343040203	25.78201961517334	0.09698764979839325
1861	4597.082475785128	636.0597379567774	25.473214626312256	0.0977695882320404
1891	4736.249351003888	456.8234349341935	26.149982213974	0.09392181783914566
1921	4559.06584034607	809.2376239590194	25.871861219406128	0.09916088730096817
1951	4401.303360484377	674.9897443032247	26.06481099128723	0.09820452332496643
1981	4639.023099976826	463.94982916723677	25.958923816680908	0.09944882243871689
2011	4585.359811358643	456.9966132759448	25.518089532852173	0.09909071773290634
2041	4609.269085738188	633.0904661485059	25.78876829147339	0.09685328602790833
2071	4437.397251885845	486.4786479059556	26.28111696243286	0.0911288782954216
2101	4667.959171225586	602.9050979010926	25.682458639144897	0.09637835621833801
2131	4605.896616603024	859.2224945665155	25.962329149246216	0.09130779653787613
2161	4514.820074737432	448.07557254771444	26.627787828445435	0.09561104327440262
2191	4723.589469886521	541.0681694194993	26.091848850250244	0.09998482465744019
2221	4681.285626690742	541.5877021674162	26.483861207962036	0.09877396374940872
2251	4537.112435674972	651.3128212827139	25.74959683418274	0.09517289698123932
2281	4729.529149329499	467.049674983769	25.886199474334717	0.09060345590114594
2311	4463.908822296711	745.5079277362005	26.07655143737793	0.0949825569987297
2341	4552.732558092395	588.9719191407024	26.35798454284668	0.09421535581350327
2371	4663.040975228354	505.71872569660354	26.039588928222656	0.10232540965080261
2401	4767.37460187721	450.5763659288346	25.988584756851196	0.09593342244625092
2431	4766.054620221317	572.6046030673216	25.458420276641846	0.10117579996585846
2461	4548.000544988749	496.0590006508361	25.813175916671753	0.1002243384718895
2491	4658.81982880652	804.5826504558024	25.994329690933228	0.09961038827896118
2521	4688.917335563139	475.90376352524265	25.57104182243347	0.09336380660533905
2551	4611.320575221735	650.709145452741	25.309497117996216	0.09797292947769165
2581	4475.345801701885	534.56178653641	25.452683210372925	0.09645181894302368
2611	4762.104065474698	504.0610798965673	25.543527603149414	0.0981227234005928
2641	4633.485974639794	589.1191480726281	26.63371181488037	0.09770476818084717
2671	4723.261976593744	554.0148692002479	25.527053117752075	0.10014692693948746
2701	4727.892573059194	616.988664833135	25.54088282585144	0.09983135759830475
2731	4538.557618661756	673.7184301702777	25.698134660720825	0.09352152794599533
2761	4580.373157985009	863.8374435798058	26.432241201400757	0.09576992690563202
2791	4766.247325632643	460.0643402941871	26.33870768547058	0.10022632777690887
2821	4650.083953670312	487.39693651426575	25.709103107452393	0.09137474000453949
2851	4575.861807298321	752.2612795569426	25.74610924720764	0.09998729079961777
2881	4751.9686999613905	563.4314648017205	25.964537382125854	0.09938288480043411
2911	4699.322869993525	562.4288182903205	26.568949699401855	0.09899412840604782
2941	4757.854048941018	565.8480002068696	26.230692625045776	0.09620755910873413
2971	4499.865975887222	858.9341784208369	25.55597972869873	0.0954107716679573
3001	4612.435302821157	653.3329071484299	25.659982919692993	0.092699334025383
3031	4573.30347630285	550.9442749404444	26.06258726119995	0.09437553584575653
3061	4673.340413728353	546.7170758584236	26.16611647605896	0.09294264763593674
3091	4369.52065145949	785.844452020921	25.444774866104126	0.09740183502435684
3121	4567.562670267642	506.9951665984995	25.63102650642395	0.09955193102359772
3151	4784.404626082844	458.7457717787788	25.401925563812256	0.09360066056251526
3181	4535.931322542682	490.89509120848595	26.306989431381226	0.09493149071931839
3211	4676.482501172869	683.2453861862649	26.10679864883423	0.0946953147649765
3241	4596.69091821335	600.0613065224669	26.07727336883545	0.09852832555770874
3271	4667.25542392107	584.069203409773	25.567723035812378	0.10028760135173798
3301	4789.548614713772	506.36269473989256	26.162317037582397	0.09970919042825699
3331	4607.854868699413	693.4530610220137	26.109426498413086	0.09529455751180649
3361	4707.453505365253	537.7465342344595	26.537554502487183	0.09587352722883224
3391	4751.070104669616	471.9527035071571	25.703077793121338	0.09505780786275864
3421	4769.866867548734	502.9266228648402	25.76447081565857	0.09302781522274017
3451	4710.811992924127	498.03891829629544	26.026551485061646	0.09842751920223236
3481	4486.466387345217	572.4757766334073	26.73310613632202	0.09691495448350906
3511	4593.856307443044	534.8466333102318	26.104477643966675	0.09884927421808243
3541	4674.538995794897	665.9218138002374	26.644659519195557	0.0934867113828659
3571	4515.999500087189	490.8925684277524	26.31640863418579	0.0961669310927391
3601	4733.935270163234	489.14889270074605	25.69129705429077	0.09423352032899857
3631	4672.762894297011	699.7135546837845	26.376980781555176	0.09315136075019836
3661	4544.0096908959395	716.6675754111023	25.7320716381073	0.10065007954835892
3691	4755.326933549878	468.4585026921536	25.797188997268677	0.09473157674074173
3721	4727.468563563762	638.298649501328	26.265613079071045	0.09361770004034042
3751	4655.292830758076	564.4015818934595	26.170164823532104	0.09372011572122574
3781	4621.137119924932	462.39441519430443	25.59859347343445	0.09624921530485153
3811	4659.024847275559	675.115269033901	25.789695024490356	0.09521545469760895
3841	4544.740667883224	451.38949622848514	25.660452604293823	0.08915265649557114
3871	4544.188639721701	864.0459906784499	26.333984851837158	0.09368254244327545
3901	4481.794384772835	863.5691636412769	26.694804668426514	0.08529654890298843
3931	4756.14074705494	501.9238089441984	25.96316385269165	0.09264828264713287
3961	4705.525578102736	518.2462502594794	25.959101915359497	0.09508690237998962
3991	4578.814373369554	485.31034353763397	25.71873903274536	0.09747689962387085
4021	4669.687656203784	695.0717047490958	26.112503051757812	0.09505672007799149
4051	4697.428146691007	693.5083241615012	26.72221612930298	0.09650532901287079
4081	4538.039978299605	836.8261449467946	25.678454637527466	0.08872468024492264
4111	4634.031812744459	498.1718461590355	25.498117208480835	0.09344424307346344
4141	4503.456440687385	566.4629848547429	25.8603355884552	0.09931161254644394
4171	4547.889940132656	758.7092897702784	25.785253286361694	0.09730015695095062
4201	4769.398233826957	527.0195803944679	26.595738410949707	0.09416987001895905
4231	4770.717285638404	504.1842773918996	25.503888607025146	0.10111907124519348
4261	4558.752348509198	613.1265074382939	26.133253574371338	0.09474248439073563
4291	4592.194457404731	765.7085461700098	26.643954277038574	0.09986257553100586
4321	4728.883140300388	576.0362982597819	26.428107976913452	0.09103281795978546
4351	4641.36229801913	878.4657629649852	26.017949104309082	0.09700527787208557
4381	4717.241868495655	513.8064479726326	25.853453636169434	0.09214767813682556
4411	4655.694852661522	784.0300365187103	25.636883020401	0.09798504412174225
4441	4624.711759865904	632.4369419923855	25.847273588180542	0.09426992386579514
4471	4817.279004272391	458.4645163135435	26.565306901931763	0.09568657726049423
4501	4714.281028323976	536.8656945057367	25.495266437530518	0.1014920026063919
4531	4573.795131917821	506.7177787388039	25.699919939041138	0.09588623046875
4561	4620.4644141887975	589.7087038746448	25.549946069717407	0.09627236425876617
4591	4692.862992702294	474.2316078346092	25.981815338134766	0.09874295443296432
4621	4512.390325995972	449.72800119741174	26.63783574104309	0.09544631838798523
4651	4662.3921525654305	712.8209422296553	25.82080316543579	0.09330826997756958
4681	4768.0854156520145	530.2287724437479	25.668583154678345	0.10178790241479874
4711	4685.24413960202	573.2198267099104	25.927894115447998	0.10014739632606506
4741	4586.942105932228	691.9402603650842	25.88793158531189	0.09090592712163925
4771	4668.404237317421	515.9127154250232	26.116175889968872	0.09276921302080154
4801	4556.46179226828	641.7867285342346	25.815546989440918	0.09442166239023209
4831	4735.865308200748	504.1792398910119	25.7739417552948	0.09457896649837494
4861	4589.665726057015	578.6323409321087	25.824812650680542	0.09624394029378891
4891	4627.8472932289815	611.5097950966973	25.940523147583008	0.09404550492763519
4921	4827.552890767163	401.27922972488017	25.977298736572266	0.08743549883365631
4951	4487.115233563545	758.1405953135906	25.785643815994263	0.09002742171287537
4981	4659.073824974041	602.7777326746422	25.98856472969055	0.09354029595851898
5011	4802.05145607082	493.4206738632098	26.055355310440063	0.09671777486801147
5041	4432.422438720918	667.6448578281053	26.586440563201904	0.09981812536716461
5071	4617.568836416577	618.9584480780563	25.54528784751892	0.0966591164469719
5101	4552.686388162331	714.759734662211	25.61925458908081	0.09545029699802399
5131	4660.008138281255	581.3480460142748	26.071333646774292	0.09758812189102173
5161	4646.809875794027	704.7363382950253	26.43975067138672	0.0983627438545227
5191	4659.1713330949915	483.6418355083108	26.494697093963623	0.10535763949155807
5221	4674.142429404529	589.5709045966883	25.483030080795288	0.09333594888448715
5251	4626.382734796232	730.3532653889362	26.293903589248657	0.09389576315879822
5281	4674.046045497471	479.4098016855702	26.09797239303589	0.0962117537856102
5311	4650.550071168538	843.8656121684871	26.99271297454834	0.09959026426076889
5341	4570.105736160341	516.0763102768891	25.96920919418335	0.0956227257847786
5371	4719.131378238553	500.04284133702544	26.00102663040161	0.09950866550207138
5401	4469.910831588419	649.8864839861064	25.675409078598022	0.09542002528905869
5431	4721.273649147821	527.0191619959675	26.188926219940186	0.09322226047515869
5461	4556.480392558158	581.0201783493671	25.771437406539917	0.09644611924886703
5491	4611.414943777323	473.2096933562586	25.723726511001587	0.0986495316028595
5521	4568.528278313662	666.3323706547919	25.83429455757141	0.09592288732528687
5551	4446.923755834828	651.2078698461416	25.72352409362793	0.09750859439373016
5581	4434.79074896171	1012.9042429345477	25.569628477096558	0.099246084690094
5611	4441.780931337411	531.6190633825855	26.71478247642517	0.10029188543558121
5641	4687.096782244699	461.6153794061061	26.034939289093018	0.09802612662315369
5671	4691.4741371328355	481.1623996837266	25.741998434066772	0.09885036200284958
5701	4737.655751165199	473.04434132336553	25.896812677383423	0.09606514871120453
5731	4350.030541235094	1158.6214521619584	26.756503343582153	0.09540943056344986
5761	4697.089862101423	465.86118876907585	26.34422278404236	0.09909190982580185
5791	4545.221011258371	454.2683521975913	25.93630886077881	0.09725707024335861
5821	4392.958442100196	853.0596416789646	25.575589418411255	0.09444990754127502
5851	4648.615007965676	544.3808445766026	26.116086721420288	0.09310486912727356
5881	4539.147511262734	554.9869258640445	26.570677280426025	0.095851369202137
5911	4419.2648995750815	866.3891441353567	25.848780632019043	0.09365528076887131
5941	4587.033152244813	455.64577081573077	25.85933804512024	0.09600890427827835
5971	4470.8812912642725	838.8945175054389	25.724326372146606	0.09743937104940414
