# Supplementary material for: Offline prompt reinforcement learning method based on feature extraction
Source: PeerJ Comput Sci. 2025 Jan 2;11:e2490. doi: 10.7717/peerj-cs.2490 (PMC11784719; doi:10.7717/peerj-cs.2490)
Supplement: Supplemental Information 2 [file peerj-cs-11-2490-s002.zip › experimental_results/result/pen_expert_pl_5.txt]

eiter	DT-evaluation/pen_4000_return_mean	DT-evaluation/pen_4000_return_std	time/evaluation	training/action_error
1	5.366550921398937	52.012378382241884	19.80406880378723	0.6790751814842224
31	19.40357793538086	63.806100715274454	19.1811363697052	0.6081954836845398
61	80.51047151502168	461.3680139584407	21.63751482963562	0.3658755123615265
91	209.86147792118263	640.7108763740662	22.729575157165527	0.1845516860485077
121	466.2665081535682	675.3072689215923	25.634721517562866	0.15851858258247375
151	1223.4467860780126	1614.61418916444	25.737510919570923	0.14060796797275543
181	1919.195215077964	1803.095529998064	25.819796323776245	0.12298355996608734
211	2262.96534737036	1786.3891067755826	25.907695770263672	0.11877691745758057
241	2159.9742618703867	1791.0186470806414	24.642035007476807	0.11515344679355621
271	3111.3166685185424	1999.5852805803997	24.012179851531982	0.11129201948642731
301	3338.5557156621985	1789.3369925939678	24.411564350128174	0.10756517946720123
331	3719.9286109198297	1652.7760713174334	24.773464918136597	0.11170801520347595
361	3523.8671545882535	1606.2238599845105	24.41193985939026	0.10767173767089844
391	3317.313958632523	1869.0591466318817	24.933743238449097	0.10520673543214798
421	3848.881331040413	1748.0851022475972	24.018249988555908	0.10977191478013992
451	4147.769532438758	1424.5962760263844	24.71818518638611	0.1052229106426239
481	4522.276796394771	1190.709285953893	25.251784324645996	0.10715548694133759
511	4007.2647859154413	1198.7215087880834	25.90231966972351	0.102884940803051
541	4435.775309462306	883.1768646036359	28.89976191520691	0.0989803895354271
571	4211.924225458873	1200.569401957082	24.801265716552734	0.10080891102552414
601	4646.240986885332	628.8380075856753	25.717900276184082	0.10576200485229492
631	4202.213085585525	1063.5686896826985	25.54800796508789	0.09983964264392853
661	4572.618453753905	856.2437511278138	25.597044706344604	0.09841268509626389
691	4694.496269197383	654.8748526034707	25.698471307754517	0.10019096732139587
721	4618.255225370275	661.088801072188	24.786353588104248	0.09720185399055481
751	4775.685131869713	604.0516435052865	24.765918016433716	0.09907633811235428
781	4655.547835221078	650.4003327422215	24.82903242111206	0.10288853198289871
811	4203.961729886579	1198.2665446732185	24.770766973495483	0.09673827886581421
841	4742.303982279071	519.7989519685365	24.640827894210815	0.10016632080078125
871	4367.985463702745	725.583809811451	24.886775493621826	0.09969443082809448
901	4664.764007562438	644.8249585046002	22.804307460784912	0.10057038068771362
931	4720.519542084877	637.2245139037051	22.64703869819641	0.09997646510601044
961	4651.295348851173	550.3359437404712	23.470571994781494	0.0944572165608406
991	4622.015101382929	551.0284479813664	25.38765239715576	0.10143963992595673
1021	4628.990119334792	554.7653118552727	24.03162455558777	0.10040539503097534
1051	4576.931912871121	551.9080906193259	24.777634382247925	0.10230017453432083
1081	4369.252621373209	1029.0921473574126	24.729334354400635	0.09459677338600159
1111	4739.438587294768	524.5050164264111	24.77257537841797	0.09502226859331131
1141	4593.129649409727	753.7642667761539	24.727728128433228	0.09911652654409409
1171	4594.015433983736	762.9803217835661	25.91435408592224	0.09645561128854752
1201	4622.384493539498	748.7672802973174	25.700779676437378	0.0987369567155838
1231	4842.021351364428	444.6380713707207	26.9550998210907	0.10016314685344696
1261	4684.254150102571	771.4084892560644	25.960394144058228	0.0937732681632042
1291	4664.689495649738	619.166145655986	25.573806047439575	0.0947955995798111
1321	4688.501345355881	691.3486014297259	25.66689157485962	0.09685340523719788
1351	4652.10351506622	639.2957420748941	25.209399700164795	0.09696824103593826
1381	4590.6455086664055	667.9048831536838	25.86095881462097	0.10261694341897964
1411	4673.540570715661	767.0579130432337	24.98951554298401	0.10013232380151749
1441	4503.108638388831	944.4909618614123	25.073330879211426	0.09580572694540024
1471	4800.078255728073	419.844928448432	24.38867712020874	0.09768834710121155
1501	4745.883800958923	512.5487176566133	25.04644751548767	0.09831058979034424
1531	4633.6854716622165	683.0019803508138	25.213369369506836	0.10784538835287094
1561	4749.297050122403	554.0423585299764	25.791189193725586	0.09951084107160568
1591	4787.6412515880775	646.0278587040011	24.466327905654907	0.0924481526017189
1621	4642.403742352706	555.4267079530864	24.374055862426758	0.10052299499511719
1651	4787.432392765418	458.52236678561934	24.83045530319214	0.09485211223363876
1681	4696.056921879928	467.60305673837394	23.666632413864136	0.09936760365962982
1711	4722.592795228333	594.2943648089903	23.76119375228882	0.09468226134777069
1741	4532.529010006345	656.6002869064622	26.540433645248413	0.10121966898441315
1771	4680.391684913472	616.9604410543104	25.033183574676514	0.09424331784248352
1801	4649.1018067543155	768.789532531025	25.871700763702393	0.09721679240465164
1831	4630.511330134249	530.1556816220434	25.602771520614624	0.09120017290115356
1861	4718.593368168809	488.59810310126585	25.66945791244507	0.09442366659641266
1891	4628.020112202005	634.8533671554038	25.81688666343689	0.09570813924074173
1921	4660.702208857958	673.9233868930626	25.652703285217285	0.09392533451318741
1951	4689.168815594199	538.822385390892	25.52363395690918	0.09605257958173752
1981	4648.88805238846	560.7258670962178	28.940345287322998	0.09220197051763535
2011	4508.460955876177	871.4263677674811	25.974529504776	0.09818112850189209
2041	4607.673326844548	500.0205348965369	25.040894269943237	0.09241019934415817
2071	4495.058031421766	750.6384026738801	25.648614645004272	0.09611012041568756
2101	4683.140382730224	483.04747093358185	24.648614645004272	0.09669968485832214
2131	4788.394464047995	486.6534784770451	25.90261459350586	0.09829296916723251
2161	4754.129612097079	539.6005915571789	24.010687351226807	0.09322085231542587
2191	4702.330609091802	704.5513477827413	21.661497831344604	0.09296931326389313
2221	4683.032930175897	537.8165060698573	23.35271406173706	0.09358993917703629
2251	4647.227158962409	615.5119008112168	25.547297477722168	0.09788475185632706
2281	4625.268072309213	608.9697048047603	25.458216190338135	0.09736545383930206
2311	4685.59560966691	555.5318338470977	25.51841926574707	0.09642782807350159
2341	4693.1263656563115	482.56440681242645	25.636916875839233	0.09690769016742706
2371	4708.630009137253	476.8729082221088	25.098599195480347	0.09698371589183807
2401	4702.615697558472	609.8478738356207	25.872546911239624	0.10008358955383301
2431	4830.504468876319	441.6327292109378	25.73601245880127	0.09752365201711655
2461	4630.4014348409655	625.1429023058691	25.741626501083374	0.09695515036582947
2491	4681.479377658157	815.6127880885515	23.762040376663208	0.10195586085319519
2521	4642.976417926605	542.4290809417907	24.65910315513611	0.09912478923797607
2551	4665.392969813519	534.902867553293	24.46398615837097	0.10061120986938477
2581	4378.385014920446	910.0928186063983	25.701972007751465	0.0996566042304039
2611	4632.581976084372	683.9317750615633	25.8346107006073	0.09641857445240021
2641	4623.596522172056	529.0515868110641	25.763747692108154	0.09463131427764893
2671	4580.838680973889	821.6027840779587	24.719797372817993	0.09969651699066162
2701	4659.487484485409	631.9866764865777	24.64709711074829	0.09117342531681061
2731	4718.084950096356	490.3747225743632	25.137858152389526	0.09679795056581497
2761	4659.318161690827	516.4541942944339	25.6751708984375	0.09930707514286041
2791	4544.7050265782	842.8121857039738	23.90566897392273	0.09553216397762299
2821	4668.500434344025	801.912395975007	25.641388416290283	0.0973578467965126
2851	4750.845092692351	561.245044575673	25.573379516601562	0.09528740495443344
2881	4513.917679833901	764.0036773560719	24.319808959960938	0.10336340218782425
2911	4687.801353262952	582.5398834618076	24.14079475402832	0.10245658457279205
2941	4521.7884958498835	905.9500812435684	24.08528161048889	0.09575403481721878
2971	4724.156129258307	436.0756853273953	25.118359088897705	0.09789248555898666
3001	4733.189593454383	546.3299588138408	25.99872875213623	0.09676052629947662
3031	4833.558670379336	433.57891382474173	23.796626806259155	0.09653118997812271
3061	4723.65672800442	838.7327049275406	24.84749984741211	0.09471815824508667
3091	4718.304579124061	494.752395237533	24.690212965011597	0.100166916847229
3121	4793.701782947347	430.30574230200864	24.269503831863403	0.0972621738910675
3151	4756.488903687967	491.15343552968477	24.65993022918701	0.0939946398139
3181	4628.809374508856	580.758106133976	24.59496831893921	0.0992378294467926
3211	4718.223234618408	492.9315842825903	25.695482969284058	0.09022334218025208
3241	4755.696332785128	672.9545648001382	25.0981388092041	0.09759734570980072
3271	4572.802596229686	614.7093983341645	25.665186882019043	0.09891481697559357
3301	4771.476891697841	654.0709443091953	25.66837430000305	0.10034357011318207
3331	4727.508260546906	677.1080312304999	24.88286828994751	0.09200906753540039
3361	4605.349108297227	798.4669153081666	26.765902042388916	0.09687728434801102
3391	4756.352319782975	719.6612041601131	24.416637659072876	0.09317182004451752
3421	4724.804043524802	516.3616250878734	25.64698052406311	0.09920454770326614
3451	4677.542539167759	652.0720010964664	24.642953634262085	0.09648075699806213
3481	4516.490578568824	994.0285240893576	23.36357069015503	0.09627672284841537
3511	4497.9454226938415	894.5126024942573	25.555883169174194	0.09563992917537689
3541	4665.024657543097	849.8993666769423	25.774036407470703	0.09569379687309265
3571	4651.555348201753	568.0022103476261	23.04784321784973	0.09772835671901703
3601	4629.516377821379	775.4485202539339	25.06004238128662	0.09771706908941269
3631	4615.706879493858	883.2238430606322	25.081597805023193	0.09157786518335342
3661	4678.575581524304	648.9758859310994	26.934489250183105	0.09170889109373093
3691	4719.819437952108	609.6299345924259	24.684537410736084	0.0959271788597107
3721	4796.053965432927	490.22347272521574	24.609322547912598	0.09497903287410736
3751	4736.166668266389	492.26037061595866	24.661442756652832	0.09814293682575226
3781	4641.260445267997	511.9696157908639	24.53796672821045	0.09804333001375198
3811	4586.646198685032	548.6602487818606	25.54237723350525	0.09641808271408081
3841	4684.2024725428555	596.2419310836405	26.546361446380615	0.09491788595914841
3871	4731.343461868231	498.7331223985794	25.81244659423828	0.09855498373508453
3901	4673.6731955061405	651.4872722163149	26.800771713256836	0.09474968910217285
3931	4654.3475313264635	591.2210306659214	24.350461721420288	0.09841135144233704
3961	4425.298631968773	960.630782446355	26.332000494003296	0.0977991446852684
3991	4610.227849048007	865.1807841083585	24.948307752609253	0.09796271473169327
4021	4811.807266960709	598.1608946352594	25.00754976272583	0.0967666357755661
4051	4735.111158785365	477.98059433685273	25.795296669006348	0.09964043647050858
4081	4688.410734031615	630.9240828067547	25.653616905212402	0.09806317090988159
4111	4718.500400793355	515.4812890948921	24.556458950042725	0.0948880985379219
4141	4730.331236381651	455.99961631103525	24.306766986846924	0.09665938466787338
4171	4814.474429120421	443.4055159092218	26.50882601737976	0.10043563693761826
4201	4774.16723940866	611.5717894800871	24.532636165618896	0.09328331798315048
4231	4674.301607683603	464.7075572580895	25.576882123947144	0.09518995136022568
4261	4480.1510473963535	810.919740579849	25.593165397644043	0.09371723234653473
4291	4746.646582328228	539.1471074332084	25.789680242538452	0.0961124449968338
4321	4703.144217090369	522.1232066991051	25.514671325683594	0.10286808013916016
4351	4568.121522513945	821.6885549161112	24.506136417388916	0.096870556473732
4381	4737.097626108663	466.4237899205893	25.597924947738647	0.09862247854471207
4411	4701.259381841046	729.6437538977873	26.474071264266968	0.09662573784589767
4441	4600.514816219172	742.8516021436948	26.616153717041016	0.0988878533244133
4471	4816.824807673137	348.8994906583654	26.74213218688965	0.09710819274187088
4501	4751.602088459244	604.8077979235594	24.906219005584717	0.08956083655357361
4531	4749.972684251306	569.760992394006	25.114165782928467	0.09690964221954346
4561	4667.649555119911	681.086275819915	22.909681797027588	0.09472928196191788
4591	4334.470918077045	1171.5789294046867	25.183785438537598	0.09718524664640427
4621	4769.298156825474	624.7869807494337	25.37478518486023	0.09628307074308395
4651	4741.878195959039	634.9024484355949	24.12402319908142	0.09847406297922134
4681	4806.727236717633	428.2837618173072	24.71391463279724	0.09676790237426758
4711	4417.252270043402	924.0165789866106	24.92478036880493	0.09856577217578888
4741	4589.587262734065	565.334908411267	26.638664484024048	0.09697194397449493
4771	4677.478106691342	561.649017681709	24.60206437110901	0.09793120622634888
4801	4630.1646542381	495.0210406066138	25.86891269683838	0.09371605515480042
4831	4725.061433719151	462.4370849210515	25.834630727767944	0.09472645074129105
4861	4732.089665968023	596.0659722429675	25.74997854232788	0.09659528732299805
4891	4724.125493445763	422.96336049503043	24.59737467765808	0.10245160013437271
4921	4650.505782980531	659.0475905902015	24.47890281677246	0.09335337579250336
4951	4739.411422663047	485.0322986629038	24.836594104766846	0.0965469479560852
4981	4667.418473558974	675.1818699645096	26.85828971862793	0.09726880490779877
5011	4692.833823921512	622.6635734690166	25.000049591064453	0.09738665819168091
5041	4767.05002244644	537.6997247691729	25.619714975357056	0.1027689278125763
5071	4755.773759486641	513.7065850596307	24.44804096221924	0.09642365574836731
5101	4613.217578059662	572.4262769363708	26.426728010177612	0.09106932580471039
5131	4688.263304494752	538.320658828003	25.79856824874878	0.09799855947494507
5161	4762.641926755724	535.7668632230001	25.784086227416992	0.0925457552075386
5191	4747.945904629033	597.9814907246016	26.6290602684021	0.09629199653863907
5221	4807.687228899607	575.7366727768936	24.82373881340027	0.09037773311138153
5251	4763.860399107178	497.740476755453	25.950310230255127	0.09128265082836151
5281	4604.405147794582	681.0789191597746	24.005049228668213	0.09273207187652588
5311	4693.850326193969	463.4541985775764	25.879465103149414	0.0951566994190216
5341	4785.563548152325	530.0229616844031	26.07932710647583	0.09384816139936447
5371	4652.8212102891375	587.5750402987231	25.572840452194214	0.09646208584308624
5401	4781.401382039668	472.8719334032955	25.05121636390686	0.09651748836040497
5431	4602.271734020593	779.572989127214	25.760722398757935	0.09834108501672745
5461	4766.335987875695	503.9134582437436	25.820835828781128	0.09781181067228317
5491	4699.033814626988	575.980061943443	24.834749698638916	0.09299270063638687
5521	4667.903052353238	559.4197841839582	24.611374616622925	0.09845729917287827
5551	4781.092471157384	452.2371527928131	25.73212432861328	0.10438256710767746
5581	4721.775921258066	502.22524682531446	25.19667887687683	0.09394314140081406
5611	4716.7739152018285	665.2970370224394	25.704856157302856	0.09763313084840775
5641	4602.666336462973	679.7331048275298	24.129255771636963	0.09673306345939636
5671	4717.623807002381	583.5682470755486	26.542916774749756	0.0945696160197258
5701	4630.7040268481205	508.393428016564	25.334025859832764	0.09406884014606476
5731	4704.086446272506	712.7310891706057	26.374290943145752	0.09519459307193756
5761	4726.18573933969	540.8282811069894	24.668786764144897	0.09308156371116638
5791	4763.665924126123	512.948012303756	27.67896056175232	0.09946832805871964
5821	4578.301527633576	633.4533702558924	26.729885816574097	0.10090409964323044
5851	4704.620580344909	508.8669336772506	25.55065131187439	0.09569007158279419
5881	4718.567594352347	632.9675445905893	25.559563636779785	0.09811652451753616
5911	4673.368403006731	507.5498776199861	25.554964542388916	0.09950646013021469
5941	4676.916618622225	706.4198429524996	24.487860441207886	0.09711737930774689
5971	4544.58732461228	825.1122908281641	25.567529439926147	0.09715668857097626
