# Supplementary material for: Offline prompt reinforcement learning method based on feature extraction
Source: PeerJ Comput Sci. 2025 Jan 2;11:e2490. doi: 10.7717/peerj-cs.2490 (PMC11784719; doi:10.7717/peerj-cs.2490)
Supplement: Supplemental Information 2 [file peerj-cs-11-2490-s002.zip › experimental_results/result/pen_human_cql.txt]

iter	evaluation/pen_4000_return_mean	evaluation/pen_4000_return_std	time/evaluation	training/action_error
1	1.06451493332121	213.432574358935254	19.643660594024658	0.9727103114164647
31	13.65096774874833	415.53523642312553	18.747612953186035	0.74235655231476346
61	49.28614743462744	592.9697694839822	19.325727701187134	0.3093731999397278
91	12.44779675224381	120.2718217136641	18.28411602973938	0.13048796355724335
121	89.58520082537973	1187.4194223651486	17.580337047576904	0.04909251630306244
151	26.9108587266687	943.4573906488002	17.578585863113403	0.038588736206293106
181	390.6969300253315	1441.710390049639	17.61392641067505	0.02317710407078266
211	710.9734320978523	1484.1213181961089	17.769670009613037	0.023055223748087883
241	926.0671042282792	1647.5252779414257	17.80778694152832	0.009663719683885574
271	486.2639983880838	1652.8110101823543	17.58286952972412	0.021096741780638695
301	636.0188181661864	1502.4306583327018	17.41942811012268	0.01198756042867899
331	878.9508999316236	1739.144137408099	17.379455089569092	0.010305303148925304
361	224.8619485704999	1486.0750025749235	17.925442695617676	0.013696436770260334
391	850.2373334773522	1291.0476462571658	17.939931869506836	0.011999695561826229
421	724.8536621728013	1458.9923969029383	17.829055070877075	0.013417419046163559
451	866.0889574280949	1133.1161892858152	17.787502765655518	0.005674245301634073
481	831.4183682037589	1261.318560317547	17.9334819316864	0.004179700277745724
511	489.8561056257286	1425.101755924081	17.802680492401123	0.006471073254942894
541	664.2630012505465	1135.6153851737283	17.832512378692627	0.0049051702953875065
571	1244.5799984961169	1180.9518770191673	17.905009031295776	0.010834348388016224
601	1462.6257194035186	1741.3897334817257	17.78754472732544	0.005910452920943499
631	1343.0500710054611	1489.722244650562	18.054684162139893	0.006612217519432306
661	1353.8224586066035	1672.452117970313	17.932308673858643	0.0068810852244496346
691	1308.593433838776	1820.8558347632923	17.940420627593994	0.003645548364147544
721	1206.9650145479557	1897.4453502157867	18.01022744178772	0.002560925902798772
751	1077.1063435837227	1785.2345963190305	18.058205127716064	0.0029447139240801334
781	1200.0103902731303	1416.9096680734415	18.17509412765503	0.0031290119513869286
811	1472.9098506188009	1709.7076988011504	18.07681679725647	0.005190454889088869
841	1311.484773343118	1941.622060303325	17.842024326324463	0.0033942076843231916
871	1118.6650780448406	1880.3101894405816	17.807912588119507	0.0028471637051552534
901	1207.648019725357	1694.7782010342362	17.87783646583557	0.00388927198946476
931	1337.329590489512	1690.243123366971	17.65779185295105	0.0031361787114292383
961	1471.344183056118	1989.1551052057132	17.729090452194214	0.003913538064807653
991	1329.5992379731088	1866.6078562728867	17.725224018096924	0.0023287711665034294
1021	1898.686214451002	2004.4910667217162	17.8216814994812	0.0016528019914403558
1051	1233.230998905805	1704.1986864791565	17.92492389678955	0.004227376542985439
1081	1099.6541334420485	2018.4026559922643	17.80616044998169	0.002184131182730198
1111	1698.739669414992	1998.2733489757647	18.179237127304077	0.002609665272757411
1141	1858.4313750075712	1977.2009699916955	18.216479063034058	0.0027462041471153498
1171	1255.890820059493	1996.2944529375402	18.12535309791565	0.0025730275083333254
1201	1731.0022417243567	1840.3363481721215	17.94541311264038	0.0018578741000965238
1231	1405.6055801249572	1836.0077878871289	17.948903560638428	0.0026552320923656225
1261	1250.0602670128505	1852.3265029702102	17.723937273025513	0.0018167465459555387
1291	1326.66982962528	1791.1807194656185	17.756314754486084	0.0020484686829149723
1321	1514.1184931768448	1899.7461896661825	17.78123664855957	0.0018554714042693377
1351	1130.322860510694	1719.068651644159	17.974533081054688	0.0013550728326663375
1381	1509.6576137169545	1810.1829451022404	18.209097862243652	0.0019364304607734084
1411	1613.9004865215545	1847.5568969706087	18.042981386184692	0.002109822351485491
1441	1451.530769117764	1850.0604422775705	17.99638557434082	0.0013004621723666787
1471	2265.1078180706854	1986.855395861668	17.911665678024292	0.001991042634472251
1501	2082.287958630778	1820.9053705339984	18.06689476966858	0.0014358143089339137
1531	1227.567456680664	1742.3021125733117	17.833710432052612	0.0017539238324388862
1561	1533.2287379305055	2002.3636688981042	17.83823251724243	0.0015147007070481777
1591	1708.9759677798884	1793.4898872437193	17.698553562164307	0.0010770149528980255
1621	1679.3499100477675	2023.043419049308	17.672409772872925	0.0011975762899965048
1651	1142.5573777088125	1661.71415339743	17.622681856155396	0.0016290656058117747
1681	1788.0041700079275	1951.8859069296236	18.020124197006226	0.0012706391280516982
1711	1726.199321435121	1805.7789185393422	17.98991847038269	0.001156046288087964
1741	1866.311561675442	1770.587359267704	17.91757369041443	0.002067621797323227
1771	1937.6006752315766	1888.8134014664272	17.6588933467865	0.0009249665890820324
1801	1720.8083096420855	1856.2986761775364	17.989178895950317	0.0012580333277583122
1831	1649.251418511452	1928.547090099494	17.58695149421692	0.0010194615460932255
1861	1794.8381178962075	1897.2656497969285	18.182400703430176	0.0018418309045955539
1891	1773.7814933896884	1938.074699666036	17.908684015274048	0.00048030319157987833
1921	1044.8008613654092	1622.5824788899372	17.873218297958374	0.0012120043393224478
1951	2068.961489707863	1508.6745055512608	17.695878267288208	0.0007035188027657568
1981	1537.580249562688	1732.6175792066872	17.590882778167725	0.0009238545317202806
2011	1850.02317360072	1943.0721951289747	17.94994354248047	0.0008585435571148992
2041	1182.9507780098456	1650.541460648491	17.877792358398438	0.0006816012901253998
2071	1778.8235402125026	1975.8863641955716	17.84404444694519	0.0007636958616785705
2101	2318.883319928999	1859.244288922144	17.961678504943848	0.001023774268105626
2131	1808.44902894065	1681.6196515885651	17.777795553207397	0.0006727169966325164
2161	1764.0927542905317	1629.225108590087	17.814766883850098	0.0009460068540647626
2191	1237.315984977496	1771.1340237740521	17.909038305282593	0.00048646985669620335
2221	1859.8743328778185	1680.9317390547947	17.81518793106079	0.0008798972121439874
2251	1531.4136500130335	1801.1911066258383	17.813281059265137	0.001472173840738833
2281	1646.3366322245995	1611.7807344048038	17.759867906570435	0.0005668628728017211
2311	1004.490531545329	1962.2922703057957	17.66238808631897	0.000639318663161248
2341	1783.1863897856074	1808.1728747139928	17.789945602416992	0.001169367111288011
2371	2085.5804662609576	1757.4349414845296	18.05367660522461	0.0012705550761893392
2401	1608.044726060358	1908.3900073222674	17.936244010925293	0.0007534722681157291
2431	1624.520920369984	1987.3640674229196	17.890300512313843	0.0007771660457365215
2461	1870.0571175746295	1320.7513474211974	17.88379406929016	0.0009168751421384513
2491	1553.154778198343	1771.4780366132518	17.798630952835083	0.0009464691393077374
2521	1742.3674737048427	1943.1988081920642	17.604504823684692	0.0006568743265233934
2551	1474.0226750394959	1739.59487906379	17.81960105895996	0.0006296283681876957
2581	1678.1461548020377	1522.166568800639	17.637951612472534	0.0009248207206837833
2611	2021.7247077419652	1993.791313433043	17.59324026107788	0.0009803867433220148
2641	1715.856454502717	1943.9898335240368	17.441508769989014	0.0006153209833428264
2671	1515.789210915282	1763.2962210763671	17.87456750869751	0.0009006845648400486
2701	1487.0336333646665	1837.9015310849375	17.992377042770386	0.0006064657354727387
2731	2364.7707894371256	1921.3306434372407	17.96363639831543	0.001082204980775714
2761	1273.2715211300724	1653.1487484785955	17.879906177520752	0.0008336600731126964
2791	2018.4304832233333	2099.678092176094	18.213205099105835	0.0010743889724835753
2821	1816.1182403904145	1677.5020185839248	17.941743850708008	0.0004763007164001465
2851	2401.453715959286	1811.0792952827526	17.896575689315796	0.0009748181910254061
2881	2020.9966554098423	1902.273624713489	18.188267469406128	0.0007345833582803607
2911	1900.2836601877432	1902.5381623457345	18.503143548965454	0.0010490546701475978
2941	1172.650245634021	1619.4481780023016	18.987309455871582	0.0006302112597040832
2971	1459.4871232425296	1784.1384713759373	19.781686782836914	0.0003994469007011503
3001	2458.3224870268837	1881.329345956591	19.49497890472412	0.0009150644764304161
3031	1378.2281294088418	1722.1380318947035	29.64497399330139	0.0008903261623345315
3061	1448.6930630760703	1748.936785535356	56.04073119163513	0.0007204911671578884
3091	2434.484595239609	1993.3047712663865	55.486536502838135	0.0006730525055900216
3121	2525.651442089895	1855.8872310923682	55.692949056625366	0.0014029847225174308
3151	1869.1966230493117	1869.392167654915	55.585610151290894	0.0008271777187474072
3181	1470.9444263876894	2030.6106409689678	56.15014052391052	0.0006481248419731855
3211	2107.5178458077944	1856.173031796516	55.34014821052551	0.001213712035678327
3241	2070.5003637827067	1892.2614103003912	55.676220417022705	0.0005541433347389102
3271	1765.1965350914957	1847.305788675316	56.37618541717529	0.0010727931512519717
3301	2086.959315803896	1836.4757554473117	55.59117364883423	0.0006480341544374824
3331	1968.623571735223	1854.3088745186042	55.8011269569397	0.0012764940038323402
3361	2114.9194355902387	1885.4409511201109	55.39817762374878	0.0009076931164599955
3391	2266.000614402331	1768.8196573975456	55.335620403289795	0.0006008237833157182
3421	1351.6940546308358	1672.0557132299639	55.71653413772583	0.0009996822336688638
3451	1910.5067840482166	1693.7959564437083	55.799782514572144	0.0013758501736447215
3481	1867.0713274088127	1902.9606452849075	55.725855588912964	0.0009795940713956952
3511	2006.4460931738708	1837.734844797263	57.2859365940094	0.0006004521274007857
3541	2365.170479602732	1945.2820721401615	56.187392711639404	0.0009477001149207354
3571	2272.5886464168143	1757.936596732186	55.765615701675415	0.0007845928194001317
3601	2197.0735910361896	1827.2339769970733	56.233076333999634	0.0008623229805380106
3631	1848.7740093366165	1796.169639668699	56.667203426361084	0.0006517615984193981
3661	2370.118701019007	1852.9210206770751	55.51832056045532	0.0006487030768766999
3691	2114.201382181617	1817.8127670172378	56.53958511352539	0.0009474016260355711
3721	1656.571576616409	2096.3802868061457	56.459527015686035	0.0009532215190120041
3751	1623.2376804836344	1872.6658782062436	56.2945990562439	0.0005919113173149526
3781	2085.804839997411	1817.1855050836857	55.742172718048096	0.0009395342785865068
3811	1848.3862531377677	1870.7732184482172	56.21510553359985	0.0008221657481044531
3841	1384.3295203847679	1716.2303955753227	55.74599289894104	0.0007640583789907396
3871	1298.9231937961758	1785.3365576740052	55.496538162231445	0.0004814485728275031
3901	2013.3303859580578	1922.5310657397517	55.63510727882385	0.0006608250550925732
3931	1914.6324367774857	1824.0334218164812	55.47416543960571	0.0007031281711533666
3961	1575.9178728006987	1668.8055742293852	56.34513282775879	0.000671552901621908
3991	2102.597350073817	1935.1466008200148	55.34515619277954	0.0007040052441880107
4021	1927.566502579301	1832.431479214775	56.37892818450928	0.0005960690323263407
4051	2308.153681783888	1814.5052908572152	56.11352896690369	0.001321113551966846
4081	1919.1751246967065	1606.6629600069773	55.55748009681702	0.0008091857889667153
4111	1954.42462302057	1758.9237951590155	54.858001947402954	0.0008163510356098413
4141	2168.4702810367603	1880.5297923326825	54.70572352409363	0.000783315219450742
4171	2193.2039299593462	1510.21210412476	56.359909772872925	0.0005985755706205964
4201	1225.4341091863048	1666.591680206785	54.87518072128296	0.0009175837622024119
4231	2445.6229878859385	1864.3936894486117	55.61120057106018	0.0010381388710811734
4261	1671.4922157247318	1673.4265514384638	56.401747941970825	0.0011359861819073558
4291	2232.1789579903834	1957.4000617057397	55.6333966255188	0.00048377428902313113
4321	2076.7011681225895	1754.1872708015358	55.762056827545166	0.0006964533240534365
4351	2105.6852830399766	1737.107689868297	56.762895822525024	0.00043364023440517485
4381	1484.6016514008525	1752.568600903263	56.02876138687134	0.0005689560784958303
4411	2365.7480451103775	1729.8023789087808	55.7487907409668	0.0006638385239057243
4441	1973.9211531818808	1629.8802966343208	55.70722150802612	0.0007051901193335652
4471	1618.1813455807105	1910.3060787518618	55.803178548812866	0.0006611222634091973
4501	1724.929615672323	1730.5840394008058	55.59244751930237	0.0003668090212158859
4531	1784.5223777408232	1898.9876076049552	55.60965609550476	0.00040377004188485444
4561	2102.8241580780696	1826.0121269746824	56.13691306114197	0.0004720196302514523
4591	1649.478666235458	1829.1005675125373	56.51392936706543	0.00041078656795434654
4621	1140.8063439087296	1682.0406974663938	55.52579045295715	0.0007693710504099727
4651	2208.699012873164	1724.525652574818	56.2535514831543	0.00046179108903743327
4681	2060.835899735251	1822.5344239126036	55.646798610687256	0.00036514323437586427
4711	2904.81852206688	1620.1082716567141	55.653725147247314	0.0003679816145449877
4741	1565.5052271116867	1525.660802341148	55.68210792541504	0.0006879816646687686
4771	1401.9019614405565	1673.7960156265126	55.04581069946289	0.0010966642294079065
4801	2679.3950548237153	1771.4938344482423	55.89184379577637	0.0006935052806511521
4831	1820.3044481381417	1740.9493822943311	55.71314549446106	0.0008198904688470066
4861	1825.2241425261825	1795.1756284557496	55.821436643600464	0.0006000080029480159
4891	1959.8161214622473	1833.462115725008	56.392696380615234	0.0006550558609887958
4921	1678.6710284083797	1807.0761439490514	55.707114458084106	0.0005810300935991108
4951	1619.3064847105688	1825.7423015826625	55.30494141578674	0.0004174496280029416
4981	1783.6351532513218	1845.029746515175	55.058499336242676	0.0003859226417262107
5011	2614.536458001481	1792.958901665014	55.904693603515625	0.0004135805938858539
5041	1732.40269132866	1801.8973935590566	55.26407265663147	0.0002650251262821257
5071	1939.8546021965215	1618.1768612792841	17.992141723632812	0.0007927063852548599
5101	1600.1666709024512	1788.230750892584	17.663289070129395	0.0005406311247497797
5131	1626.325936296331	1603.1759322947894	38.56777763366699	0.0006500320159830153
5161	2510.7955578264425	1644.5847063630372	55.416471004486084	0.0005853305337950587
5191	1915.9975461698587	1827.0587099503507	56.84886455535889	0.0004673191288020462
5221	2015.2846092217108	1745.731646010966	44.8545036315918	0.0006307209841907024
5251	2059.487115490777	1692.4607163416756	53.07833743095398	0.00039943019510246813
5281	2101.399117106412	1827.873061821317	51.052496910095215	0.0004906267276965082
5311	1969.0450587632047	1791.3329428281572	51.474112033843994	0.00047110067680478096
5341	1810.572355280128	1784.3338063428494	51.5074622631073	0.0005948236212134361
5371	1964.0755552972241	1786.842943609533	50.481730222702026	0.00041313140536658466
5401	2012.4699672479485	1864.2105013715889	50.411580324172974	0.000530392222572118
5431	1957.0811083013987	1695.6855250598462	33.06026792526245	0.0005214996635913849
5461	1861.106779274545	1833.6266094293	40.33229899406433	0.0004635730874724686
5491	1930.6100311928528	1688.7630265273342	19.819963216781616	0.00039941506111063063
5521	1993.309321157031	1749.6008792435682	18.101189613342285	0.000973183661699295
5551	2078.63148964492	1941.9494996368471	19.166255950927734	0.0006832022918388247
5581	1876.627553368951	1871.4793732366568	18.90147852897644	0.0006624804227612913
5611	2194.6866524930174	1739.3027740377518	18.242637634277344	0.0007126126438379288
5641	1956.2819377709595	1747.0257049305394	18.690796375274658	0.00018023219308815897
5671	2032.5978029919543	1880.2406245242314	18.174888849258423	0.0006701087695546448
5701	1685.3730757760309	1805.0038268504554	19.886724710464478	0.0006404268206097186
5731	1686.1527997867836	1893.0171635884874	17.981658697128296	0.0007398450979962945
5761	1998.3003032118859	1838.533162133653	18.506635665893555	0.00017858731735032052
5791	1751.151002314508	1650.7160098778481	19.26127529144287	0.0008915734943002462
5821	1862.921574224802	1769.5687301874834	18.362826108932495	0.00036391112371347845
5851	2066.7239326236602	1440.710146334818	18.039048194885254	0.00035541687975637615
5881	1763.9320701943873	1852.8121423692373	18.14006996154785	0.00040443672332912683
5911	2061.525675386901	1747.1258372027735	17.819024801254272	0.00064717658064346325
5941	2372.9571309743742	1666.5463661565436	17.432456745529532	0.00069556913329654604
5971	2236.1889553070678	1812.5065343643654	18.432512240215236	0.0003156417049686346
