# Supplementary material for: Offline prompt reinforcement learning method based on feature extraction
Source: PeerJ Comput Sci. 2025 Jan 2;11:e2490. doi: 10.7717/peerj-cs.2490 (PMC11784719; doi:10.7717/peerj-cs.2490)
Supplement: Supplemental Information 2 [file peerj-cs-11-2490-s002.zip › experimental_results/result/prompt_expert_hammer_human.txt]

iter	DT-evaluation/hammer_13000_return_mean	DT-evaluation/hammer_13000_return_std	time/evaluation	training/action_error
1	-267.90269630630354	5.193529604522733	56.975348711013794	0.4950348436832428
31	-266.9875103539727	4.902384820641405	54.43082642555237	0.41649749875068665
61	-271.155505827614	4.121423476953955	54.505062103271484	0.3148757517337799
91	-258.46725703141806	5.648109709670109	54.90495824813843	0.18378609418869019
121	-250.34967508778334	5.410455621479385	55.42673707008362	0.07752630114555359
151	-246.39374482721416	4.933686900179092	54.50550842285156	0.05292736366391182
181	-241.1852011051743	4.808607959823405	54.10820126533508	0.05741708725690842
211	-240.0251075916514	4.0652688936655395	54.478464126586914	0.05082964152097702
241	-240.12507971246544	4.999833514921091	54.13067412376404	0.05033024773001671
271	-239.31737910989003	5.876442746236105	52.76588797569275	0.0335584357380867
301	-240.09619166086338	5.207309508945354	53.56514573097229	0.03845272585749626
331	-239.2315185878194	5.27397029873686	53.71105694770813	0.033812668174505234
361	-218.20205102038142	19.418166435260847	55.5269238948822	0.03740185126662254
391	-195.70199271685941	4.125329731445787	62.0462965965271	0.0340205542743206
421	-114.8509958034404	3.1315430767791375	59.59417152404785	0.035052064806222916
451	-193.51509471933333	2.5907619405233637	55.858755588531494	0.027327705174684525
481	-163.42348146198391	8.3148316006015	55.58274483680725	0.02335706725716591
511	-145.09472364623727	32.155410583788544	55.1356360912323	0.023591423407197
541	-179.5022906092766	20.52647711646184	55.94212079048157	0.02211124077439308
571	-103.58435379195441	2.5894694016637914	57.460044622421265	0.023035801947116852
601	-117.59211755301892	4.239970116725287	57.46890997886658	0.020884927362203598
631	-171.64170683308987	20.437653669247783	57.55554533004761	0.01966615580022335
661	-151.8187856857447	30.740448315266462	58.422359228134155	0.01773819886147976
691	-214.30127106429723	15.16220728312054	59.84172344207764	0.01590639539062977
721	-79.48361316319583	17.773899337821252	59.22052502632141	0.018800800666213036
751	-242.2039373042802	5.186494844937215	54.87431788444519	0.015132440254092216
781	-67.06317579584822	6.7925660454932295	55.23510551452637	0.01726033352315426
811	-152.03236143724723	42.95179492884753	55.71579194068909	0.015022359788417816
841	-240.16212305548422	10.826935165144214	56.709861755371094	0.014905689284205437
871	-234.26315725873548	13.5906581822746	56.60079789161682	0.014054300263524055
901	-95.37106088122935	40.23031736828858	56.35303735733032	0.015316045843064785
931	-213.7406044314265	11.337437745929888	56.90988349914551	0.014403401874005795
961	-232.16962674484392	3.4591998575384095	57.1418981552124	0.013009327463805676
991	-142.3656264864051	45.12770348913692	61.515148401260376	0.013949909247457981
1021	-235.9404659383299	9.791427855858304	145.42990398406982	0.013366683386266232
1051	-156.65209124712982	33.25907249297773	168.3579876422882	0.01283974852412939
1081	-145.78696047407905	52.477777116344996	165.85778164863586	0.012461724691092968
1111	-226.66745907299173	26.285332175834913	163.9663805961609	0.011482485570013523
1141	-107.70216787353924	36.69592874106259	164.32109999656677	0.011111089028418064
1171	-135.48476241653012	24.999596238032506	144.75213599205017	0.011327900923788548
1201	-64.92219174525964	21.215496220323296	164.8377149105072	0.013168810866773129
1231	-197.4778117942811	52.28706692115071	164.5801591873169	0.011479027569293976
1261	-97.43067718953296	9.18499707754306	166.6788444519043	0.01087720412760973
1291	-90.03337648653356	27.140533637888915	167.0428009033203	0.011204903945326805
1321	-182.11586554263306	27.510394221281338	168.29048037528992	0.01146507915109396
1351	-33.442878872822305	8.455130843836898	165.93864274024963	0.011187096126377583
1381	-113.09430656117198	13.855682314699031	166.02743363380432	0.01091538555920124
1411	-178.51588573988437	48.57587201020246	85.82556128501892	0.011046739295125008
1441	-197.27078396781252	34.367277586099334	57.894691705703735	0.011203323490917683
1471	-162.15121173433022	58.21643728726822	132.22826313972473	0.01070551760494709
1501	-176.6227069908777	55.18058883884235	163.97422552108765	0.010411983355879784
1531	-100.94059992757266	48.31652287082442	162.71715664863586	0.010132507421076298
1561	-195.42348896601285	16.976184254349626	161.7533323764801	0.009720916859805584
1591	-168.08895182608003	62.46670074897609	165.22384119033813	0.009862511418759823
1621	-204.37593518401877	38.21311792933472	163.0213282108307	0.010450368747115135
1651	-63.017723663942704	9.511442769732884	164.15847182273865	0.010189210064709187
1681	-211.86157636916093	51.32737890073873	161.97509002685547	0.009844648651778698
1711	-85.81314291926234	23.515210392257284	162.64461874961853	0.00992388091981411
1741	-40.07412171215569	143.08266699916197	164.28023099899292	0.009570332244038582
1771	-27.62503185104937	35.440806471315994	162.58179831504822	0.009521775878965855
1801	-73.16679217989012	13.30275673081215	140.9602828025818	0.009440897032618523
1831	-84.87248372579441	41.92459040338361	146.10936522483826	0.009385352954268456
1861	-138.38851722583482	40.58289676238753	126.77436661720276	0.00900695938616991
1891	180.4944091087821	39.9865477853089	161.365647315979	0.009537271223962307
1921	-184.89722709948427	56.47707979031446	162.4942696094513	0.009333834052085876
1951	-50.88644933104884	24.50560547167399	167.50074815750122	0.009284538216888905
1981	-142.8132903085833	80.93026211857982	162.4093325138092	0.008965402841567993
2011	-225.29241089152302	24.699790513805684	161.0917398929596	0.009089245460927486
2041	-202.46369469407077	38.450988703635524	160.85311198234558	0.008074392564594746
2071	-90.367887880128	11.794943911584328	162.00568556785583	0.008729727007448673
2101	-187.7084187035095	62.86413856634822	161.63170075416565	0.008714299649000168
2131	-95.32576058716528	29.9438326766411	158.59716176986694	0.009071962907910347
2161	-91.95092698646813	10.130616119927467	160.9906759262085	0.008855837397277355
2191	-189.3048200969415	53.44499963120127	152.3671042919159	0.007822096347808838
2221	-122.07892926961085	53.68636916477582	86.43932676315308	0.008488818071782589
2251	-151.58527200192748	42.56872332168116	148.08777976036072	0.008487130515277386
2281	-124.76111877502184	50.63628091839432	150.44586420059204	0.008200662210583687
2311	-175.02247074960911	93.22972682854646	152.50388026237488	0.008336088620126247
2341	-188.44017344226324	47.314730403266246	154.72739267349243	0.00823330506682396
2371	329.20096820802866	48.96114793574	154.9374270439148	0.007852958515286446
2401	-181.4150817345747	29.93650816714763	155.27547001838684	0.00841588992625475
2431	-97.49759316641138	37.05625357703393	155.8241572380066	0.007169740274548531
2461	-58.75440875230077	62.55928765937026	151.37702989578247	0.007390784565359354
2491	-136.84752229319375	56.33914352286149	54.93093681335449	0.007678647059947252
2521	-41.206976400216206	86.59531787867398	54.69221115112305	0.007973361760377884
2551	-93.90632251241668	18.67759072062752	54.915682792663574	0.007146724499762058
2581	-109.76508378573641	18.79832119069873	54.48912286758423	0.007338810246437788
2611	-153.75421173219489	79.63533007180375	54.80136203765869	0.008033412508666515
2641	74.20144483402144	76.3935538316189	54.663002729415894	0.0070714387111365795
2671	-94.28936481337968	22.80502035124978	54.159523248672485	0.007229376584291458
2701	-68.47793081880678	14.759074937533702	54.628782749176025	0.007700171321630478
2731	-160.4362396128117	53.78724317737906	53.84946799278259	0.0073691485449671745
2761	357.73370491483985	62.2518385849478	54.29901051521301	0.006800007075071335
2791	-131.29196170314313	65.6454446252559	54.86726999282837	0.0071856374852359295
2821	-210.14019316992352	32.585038176136926	54.25476431846619	0.006575470790266991
2851	-119.54229035911062	31.846690059285695	54.20413303375244	0.007165416609495878
2881	-105.91642330486145	34.396884304857316	55.01682162284851	0.0067660268396139145
2911	-84.24005330588611	19.260951519993743	56.00103449821472	0.006514788139611483
2941	-115.72041751768693	50.95233393829408	54.10328507423401	0.0066209826618433
2971	-115.04898915839439	72.11270428879442	53.872782468795776	0.006474809255450964
3001	-119.59152661903946	44.86005275167791	55.4968535900116	0.006271813530474901
3031	-45.92751727393224	46.460368296043555	54.15016722679138	0.00657492782920599
3061	-25.84899379962943	41.83105481795171	54.768826484680176	0.006507524289190769
3091	-66.81811317694107	59.73902007271797	53.72638416290283	0.006702026817947626
3121	-61.97445487967376	47.60928297207829	54.58806037902832	0.006107306573539972
3151	-122.43096566603788	45.29018866775113	54.98142433166504	0.006288768723607063
3181	-64.5308592494846	49.47715683959996	54.78758955001831	0.0066976528614759445
3211	-122.30733300936298	22.99346311879712	54.21760034561157	0.006017803680151701
3241	-115.08817049397224	41.03000140969364	55.03417706489563	0.006133819930255413
3271	-82.6010196758759	30.02200331875764	55.0517475605011	0.005891614593565464
3301	-13.37769256914032	38.87182168375006	54.48259258270264	0.00665211072191596
3331	-48.41711157090998	40.64563601493853	53.447874784469604	0.006254355888813734
3361	-106.90234752955418	32.57554025163394	54.68401098251343	0.0062667010352015495
3391	-156.74102882534123	93.60570349859584	54.621816635131836	0.0068625807762146
3421	-64.3173509208535	41.3547848853999	54.703710079193115	0.006106206681579351
3451	62.53474334850648	57.97434354967131	53.92108750343323	0.006310862954705954
3481	-159.95168760261996	61.31351659535972	54.8959596157074	0.005619985517114401
3511	-121.85408758953896	63.31572439921304	99.73335647583008	0.006041628308594227
3541	-156.45621222796962	33.1474190935546	148.8038194179535	0.006301375571638346
3571	-74.27202288772347	84.3749984314464	148.77083897590637	0.006234725937247276
3601	-116.15140695952311	52.179891971036824	150.87280249595642	0.006673200521618128
3631	-36.336219010467815	50.3865283380276	158.82767462730408	0.00530518451705575
3661	-155.40239534005661	74.4696405862006	158.65945172309875	0.005296465940773487
3691	37.0141291919622	63.3337868873919	160.43637537956238	0.005791408475488424
3721	-84.7644639880058	50.10774548042557	156.54073667526245	0.005682778544723988
3751	-4.118880567317671	79.36975274360455	157.4488663673401	0.005378641653805971
3781	-126.20376177807921	67.76786768947106	156.98836493492126	0.005926881451159716
3811	-123.6195271449268	25.80876470657909	151.3670256137848	0.0055294702760875225
3841	-112.6447700711799	47.24539098796903	150.85699224472046	0.005490765906870365
3871	-118.32612693013145	52.6006700637356	160.47550797462463	0.00555515056475997
3901	-80.56445803547632	30.094069086668913	115.23171305656433	0.005467094015330076
3931	-100.11966612655122	28.18382259209824	159.0538969039917	0.005175014026463032
3961	-125.33386336873406	92.76669402554886	161.9146752357483	0.005459522362798452
3991	-132.51509940954486	53.02371114717142	159.94759321212769	0.005311829503625631
4021	-16.94698732121623	51.54393013918497	157.23628330230713	0.005373021587729454
4051	-135.0299040252347	64.6430948650272	133.35588264465332	0.005428742151707411
4081	-14.96604878917786	53.39146708114219	99.4575867652893	0.004700856748968363
4111	-14.13788980592207	39.81047555496197	53.77881598472595	0.005472724325954914
4141	-73.8711344577455	29.422010361164684	53.57590365409851	0.005232004448771477
4171	-67.48592026695894	181.9026424075392	53.81144952774048	0.005458821542561054
4201	-147.36807935929613	250.7293821879619	54.75342512130737	0.005977528635412455
4231	-96.06604560839372	85.71410552693762	54.48988580703735	0.004960035439580679
4261	-149.94238950304013	43.55482405483178	54.85004758834839	0.005405627191066742
4291	-86.65167479279329	60.838372481448495	53.73995065689087	0.00518867326900363
4321	-79.2097713739431	71.17657621841343	54.53835678100586	0.005146785173565149
4351	-14.39837209706639	98.58946908951555	54.72721338272095	0.005052471533417702
4381	-92.37348573619758	62.45859794339594	58.06588935852051	0.005488821770995855
4411	-60.56330776762226	88.43396680212024	53.86024618148804	0.00554389925673604
4441	-40.85289174397244	61.00924790298078	54.324591398239136	0.005006169434636831
4471	-93.25662559977813	106.48017471231084	53.97347927093506	0.005502159707248211
4501	-17.29056675292657	154.238511159388	53.640071630477905	0.00476996973156929
4531	3.3996170944797894	49.8781984381336	111.56088256835938	0.004924623761326075
4561	46.63094260095298	67.6906466811469	150.45801973342896	0.004988080821931362
4591	-92.88567119242751	55.477622991581	152.64636278152466	0.005777886137366295
4621	-17.15233419079618	59.640141853392194	150.75538659095764	0.004749851766973734
4651	-137.05755084403617	66.26560263896302	149.91555190086365	0.004813105333596468
4681	-147.90937825423563	101.96993655664556	150.78109693527222	0.0049485680647194386
4711	-165.10940746011717	49.07798018985481	54.57331466674805	0.004727908875793219
4741	-109.334216836508	45.41329555625702	54.87489318847656	0.004798978101462126
4771	-138.57602959224852	67.46118829605243	54.68297028541565	0.005124971270561218
4801	33.9423198501713	79.3656810610583	53.73523306846619	0.00477501330897212
4831	-40.4632225269756	60.31437952002021	54.489399909973145	0.005074183456599712
4861	-57.67523232126448	459.08706630000034	55.63860058784485	0.004747994709759951
4891	-92.72239076942851	30.785680837946384	54.76820683479309	0.004768513608723879
4921	-39.8918775867313	39.03836762156129	53.34415006637573	0.005852627567946911
4951	-125.61789617284239	50.31302145359294	54.71119689941406	0.005036816466599703
4981	-26.88026497540875	65.0198424238674	54.867936849594116	0.004811981227248907
5011	-103.1981277970848	62.01445721853432	53.77164316177368	0.004859650041908026
5041	-57.979768043761936	31.09743483587753	53.99493217468262	0.0051688323728740215
5071	-157.18182125539	56.42968483951947	53.403971672058105	0.004794245585799217
5101	-97.65677620500506	51.54634348867615	54.804731369018555	0.004746290855109692
5131	-48.32811101871457	45.82036765986288	54.031253814697266	0.0042395335622131824
5161	-93.96209697392383	78.78981876594145	53.869680643081665	0.004440462216734886
5191	-183.50744064227248	61.881539935438326	54.609907150268555	0.0042180949822068214
5221	-15.27561592252522	41.06725310183531	54.59832406044006	0.004387557972222567
5251	-18.5127681339068	39.92664681443064	53.69117736816406	0.004243053961545229
5281	-19.58377498162218	55.79409688572505	53.26697254180908	0.0045029399916529655
5311	-173.52133271680586	36.733400875298855	53.97077298164368	0.004695206414908171
5341	-148.4143305603424	63.749632008563026	55.21742868423462	0.004228163510560989
5371	-3.67602187832006	52.5538709539511	54.26735734939575	0.00434471620246768
5401	-104.1573198937533	45.425407571791276	53.35919213294983	0.005818975158035755
5431	-174.71955761774288	73.67429875616894	55.595871448516846	0.004574811086058617
5461	-18.69266819064367	58.35283376498431	54.607378244400024	0.004683422856032848
5491	-62.8166945723504	64.19093400840325	55.176109313964844	0.004265955649316311
5521	-44.5195723634066	58.21098465930649	55.172354221343994	0.0042729987762868404
5551	4.5116302189920834	37.5077965681892	55.34827280044556	0.004326032940298319
5581	-94.02085116752383	36.74755511589753	54.73449230194092	0.004354812670499086
5611	-182.85607597226976	42.76084371681325	55.312366247177124	0.004298741929233074
5641	-65.79148201068679	89.48115449104343	53.84761190414429	0.00435224175453186
5671	-21.38129165623525	34.936884128112766	54.34766364097595	0.004156551789492369
5701	-148.57499432255352	44.75596716678973	54.23968029022217	0.004560396075248718
5731	-100.31470245055834	42.96292842400942	54.16205382347107	0.004492550622671843
5761	-86.14361252941501	93.2275811599855	53.70392942428589	0.004004928283393383
5791	-58.98963237148709	178.29937279086022	55.34032917022705	0.004552812781184912
5821	-64.15899766238465	48.2385278151911	55.4430787563324	0.004169616382569075
5851	-86.29047618674451	77.14188507825477	54.828330516815186	0.004091834183782339
5881	-105.51904293168982	39.25293338400395	54.400766372680664	0.004378406330943108
5911	-13.10128017775371	50.546225725040024	55.12553596496582	0.004210228566080332
5941	-36.19131570970782	56.31642521049445	54.27771258354187	0.004279802553355694
5971	-110.30445139368913	63.22099692874764	54.15029048919678	0.0040137735195457935
