# Supplementary material for: Offline prompt reinforcement learning method based on feature extraction
Source: PeerJ Comput Sci. 2025 Jan 2;11:e2490. doi: 10.7717/peerj-cs.2490 (PMC11784719; doi:10.7717/peerj-cs.2490)
Supplement: Supplemental Information 2 [file peerj-cs-11-2490-s002.zip › experimental_results/result/prompt_lstm_door_cloned.txt]

iter	DT-evaluation/door_300_return_mean	DT-evaluation/door_300_return_std	time/evaluation	training/action_error
1	-56.096783754160434	0.527360810006124	57.004451513290405	0.7823155522346497
31	-55.87403629544697	0.4535761768835631	56.52450895309448	0.6180239915847778
61	-54.50921574116898	0.4697230935866024	56.01894521713257	0.4145848751068115
91	-57.34037832950067	0.578236991163438	56.291842222213745	0.27980101108551025
121	-56.91801737424255	0.5885616089425331	56.43502116203308	0.28218546509742737
151	-57.090492093720826	0.5970087682449484	50.10418200492859	0.16251546144485474
181	-56.79966426936964	0.6018990726328656	50.042879819869995	0.11702588945627213
211	-56.358948916187586	0.548504236204488	50.59560823440552	0.08327659219503403
241	-56.16722379094576	0.5642792447929547	51.710808992385864	0.12453539669513702
271	-55.90704862823434	0.46761542949295215	49.9366397857666	0.12332971394062042
301	-56.095162237254065	0.5057083374139073	49.879870653152466	0.11316254734992981
331	-55.92502130129332	0.4729943285991735	50.73044776916504	0.08783764392137527
361	-55.92167411881544	0.6417891874493479	51.22538948059082	0.06754650920629501
391	-55.95017883614068	0.7813880614999209	55.965352296829224	0.07839281857013702
421	-56.09376117400757	0.5814322436385608	57.48809480667114	0.06410374492406845
451	-56.10144017327414	0.5281273600789594	53.72035360336304	0.05552665516734123
481	-56.011287666708476	0.5937521660448157	50.58054304122925	0.054980065673589706
511	-57.55270662502043	1.3827087141237597	53.49058151245117	0.07647257298231125
541	-59.72711380782614	1.5347219200977078	51.55697464942932	0.06601569056510925
571	-59.40526091453402	2.298956013651354	50.63470959663391	0.03730427473783493
601	-59.33391053628412	2.530851439773901	51.16445326805115	0.05553381145000458
631	-56.41204331706372	2.0125184529409834	50.38470458984375	0.03973439708352089
661	-60.95609976173322	1.6919594455665277	50.156460762023926	0.03385632857680321
691	-59.81256450623764	1.9020496943566725	50.38721036911011	0.03222311660647392
721	-58.54144656966812	2.9613912678133265	50.67889356613159	0.037203457206487656
751	-61.044152044690875	1.372867428010593	50.67681121826172	0.0822995975613594
781	-59.5038368077564	2.6851621141164603	50.63600182533264	0.02879468724131584
811	-60.50036476197227	0.8214425479058164	51.16352367401123	0.02341458387672901
841	-59.68073222015473	2.1646209521743924	51.66494536399841	0.022501680999994278
871	-59.64865439548116	1.4760388685265042	51.64818811416626	0.03619314357638359
901	-60.53301659128405	0.7467173518663413	50.490798234939575	0.03972548991441727
931	-61.69766211495816	0.7392253778153766	50.13407588005066	0.041170597076416016
961	-58.733082112048216	1.8910008711084747	51.19831943511963	0.040519602596759796
991	-60.59326876065175	1.3670432416466547	51.46798396110535	0.03441103547811508
1021	-60.69326958531882	0.9491049216552625	50.637906551361084	0.027126135304570198
1051	-60.124465530171335	1.1587451581068429	50.514139890670776	0.0363372378051281
1081	-56.683151207846365	3.671895318404561	52.280256271362305	0.031374018639326096
1111	-57.924377285915895	3.108226973952078	50.699686765670776	0.03535940870642662
1141	-61.29882995073239	1.2208078119488666	51.265663862228394	0.02423497475683689
1171	-57.823378392739095	2.1019905933405636	50.2586772441864	0.020157188177108765
1201	-60.64995687806985	1.4060895506684963	50.72661519050598	0.01653349958360195
1231	-22.223986513023853	141.31851383327987	51.17267656326294	0.02088400535285473
1261	-61.75379363532588	2.3876122817675296	51.19252610206604	0.021641012281179428
1291	-60.35250166492553	1.4993398520021435	50.27509832382202	0.03174975514411926
1321	-59.95496455766869	2.7047365889836024	50.72444534301758	0.03435704484581947
1351	-58.22251838476137	2.91133197283094	51.08716106414795	0.027104618027806282
1381	-1.5658496988052546	161.3724254933624	51.36524033546448	0.019731437787413597
1411	-35.90262538695804	63.447493318162884	50.17207074165344	0.026670143008232117
1441	-58.123744996888625	3.182207426427872	50.22126126289368	0.024788852781057358
1471	-60.095804043494354	2.402496481882471	52.29461455345154	0.02319282852113247
1501	-29.641620839701194	115.82000367533078	51.681102991104126	0.023236867040395737
1531	-59.481090678912636	2.236863148916508	51.77950668334961	0.031837642192840576
1561	-58.25821292042815	2.7854844236910146	50.843331813812256	0.013351082801818848
1591	-33.46532930929438	89.45378462002591	51.386324644088745	0.023366589099168777
1621	-59.437889368351186	1.566484612369382	49.84271264076233	0.024961668998003006
1651	-57.063213398964706	2.187231845417487	50.88801288604736	0.01571705937385559
1681	-59.252213125328666	2.184778740247935	49.83420157432556	0.01914585568010807
1711	-49.40117380764669	62.40446850518704	50.5577552318573	0.023754101246595383
1741	-59.73519373969356	2.535809258584135	50.52888607978821	0.01754877157509327
1771	-52.550128708599146	24.77373541098332	50.342655181884766	0.026930926367640495
1801	-57.02998045330303	1.964435497150077	50.423747062683105	0.018042216077446938
1831	-31.078562268456167	156.3415954767566	50.63186478614807	0.027618832886219025
1861	-57.98761164867898	2.614382666716416	49.78115773200989	0.018563425168395042
1891	-5.235783758754131	119.25693389455216	51.28522872924805	0.022469405084848404
1921	-16.681711668580842	109.25223992085128	50.42409658432007	0.022344466298818588
1951	-10.540784332022243	112.14991502431985	50.89306330680847	0.023884382098913193
1981	-23.037147115276785	75.56703040801634	50.419214963912964	0.01690427027642727
2011	-58.08171056743099	2.7144655766144914	50.39761805534363	0.014877409674227238
2041	-60.22866513068341	2.0035483791621056	50.04846930503845	0.01979122683405876
2071	-20.290686345591926	67.74609845337736	51.28074526786804	0.01713867299258709
2101	-56.55979066672651	3.4166954415024517	51.05854868888855	0.026375137269496918
2131	-56.13432426900576	4.22190411381986	51.35823726654053	0.014490831643342972
2161	-53.871255958658146	30.290338176860022	50.95434856414795	0.015979785472154617
2191	-59.180983851565934	3.094890050863047	49.53272747993469	0.017311615869402885
2221	-43.997913747669564	40.41317882939244	51.737720012664795	0.009614131413400173
2251	-20.64388234409598	88.13275724799917	51.63343620300293	0.019297417253255844
2281	-46.91913970463269	52.488771019910025	50.359859466552734	0.018624885007739067
2311	-56.574195484564	1.9809282174589142	49.2586350440979	0.01935354433953762
2341	-36.48999027708834	75.9895275221963	50.53719162940979	0.010690789669752121
2371	-59.56606661431084	11.387389400080188	51.39822316169739	0.014739262871444225
2401	-36.26303621384562	92.35855747721406	50.85254168510437	0.017181340605020523
2431	1.0055771649133307	137.33925015232805	50.334017753601074	0.021101858466863632
2461	-59.12286937777935	2.3539733441381787	50.33841061592102	0.027684083208441734
2491	152.15277680061493	287.81389694872263	51.17196011543274	0.01626991294324398
2521	-58.49102318338955	2.5278424933646515	49.73133158683777	0.01731298863887787
2551	-58.903252845292606	2.4399050884256406	49.601378440856934	0.017874712124466896
2581	-53.14764839686191	20.397826489954852	50.854416847229004	0.014528019353747368
2611	-59.926320846571386	2.700849215187628	51.471200466156006	0.019671713933348656
2641	-58.238294511864794	2.3405756224832355	50.95510745048523	0.013573204167187214
2671	-42.90836450881978	69.32617271501302	50.28381562232971	0.02361365407705307
2701	-36.78403680674524	96.65517529427962	50.331541299819946	0.020513927564024925
2731	70.75008366329348	220.51857958301153	50.66561579704285	0.018842404708266258
2761	-5.210893839678946	89.84080486492616	51.985626220703125	0.01702415570616722
2791	-43.21628903106304	39.2057031694673	51.16669178009033	0.018539411947131157
2821	-49.86647525887643	35.71762058026106	49.82034969329834	0.01787039078772068
2851	-57.04329399265802	2.2482690324396466	50.435123443603516	0.018654637038707733
2881	-19.445482765123145	76.17225559771208	51.167237758636475	0.013298624195158482
2911	-47.19284676050861	44.44108590726274	50.008835792541504	0.01718612015247345
2941	-58.36485398241725	1.7109640405951414	48.85043907165527	0.01985996961593628
2971	-58.952558167329826	2.888853202309712	50.126814126968384	0.013259957544505596
3001	-30.703175950964074	100.09609771884342	51.29611921310425	0.014493640512228012
3031	-49.65276462233741	48.191545670103785	50.318766832351685	0.018655983731150627
3061	-15.672386714528692	163.08124643815742	49.74773716926575	0.014565185643732548
3091	-41.96708072995267	65.03819219742414	52.43964171409607	0.01596570760011673
3121	-57.088994146621005	2.4193252853556553	50.727112770080566	0.014934317208826542
3151	-36.40796502057772	84.10633144172999	50.867005825042725	0.019711637869477272
3181	-54.67024993628548	36.84195325009167	50.50439381599426	0.012065018527209759
3211	-46.51421582058477	46.71853053837207	50.80268430709839	0.01723787561058998
3241	-15.604801265141273	133.46826180130148	52.568124294281006	0.01536514051258564
3271	-53.628478181980384	34.999318087571034	144.20905017852783	0.020894864574074745
3301	-58.258446025038126	2.933116424462192	135.72315645217896	0.016436971724033356
3331	-23.203836274619793	96.63740872786619	142.76573610305786	0.016965294256806374
3361	-58.92654615309279	2.0847316550473733	140.4509983062744	0.010732708498835564
3391	-56.64758036163423	1.1716258545427343	140.2411572933197	0.015577245503664017
3421	-59.701957286791554	2.3075188379807754	138.50911712646484	0.013772905804216862
3451	-57.75914584149773	2.116554464029597	137.16595482826233	0.019683266058564186
3481	-42.39385286990166	52.956999705134194	143.50340151786804	0.0156722329556942
3511	-44.73329253773932	34.188839305306765	142.7616844177246	0.016858797520399094
3541	-7.308212393978807	149.54635245478892	134.50707697868347	0.018266431987285614
3571	-56.493042839759994	14.069234714431518	139.9925835132599	0.011831497773528099
3601	-50.12093409430864	40.237537009828095	138.7967848777771	0.01494000107049942
3631	-45.84560379137493	60.388745575491726	136.931307554245	0.01128554530441761
3661	-47.45436901731808	33.82211749302938	58.71064829826355	0.01712924614548683
3691	-57.81514261445909	2.481486747771477	66.5636613368988	0.014800719916820526
3721	-45.641619094608444	83.37062609205957	65.24850869178772	0.01706729643046856
3751	-59.375337481756034	2.2116469069080957	54.94217348098755	0.016268549486994743
3781	-29.38127216292712	84.83615984284444	116.24216508865356	0.016963934525847435
3811	-2.4401465702195417	136.60310086107555	75.87159943580627	0.021451089531183243
3841	-45.26749970557625	85.62499337654553	136.9818720817566	0.014826283790171146
3871	-47.009978120706755	58.70764521862843	137.09721207618713	0.01138322800397873
3901	-57.84557225073932	2.7445399654740723	51.41163372993469	0.016312159597873688
3931	-60.05623698737633	2.629945012771	50.80283999443054	0.022385722026228905
3961	-57.76697396351103	1.5043256590328788	50.315425634384155	0.01610502228140831
3991	-48.755069385478876	75.5396267149638	89.3915855884552	0.021217817440629005
4021	-37.43561712738581	57.051643847239056	53.90666961669922	0.018091484904289246
4051	-33.176601800699736	101.27284619907512	55.536861181259155	0.011618247255682945
4081	-57.63486393202116	3.7074210439458692	140.71577620506287	0.01083668228238821
4111	-23.718884122316407	158.90400003569368	54.32866072654724	0.017866192385554314
4141	-31.36631310388874	82.4665657033141	56.12109923362732	0.0173990186303854
4171	-56.9050790238043	2.1072825543413423	57.34437394142151	0.013763122260570526
4201	-31.70714537597769	121.86369926117825	55.41257309913635	0.021714411675930023
4231	-57.55308114526126	2.2701157584320635	53.095216512680054	0.018200669437646866
4261	-42.17590426750081	72.45254674413108	51.48179388046265	0.014843718148767948
4291	-34.85976141086262	134.57217638826825	53.84896516799927	0.009084503166377544
4321	-44.78813656601185	27.788827818486123	56.033886432647705	0.015702778473496437
4351	14.03623139022555	159.03303590591977	54.57564330101013	0.01571314036846161
4381	-57.57539153041739	1.7147257650812155	55.170432567596436	0.013315626420080662
4411	-24.166746261596582	102.6059869160448	52.71274948120117	0.014684312045574188
4441	-58.693336445856076	2.5926974201157007	50.452669858932495	0.012841250747442245
4471	-57.359247826268785	2.118773943642764	53.91227436065674	0.015761559829115868
4501	-56.47237058964486	6.917390855908787	51.781402587890625	0.011753346771001816
4531	-55.31731048988607	4.009468838004956	51.771368980407715	0.010322279296815395
4561	-8.562874056198462	146.81910472556166	51.601444721221924	0.017884017899632454
4591	-14.565872455093038	157.0991185335395	51.502848625183105	0.013616506941616535
4621	-48.70439196686337	51.10285627967576	117.25056076049805	0.02379637025296688
4651	-59.772292352322154	2.507495805743142	137.52113389968872	0.0165888462215662
4681	-58.25591424446136	4.57623762452379	138.7821340560913	0.015988538041710854
4711	-53.034627596171156	31.710370627509715	139.5438368320465	0.010216728784143925
4741	-59.22629988369199	2.434933441065561	136.81204795837402	0.011188535019755363
4771	-57.41479798338448	2.162114485036674	139.7156753540039	0.013263702392578125
4801	-32.21441017255734	94.396023573139	127.27510452270508	0.013998228125274181
4831	-57.29078227291751	2.2427148906479504	50.85500764846802	0.013494220562279224
4861	-26.84438451868061	97.16143447999386	51.14595174789429	0.018686886876821518
4891	-58.3209728544885	1.9664185849817073	50.18895435333252	0.01249863300472498
4921	-58.001968562904985	2.6441892021548656	50.55912685394287	0.013404682278633118
4951	-58.82984957851867	2.3386756492806065	51.349661111831665	0.0187852680683136
4981	-58.133489015825326	2.364291937368256	55.93932104110718	0.013502467423677444
5011	-57.310225320986554	1.8759782243598115	53.727253675460815	0.018853994086384773
5041	-49.477303129387025	62.21876514736619	53.16357922554016	0.016023818403482437
5071	144.53712675334256	263.15295545882657	53.63659453392029	0.016892315819859505
5101	-56.79931533118033	1.9340102691018068	52.90243744850159	0.012470555491745472
5131	-58.41007541335228	1.9276643652478833	50.967777490615845	0.021804949268698692
5161	-56.891153822799154	4.457148061989123	51.3975305557251	0.017212674021720886
5191	-58.49246178790008	2.5709757073736212	51.43652081489563	0.013713180087506771
5221	-26.890650722138457	89.6749207799441	51.34756851196289	0.01179121807217598
5251	-57.42770636403964	1.7730742989552915	51.060627460479736	0.012245687656104565
5281	-58.63035303288261	2.358988114011297	50.81245422363281	0.0156906358897686
5311	-53.83123753344177	28.022005922289893	51.297457456588745	0.013993745669722557
5341	-59.51239187076311	2.209900733508046	51.44202995300293	0.01637439802289009
5371	-40.641575727513946	60.586642119515126	51.20271682739258	0.009326745755970478
5401	-58.03278160043598	2.2262918375099185	50.48101353645325	0.008964026346802711
5431	-60.42143011543376	2.296357906798758	51.491302251815796	0.011974012479186058
5461	-57.80420853524347	2.466633815340448	51.16457462310791	0.014219417236745358
5491	-55.75315575865504	8.123283029893983	50.4703688621521	0.011980080977082253
5521	-57.124905536571795	1.736645291957689	50.37207245826721	0.012694311328232288
5551	-33.94788554930206	62.912249825036604	52.26870584487915	0.015908095985651016
5581	-49.77264683929275	65.29530512262951	51.04670453071594	0.012512526474893093
5611	-60.25456387055192	2.0216693160710215	50.89641094207764	0.010958976112306118
5641	-34.03229304142602	61.454673021819346	51.36931824684143	0.012878320179879665
5671	-19.976792412268058	153.77614600719372	51.257421255111694	0.01087932288646698
5701	-59.87564500259257	2.1958670993148184	50.78049039840698	0.009996447712182999
5731	-47.16163213240257	44.842570595147684	51.26008081436157	0.009808504953980446
5761	-57.71033022724192	1.7049522955832979	50.71271014213562	0.017093440517783165
5791	-38.37784697611376	111.48264394159624	51.06976771354675	0.016472430899739265
5821	-53.74918488237441	19.87909060555932	51.91043210029602	0.017858225852251053
5851	-58.814006648848235	2.3050786442075855	50.98941111564636	0.016123196110129356
5881	104.85127911008038	233.4694367506215	51.87614822387695	0.012268497608602047
5911	32.456307602994954	206.60265912310612	50.77270483970642	0.013358141295611858
5941	-12.914646065564298	105.04835648218919	51.96997356414795	0.011264362372457981
5971	-1.7429748109160967	124.43424706587075	51.302643060684204	0.016919758170843124
