# Supplementary material for: Offline prompt reinforcement learning method based on feature extraction
Source: PeerJ Comput Sci. 2025 Jan 2;11:e2490. doi: 10.7717/peerj-cs.2490 (PMC11784719; doi:10.7717/peerj-cs.2490)
Supplement: Supplemental Information 2 [file peerj-cs-11-2490-s002.zip › experimental_results/result/prompt_lstm_door_expert.txt]

iter	DT-evaluation/door_300_return_mean	DT-evaluation/door_300_return_std	time/evaluation	training/action_error
1	-61.66153290747229	0.3802602830684984	51.6308228969574	0.5987264513969421
31	-62.50981045553617	0.461175011632382	50.6843683719635	0.48956170678138733
61	-61.62375863267498	0.5745800749825668	51.027151107788086	0.24390198290348053
91	408.64819629217794	0.6122426597742078	50.51396942138672	0.17687292397022247
121	1699.360294699594	0.5512118523478524	50.18164944648743	0.1482405811548233
151	288.8247829039902	0.5293844683904816	49.93054699897766	0.11105868220329285
181	-12.257138759686656	0.6376771162560301	49.677536487579346	0.08030916005373001
211	111.47524928188476	0.6016467133351838	51.38960027694702	0.0815315768122673
241	-54.19190485190272	0.5363785328676096	50.549564838409424	0.0865730494260788
271	320.9243222890698	0.4912619263491731	51.91981625556946	0.07964871823787689
301	495.10160070020436	0.4173119535284792	50.82864284515381	0.07474718987941742
331	361.95645590386937	0.35695156452076976	50.692636251449585	0.07536096125841141
361	2336.544606762065	0.40864222660834365	51.24432826042175	0.07560616731643677
391	1234.5113835599766	0.48597720823784624	50.31949758529663	0.07379156351089478
421	2295.275458968807	0.8092493348737783	50.35380673408508	0.07862119376659393
451	2583.273808432128	0.5724816174366463	49.87798547744751	0.07411587983369827
481	2713.829737613865	0.8445300051326112	50.95611047744751	0.07367251813411713
511	1882.2614320895743	0.6008709266510265	50.52318835258484	0.06918545812368393
541	2306.2576699691795	0.9358206033371511	50.40023946762085	0.07243496179580688
571	2922.42257120109	1.4688192140914877	50.29978823661804	0.07027092576026917
601	2852.418948379042	1.451517316301778	51.5342001914978	0.0699044018983841
631	2641.190152076445	1.6434926824613094	51.0172324180603	0.06611032783985138
661	2800.4093046558964	47.829325173762754	50.680031538009644	0.07263775169849396
691	2924.041417782838	338.90753473863475	51.285743713378906	0.06620906293392181
721	2956.5502796137716	103.06021400955	51.72115993499756	0.0680999830365181
751	2953.7643903717953	135.5306901180572	51.776164293289185	0.06983579695224762
781	2847.963801400506	121.1798756070007	51.92149090766907	0.07160878926515579
811	2996.1203650500906	128.8768118758576	51.578569412231445	0.07182516157627106
841	2802.699508992679	1206.0284820338456	52.37523341178894	0.06745890527963638
871	2602.2822179972254	676.7374145531402	52.78024673461914	0.06622248888015747
901	2860.705753427213	223.5883240864035	52.68126392364502	0.06562461704015732
931	2933.0185312455633	95.82651843166312	51.87891101837158	0.06950636208057404
961	2878.12094758966	469.03109667610596	52.66837286949158	0.06742735952138901
991	2756.2872535026836	627.5184323763154	52.58321833610535	0.07073177397251129
1021	2852.6380391568423	382.8850602018654	52.22174692153931	0.07013247162103653
1051	2778.157797602261	463.41762389689205	51.73441529273987	0.07219204306602478
1081	2815.14735149921	447.36644597763654	52.05003118515015	0.06843354552984238
1111	2817.5608837299687	376.4736581319226	52.36544060707092	0.06709746271371841
1141	2938.5481705796738	258.54672325484745	52.53720235824585	0.06505656242370605
1171	2690.978213605336	555.4891560805179	52.0885694026947	0.06539346277713776
1201	2927.3737319030174	216.31558100750075	52.40590476989746	0.07214363664388657
1231	2874.918575327617	317.7097611118584	52.86646604537964	0.0684819221496582
1261	2901.138604517303	269.9726382083806	52.75468826293945	0.06755689531564713
1291	2813.892778879564	449.5693105989395	53.58656549453735	0.06921279430389404
1321	2957.3706661734846	207.9147949982259	54.89181613922119	0.07065840065479279
1351	2971.647184766527	44.0280523046434	59.265233278274536	0.06992816925048828
1381	3020.0503010108914	24.029311640791214	77.0272753238678	0.06693156808614731
1411	2946.5629434100492	266.90655230474914	55.48381686210632	0.06578750163316727
1441	2996.417319242695	25.402703722228637	54.80278706550598	0.0683995932340622
1471	2991.4661788936082	36.390976639604254	55.31804847717285	0.06925982981920242
1501	2803.378082662781	592.9797947151883	55.19028067588806	0.06953117996454239
1531	2990.855654982719	103.99153048416632	56.526198387145996	0.07052959501743317
1561	2882.517265001039	416.08318515795423	57.645647287368774	0.0712706446647644
1591	2997.932628707908	29.823713971821395	56.704774618148804	0.06568128615617752
1621	2910.950089092302	303.9790183575508	56.19899010658264	0.07264608144760132
1651	2877.3648846576984	362.47469157992896	56.095009565353394	0.06940406560897827
1681	2919.2234404511614	204.8268126709105	57.09929800033569	0.06389451026916504
1711	2969.6793007181773	332.5930386884228	56.3963577747345	0.07000808417797089
1741	2938.36435862809	107.55481265050551	53.17916202545166	0.0681016743183136
1771	2957.3802481429248	210.9023548022413	52.54093790054321	0.06914889812469482
1801	3005.434194328528	21.41174820966899	53.13592290878296	0.06735380738973618
1831	2964.9880164139026	183.28562518434003	52.620407819747925	0.0636928379535675
1861	2938.205707408755	310.77072821748067	52.123600244522095	0.07114522904157639
1891	3016.1882596682217	21.089006548474526	52.42389678955078	0.06767231971025467
1921	2962.1701659224373	322.6755065187702	53.28534650802612	0.06733161211013794
1951	2955.5170812553224	202.86724219739585	52.36885356903076	0.07043948769569397
1981	2879.50156955243	418.58456982875686	51.708763122558594	0.06631870567798615
2011	2836.029328496853	440.62012756166786	51.104164123535156	0.07123258709907532
2041	2965.4915754704275	218.35331153462766	52.74715304374695	0.06856027990579605
2071	2887.0443297109414	403.7371358805364	52.561421155929565	0.06630048155784607
2101	2835.4400376095423	475.2954678205491	52.18979358673096	0.06621484458446503
2131	2906.3708214757125	372.33056358001664	51.8602089881897	0.06954187154769897
2161	2769.0392835749094	534.336883183307	52.3848659992218	0.06328271329402924
2191	2952.717415924872	238.83871802444025	52.71397256851196	0.06906052678823471
2221	2950.70633163432	218.79651901347154	52.10659742355347	0.06763439625501633
2251	2984.6308233867617	181.38139525462606	51.54528856277466	0.07118967175483704
2281	2928.72772755351	391.9195799905101	52.317166566848755	0.06966648995876312
2311	2928.5594541530645	287.52379264252124	52.701714754104614	0.061948809772729874
2341	3023.5574083979045	15.062628755444361	52.20091152191162	0.06559976190328598
2371	2947.17803744765	386.3981496261433	51.62696838378906	0.06728292256593704
2401	3012.902820118909	28.205516734919517	52.757524251937866	0.07051360607147217
2431	2990.480009477251	35.242755791294286	52.65113878250122	0.06647910922765732
2461	2895.993020737747	364.0434099032609	52.35443592071533	0.06613841652870178
2491	2827.328282474985	554.6499913023127	52.08690857887268	0.06777385622262955
2521	3018.7307656024223	21.920617942578527	52.62452483177185	0.06491025537252426
2551	2921.4203804547615	292.6381192137663	52.92535638809204	0.06756706535816193
2581	2926.5286364749572	317.6857764337547	52.2742395401001	0.06646411865949631
2611	2970.1051601484423	212.31380328499318	51.57143521308899	0.06413174420595169
2641	2945.042614762308	309.07671456069124	52.2577702999115	0.06934439390897751
2671	2985.6549498561576	138.63454187180952	52.67004919052124	0.06746623665094376
2701	3006.6604280092024	28.62954249413681	52.03215217590332	0.06581348925828934
2731	2986.559533225335	225.48927302004867	52.09752058982849	0.06885024160146713
2761	2969.0686986073856	272.91171348357705	52.74640393257141	0.06819576770067215
2791	2775.4029408738543	662.7077245752217	52.69295859336853	0.06776564568281174
2821	2948.475390060798	254.7871748767157	52.44073295593262	0.06757761538028717
2851	2954.3720091061246	298.6416845642224	52.113837480545044	0.0684131309390068
2881	2922.5841133768736	330.4015600474741	52.49145531654358	0.06692375987768173
2911	3019.8219053240796	26.02951324729242	53.13357615470886	0.06644158810377121
2941	3002.589935256614	166.38981794414804	52.37857794761658	0.06643453240394592
2971	2988.6305484103736	172.00182835712215	51.9166464805603	0.07163302600383759
3001	3011.609362628365	53.315025786779586	51.95156645774841	0.06802905350923538
3031	3002.495995008551	87.62079839867633	52.84185552597046	0.06851770728826523
3061	3002.726803353084	73.18305342801267	52.4289984703064	0.06518415361642838
3091	3006.0872023119246	77.1016238802756	52.064547300338745	0.06459710747003555
3121	2925.858807554142	272.6394008442999	51.967668771743774	0.061595264822244644
3151	2981.5580079549336	180.854232594406	52.447537660598755	0.06650906801223755
3181	2952.072010205957	299.47334537575057	52.64329123497009	0.06693394482135773
3211	3019.518631946784	15.116960508890838	52.19672679901123	0.06668758392333984
3241	3021.1762389208916	35.90942931241719	51.91551351547241	0.067628875374794
3271	2981.2719373011746	206.71362423423915	52.69333267211914	0.06605888158082962
3301	2994.5875946941655	172.80558061687495	52.38799810409546	0.06805355101823807
3331	3015.6007382235653	174.30088936239238	52.47986674308777	0.06532147526741028
3361	3002.816609948962	194.40711683449416	51.23360466957092	0.06893889605998993
3391	3022.196918503494	16.803671919816598	52.60382652282715	0.06577026844024658
3421	2954.970326730474	351.54643302477257	53.00802445411682	0.06682825088500977
3451	2974.8911297503323	154.92848398050046	51.83482241630554	0.06691338866949081
3481	2937.299080470926	379.31538483179673	52.150211572647095	0.06800853461027145
3511	3021.8674365138395	22.346074797272752	52.825958490371704	0.06933966279029846
3541	2908.8076596831143	370.34119309220995	52.73437428474426	0.0673322081565857
3571	2999.64312885313	118.98319105532893	52.35615158081055	0.06755594164133072
3601	3005.7373566181054	23.11151904212052	51.84870767593384	0.0692158192396164
3631	2996.3290215025727	203.0378291351285	52.264174699783325	0.06608181446790695
3661	3010.1020139029656	16.767877428127125	52.597853899002075	0.07084643095731735
3691	2975.0588205156323	143.959021317103	52.432419776916504	0.0656442865729332
3721	2998.374126417402	21.940107199609848	52.310654401779175	0.06632544100284576
3751	2989.1428038920003	151.7226960502634	52.602150440216064	0.06647568941116333
3781	3003.7039581148438	18.853843117418077	52.525874376297	0.06535137444734573
3811	3020.556948362465	18.406962458840287	52.396443128585815	0.06371666491031647
3841	3007.013547661427	14.635771207909421	52.03916096687317	0.06812889873981476
3871	2977.3512538776536	270.95339665076995	52.420464277267456	0.06240024045109749
3901	3026.332542124237	19.658984325024853	52.649829626083374	0.06806962192058563
3931	3013.0420465396983	24.366776442130398	53.03233814239502	0.06814222782850266
3961	3016.5681539304783	15.485289574705346	51.75303363800049	0.06728500872850418
3991	3039.1736384637666	19.69949236290503	51.629138708114624	0.07161242514848709
4021	3009.978758732779	21.12140723471366	52.46222996711731	0.06397232413291931
4051	3024.168007412823	14.014138569700991	52.428722620010376	0.06457128375768661
4081	3016.841633865265	74.15814665439561	52.25224542617798	0.06542998552322388
4111	3006.414685327082	167.16325882088614	52.04772114753723	0.06528905034065247
4141	3040.0168735336156	20.404358546035866	53.21475553512573	0.06654678285121918
4171	2982.5060465521947	190.34608293806	53.01892399787903	0.0679856687784195
4201	3017.612960989286	16.92514794550829	52.63655495643616	0.0644705593585968
4231	3015.8073434257467	17.37950558074755	52.15871500968933	0.07055924087762833
4261	2986.1495213467924	80.8133491773364	52.63878035545349	0.06440530717372894
4291	2982.308367567755	168.05872422620396	51.97387957572937	0.06228872388601303
4321	3016.4506379809573	24.40620776254727	51.69772744178772	0.07234874367713928
4351	2970.475284953104	252.95493364770954	51.6407527923584	0.06894966214895248
4381	3006.1426854488386	142.15193352125786	52.61144542694092	0.06273692846298218
4411	2999.906880841011	20.039630897318037	52.61170840263367	0.0687946230173111
4441	3031.135658888386	23.415240632541916	52.328874826431274	0.07033175975084305
4471	2968.9819060159957	325.6966652206471	51.644232749938965	0.06918789446353912
4501	3013.6357388590222	17.652399189937483	52.79300546646118	0.06713337451219559
4531	3026.7173446653887	15.723177067614172	52.83839464187622	0.06921800971031189
4561	3034.8990858240495	16.678578025488534	52.08722925186157	0.0666075274348259
4591	3038.054868347543	17.52250698415489	51.36210346221924	0.06673500686883926
4621	2985.1833283190253	257.2452187878536	52.712103843688965	0.06421484798192978
4651	3011.951648502037	20.857851889459862	52.616567611694336	0.07108329981565475
4681	3012.436792395358	73.60832406566676	56.696144819259644	0.06835735589265823
4711	3027.144642018389	22.347178767353636	54.33763766288757	0.0700477883219719
4741	2975.984310279592	209.90454664554878	55.64019513130188	0.0666651800274849
4771	3014.1200426760765	100.43703211874224	53.61495351791382	0.06727790087461472
4801	3039.6755851008743	13.872711628681545	54.78875684738159	0.06521399319171906
4831	3025.929510439593	18.517819693456453	54.19840359687805	0.07003224641084671
4861	3014.7875179953494	18.260596215722938	55.61014175415039	0.06529206037521362
4891	2975.78675468856	255.1520179463306	54.9275221824646	0.06504464149475098
4921	3024.1466658571876	20.47793373813669	53.72559094429016	0.064813032746315
4951	3026.1890996780317	20.911073129488923	54.001534938812256	0.06886221468448639
4981	2992.962626266904	205.27827447953447	54.747225284576416	0.0661267638206482
5011	3012.976810611105	72.97869328435159	53.3841712474823	0.06638636440038681
5041	3016.589729881745	20.09868597697783	53.92607116699219	0.06463325023651123
5071	3019.95972075699	14.91357753999136	53.96712040901184	0.06590061634778976
5101	3016.1160109893476	25.04480743011771	54.718427419662476	0.06975642591714859
5131	3018.8900129171257	19.171812945138342	53.91452717781067	0.06679840385913849
5161	3012.82460840846	17.841033267753897	54.918601512908936	0.06829091161489487
5191	3027.087721575764	15.306422570685443	54.08241653442383	0.0698835700750351
5221	3014.7214201661322	18.006599857611892	55.16851305961609	0.06767656654119492
5251	2967.0699392729084	245.62282170706973	54.356757164001465	0.06876924633979797
5281	3032.352386276256	16.256530612299446	54.44082045555115	0.0622204951941967
5311	3021.4022164105704	17.874876422489102	55.16191029548645	0.06365762650966644
5341	2988.2044648400556	164.0425026787111	55.73784399032593	0.0655253678560257
5371	2993.247494088137	145.12803778526478	55.06241202354431	0.06764008849859238
5401	3016.3602881959587	179.1044534919396	54.179619550704956	0.06679672002792358
5431	2999.0983231333394	209.3637475623543	53.94030213356018	0.06781414896249771
5461	3014.194078958265	20.040528020086185	55.31580877304077	0.06454619765281677
5491	3010.056389348347	193.73510128492262	54.08068776130676	0.0690985843539238
5521	3027.702602763752	20.531439196061527	53.83203625679016	0.06586828827857971
5551	2998.382145034629	141.60866474396096	54.45345401763916	0.06785646080970764
5581	3004.675858348856	20.857180711943887	54.567498207092285	0.0627410039305687
5611	2984.690679074463	209.17329919403258	53.471890449523926	0.06301288306713104
5641	3016.8182720601767	19.63640583461932	53.283552169799805	0.06643734127283096
5671	3023.0985344538244	18.85676564855847	51.969630002975464	0.07068805396556854
5701	3015.3039580378477	180.00752634267172	53.317787170410156	0.06569419056177139
5731	3024.366549106791	15.714174109577687	53.02320599555969	0.0671500489115715
5761	3007.0757443218777	182.76506833698255	52.816797971725464	0.06515569984912872
5791	2978.3448625603532	190.9496429200049	51.992777824401855	0.0662347674369812
5821	3037.8713567654945	20.49619414912082	52.71844983100891	0.06250090152025223
5851	3015.5851556413986	95.48821126762984	52.519906759262085	0.06344223022460938
5881	2979.6077807710944	264.6570069603523	52.31446814537048	0.0653897300362587
5911	2951.059696070391	297.4981421547169	51.781208515167236	0.06825979799032211
5941	3020.329576528034	15.014692034755585	52.704657316207886	0.07027529925107956
5971	3034.496554154933	21.598823667968226	52.54921245574951	0.0662502720952034
