# Supplementary material for: Offline prompt reinforcement learning method based on feature extraction
Source: PeerJ Comput Sci. 2025 Jan 2;11:e2490. doi: 10.7717/peerj-cs.2490 (PMC11784719; doi:10.7717/peerj-cs.2490)
Supplement: Supplemental Information 2 [file peerj-cs-11-2490-s002.zip › experimental_results/result/prompt_lstm_door_human.txt]

iter	DT-evaluation/door_300_return_mean	DT-evaluation/door_300_return_std	time/evaluation	training/action_error
1	-54.90044295518655	0.3948230090449202	50.49803972244263	0.5248650312423706
31	-56.264986590432535	0.47103229784152717	50.55748128890991	0.44057032465934753
61	-58.801965853553504	0.5057736607493121	50.77072024345398	0.28900501132011414
91	-54.56623361562345	0.5735782703224257	50.428258657455444	0.1562773883342743
121	-53.399873571145726	0.48252145572967525	51.119653940200806	0.105233334004879
151	-53.92093720908215	0.6035496929422995	49.932777881622314	0.05399413779377937
181	-53.419380271983535	0.5963618893247726	50.63104510307312	0.047966547310352325
211	-53.44690351205909	0.5190513163890135	49.7704074382782	0.04176055267453194
241	-53.479114919371185	0.5526835815048046	49.94989323616028	0.034068625420331955
271	-53.61404481122531	0.5632775713845315	49.63352560997009	0.036781296133995056
301	-51.23046353632831	7.490771825412864	51.41316223144531	0.030733946710824966
331	-51.01119059564806	58.619687994860778	52.03680181503296	0.033123679459095
361	-51.86380744411576	70.796786610698264	51.35348033905029	0.02842828445136547
391	-35.07106605917101	34.85059552413625	51.556681394577026	0.023545056581497192
421	28.961900473854744	10.31509082149913	52.80509281158447	0.023373039439320564
451	1.01832434512487	18.03671272100698	51.701308250427246	0.02261419966816902
481	48.19057812077256	23.46047142696764	51.83828568458557	0.021023813635110855
511	2.12476347396208	25.75727513389344	51.32117199897766	0.01997973583638668
541	-21.69935619217858	67.3804859333403	51.87068057060242	0.020560763776302338
571	61.97656304927995	126.79750348611486	52.093591928482056	0.018064802512526512
601	-44.50488252009402	25.60271852080256	51.45530295372009	0.01648394763469696
631	43.26394480619702	48.798647435097756	50.58783936500549	0.01686389185488224
661	-39.277761460006545	48.64179220601944	51.428563356399536	0.016917843371629715
691	-52.53545258654353	20.9975575389590997	50.97056865692139	0.01576538197696209
721	-15.969209347501971	63.02843543540429	51.72015166282654	0.01459235604852438
751	-20.35687611440201	6.411720343746722	50.51016640663147	0.015040015801787376
781	60.865513609432476	15.70135012018898	51.85620594024658	0.013571674935519695
811	24.53478035807525	17.205368333220324	51.88736891746521	0.013620519079267979
841	-52.79546905028448	30.42293793534733315	50.68816781044006	0.012823480181396008
871	-16.659025222188735	84.24536224455242	51.047290325164795	0.011709579266607761
901	16.39741314595284	13.572699479592364	51.71165943145752	0.012869278900325298
931	5.866757959927634	71.50141061400936	52.33619403839111	0.011948267929255962
961	44.37484548582074	16.06167135369605	52.5637743473053	0.01165782194584608
991	-23.18839807499878	80.5266081840034055	50.85430431365967	0.011454147286713123
1021	-2.583309702389464	63.9191153633160876	50.486371994018555	0.01118103414773941
1051	-11.75215111310361	43.2389420776628204	52.809338092803955	0.010999531485140324
1081	-49.213823271073686	13.10229643999204	51.571783781051636	0.010548206977546215
1111	45.879826530010654	18.27069263290359	51.328343629837036	0.010621446184813976
1141	-28.310772867129643	52.21458726233924	52.49762272834778	0.010440703481435776
1171	-42.3438520898854	30.877688317221875	52.6610209941864	0.009870152920484543
1201	27.32067141463728	11.299821474115529	52.98076891899109	0.009906398132443428
1231	-10.41209066098556	41.63937145431985	50.97316884994507	0.009688486345112324
1261	17.33145222591787	14.952827408438237	50.493396520614624	0.009609442204236984
1291	-13.62312137711153	96.47643543470087	51.632161140441895	0.009503068402409554
1321	52.40624244759669	1.2479490217331304	52.046743392944336	0.010002466849982738
1351	-13.392570040512275	0.8478101568396634	49.80702495574951	0.009281916543841362
1381	-52.08999110059565	0.9221649022001729	50.4375741481781	0.00932473223656416
1411	-20.167980507831615	9.681821609555149	51.15235352516174	0.009203645400702953
1441	-12.16152506272287	0.5925292379038172	51.65012788772583	0.008738345466554165
1471	-29.106379375455962	70.34971854735355	51.55257177352905	0.008941452950239182
1501	-29.631451243039947	60.09158490232879	51.07754850387573	0.009322022087872028
1531	-1.95894057323072	13.23813670691231	51.23420691490173	0.008718209341168404
1561	-32.16266774748761	73.218035730577	51.64334797859192	0.008533162996172905
1591	19.19713228891987	25.81541355125515	51.28543257713318	0.008651889860630035
1621	-12.08224733580951	0.6660149248686672	50.78946280479431	0.008460341952741146
1651	-7.449169665531882	80.20364295625723	51.14138674736023	0.00833236612379551
1681	-51.70001516284463	0.6210175327926658	51.20128655433655	0.008145816624164581
1711	26.541663183446282	37.67935531543995	51.73223924636841	0.008257675915956497
1741	12.650701096188213	48.5745236737289	51.69951128959656	0.008217313326895237
1771	40.69603634127766	31.96662487191899	51.11290502548218	0.008089284412562847
1801	48.131831821333726	19.2618057585946	52.31969881057739	0.008348222821950912
1831	9.423100116590613	27.69379373791803	50.44527745246887	0.0075760516338050365
1861	29.09475203186504	111.09662656334108	51.348509788513184	0.007727842777967453
1891	52.17743149069547	0.5701565939341015	50.293750524520874	0.0075806197710335255
1921	57.082494388776816	52.74963453032512	51.78526329994202	0.007019023410975933
1951	-34.804349616746066	68.63208321280182	51.3681845664978	0.006976505275815725
1981	-52.378825663363834	0.2883604444679268	49.98141098022461	0.007074232678860426
2011	-12.189196573866376	0.5076381160039677	50.898693323135376	0.0072332420386374
2041	44.114509594466426	60.170918791067	51.81101870536804	0.007056086324155331
2071	-51.45655835290486	4.092488566451806	51.1725435256958	0.006927910726517439
2101	-5.370488029972109	105.720905036712	51.5545449256897	0.0065091573633253574
2131	59.533934516532206	15.5271578444532	51.308173179626465	0.006999270524829626
2161	-42.49681784085156	51.803003647520406	51.197227239608765	0.006658800877630711
2191	25.26320426007119	84.94857060422065	51.91168522834778	0.006814288906753063
2221	29.26506694301105	14.757777776445904	51.17939519882202	0.006419851444661617
2251	-12.08919764636953	0.32431965155797704	50.91740822792053	0.006122612860053778
2281	-24.523667373764575	30.65386510323148	50.66149020195007	0.0062071094289422035
2311	-52.5651941946258	0.560235071864503	50.2887282371521	0.006313335616141558
2341	52.315806916911534	0.351601391022398	49.93344044685364	0.006101698614656925
2371	40.48944211007087	39.0070941101677	50.31375861167908	0.005637583788484335
2401	-42.036768005143465	19.32334502377303	50.4900119304657	0.00554670998826623
2431	10.751056713636107	38.67763476645062	51.93588042259216	0.005981907248497009
2461	29.301217169661209	10.30116831978063	51.060436487197876	0.005705779418349266
2491	49.6886468085545	10.788661750661538	50.715553522109985	0.00567179499194026
2521	-22.321683798379716	0.410010561323014	49.92471718788147	0.005575310438871384
2551	12.32788242922132	0.6274286645426411	50.514503717422485	0.005460834130644798
2581	-12.84106580154071	45.81596347299881	51.107810258865356	0.0054947808384895325
2611	11.533143394182254	14.01073182179914	51.7423210144043	0.005012231413275003
2641	20.02575539081439	73.05439545596174	50.99337363243103	0.0052129426039755344
2671	34.97711231106098	35.90482656452171	51.3012752532959	0.004832162521779537
2701	31.810866812385598	16.646451029988	51.407519817352295	0.005039412062615156
2731	4.74679255890344	90.89942884198682	51.59797382354736	0.00479995459318161
2761	52.0159389228726	0.9985599080897675	50.62727737426758	0.004928174428641796
2791	14.363387916210865	16.39062642342857	51.682477712631226	0.005269314628094435
2821	-49.458952327659816	14.176082490423221	51.63526749610901	0.0047486284747719765
2851	-52.33035391960173	0.6183110929527941	50.909865379333496	0.004806188866496086
2881	-52.74068992325641	0.6275288809965492	50.71671152114868	0.004555167630314827
2911	62.57719745185923	29.52637892773916	51.36925983428955	0.004918873310089111
2941	-52.82186654308444	1.3153877631788793	50.60957741737366	0.004792048595845699
2971	144.1114023060354	24.07003493630305	52.40610122680664	0.004595717415213585
3001	-52.474478580306325	0.35602103638115085	50.50388956069946	0.004388229455798864
3031	103.39877070983543	25.8635084749191	51.19229006767273	0.0047423564828932285
3061	152.00551857045157	2.494106814662809	51.15006136894226	0.00441506365314126
3091	32.1243186197030632	13.8955170034383	50.847174644470215	0.004621783271431923
3121	-22.299959840542925	0.8046205113563857	50.58540868759155	0.004579650238156319
3151	-13.724424843963499	104.99976482374575	50.73546552658081	0.005162656772881746
3181	8.384841322890884	19.99591260561493	51.356414556503296	0.004400689620524645
3211	-45.5986787456323	16.411453505447	51.74949026107788	0.004548009019345045
3241	-35.07419201591326	60.84933924308928	50.88716459274292	0.004574021324515343
3271	44.80693391607704	18.08947645713664	51.543450593948364	0.004060669802129269
3301	7.064811717078803	18.28022033597532	52.47963881492615	0.004148260690271854
3331	20.269662746691143	16.96026105068128	51.574668169021606	0.00406666612252593
3361	45.76111759315676	19.86485072553313	50.886608600616455	0.004159743431955576
3391	33.735245938243594	16.67877770359317	51.086411237716675	0.004109377972781658
3421	57.271928000886504	15.61221811257226	51.4619779586792	0.004272656049579382
3451	-0.022578570892629272	16.35047573193309	52.465821743011475	0.004110345151275396
3481	20.891839665239818	51.28069257666058	51.68860697746277	0.003979610279202461
3511	41.08765559080607	16.68775705999886	51.82622003555298	0.004001435358077288
3541	-51.860500129044894	0.8773000403739016	51.03835964202881	0.0038767082151025534
3571	81.6781598682228	21.0068762708973	52.39525318145752	0.004217374138534069
3601	1.996720815758955	11.17164102926854	51.54241752624512	0.00403674365952611
3631	-46.00888740134042	30.398823076977067	50.569475412368774	0.003949607722461224
3661	-47.029216260568965	17.30504928857599	50.71797037124634	0.003732138080522418
3691	83.27123783677253	20.62903458887365	52.25884556770325	0.003754899837076664
3721	-9.82989592680908	16.63915993308152	52.04404616355896	0.0038744148332625628
3751	135.174587632141	26.93053678972856	51.3165922164917	0.003681799164041877
3781	31.366582063529975	18.5577893059896	50.282397508621216	0.0037114752922207117
3811	107.73580446985272	29.87964128050322	52.83538818359375	0.0037026631180197
3841	23.57621599694146	18.00657975637978	52.20825672149658	0.0035166083835065365
3871	15.63634733690107	10.720409768003	51.41801738739014	0.004031313117593527
3901	-46.44970458877482	33.11231586888508	50.637754917144775	0.0033973834943026304
3931	135.64721833207375	23.38442592604426	52.3717315196991	0.0036931473296135664
3961	-26.785990075000083	60.9743809960243	51.90938711166382	0.003496800549328327
3991	101.16395249423599	21.88859241642325	51.166059255599976	0.0036133029498159885
4021	53.583000251905695	14.62217143486427	50.536948919296265	0.0038361491169780493
4051	161.28622066063303	36.9435211880946	51.92115616798401	0.00375282671302557
4081	-45.390703193364004	33.45414408542434	50.95964813232422	0.0034035032149404287
4111	-52.376828110289246	0.5392906673639054	50.60997676849365	0.003534647636115551
4141	77.82485558847527	17.89231433659288	50.628865480422974	0.0033115551341325045
4171	-51.03385628710141	9.464281225559377	50.434781312942505	0.0035189781337976456
4201	36.22021838398027	21.4120248022718	52.02755260467529	0.0035548878367990255
4231	13.07393941986044	16.4859836087155	51.57157635688782	0.0031767713371664286
4261	22.56444104795732	13.36097424411079	52.06499624252319	0.0035381698980927467
4291	59.2913979518207	23.4925182753251	51.62299966812134	0.0031558023765683174
4321	-7.063930929182227	35.4335867764444	51.851951360702515	0.003325166180729866
4351	3.0864876834902066	10.79281436276324	51.21512413024902	0.0032497241627424955
4381	95.9070589156865	23.9609167685195	51.70074725151062	0.003277325537055731
4411	-40.89973446436998	49.75939898822827	50.64410161972046	0.0030352119356393814
4441	164.41265702763914	23.48160003570828	52.647287368774414	0.0033958128187805414
4471	20.46291252430565	19.49441568696022	51.20793414115906	0.0032000532373785973
4501	25.76687440477727	22.22115636987778	51.71439719200134	0.003209242830052972
4531	61.62564609932546	13.6114568703245	50.73113703727722	0.0034989076666533947
4561	73.22070641432997	12.98189780930423	52.08320140838623	0.0036441253032535315
4591	-4.262863370231938	85.5330742818994	51.64892292022705	0.0030485589522868395
4621	9.78959986603678	11.60215482076234	51.25794768333435	0.003064151620492339
4651	3.2326537343172834	166.144511173699	51.00282049179077	0.0031586193945258856
4681	4.217776721849015	15.95378387835535	51.76578116416931	0.003143236506730318
4711	85.92179085899096	17.75202125336344	52.77173686027527	0.003393257036805153
4741	150.91415122398905	27.2180364439781	51.269914865493774	0.00324405450373888
4771	-53.294468431727836	1.167900804574518	49.896432876586914	0.0031368236523121595
4801	-44.72979809925011	35.27557765668596	50.647459268569946	0.003106531221419573
4831	50.5925398993472	36.404958224576	50.56333541870117	0.0030253655277192593
4861	25.72802744166375	19.22593766048473	50.78628444671631	0.003147535491734743
4891	114.43898897764632	26.4694078822095	51.42638897895813	0.003189878771081567
4921	65.79677195757432	28.83907702115494	52.61732244491577	0.0031905951909720898
4951	39.7056341565008	13.68913869274076	52.378631353378296	0.0029738524463027716
4981	-52.92932385085243	1.3192538754673604	50.861554861068726	0.003032234963029623
5011	73.1789440315903	27.45020249842722	51.046432971954346	0.0030298519413918257
5041	12.801936637603442	19.34053889297954	50.40908169746399	0.003050138708204031
5071	118.82878188402088	27.51471226781584	51.13516926765442	0.0031144374515861273
5101	214.5920027954214	24.45428388805476	51.71655535697937	0.003149591386318207
5131	-53.026832195184426	5.774136229382781	49.92985677719116	0.0029891347512602806
5161	51.406487729916996	24.76399469889884	50.132298707962036	0.003141500288620591
5191	19.288515320703358	16.49888135225368	51.18242597579956	0.0029564870055764914
5221	-29.374439756674533	64.7002953344786	51.34246373176575	0.0029585903976112604
5251	92.1360572297518	27.3230438187777	50.75492024421692	0.0029349930118769407
5281	-47.09552312985921	34.17157136910944	49.84641408920288	0.0028646893333643675
5311	138.76659371419518	26.28226004070183	51.80427551269531	0.0029564565047621727
5341	17.64676654262243	16.98229249287775	52.26109504699707	0.0028806286863982677
5371	-38.263886792237784	77.17931430277866	51.181984663009644	0.002935771830379963
5401	27.68710422630753	18.2470553520118	50.71907615661621	0.002893448108807206
5431	48.95907595082437	22.09871087936034	51.491780281066895	0.0029022458475083113
5461	12.92461679495318	28.8132016651521	51.61374354362488	0.0028669247403740883
5491	-31.3117900848118	23.02595567207015	51.26397466659546	0.00293637253344059
5521	-14.246868068890544	18.49934254684777	50.62706780433655	0.0027853474020957947
5551	-7.332476763764339	42.38049791499054	50.7834677696228	0.0029694580007344484
5581	133.7203387416482	22.35137914057384	52.65957283973694	0.0027980508748441935
5611	130.36819389718121	45.80166502709972	52.03604245185852	0.0030269711278378963
5641	90.68637632090979	15.3613787327487	51.374892711639404	0.0030322668608278036
5671	23.36815173500744	29.0292724781421	51.554197549819946	0.0029315899591892958
5701	200.8472346938801	39.58362220131806	52.57270550727844	0.0026370217092335224
5731	0.26823943408867995	12.13732229306177	51.21145749092102	0.0028073096182197332
5761	129.83381744959166	39.4508443371771	51.32407903671265	0.0028287512250244617
5791	1.6074535715659704	54.83647527567513	50.74529457092285	0.0026738448068499565
5821	-43.367055565664415	55.30995580330757	50.78853511810303	0.0027716513723134995
5851	15.59715950259173	14.2277000767857	51.15543508529663	0.0029976402875036
5881	86.40050689106556	26.27951190130736	50.84531927108765	0.002863899804651737
5911	-12.599599962550837	19.23415103318447	50.23468208312988	0.002715921960771084
5941	-7.574169340943184	36.26660394856998	51.096044063568115	0.002620136132463813
5971	65.98414743164864	20.0991533453154	50.53015613555908	0.002576351398602128
