# Supplementary material for: Offline prompt reinforcement learning method based on feature extraction
Source: PeerJ Comput Sci. 2025 Jan 2;11:e2490. doi: 10.7717/peerj-cs.2490 (PMC11784719; doi:10.7717/peerj-cs.2490)
Supplement: Supplemental Information 2 [file peerj-cs-11-2490-s002.zip › experimental_results/result/prompt_lstm_hammer_cloned.txt]

iter	DT-evaluation/hammer_13000_return_mean	DT-evaluation/hammer_13000_return_std	time/evaluation	training/action_error
1	-266.3486533210647	5.083507091224957	54.163686752319336	0.6773584485054016
31	-266.23259678498414	5.205879373665048	52.8763906955719	0.5646045804023743
61	-262.8812679440859	5.235729207817962	52.35824990272522	0.3814907968044281
91	-258.8889777979624	5.077337928325683	52.50423073768616	0.2616121172904968
121	-244.30290804679638	4.738075812652699	52.909608364105225	0.17414546012878418
151	-239.73178964840554	5.2463644411799155	52.30034399032593	0.08472680300474167
181	-238.81664307575215	4.872025995421006	52.53358221054077	0.08082667738199234
211	-239.03860465348455	5.3987766201434155	53.10093545913696	0.09472959488630295
241	-238.9820433200951	5.173804388631218	52.195735692977905	0.10746967792510986
271	-241.49320135285205	5.0977443619889184	51.95329713821411	0.0796017274260521
301	-232.5135373092079	6.892863337047306	53.14213562011719	0.07257770001888275
331	-234.42895548744048	6.733046018188055	52.679335832595825	0.05338125675916672
361	-237.6780077504003	4.966087218710302	53.01427602767944	0.04374394938349724
391	-225.86795659484517	20.10687958586786	53.233123779296875	0.06093190982937813
421	45.26877589430264	12.158428728510966	55.27269768714905	0.06275545805692673
451	-239.258922884153	4.857241978757461	51.39433717727661	0.0660809874534607
481	34.84056872460431	14.866375661885847	59.72786498069763	0.034847766160964966
511	-32.0543662611723	42.99670617336741	55.63556528091431	0.053456321358680725
541	26.937925499464292	43.443885921199815	54.551586866378784	0.042071230709552765
571	-239.04180693010068	5.822746276188482	51.50347852706909	0.034348297864198685
601	-181.55144346875602	93.90497256475194	55.02488303184509	0.03366069123148918
631	-154.22121279830904	104.11711765596935	55.461310386657715	0.038697779178619385
661	-218.00888000181146	46.01273174003699	55.92511487007141	0.03097880259156227
691	-197.7092232853021	80.13776835286342	53.99627947807312	0.034848038107156754
721	-228.91342777615213	57.52577838621423	55.11578941345215	0.025498919188976288
751	-239.6168780532479	7.494193656336167	55.29313635826111	0.03947474807500839
781	-132.05373013099248	43.7116825679785	55.3756217956543	0.02563946321606636
811	-146.0815644584635	29.763743843663487	55.12212944030762	0.024932676926255226
841	-243.42736470313667	8.451176959717355	56.74456787109375	0.04753177613019943
871	-239.68205905883121	6.207073719986324	56.184112310409546	0.03171154856681824
901	-239.7165781443001	6.15421564208666	55.30917835235596	0.02552504651248455
931	-243.2717753682068	7.170216402612623	58.79837703704834	0.022534245625138283
961	-232.87754806683694	16.139302432590046	57.887792348861694	0.030520394444465637
991	-238.3925988485498	7.329974403009967	54.30662226676941	0.02825547568500042
1021	-239.5273296300636	6.037642316024251	54.50925874710083	0.020075010135769844
1051	-240.5064869160556	6.340897944180836	56.59125804901123	0.021341923624277115
1081	-198.51351505442136	70.91032457972038	59.670490026474	0.025716150179505348
1111	-169.32703540608225	54.70038797098686	54.819135904312134	0.014128516428172588
1141	-234.11559789151045	38.20469349774701	54.82991647720337	0.020119957625865936
1171	-235.01218908620206	37.58814612130027	56.275789737701416	0.020643211901187897
1201	-235.8234252776215	11.053683921240944	55.21566343307495	0.022284092381596565
1231	-109.85780207117661	33.932392645625065	55.576021671295166	0.027070466428995132
1261	-229.71594522590166	10.983271546529366	52.656864166259766	0.02431284636259079
1291	-221.83640582443698	31.653293088528997	56.68098473548889	0.016239622607827187
1321	-179.69405472674146	73.64275935422542	53.96686911582947	0.01965615339577198
1351	-225.49020212108	30.116923035343774	54.86485290527344	0.018345102667808533
1381	-129.67750452381907	50.26766496588385	54.977618932724	0.02896074764430523
1411	-138.30117548227582	51.19435651197841	56.84903836250305	0.02139674313366413
1441	-235.81938360288407	22.51307619170435	54.08640813827515	0.015245924703776836
1471	-217.0647353273407	37.713756460264165	55.02340054512024	0.017890941351652145
1501	-183.67725271209815	42.70554494363473	53.060298681259155	0.02293667010962963
1531	-214.11463642360405	39.07207003075594	55.56695342063904	0.020417118445038795
1561	-165.69650974856285	50.67958704725578	55.58978009223938	0.018438106402754784
1591	-150.0751779643965	43.102298570916545	55.13388442993164	0.022297115996479988
1621	-150.312869611991	65.89826948992894	53.52799963951111	0.0138248261064291
1651	-113.2423072509672	76.70965283678012	56.739935874938965	0.013880085200071335
1681	-152.98976488094763	71.61453495228811	55.48605465888977	0.022407129406929016
1711	-240.8051960101111	8.451174954769163	54.14789390563965	0.01601477339863777
1741	-19.09432896810447	18.607385339460844	55.22309589385986	0.021015753969550133
1771	-181.13802982248583	61.437547703183135	53.68243885040283	0.02082204446196556
1801	-165.0296909027158	69.2674883120586	53.956894397735596	0.015827354043722153
1831	-165.77775020872082	65.38215068517884	54.89515519142151	0.016979139298200607
1861	-160.14759324453257	54.494678209581295	54.548423767089844	0.017457589507102966
1891	-163.46729984762237	82.29931506546478	54.32115626335144	0.01608598418533802
1921	-77.58045512262969	66.75443926517846	55.465041399002075	0.013096361421048641
1951	-62.250254877544464	16.214723681029383	54.62879824638367	0.01657571829855442
1981	-169.16991495482674	59.99617394531413	54.20708203315735	0.013959551230072975
2011	-233.8056784602725	27.381520582881553	55.3146436214447	0.023829570040106773
2041	-101.50624280283603	95.37104237276662	55.52939820289612	0.011831073090434074
2071	-219.51916371631538	46.66068528192714	55.11450743675232	0.014568977057933807
2101	-144.51781784288488	45.12610760381129	55.173088788986206	0.02372489683330059
2131	-167.82213196959	82.48071893695297	54.3844780921936	0.019125154241919518
2161	-124.47426447575305	69.73285448991591	56.13370442390442	0.01677897199988365
2191	135.88058362739488	596.7274628385421	59.32213115692139	0.024065887555480003
2221	-188.7284358290655	50.48033377348844	59.85710597038269	0.012481581419706345
2251	-214.61504796534982	55.33260523990657	142.31414127349854	0.02282315120100975
2281	-39.398653955062926	16.692260410739557	159.20704317092896	0.023289764299988747
2311	-73.20561820875504	67.41033110353223	143.6455421447754	0.015683447942137718
2341	-159.27897058845625	63.532736514719524	142.9306538105011	0.016757063567638397
2371	-193.5894679287561	56.45844320658115	154.89171957969666	0.012044244445860386
2401	-149.4188921788458	39.82609028535187	157.84104657173157	0.013504695147275925
2431	-98.48367900730089	59.88862354151755	158.09705877304077	0.02330710180103779
2461	-70.07833274374667	121.33756357253444	156.95932054519653	0.013582746498286724
2491	-189.82693637487827	76.24437852310858	156.091477394104	0.016554830595850945
2521	-59.3374168891057	26.70258794557585	159.39129638671875	0.019394399598240852
2551	-91.74512046514677	65.58135206831463	152.8091526031494	0.029482372105121613
2581	-82.63505500637486	38.233904550180064	155.91258764266968	0.01302612479776144
2611	-173.57409759962707	57.226877044509955	152.7790458202362	0.015438376925885677
2641	-173.2053303185256	63.544446935841165	155.34616255760193	0.016697201877832413
2671	-129.63177251978615	46.52071563542525	153.90809154510498	0.01358520146459341
2701	-157.36189827712005	87.95007666299958	154.9770610332489	0.015181189402937889
2731	-69.12332011079414	32.390697937045054	98.33388352394104	0.020769456401467323
2761	-117.56595594183574	67.18387850942305	147.24425649642944	0.01542937383055687
2791	-225.23599886530113	36.860693125157916	146.37478399276733	0.012121769599616528
2821	-185.81278103076534	82.46612658813922	161.75195503234863	0.017518416047096252
2851	-94.85839768927656	74.08418229904319	157.58853435516357	0.017644381150603294
2881	-187.88771787594592	51.466458866535696	159.7317042350769	0.014785644598305225
2911	-174.2453295925227	81.68928226604996	135.41278910636902	0.02293943241238594
2941	-116.23912788903263	28.805109288526687	162.57664108276367	0.014367734082043171
2971	-98.58644324384548	71.27285558035105	164.12302207946777	0.009455827996134758
3001	-35.998111809265	18.465231509858675	162.12150478363037	0.020440638065338135
3031	-188.47349574767821	70.894054428111	160.38280391693115	0.010643290355801582
3061	-33.34738216089659	12.23853047344531	153.82228469848633	0.018930433318018913
3091	-154.7859258827688	55.24179104471027	156.57819366455078	0.0195054579526186
3121	-62.90757294542941	44.763962046819366	152.64386582374573	0.00940706580877304
3151	-92.24626946059465	11.191609414375186	152.16492819786072	0.010411311872303486
3181	-242.7481951606491	7.231191697840251	171.94011878967285	0.01070200465619564
3211	-161.28551570343438	74.0138885275786	151.64446902275085	0.02259700931608677
3241	-96.48359680490147	88.38387757831451	156.90047788619995	0.012252452783286572
3271	-139.39285111350563	75.56420706206326	155.99512767791748	0.012239973060786724
3301	-198.78595056277402	55.52025943565867	137.52732396125793	0.014833209104835987
3331	-168.36227174873707	71.74828324258252	148.79913663864136	0.01258779689669609
3361	-244.11161976124367	6.039104929816035	156.4524495601654	0.017751192674040794
3391	-190.48783664794234	78.56590224994004	157.50162053108215	0.017041970044374466
3421	-130.96818698563746	82.87022827014977	158.69105005264282	0.010103887878358364
3451	-127.92778090476912	74.0401758261702	157.63185238838196	0.020595261827111244
3481	-57.82132732288451	90.76571587185005	157.4252438545227	0.010744456201791763
3511	-88.2793850041447	31.398088849529163	157.1785819530487	0.02921130321919918
3541	-174.9043403534228	48.95551897264828	140.3640480041504	0.015476408414542675
3571	-80.3102396093611	52.011670870348865	159.2164556980133	0.01622675359249115
3601	-188.64661566002206	67.49210025926574	154.7753541469574	0.011379703879356384
3631	9.905120641527233	156.24531347108015	159.88378524780273	0.013017881661653519
3661	-155.7409093300673	78.40540069071093	161.46779203414917	0.020651383325457573
3691	-220.97060758227926	57.667663900391716	154.30868101119995	0.009435799904167652
3721	-152.85085437482945	58.498589792620294	156.25136375427246	0.016238216310739517
3751	-244.2693403920843	9.564578545611822	151.44258427619934	0.020345816388726234
3781	131.1386102543173	1299.5652292187556	147.41302728652954	0.020901549607515335
3811	-230.44258089177274	24.25053576474188	153.5297567844391	0.011882669292390347
3841	-161.89577606852043	62.209225410523196	156.41336464881897	0.01104886457324028
3871	-56.18041288251756	49.968453515598945	155.04653096199036	0.010416545905172825
3901	-188.36259774803136	69.32977670021884	156.52615237236023	0.014797682873904705
3931	-62.233718556410366	21.2640136208898	155.52546572685242	0.020183678716421127
3961	-155.21713799323766	88.56969595711755	156.74626541137695	0.010833190754055977
3991	-157.01842386809545	61.28020815219201	156.88693737983704	0.013432926498353481
4021	-191.16058155078946	72.43364761586876	97.07249212265015	0.012216174043715
4051	-127.63901053760166	79.049438144647	57.510268449783325	0.015580324456095695
4081	-126.21676926877439	75.74641541242761	57.712037086486816	0.013102973811328411
4111	-124.58205424029238	53.49880909213078	56.40773677825928	0.010410221293568611
4141	-242.6854209828491	25.45008428763311	54.53798770904541	0.01778833009302616
4171	-178.1074311439311	43.16531136228804	57.057210206985474	0.015211738646030426
4201	-186.09548433276024	65.98952297808312	56.742579221725464	0.013102306053042412
4231	-46.804406761258264	395.31652796177707	55.72565817832947	0.010721050202846527
4261	-28.799703873451904	15.114021351981313	60.66333031654358	0.010460961610078812
4291	-145.6116268994833	41.12762834166162	56.49568009376526	0.023577474057674408
4321	-166.35094811333923	63.09389517934735	55.95196723937988	0.01072931382805109
4351	-83.21289784766708	15.354562025663999	55.73687434196472	0.012781654484570026
4381	-126.49302028813855	108.38582511487277	56.54950475692749	0.010499208234250546
4411	-188.08079673428242	65.65154498142569	56.87638282775879	0.016476064920425415
4441	-78.92264696602456	54.23960006621385	56.712347984313965	0.01299217902123928
4471	-177.17248419491244	52.20878813596625	55.918909311294556	0.019048921763896942
4501	-139.05305425083498	67.06316682455324	56.79742765426636	0.01541072502732277
4531	-24.72117588083437	18.946403766425945	57.62381982803345	0.017076900228857994
4561	-152.409749794692	58.35331307660533	56.66384768486023	0.011669528670608997
4591	-130.99659400506064	25.00844116632219	55.79887557029724	0.01833709515631199
4621	-85.274302359614	71.35291039907644	56.94709372520447	0.018306320533156395
4651	-123.88646247910121	63.375735989163005	56.14299201965332	0.010059517808258533
4681	-205.95794793914402	49.74080035574634	55.85624122619629	0.01571049913764
4711	-79.79882679357839	107.37500382008918	58.462387561798096	0.011254281736910343
4741	-68.2828659451669	49.9343966646876	56.373493671417236	0.010281253606081009
4771	-122.3138507226943	47.130069608418395	56.1579315662384	0.01427640113979578
4801	-70.68457844251566	36.06346793217708	55.84753608703613	0.025610219687223434
4831	-149.0441876792039	81.24998330150613	58.47325253486633	0.010708334855735302
4861	-163.56052705027534	85.56645866355917	56.30763030052185	0.011823906563222408
4891	-207.33833351132142	36.00061743027026	55.54706883430481	0.014638688415288925
4921	-149.79193282789058	63.661657648753526	55.3845100402832	0.012151332572102547
4951	-101.40433468826924	65.84996692950172	55.31602096557617	0.008624080568552017
4981	-217.6461352456826	25.67849568547467	55.82764673233032	0.01380422804504633
5011	-34.215485113439016	122.42860998231778	55.87914800643921	0.015857046470046043
5041	-94.78832640138653	207.0665801390235	58.04091143608093	0.018844207748770714
5071	-171.1778013352702	59.73685730133431	57.53372550010681	0.01265290379524231
5101	-93.46327332252558	52.6792442874918	61.03432869911194	0.012513534165918827
5131	-164.45035470493698	158.23589299726308	60.10936903953552	0.01719024032354355
5161	-152.791918732659	72.22722443298957	55.140387296676636	0.019182346761226654
5191	-166.25709807348042	60.80436346561307	55.96946048736572	0.015474369749426842
5221	-68.65571042717178	133.46045460208353	57.86283874511719	0.009212004020810127
5251	-160.79056170651202	63.289743069038735	60.02555441856384	0.01159651204943657
5281	-133.70396804059456	83.74216667398828	58.17363452911377	0.01929154433310032
5311	-136.6326358152462	54.965350322515	60.09741926193237	0.01979047618806362
5341	-130.46645383240005	68.03730815003772	58.198294162750244	0.014332395978271961
5371	-164.3654907258477	76.17559835363787	57.2510826587677	0.008501711301505566
5401	-234.307332017129	16.002657363860216	56.26269555091858	0.009051542729139328
5431	-87.03876895085746	51.99814265438954	57.79199266433716	0.012617796659469604
5461	-141.70395268305535	82.06465347085762	58.26780462265015	0.010489599779248238
5491	-178.37507998783946	71.7402865457275	57.7368266582489	0.016987865790724754
5521	-146.53808598665134	81.312271823134	94.21274256706238	0.017261581495404243
5551	-219.39470697296193	55.78507708238492	156.09846711158752	0.01716589368879795
5581	-10.489432692412015	13.888850856625721	163.93588423728943	0.011628180742263794
5611	-215.86968569555268	37.82488868452042	156.51844882965088	0.009816300123929977
5641	-68.70694029175314	43.81285504784454	162.39497542381287	0.021066438406705856
5671	-140.33975655532416	74.65206329613395	158.7715756893158	0.014765232801437378
5701	-49.61487817336567	47.39532745695721	161.21871376037598	0.009142480790615082
5731	-133.11283147753755	67.80367285876262	147.7433614730835	0.012133726850152016
5761	176.86470910033273	291.3126408903703	80.75285124778748	0.012031682766973972
5791	-135.05071370825536	54.9610396962146	56.62368702888489	0.016400683671236038
5821	248.5955991677552	1743.8819308618097	54.73783326148987	0.012127511203289032
5851	-151.71279318029175	75.57278227142557	55.57623910903931	0.0176931694149971
5881	-197.36532385104022	55.848365486275526	56.81596565246582	0.017831111326813698
5911	-104.01633291842614	88.60127065813175	57.689077615737915	0.01921703666448593
5941	-11.065729554351874	918.9160351184261	56.39775991439819	0.013141273520886898
5971	-118.69527793663593	55.98703951683702	56.99411940574646	0.017252225428819656
