# Supplementary material for: Offline prompt reinforcement learning method based on feature extraction
Source: PeerJ Comput Sci. 2025 Jan 2;11:e2490. doi: 10.7717/peerj-cs.2490 (PMC11784719; doi:10.7717/peerj-cs.2490)
Supplement: Supplemental Information 2 [file peerj-cs-11-2490-s002.zip › experimental_results/result/prompt_lstm_hammer_expert.txt]

iter	DT-evaluation/hammer_13000_return_mean	DT-evaluation/hammer_13000_return_std	time/evaluation	training/action_error
1	-267.13819985133154	5.606838815393693	89.88981032371521	0.5528936982154846
31	-266.989972877508	5.059479485742501	151.85925388336182	0.4635542631149292
61	-258.5377948915715	4.391494130049384	52.62916827201843	0.2449689358472824
91	-26.199966972615776	5.089688917006067	51.06486940383911	0.26089176535606384
121	107.44602501079058	4.153221406900945	52.47744965553284	0.1227724626660347
151	2824.600255081779	5.454163656264002	51.6882586479187	0.1175534650683403
181	11370.645388314095	4.884097652099672	58.63438320159912	0.10059021413326263
211	9170.517461408737	5.066825457145824	56.70956015586853	0.09049620479345322
241	13393.31713672439	1699.5453184951602	61.53720259666443	0.08588692545890808
271	13714.457799152826	42.631698706138316	57.442434310913086	0.08228008449077606
301	13138.450178595449	49.974192577890406	57.17671251296997	0.0736941248178482
331	15993.383693943864	6191.445364886821	59.23847532272339	0.08038482069969177
361	16053.39305742693	7588.825596711503	62.79848289489746	0.07351953536272049
391	14969.232471819232	7605.1611925677835	59.15794062614441	0.07806885242462158
421	15275.285199646145	7465.114482535343	61.24923133850098	0.07307703793048859
451	8452.073051806314	7257.247706339813	60.578715801239014	0.06955692917108536
481	16163.023225533632	4313.1516320890205	61.93702006340027	0.07386145740747452
511	16301.028842027243	7682.829772555292	62.23788285255432	0.07248049229383469
541	16193.108365187516	535.4110811942784	61.06018781661987	0.070603147149086
571	14908.164567967835	7461.0437249585675	62.86528134346008	0.06880771368741989
601	13736.454870339034	3251.499904879924	60.42990040779114	0.06836313754320145
631	16163.658912564011	6049.214184816535	55.319021463394165	0.07365137338638306
661	16243.4525853467	7368.689905873654	57.89590549468994	0.06971298158168793
691	15916.652491086637	1185.1183165517848	57.06523823738098	0.07159903645515442
721	16178.696683934606	1435.6914555644692	63.316468954086304	0.06641295552253723
751	16199.490704520034	5591.198044497777	55.602051973342896	0.06599515676498413
781	16252.216831588534	7225.946699997772	56.09608292579651	0.06706833839416504
811	16226.82587749149	7550.617934093241	60.513160943984985	0.06536776572465897
841	16259.187835151108	4779.474656543861	58.42120170593262	0.0662834569811821
871	16054.103897115907	8168.829356557647	66.78483891487122	0.06399235874414444
901	16140.351089465046	5572.783520234984	61.68254256248474	0.06433989107608795
931	10240.600841617857	7592.099047952851	60.15938639640808	0.06662089377641678
961	13607.844741993873	4929.114728292587	60.55368947982788	0.0656137689948082
991	16350.899818422073	5230.642792511797	60.36363506317139	0.06376947462558746
1021	16138.885173423947	6623.99303350888	58.68345904350281	0.06588806211948395
1051	16225.870850776246	208.99323566276294	59.727482080459595	0.06461862474679947
1081	14522.251046073194	4319.833964148148	57.25491452217102	0.06425061821937561
1111	15325.80102027332	6242.795142754188	60.71319818496704	0.06611788272857666
1141	13883.268563443486	5375.824634004638	61.17541241645813	0.06732644140720367
1171	16229.360504288003	184.5981981277424	59.94552159309387	0.06824419647455215
1201	16145.808146308567	159.15352974776619	59.88210916519165	0.06487943232059479
1231	16384.617105952002	216.58693738959823	62.34770202636719	0.06536128371953964
1261	16255.277479110591	182.04601938287655	62.07078528404236	0.06398557126522064
1291	16190.079739120154	231.4831579100484	59.65488028526306	0.06528845429420471
1321	13665.883493580899	5412.290480248148	59.96086812019348	0.0641191303730011
1351	15241.05386855838	3111.2358902152782	61.55583643913269	0.06658630073070526
1381	16284.947479572855	198.70654127591544	60.91328239440918	0.06708648800849915
1411	16256.915551007287	237.74615531121657	56.032915353775024	0.06569669395685196
1441	13806.766916701363	5238.542122894485	61.729437589645386	0.06539177894592285
1471	16267.547364079799	221.16374127000825	61.1360809803009	0.06422925740480423
1501	16241.753215738994	233.70762688979923	60.92114472389221	0.06334669888019562
1531	16220.577558464905	192.33727189361755	57.15960502624512	0.06722430884838104
1561	16488.25312122233	182.56183226823558	67.22014474868774	0.06908997148275375
1591	14782.681545845733	4185.115361743907	61.08978819847107	0.06530862301588058
1621	16017.924386280623	651.5176193551209	59.0990149974823	0.06414120644330978
1651	16225.973009599566	250.43652364526446	61.797386169433594	0.06222075968980789
1681	16278.048709498662	138.38064399894122	90.04141426086426	0.06699394434690475
1711	16338.2112298059	214.24519455175525	57.875941038131714	0.0648612529039383
1741	16231.834736388975	266.18178110901994	60.580490827560425	0.0653538778424263
1771	16340.149393269428	134.80096792871242	60.95289659500122	0.06519197672605515
1801	16100.190521016495	250.05312101249856	59.01410126686096	0.06540603190660477
1831	16164.190427456844	174.59743875231715	58.442275524139404	0.0648304894566536
1861	16367.145151558665	253.7073935328911	61.98762488365173	0.06606375426054001
1891	16283.876180203033	223.74676815904556	59.86835265159607	0.06651697307825089
1921	16298.060062983799	260.72583926811086	57.59580326080322	0.0640188530087471
1951	16301.129863860588	241.05726886288065	60.81697344779968	0.06648313999176025
1981	16257.571600117024	206.4695667814545	60.31463360786438	0.061623990535736084
2011	16434.436335596343	226.96513334559737	59.59946608543396	0.06492513418197632
2041	16334.974631298168	226.91467093301458	56.875251054763794	0.06750506162643433
2071	16355.449873701993	241.77706912917023	59.29369354248047	0.0654691681265831
2101	16165.33542189451	188.10908102984465	61.56638860702515	0.06463498622179031
2131	16238.986983881849	184.3003545284773	57.59244513511658	0.06538418680429459
2161	16283.220879012375	196.67811117670558	59.61288833618164	0.06224142387509346
2191	16130.68807097336	196.39274901902672	62.166200399398804	0.06022554636001587
2221	16254.214434950605	187.7616892350811	59.412208557128906	0.06536979973316193
2251	16199.643803178617	187.26078758248502	58.86850380897522	0.06631036847829819
2281	16146.987941299676	215.24115137451565	59.14568638801575	0.06496831774711609
2311	16120.249679357768	210.32557284250413	60.61067199707031	0.065281443297863
2341	16274.3405861406	233.7616551196292	59.549201250076294	0.06457936763763428
2371	16428.459754969612	186.4874757880686	57.77960824966431	0.06346706300973892
2401	15979.904178210629	605.1812133282455	60.597904920578	0.06999639421701431
2431	16108.500942339466	159.63005348272395	59.85392189025879	0.06519370526075363
2461	16305.609811313061	219.7703227476354	58.20973515510559	0.0654444471001625
2491	16229.237974399983	199.2000407852599	58.913235902786255	0.0661248192191124
2521	16198.697337149284	183.7616332076119	60.31806945800781	0.06215035915374756
2551	16312.853315160211	285.963176441498	62.12710118293762	0.06396551430225372
2581	16227.86539315509	152.24620715309857	56.77136039733887	0.06391909718513489
2611	16100.196350095319	170.87948742770027	59.86415648460388	0.06943213194608688
2641	16406.807585205195	186.31518654099244	60.53680777549744	0.06331076472997665
2671	16128.48094613628	183.420233156746	58.078468561172485	0.06408362090587616
2701	16274.223603018798	179.39806765753949	57.860973834991455	0.06427518278360367
2731	16292.767979626755	251.31511218073234	60.725953578948975	0.06259976327419281
2761	16210.445237819553	149.4178910965191	57.75311255455017	0.06391879171133041
2791	16218.583869087304	197.8039311205803	57.92793416976929	0.06376044452190399
2821	16354.206652367453	176.11810173405968	56.305359840393066	0.06342069059610367
2851	16173.01439840002	206.92615590679853	61.10082125663757	0.06170734390616417
2881	16320.594629761306	227.12509793131184	59.874677896499634	0.06504078209400177
2911	16380.88252085435	190.8582776342149	57.43673610687256	0.06300578266382217
2941	16334.916115168873	161.17097416473013	58.285622358322144	0.0639466643333435
2971	16156.618523586241	199.83327694925347	61.205689668655396	0.06265011429786682
3001	16292.540062746928	260.280927377085	60.45388174057007	0.062221743166446686
3031	16142.691246662378	224.90843618018692	55.53774571418762	0.06305281072854996
3061	16241.341131188008	185.00444957515	60.31918239593506	0.06573940068483353
3091	16222.613804302151	163.91984500675517	61.280919313430786	0.0653185248374939
3121	16255.425561164624	210.20699889791823	59.18800234794617	0.06225227564573288
3151	16145.275971744915	171.62405271262492	60.697423696517944	0.06404414772987366
3181	16339.134097766639	190.77444276883713	58.61611771583557	0.06441308557987213
3211	16275.508474502696	218.2409002678424	92.92674565315247	0.06455792486667633
3241	16261.417328456751	205.18633298657338	151.9893171787262	0.06399229913949966
3271	16240.937150170417	296.29279117228566	58.64067316055298	0.061409156769514084
3301	16334.378673700347	232.90507431654183	56.288397550582886	0.06275199353694916
3331	16311.808475472759	156.14568738292405	61.223199129104614	0.06682191789150238
3361	16373.630637049137	241.20269485137362	61.22718548774719	0.0653534010052681
3391	16215.325757039223	149.39372534133983	59.63171339035034	0.061074670404195786
3421	16256.60032066788	208.09444333101752	58.115089654922485	0.06504850834608078
3451	16217.887313890456	219.12814689310693	61.5185329914093	0.06644489616155624
3481	16128.232581178157	176.20551811789477	60.789170265197754	0.06607445329427719
3511	16208.042757702044	209.7791892501324	58.31770181655884	0.0630640834569931
3541	16276.476238167481	223.64359092118016	62.110515832901	0.06435854732990265
3571	16240.756168602855	181.582272040331	61.56561541557312	0.06275555491447449
3601	16377.625434754393	247.9542608420309	60.44026494026184	0.06538591533899307
3631	16361.281312526826	200.67861098643007	59.07293391227722	0.06771820783615112
3661	16325.957917893715	175.27978724518454	60.86127471923828	0.06435760110616684
3691	16068.015992102763	195.18142896636525	61.008742332458496	0.06626838445663452
3721	16164.367999135799	126.76088421457915	57.61264514923096	0.06441322714090347
3751	16325.439871137369	186.04515265716512	58.88227462768555	0.061076175421476364
3781	16422.6531035395	234.68018690164305	61.95177364349365	0.0643516480922699
3811	16304.795729320898	233.83250787938627	59.8320050239563	0.06576565653085709
3841	16128.699081845714	204.67525090846496	56.75108098983765	0.06500235199928284
3871	16351.780645375571	178.08632949010166	62.07236886024475	0.06415345519781113
3901	16270.905209099135	158.23703118324318	62.43484592437744	0.0655745193362236
3931	16467.62685351257	172.4006192524519	60.30408787727356	0.0640270859003067
3961	16292.790161242465	202.3842100193887	59.80984830856323	0.06610170006752014
3991	16318.37585453397	242.96425821565396	61.206385374069214	0.06541517376899719
4021	16117.761568249618	144.91324010943143	59.68417501449585	0.0629664957523346
4051	16291.206997422725	189.7486433522877	56.80202388763428	0.06338769197463989
4081	16264.327659079714	148.5759771866066	61.308897972106934	0.06286337226629257
4111	16331.65242343969	176.55873681297098	60.726269006729126	0.06468664854764938
4141	16377.833332531685	148.44907133206155	58.470415115356445	0.06512537598609924
4171	16365.243719424272	228.16628741015134	59.4313747882843	0.06052439287304878
4201	16310.932482034515	182.51206869033135	62.702627182006836	0.06419187784194946
4231	16066.410079007419	179.17916563821157	60.23356819152832	0.0660010427236557
4261	16314.660624930351	169.0545072932828	59.607879638671875	0.06344753503799438
4291	16420.891712470042	131.91425450114002	56.8334858417511	0.06254059076309204
4321	16223.251328406786	271.60876469408686	60.873818159103394	0.06516781449317932
4351	16161.790411470156	131.57808477708983	58.80945062637329	0.060674864798784256
4381	16360.67137910838	243.78406543425234	58.44604277610779	0.06355161219835281
4411	16238.070634094469	207.80444993320666	60.26190781593323	0.06809525191783905
4441	16399.90939140445	232.80450650272172	60.42782688140869	0.06448838859796524
4471	16200.350779918588	160.07281977881698	59.05944299697876	0.06416447460651398
4501	16168.911866542541	169.64038101719186	56.92949914932251	0.06364143639802933
4531	16086.910444254572	182.02218798256416	60.707984924316406	0.06446713954210281
4561	16165.375501444398	244.2652875191951	61.41792321205139	0.06240437924861908
4591	16283.342638626438	255.20457066249978	59.49655795097351	0.06490948051214218
4621	16215.564136308245	179.73675786181389	59.1471483707428	0.06638727337121964
4651	16246.160626623556	149.95344404990777	62.30821108818054	0.060391299426555634
4681	16301.878759977735	178.25694350873985	59.73757243156433	0.06577429175376892
4711	16291.615784416827	165.3592597792328	59.606971740722656	0.06423929333686829
4741	16187.218436125075	221.58702814185563	59.70323848724365	0.06622646003961563
4771	16183.394734729627	169.38661375341627	59.754568576812744	0.06385783851146698
4801	16311.778786415241	145.71472224628724	58.57419538497925	0.06506290286779404
4831	16382.462732767373	178.0256037343799	56.261664628982544	0.06637363135814667
4861	16306.758450778436	205.32150705388463	59.487534523010254	0.06588199734687805
4891	16287.707553563312	200.0584692948021	60.912508487701416	0.06392396241426468
4921	16160.050043261586	179.62984599388813	59.30154609680176	0.06348777562379837
4951	16340.648235040246	199.97661665388208	58.65162181854248	0.06397838890552521
4981	16268.564193760543	130.21771142704822	61.59100580215454	0.06532716751098633
5011	16325.153524233121	195.60640723345227	61.671295404434204	0.06374355405569077
5041	16230.856110376331	195.8935605466089	57.50304579734802	0.07032183557748795
5071	16280.89362428202	199.27947626549573	61.11459398269653	0.0669461339712143
5101	16370.474231258988	228.81571758575544	59.277711629867554	0.06621218472719193
5131	16009.330066442406	144.21525668100065	59.44847226142883	0.06546160578727722
5161	16267.427648703599	156.37925595490344	56.395721673965454	0.06333055347204208
5191	16015.037520334141	190.19642741694685	61.82779932022095	0.06442353129386902
5221	16270.784381727608	116.46131165050747	59.25489640235901	0.06288852542638779
5251	16204.705578127674	211.52772237369635	58.07619261741638	0.06318718940019608
5281	16379.84273887236	204.40876469510877	59.342411041259766	0.06193211302161217
5311	16245.758250175213	118.29067304733823	61.690706729888916	0.06393463909626007
5341	16356.993477690125	178.15745922022458	57.279890060424805	0.06399823725223541
5371	16342.149856051785	257.4155551247671	58.25091862678528	0.06485192477703094
5401	16087.777678249295	141.16792684101887	57.9468047618866	0.06878427416086197
5431	16215.497175982604	221.66939037985009	59.05983877182007	0.06571336835622787
5461	16384.08820007401	187.02229175770256	58.27464151382446	0.06301756948232651
5491	16352.973505467	169.60817987437812	57.18466091156006	0.06453174352645874
5521	16357.914660685512	179.64813805293215	59.921282052993774	0.061976298689842224
5551	16371.543592658434	241.43423544863793	59.1939742565155	0.06374917924404144
5581	16289.19181641499	239.0196984977414	56.948355197906494	0.06452525407075882
5611	16386.572396589985	223.88606702612822	58.811503648757935	0.0663493201136589
5641	16436.46812756473	175.1344835434627	59.66583728790283	0.06526192277669907
5671	16260.985098446847	206.88557877527793	58.54008984565735	0.06351178884506226
5701	16300.278497796613	137.09234193969283	56.03181481361389	0.06470426917076111
5731	16330.712361134742	175.72484866595659	57.47807312011719	0.06550267338752747
5761	16308.825576454976	191.07260407484054	59.197078466415405	0.06400127708911896
5791	16365.104252352132	178.79105995029667	59.60724186897278	0.06380149722099304
5821	16214.259419677599	143.75338396899986	57.636444330215454	0.06342410296201706
5851	16324.160650940028	169.6620340614052	60.930785179138184	0.0648399218916893
5881	16351.81517579335	193.99777188112967	59.817707777023315	0.06666671484708786
5911	16413.794153408628	219.16614562140697	56.65354108810425	0.06549639254808426
5941	16360.196073950168	221.2200919746469	57.44486093521118	0.06479920446872711
5971	16302.265517150552	215.25595184065645	59.24362015724182	0.06521114706993103
