# Supplementary material for: Offline prompt reinforcement learning method based on feature extraction
Source: PeerJ Comput Sci. 2025 Jan 2;11:e2490. doi: 10.7717/peerj-cs.2490 (PMC11784719; doi:10.7717/peerj-cs.2490)
Supplement: Supplemental Information 2 [file peerj-cs-11-2490-s002.zip › experimental_results/result/prompt_lstm_pen_cloned.txt]

iter	DT-evaluation/pen_4000_return_mean	DT-evaluation/pen_4000_return_std	time/evaluation	training/action_error
1	36.72550340044897	128.34202924340732	28.671576023101807	0.9511952996253967
31	28.70541273981975	83.249699977421	19.465806007385254	0.8274449706077576
61	77.78893653458124	331.22633520150447	25.163328170776367	0.5742574334144592
91	-2.2543671303519695	35.50094414431459	21.50520396232605	0.4765007793903351
121	142.1252519998643	633.127325737898	25.126771688461304	0.3501375913619995
151	25.218011221209004	137.93542604961164	24.780440092086792	0.19054919481277466
181	55.399310559479574	260.8679012362685	24.424586296081543	0.1989508718252182
211	665.9170700604492	1250.9291734626795	24.714540719985962	0.10814878344535828
241	622.8253094073594	1212.1361455522424	24.465710639953613	0.08415993303060532
271	730.70654421722	1434.7064101306162	24.30773401260376	0.07342319935560226
301	962.2481942398601	1522.7036346771388	24.99373435974121	0.0540618970990181
331	1357.9015416256452	1842.8725092028421	25.29262113571167	0.06016406789422035
361	1245.4446689851293	1672.3265898021552	25.303470849990845	0.05940374732017517
391	733.2324512120266	1206.6652327172958	26.29853057861328	0.04481998085975647
421	1071.3870312183926	1786.876640007026	26.0329327583313	0.05513162538409233
451	1088.4202979122313	1567.0818090694129	25.84708023071289	0.04461413249373436
481	1223.208079871128	1767.8531580464319	26.099819898605347	0.023979119956493378
511	1108.5842172080165	1653.2459077404962	24.96366834640503	0.04714713618159294
541	1253.6164499565175	1891.4659751073536	25.194480180740356	0.04638976603746414
571	1210.5420039672488	1714.2021181402206	24.578014135360718	0.037621237337589264
601	1430.6295193667656	1837.5567196193679	23.844700813293457	0.03644410893321037
631	709.6436334141315	1272.5456264301672	24.939164638519287	0.03434734418988228
661	1087.2857148689645	1651.4017256004972	25.07486629486084	0.032254409044981
691	1046.7981507632471	1412.1856435549846	24.624381065368652	0.02464716136455536
721	1037.9600555280867	1718.3276282468798	24.73051881790161	0.03020499460399151
751	1239.17181089706	1581.569957555007	24.465052604675293	0.030073542147874832
781	1107.9291050692848	1789.7364125763788	25.408697843551636	0.01769757829606533
811	1433.0022824774776	1772.6724782249537	25.159544706344604	0.022878943011164665
841	937.7500976446338	1639.4023391013093	24.95739769935608	0.025050494819879532
871	1290.5298677095068	1644.114624496901	25.01496720314026	0.017028603702783585
901	1322.476265616821	1819.6875851315003	25.209022045135498	0.01625657081604004
931	1289.7180923433034	1954.8736531131258	24.912177801132202	0.03465009108185768
961	941.4145613353146	1695.6661239910666	24.569178342819214	0.01284764613956213
991	1282.2161674053914	1694.2598132588864	24.670111656188965	0.013884308747947216
1021	1220.9830946100712	1790.604214095492	25.34228229522705	0.02520660124719143
1051	1721.6202295919222	1853.1505266278602	24.408962726593018	0.017976975068449974
1081	1049.569249535976	1500.0007194038783	24.620937824249268	0.020482772961258888
1111	1377.8204678519653	1628.6025760802675	25.069937229156494	0.023470034822821617
1141	1784.4736329827408	1899.339137528464	24.95024585723877	0.011233079247176647
1171	1275.488992301197	1844.3277835828358	24.842061281204224	0.0129933413118124
1201	1333.790067894682	1615.8983124246001	24.82951807975769	0.02464224398136139
1231	1204.0346990094204	1632.7765882652502	25.136584997177124	0.011822974309325218
1261	899.8354647341673	1503.0180555682723	25.8419988155365	0.024142684414982796
1291	1501.9903718443106	2004.7638854506042	25.387163400650024	0.02011505514383316
1321	1303.0791652673654	1854.2472163616492	25.117477893829346	0.022921834141016006
1351	1355.0716800359912	1851.3969481859408	24.681276082992554	0.014671221375465393
1381	1507.807390836672	1872.27129469645	24.947252988815308	0.018802866339683533
1411	1418.5361909157375	1434.8844833089393	24.785635471343994	0.019551847130060196
1441	1489.8428252487925	1722.1916015221448	24.26662278175354	0.008340856991708279
1471	2310.34660790629	2117.822573328897	25.13673448562622	0.00904842745512724
1501	1030.785493059728	1595.0618750610615	25.193035364151	0.012999134138226509
1531	1383.238824078337	1731.0330522646987	25.275195121765137	0.019683469086885452
1561	1408.9238021988508	1463.3070199631618	24.983330726623535	0.00911224540323019
1591	673.318638242491	1118.4442176035416	23.818742990493774	0.023872606456279755
1621	951.9795909369481	1487.7263233459792	25.027507543563843	0.012302541173994541
1651	1437.4072898470745	1939.2446846566447	24.682352304458618	0.02114388719201088
1681	1402.2767787261757	1697.3660283190286	24.441078662872314	0.015312152914702892
1711	1489.8182981778411	1733.3987692722665	25.05363965034485	0.010414684191346169
1741	1430.5666669817717	1546.3511333849622	24.971691370010376	0.02218700759112835
1771	1706.1202775971879	1824.6515618152005	25.57220768928528	0.009185818955302238
1801	914.1188404221597	1355.3705146685998	24.86137318611145	0.01349099725484848
1831	878.9534607002897	1406.3568358228358	24.615849018096924	0.010756303556263447
1861	1114.4740913153082	1317.8874599070127	24.917449951171875	0.01960458979010582
1891	1982.9273815901488	1967.125937644659	24.917789936065674	0.022870788350701332
1921	1207.3685917797886	1369.5174737590844	24.830212593078613	0.023856595158576965
1951	1365.7857516798636	1559.8493893959476	25.415213108062744	0.015219937078654766
1981	1381.864844040777	1615.6661813693026	25.135428190231323	0.015346219763159752
2011	1304.0685671771998	1792.8453872993318	25.071413278579712	0.018298061564564705
2041	1218.6437147430674	1350.6376361974876	24.898917198181152	0.00994545966386795
2071	1647.1701538601005	2027.969932839776	24.690415143966675	0.017288655042648315
2101	1419.991818670585	1809.1766088618558	24.810521602630615	0.006283335853368044
2131	1842.1327074209737	1699.8366076858877	24.52225971221924	0.011845912784337997
2161	1332.6686227504088	1693.4490556118199	24.32384991645813	0.01110269594937563
2191	944.5457011696889	1170.6920899459324	24.75493097305298	0.01110436674207449
2221	1378.2464935250782	1690.7710851159723	25.33805537223816	0.012768181972205639
2251	1438.1590536786327	1657.5307987664119	24.992733001708984	0.010220249183475971
2281	1960.0522306679204	2054.733036403687	24.449045658111572	0.008369214832782745
2311	1424.781863999413	1656.0098030482436	24.619796991348267	0.008651060983538628
2341	1708.9300450039775	1936.14914905403	24.790924549102783	0.02025729790329933
2371	1756.2719287950888	1852.7070054543387	24.364113807678223	0.006668803747743368
2401	1615.7505804873906	1843.8173036108165	24.96630072593689	0.01489295531064272
2431	2057.8725775671423	1691.6339057186294	25.649814128875732	0.010764072649180889
2461	1284.2593096377454	1555.8725632161486	24.928587675094604	0.005381360650062561
2491	1984.0808222835062	1533.023951836539	24.83686137199402	0.013902921229600906
2521	1801.2533808212747	1838.1054052653144	24.882551670074463	0.020743515342473984
2551	1502.44159333778	1586.0138234732829	24.983596086502075	0.023914102464914322
2581	1481.0009538410468	1765.6108572599555	24.896533966064453	0.021932322531938553
2611	1090.522762586074	1646.1446960039277	24.706154346466064	0.00959047395735979
2641	1054.4161172105582	1630.1702562997193	24.684401512145996	0.005946856923401356
2671	1156.215229034867	1832.4893105946517	25.80498456954956	0.01887858845293522
2701	1131.9121616241703	1480.7844441676484	25.202858686447144	0.009685272350907326
2731	1397.617640186653	1722.7350379722766	25.01296067237854	0.006268055643886328
2761	1804.477491894074	1736.1309470895121	25.00547218322754	0.007405243813991547
2791	1434.9417028837	1701.8488961761796	25.01510500907898	0.011824887245893478
2821	2344.212155954233	1848.6997326938017	24.944669485092163	0.016255544498562813
2851	1181.3238895611946	1629.4918212044447	24.821427583694458	0.007315347902476788
2881	1654.5885547343269	1818.4970718579832	24.89176893234253	0.009359093382954597
2911	1670.8271920537572	1882.7282749009291	25.251712322235107	0.009353394620120525
2941	1333.3065181558682	1485.0178441243563	24.518848180770874	0.011318245902657509
2971	1514.7779623964548	1966.5036507945542	24.66088032722473	0.019063128158450127
3001	1423.024765574517	1844.3998653645735	24.54989743232727	0.009514900855720043
3031	1907.0201027887142	1730.5416575848064	24.45944905281067	0.009307757019996643
3061	1556.293063047914	1677.2444766528397	23.660196781158447	0.011079225689172745
3091	1840.1557710750433	1878.1217976495548	24.77136516571045	0.015174994245171547
3121	1346.2702636954848	1806.3229233494824	24.613085508346558	0.004286469426006079
3151	1764.5140322677046	1837.5839111494608	25.045926809310913	0.007002483122050762
3181	1698.4844170553572	1758.7477477887148	24.777151107788086	0.005328445695340633
3211	1943.7404886390113	1733.431965313449	24.555950164794922	0.005122046917676926
3241	1022.7268728613075	1666.6029044052243	24.161798238754272	0.009570186026394367
3271	1248.6631000165494	1676.6500112615524	24.234390020370483	0.01296550314873457
3301	1133.323892802273	1454.3159830899567	24.416171550750732	0.007408510893583298
3331	1896.4007487825909	2002.00201431384	24.607145309448242	0.00708015775308013
3361	1628.5835405378132	1763.589017677947	24.841273069381714	0.01316088531166315
3391	1566.0059395848134	1861.7053659139003	24.85089659690857	0.006961176637560129
3421	1119.5465069980082	1648.024883608792	24.88375759124756	0.012751711532473564
3451	1709.2189368904249	1730.2975140390379	24.438699960708618	0.013098274357616901
3481	1369.2695342619877	1845.3115732399228	24.430211305618286	0.007409306708723307
3511	2051.4802630127106	1972.940003629534	24.727860927581787	0.006321817636489868
3541	1170.935997881696	1453.2163185541824	24.456016778945923	0.01471373438835144
3571	1890.250128403753	1670.6393602018697	24.6214656829834	0.013367210514843464
3601	1082.6831297683193	1566.658786389666	24.96667194366455	0.011552618816494942
3631	1423.6777700684554	1718.6021281793749	24.82195782661438	0.01139339804649353
3661	1153.5404263531161	1441.6324395609286	24.94132351875305	0.009664967656135559
3691	2037.320819106948	1820.7838222774053	24.43795680999756	0.014957509003579617
3721	1611.800743700146	1885.578706372438	24.63174080848694	0.01670260727405548
3751	1309.2310164566854	1633.1128175193328	24.270947217941284	0.009160824120044708
3781	1719.4819132955215	1724.2967974028766	24.62391972541809	0.026533255353569984
3811	1675.844338329064	1712.9822960872664	24.48222780227661	0.004706631880253553
3841	1786.6326541912172	1981.1572975870474	24.702230215072632	0.013419500552117825
3871	1677.7328842486704	1659.7433246764017	25.126288890838623	0.0055760727263987064
3901	1858.5628492439546	1826.7056728262	24.808382272720337	0.010810736566781998
3931	1517.5493862231028	1632.9118271504117	24.850504636764526	0.007814500480890274
3961	1518.499485499666	1848.4957203423537	24.528768062591553	0.00931510329246521
3991	1315.6513774809057	1557.4867378639426	24.367807149887085	0.012857628986239433
4021	1438.8377148390157	1703.1383871574944	24.41046643257141	0.00797950103878975
4051	1419.2706246979133	1554.145355067664	24.190154790878296	0.0072954450733959675
4081	1148.475825197752	1716.6260496458701	24.46241807937622	0.016837378963828087
4111	1575.247846011776	1842.415399182788	24.716789484024048	0.0032132312189787626
4141	1962.0312396063036	1943.0307685769312	24.765402793884277	0.012576543726027012
4171	1396.9726124666329	1736.2621863370036	24.778852224349976	0.011595814488828182
4201	1558.1020549002192	1634.6014495091958	24.733182668685913	0.008663945831358433
4231	1735.839599717223	1722.6726778232141	25.31133222579956	0.00953616388142109
4261	1947.8119951874176	1910.9548154107024	25.562574863433838	0.005950333550572395
4291	1340.8889973023456	1748.6308731735028	25.48452591896057	0.01562904566526413
4321	1308.3796843157832	1684.887761835756	26.91451096534729	0.005881952587515116
4351	1614.3144115553025	1793.7305636692743	26.066550493240356	0.003087598131969571
4381	1332.3747171660445	1628.309103332382	25.04183268547058	0.012530624866485596
4411	1440.9985380573862	1746.785892205341	25.482725143432617	0.011379721574485302
4441	2131.0775091428513	1808.429715316729	24.653789043426514	0.006878739222884178
4471	1442.908925281057	1702.1786680839587	24.800981998443604	0.011733601801097393
4501	1350.4437345559115	1717.3028973248165	24.515313863754272	0.007694501895457506
4531	1364.9631540196285	1640.2105777171168	24.729307413101196	0.010754019021987915
4561	1553.801771114283	1703.2785448497946	24.834530115127563	0.008469726890325546
4591	1494.57389442228	1638.1835144842912	24.62592053413391	0.010654144920408726
4621	1989.392929253005	1663.3706503850842	24.519460439682007	0.011299330741167068
4651	1863.8274706979034	1775.8781241247314	24.214625358581543	0.006121228449046612
4681	1851.5369697536805	1850.7646863894838	24.307915687561035	0.009588191285729408
4711	1667.31154753438	1656.7205073630682	24.165064334869385	0.009344195947051048
4741	1651.880807644387	1786.9557602352763	23.98844003677368	0.011170334182679653
4771	2030.4624208959647	1789.8803185555842	24.39957308769226	0.008043722249567509
4801	1803.670809059978	1724.130019624242	24.633771181106567	0.0052648927085101604
4831	1657.7575336815978	1772.0668608443254	24.834073543548584	0.008666695095598698
4861	2107.5853055870057	1934.2182675044248	24.60237169265747	0.011391101405024529
4891	935.5183678293895	1425.707915730112	24.5225510597229	0.008395080454647541
4921	1662.252156195138	1623.0549816553826	24.732900381088257	0.007923456840217113
4951	1521.5974347505226	1750.2019220471957	24.746256351470947	0.005129402969032526
4981	1817.970582000079	1864.2899898918452	24.31164813041687	0.008789035491645336
5011	1288.780059167243	1691.3985131960849	24.842763900756836	0.015231641940772533
5041	1074.9732190607147	1472.0099470240534	24.918959856033325	0.006514442153275013
5071	1553.4278015399939	1814.7076725711586	25.180194854736328	0.012485864572227001
5101	1911.4890391835745	1712.6620401140244	24.403254985809326	0.009076585993170738
5131	2143.0311493529553	1887.4529209167574	24.815648794174194	0.0075753615237772465
5161	1459.7809515044617	1865.518873950284	24.676912546157837	0.006550321821123362
5191	1853.8084973491627	1743.8666860506603	24.479015588760376	0.012255560606718063
5221	1478.4568646498744	1722.6568495236736	24.714746952056885	0.00788827147334814
5251	1897.7284112175214	1776.3153749442786	24.645854949951172	0.010149212554097176
5281	1882.527626365543	1931.025077643787	24.93465828895569	0.007123788818717003
5311	1794.6048291755278	1804.5681990134674	24.935401916503906	0.00530906580388546
5341	1279.7568757358092	1643.969016416116	24.837764739990234	0.009744281880557537
5371	1652.1686009982138	1437.7437595088245	24.265899658203125	0.008241771720349789
5401	1847.0470462158366	1875.8490999582998	24.37230086326599	0.006959849968552589
5431	916.6313151794247	1498.7057781660994	24.143826484680176	0.011492385528981686
5461	2127.665082323669	1952.0477981149954	24.34899067878723	0.005013463087379932
5491	1632.554101423104	1424.9244817065248	24.641212940216064	0.022467991337180138
5521	1676.3803200783711	1607.2382203407456	24.36391258239746	0.01256196666508913
5551	1960.0962583549608	1831.0974488562756	24.59713578224182	0.008854016661643982
5581	2189.3712611151163	2057.286521198171	24.58458948135376	0.006670285481959581
5611	1690.8381900631034	1778.302181029585	24.729687452316284	0.012146148830652237
5641	1300.9048760203543	1578.469462154751	24.494908571243286	0.012883495539426804
5671	1313.98128750982	1771.1130206940663	24.220805883407593	0.012067303992807865
5701	1558.5897207190346	1653.5285363792377	24.472797870635986	0.014428107999265194
5731	1989.4727355864188	1765.8237211453409	25.16075038909912	0.011893953196704388
5761	1321.2870162478816	1703.981525556588	24.96753740310669	0.013628681190311909
5791	1627.4534753349797	1645.613954562421	24.864880800247192	0.006175588350743055
5821	1566.2036152195828	1808.7839617854142	24.517710208892822	0.0052261860109865665
5851	1418.0420226838894	1659.2770940695166	24.220871925354004	0.01390932034701109
5881	1557.269474340522	1825.437865005055	23.85025405883789	0.0033832499757409096
5911	1882.5080690622115	1817.426072454057	24.18360924720764	0.005861914250999689
5941	1970.6280564656706	1954.7276599665245	24.128304481506348	0.017137136310338974
5971	764.7911689976951	1186.3348616361523	24.427153825759888	0.003767763264477253
