# Supplementary material for: Offline prompt reinforcement learning method based on feature extraction
Source: PeerJ Comput Sci. 2025 Jan 2;11:e2490. doi: 10.7717/peerj-cs.2490 (PMC11784719; doi:10.7717/peerj-cs.2490)
Supplement: Supplemental Information 2 [file peerj-cs-11-2490-s002.zip › experimental_results/result/walker2d_expert.txt]

iter	test-evaluation/walker2d_5000_return_mean	test-evaluation/walker2d_5000_return_std	time/evaluation	training/action_error
1	-7.191502463626121	0.3764556661826159	3.8223748207092285	0.7267487645149231
31	-3.919342758998366	0.3334578438978586	4.510134220123291	0.5920788049697876
61	5.4350032073631755	0.9606571767787915	8.042598962783813	0.39053499698638916
91	91.04670738054146	7.861627831624033	50.2820200920105	0.22509580850601196
121	89.65134138848386	29.07749092548314	53.912585973739624	0.1744040846824646
151	97.90620509204274	34.461173918455444	55.94278645515442	0.1550123542547226
181	87.4842474208992	15.419846042061957	51.24474239349365	0.12100793421268463
211	86.44477236879551	26.00859928078663	55.51102018356323	0.10629379749298096
241	80.2647369625888	10.793354863089979	50.6675009727478	0.09788887202739716
271	81.23725844811152	10.305323916749856	51.89276647567749	0.11481176316738129
301	82.96910482067213	9.302912842729581	51.948596715927124	0.10258699208498001
331	84.7169926933729	9.758189521000663	54.143128633499146	0.09274053573608398
361	82.28077505908985	6.906038752862043	53.92174696922302	0.08733402192592621
391	89.37751218519023	6.211643949901386	52.95653438568115	0.08544588088989258
421	74.81593479372995	5.856364237317055	50.275030851364136	0.08035526424646378
451	84.33753913294912	6.351688791323244	50.74612259864807	0.07108820974826813
481	65.11301450534926	12.261945403947214	45.77077054977417	0.06511872261762619
511	238.83698707977186	188.312148141481	68.40574789047241	0.06716067343950272
541	433.6958612230387	42.03173776567876	55.917494773864746	0.06497541069984436
571	362.0923049273086	70.26792887881645	44.61263418197632	0.06624741107225418
601	332.14323392949404	13.956031304289414	40.134807109832764	0.06280466169118881
631	340.2171940398953	7.574305485236309	40.45500135421753	0.07083640247583389
661	353.03648278396986	8.694573905919846	39.761998653411865	0.06363731622695923
691	361.700087520001	11.425248496045894	40.2320773601532	0.06678635627031326
721	649.5440699998042	82.01217312097852	58.10234022140503	0.053387317806482315
751	599.0610072386601	141.47791725085398	51.953840017318726	0.06870003789663315
781	563.5393082146334	111.0709307071144	49.01762104034424	0.05167212337255478
811	1204.9325706627894	1045.959711092275	79.14717221260071	0.058706559240818024
841	424.98227734271524	25.427099542352646	43.12274765968323	0.05590887367725372
871	385.56715580930626	21.982462158407042	35.7370867729187	0.053987305611371994
901	2012.2453770612371	1361.9002489435152	119.12542080879211	0.05937957018613815
931	903.5635803885563	685.8826088806684	65.49364233016968	0.054635677486658096
961	1809.7944823000619	1057.861872949253	110.29706764221191	0.05783526226878166
991	480.28906387041127	343.55362084838026	43.8498592376709	0.05795573070645332
1021	2004.6229843779	1306.8637098781066	119.24332523345947	0.05383840575814247
1051	1294.98448952349	5.807128416323714	29.869136333465576	0.04969031363725662
1081	1017.3615843168499	1198.1579291438363	65.87696552276611	0.04403728246688843
1111	1042.8004584451028	771.505922367561	71.76989221572876	0.045861851423978806
1141	780.8218539289793	237.08676605931123	60.312400817871094	0.05065323784947395
1171	2090.535279807151	1761.9808314802342	123.88711953163147	0.04064871743321419
1201	1262.37406732123014	2.9077586897719643	27.498064517974854	0.043634168803691864
1231	3411.9236008707194	1315.1883302173806	189.61073279380798	0.04553334787487984
1261	1342.6469339014636	1276.9825131653452	82.99754023551941	0.04932665079832077
1291	2780.7263835075164	1512.5495370413512	157.56311440467834	0.049502089619636536
1321	1517.1486513241448	1633.932354349097	92.58748197555542	0.0504390150308609
1351	3782.6959256140353	1161.3931851454677	203.72917938232422	0.048023249953985214
1381	2732.6760435460346	1707.7287853857592	153.92671704292297	0.042832084000110626
1411	3961.9201712416652	1157.709075556898	213.80237650871277	0.05249815434217453
1441	3336.364364636476	1997.5716970115566	197.57941055297852	0.038520727306604385
1471	2254.20921830195158	13.04856517331435	25.65999174118042	0.043344151228666306
1501	3397.230271252806	1548.5694734329281	184.26224851608276	0.04498370736837387
1531	1743.4010358902874	1686.9517001694871	106.77229809761047	0.038969479501247406
1561	3213.731776769194	1085.7958970618392	172.7565462589264	0.04302635416388512
1591	4145.320159851903	988.2662435253665	222.28641653060913	0.04590241611003876
1621	2354.3502864845977	2054.4127247780957	131.64700722694397	0.044527582824230194
1651	3809.5412754487381	979.0683571919823	55.51464533805847	0.0420382022857666
1681	4285.086505556507	710.5185278426108	230.42910385131836	0.04493553936481476
1711	4636.668608656034	722.9206618211942	241.9214370250702	0.04095587879419327
1741	4340.139191001933	992.3997786405504	228.0844283103943	0.045415423810482025
1771	4596.923229171089	831.501034585178	244.56670784950256	0.03536605089902878
1801	2629.454203847142	63.989264630175185	48.96853852272034	0.043240323662757874
1831	2321.174254243016	1778.5207859081206	129.25315117835999	0.042776115238666534
1861	3115.725868257996	1504.9409965581658	167.52598476409912	0.04169565811753273
1891	4492.150319999208	766.9040182203421	239.02583146095276	0.03790010139346123
1921	3287.660854236823	9.044888700710933	28.563732624053955	0.03542051464319229
1951	3566.938604331396	1916.5757830337636	193.65140676498413	0.04779428243637085
1981	4642.890017266341	841.3580830442963	245.67362809181213	0.03621614724397659
2011	4779.877192343076	716.5871693426226	251.98742580413818	0.04574807733297348
2041	4860.284467147875	421.9410289277399	253.6557478904724	0.035372331738471985
2071	4809.074086731367	585.7696455950892	258.18240761756897	0.033270034939050674
2101	2299.0254226400822	5.749055843696351	29.346653938293457	0.041273150593042374
2131	4847.618320951102	455.10433881866334	259.8232157230377	0.040129274129867554
2161	4082.5622693771875	1707.7711715213827	220.21644926071167	0.03624563664197922
2191	4649.256782626797	724.9596821676918	245.4663119316101	0.04765830934047699
2221	4817.391891271927	492.1970763521578	253.514306306839	0.040143635123968124
2251	3335.623725045947	1911.9232431903858	129.05588579177856	0.042023010551929474
2281	3431.7366068886107	661.6156818615711	35.75327253341675	0.0378999188542366
2311	4833.923687160846	678.2732056781754	247.72613072395325	0.038598183542490005
2341	2742.9666565049574	2157.379396320132	152.00451135635376	0.03468410298228264
2371	4960.900602369646	312.00925674146936	257.61049580574036	0.04065869748592377
2401	4840.921628175752	485.40171050103885	260.0228204727173	0.039023254066705704
2431	4305.413921268197	1347.0718537034816	247.5648181438446	0.033524785190820694
2461	4015.473236178741	1614.3482425962789	228.73992156982422	0.037266358733177185
2491	4913.819132546967	340.88185819103916	265.4042763710022	0.03170738369226456
2521	4754.889359388159	822.0027375492788	247.0359444618225	0.04198013246059418
2551	3337.2043269986143	2148.032983993073	180.62489485740662	0.03647664561867714
2581	4919.827093669714	343.6836390837476	259.6039619445801	0.04031559079885483
2611	4999.292805308406	147.05400042796566	263.127094745636	0.038387320935726166
2641	4966.321875364718	161.2832489751203	260.6482183933258	0.04025869816541672
2671	4656.195169839339	1069.5598503395706	247.9516351222992	0.03577452525496483
2701	3466.3962170827456	1675.0905343307452	88.4356644153595	0.03640810027718544
2731	4819.890990117488	649.7788722764744	257.22317361831665	0.03636598214507103
2761	3961.169834973809	1841.0750342937704	212.45821809768677	0.03243280574679375
2791	4908.288560192066	426.98985943532955	257.6536531448364	0.03631976991891861
2821	3823.6524191934086	2096.469115710638	156.65921664237976	0.04119354113936424
2851	3948.79355463585	1812.438311844517	212.75514030456543	0.03977872058749199
2881	3304.823779349948	1969.7261498941416	128.39554262161255	0.034443795680999756
2911	4767.1037834608405	1015.4111221302014	250.67123341560364	0.033375248312950134
2941	4107.7655142472404	1969.6762475545838	121.35744643211365	0.03840207681059837
2971	4466.073610224498	1355.9869616886558	239.9024214744568	0.04100779443979263
