# Supplementary material for: Offline prompt reinforcement learning method based on feature extraction
Source: PeerJ Comput Sci. 2025 Jan 2;11:e2490. doi: 10.7717/peerj-cs.2490 (PMC11784719; doi:10.7717/peerj-cs.2490)
Supplement: Supplemental Information 2 [file peerj-cs-11-2490-s002.zip › experimental_results/result/walker2d_expert_2.txt]

iter	test-evaluation/walker2d_5000_return_mean	test-evaluation/walker2d_5000_return_std	time/evaluation	training/action_error
1	10.554212921264055	1.8231864830022018	11.558915853500366	0.717058002948761
31	8.425981230476134	3.7172751528353003	16.90623664855957	0.6503356099128723
61	105.48859074236168	75.62525495651023	51.48714733123779	0.36218059062957764
91	18.51175936923573	3.607992094610574	29.851274728775024	0.23544897139072418
121	10.062180630384105	1.0137890848443016	19.619680643081665	0.1693343222141266
151	12.914256517130955	1.7619792461003292	21.24465823173523	0.14998309314250946
181	20.482697537017053	1.494116251597671	21.629825353622437	0.1192966178059578
211	15.228388002636896	6.621929061226373	28.856270790100098	0.12236884981393814
241	22.31427573191109	2.6610810183286944	33.054983139038086	0.09650272130966187
271	18.40630341681889	1.9203785567253673	34.83599019050598	0.10870711505413055
301	21.993682599790148	1.2867477177152375	38.63599443435669	0.08439071476459503
331	26.554333587890536	1.591120551062641	40.2413604259491	0.0955142080783844
361	33.35269057275848	3.340551831481905	40.715203523635864	0.07993851602077484
391	59.279612417727584	15.625024726150555	42.65569305419922	0.07616569101810455
421	34.310288084128786	2.864834924707376	38.89965343475342	0.07538899034261703
451	92.9448737206799	15.131752854762308	58.10488295555115	0.07466201484203339
481	32.869534058122944	4.524641885300613	43.615010499954224	0.07959874719381332
511	53.25561514872526	5.707681186796554	50.65955972671509	0.07284146547317505
541	76.81696700523881	14.679130598275654	55.78318500518799	0.06057857349514961
571	87.47380084460112	15.340750928558341	60.426507234573364	0.07379695773124695
601	409.5110081182559	35.82826689490701	62.608402729034424	0.050714798271656036
631	403.8754545367969	28.846658677910277	58.04002285003662	0.05777133256196976
661	379.8775478594604	25.416835381891534	46.18969964981079	0.05783723667263985
691	400.890278342852	13.416830478427173	48.11774277687073	0.061791956424713135
721	356.29339813532533	8.266982934537266	47.595038175582886	0.05958649143576622
751	531.228647023088	250.12089170597238	54.906861782073975	0.05376177281141281
781	392.12723413205475	6.474739172398857	45.20512270927429	0.06221630424261093
811	433.10391274508686	46.44315241418985	48.826374769210815	0.05613042786717415
841	539.4016981964371	169.08289986661597	54.28887176513672	0.0574151910841465
871	305.7585081181397	8.848106083489538	40.872193574905396	0.05994859337806702
901	453.15779049302836	60.37543786712017	50.530380725860596	0.05508136376738548
931	305.69819084867237	9.835754276178662	36.5946626663208	0.06243957579135895
961	413.51278128448854	5.768804483371292	46.22255182266235	0.05183937028050423
991	686.0071833421359	345.13971387066056	61.12314534187317	0.04898471385240555
1021	1084.926301414073	843.6652590325206	85.98149585723877	0.04529620707035065
1051	3171.81167157423545	6.30262161118575	43.92777347564697	0.04785249009728432
1081	1668.4669127346872	1689.7236016064476	117.59453201293945	0.0507827065885067
1111	305.14794211741935	16.24583799129022	36.521605253219604	0.04722118005156517
1141	2458.4690459562298	130.16980408054152	47.0882670879364	0.048364222049713135
1171	3314.4433574727345	1484.4198823320824	208.1790771484375	0.04901159182190895
1201	1566.2125218818474	58.22465614544993	53.58090901374817	0.04358984902501106
1231	1011.518825869593	990.5158984770928	83.06952118873596	0.05233778432011604
1261	4642.94341246896	730.429827945065	287.34019589424133	0.044582873582839966
1291	3301.9258126401237	1692.6421052324702	206.26685309410095	0.04112546518445015
1321	2242.84875738452737	1.8373802641149006	30.844801425933838	0.041929565370082855
1351	2593.041492790978	1491.4329794921882	175.2375292778015	0.0457480363547802
1381	3690.370598989368	1522.8710959396592	236.81504344940186	0.04152129963040352
1411	1108.0920027583074	1442.4731179022945	83.64117908477783	0.047796789556741714
1441	1516.5861910010386	666.7026794080194	50.140671253204346	0.04730376601219177
1471	1313.76198460327544	12.973612428734825	36.58140826225281	0.04041491076350212
1501	2241.29156007337207	10.938153075071009	30.1498601436615	0.043362803757190704
1531	3276.763793537105	1723.705734209583	209.20813035964966	0.045445531606674194
1561	2407.8659567041004	2064.9069664363024	156.77822303771973	0.045623812824487686
1591	2081.386746549518	1860.1914378796005	140.04548954963684	0.040394801646471024
1621	2352.1644972724379	41.00496276201499	37.97972273826599	0.04029233008623123
1651	4377.880623908729	1306.101667095364	270.18495512008667	0.05126096308231354
1681	1362.0325151898159	91.26247886710117	38.36478638648987	0.039050932973623276
1711	1750.814443587196	1810.7002864425979	119.50974702835083	0.0404672734439373
1741	3943.466333778147	1502.5591803687041	244.38514113426208	0.037497904151678085
1771	2310.7997881175611	7.949252192789563	34.84953165054321	0.03879363834857941
1801	1320.4697587040273	9.116702686788873	35.939276695251465	0.04259860888123512
1831	3968.3262101586106	1038.617264765502	245.40697240829468	0.04384097084403038
1861	2303.100387962214	9.876238104386228	33.510066509246826	0.042919471859931946
1891	4580.975416217134	861.3238975380604	283.33535146713257	0.04052700474858284
1921	4397.971632163197	829.7183715424193	274.8597660064697	0.04036488011479378
1951	2261.4376567832059	4.224038642088326	32.693432569503784	0.038407519459724426
1981	3244.599209254512	1709.4787229327003	89.11585760116577	0.046980876475572586
2011	4701.933853012492	753.3070029547075	292.7802233695984	0.04548388719558716
2041	4290.716624356345	904.7776524878641	270.66911149024963	0.046106014400720596
2071	2947.95105423903	1929.1204264805783	187.70379328727722	0.040752142667770386
2101	4854.922757713973	285.9791947315084	305.91527128219604	0.039830904453992844
2131	4929.104724311914	348.8240165854878	301.2273392677307	0.039420053362846375
2161	4615.268296827015	783.2799399834751	290.58646965026855	0.039866652339696884
2191	4820.85668796956	511.4486438588885	294.56484842300415	0.0395166240632534
2221	4760.201424845197	638.2869602523373	289.03585958480835	0.03467904031276703
2251	4537.087877208349	648.2558157645692	285.6817202568054	0.038646433502435684
2281	4900.463016363758	441.16292307792696	298.3300504684448	0.039770081639289856
2311	4990.235569487479	203.12480108291732	302.4002034664154	0.03760373219847679
2341	4864.239417364998	374.76331557101213	303.789808511734	0.037421490997076035
2371	3332.53793611450453	92.60804338214689	36.91996431350708	0.03322000801563263
2401	2471.68835678309205	933.3514032207439	44.037537813186646	0.037720102816820145
2431	4807.427371450125	472.0931269014102	298.66694021224976	0.03696979209780693
2461	3243.00915880708246	4.806969517764589	28.57139801979065	0.0356534980237484
2491	4970.357120553142	16.067660557887955	304.5149812698364	0.042414404451847076
2521	4382.774489294088	817.8078166602351	280.5750641822815	0.03683345764875412
2551	4909.485742616313	132.82619095493357	314.5059902667999	0.03707686439156532
2581	4952.5270428915255	174.7099382855986	333.2870991230011	0.03719046339392662
2611	3566.920793255101	2068.9047971744662	229.62120461463928	0.037434808909893036
2641	4887.731178347723	360.2131131416588	296.9812767505646	0.034501925110816956
2671	4897.579963491708	306.28414149460633	307.2400369644165	0.03673107177019119
2701	4885.2743776946545	347.26347050971225	297.4314868450165	0.034214116632938385
2731	2974.9368166320018	1514.8909104902395	73.14221715927124	0.037917718291282654
2761	4909.384341342048	436.5183543777345	298.2420902252197	0.041523776948451996
2791	4941.869972924274	506.52283955734686	300.2501952648163	0.03677354007959366
2821	3499.1376242554572	903.256142925023	45.04548192024231	0.033582478761672974
2851	3505.372885043966	1969.4112159686024	227.64905619621277	0.03754725679755211
2881	4936.665655796962	9.734268536238718	317.8399705886841	0.03404860571026802
2911	4832.947092938831	407.01041033251397	274.78524923324585	0.03131081536412239
2941	4926.793506469038	344.16989691408986	288.73021721839905	0.032559409737586975
2971	4971.374625752731	20.93783271528188	319.014936208725	0.0319942869246006
