# Supplementary material for: Offline prompt reinforcement learning method based on feature extraction
Source: PeerJ Comput Sci. 2025 Jan 2;11:e2490. doi: 10.7717/peerj-cs.2490 (PMC11784719; doi:10.7717/peerj-cs.2490)
Supplement: Supplemental Information 2 [file peerj-cs-11-2490-s002.zip › experimental_results/result/walker2d_expert_3.txt]

iter	test-evaluation/walker2d_5000_return_mean	test-evaluation/walker2d_5000_return_std	time/evaluation	training/action_error
1	0.21804385113914276	0.4114287738510308	5.67485785484314	0.7097717523574829
31	-13.81728340032733	3.517127926358088	22.979995012283325	0.5697709918022156
61	11.035313838124255	5.535703097352575	44.23901128768921	0.31110140681266785
91	16.195727215145194	25.190928660825723	35.94620871543884	0.22539131343364716
121	156.0068326935776	138.85962381051212	60.01574897766113	0.17407649755477905
151	336.06057099138087	132.22765028576075	68.81983828544617	0.15775883197784424
181	375.6935815848858	152.76208414541642	88.90839910507202	0.13289175927639008
211	320.87085149967135	211.01071559331695	88.58399176597595	0.10926612466573715
241	372.01821410507563	252.834985243657	95.54482173919678	0.10605740547180176
271	450.8709846388797	224.67555281542147	98.05900049209595	0.10047498345375061
301	344.78989100583703	220.13487609278528	92.66720676422119	0.09939833730459213
331	257.3962682575912	191.71439388373986	87.01410603523254	0.09452331066131592
361	50.18253958206332	4.646066737077936	39.52562880516052	0.0736149325966835
391	45.957241775901245	6.9547369365080005	40.72177290916443	0.0834256038069725
421	63.15923262983635	4.2902251434769445	35.873899936676025	0.08150749653577805
451	71.63226185914594	3.19034391606637	32.50349760055542	0.07972261309623718
481	96.88437861075907	11.317561253896006	41.58664321899414	0.07740948349237442
511	105.69358269640257	10.728827056932946	43.55449676513672	0.07466702908277512
541	90.93097504246167	10.267444617810243	46.27994155883789	0.07690124213695526
571	287.9187292147636	13.160695123072676	51.56951856613159	0.07812704890966415
601	333.43206205418176	24.7226248239933	39.392133951187134	0.06509456038475037
631	339.38221440769746	12.881747504760513	42.09263777732849	0.06613956391811371
661	381.19999446864836	38.33526603556238	40.42838764190674	0.05870344117283821
691	296.2808317813721	12.020998107535153	35.276429891586304	0.06391294300556183
721	409.86045044316126	15.362045341834126	42.64934730529785	0.05988473445177078
751	410.626779567017	91.32501910659319	44.57570123672485	0.06986275315284729
781	282.53083208332555	5.050245331150655	40.728636503219604	0.06390819698572159
811	537.6526372928101	93.21665090766435	54.424816846847534	0.060089360922575
841	411.50494927701766	90.61566031950649	45.9503698348999	0.06097015365958214
871	378.2499398579484	17.450090597036517	43.804826498031616	0.04673982039093971
901	344.5350356179091	7.286878426034787	41.832326889038086	0.04707297682762146
931	349.830466837579	7.071099630754469	43.46035623550415	0.04944378510117531
961	442.3821424668537	34.85134139669097	48.205965995788574	0.046819865703582764
991	425.41808651231827	112.40112984799147	46.07374882698059	0.042800724506378174
1021	431.5890863700045	133.63018809512687	46.13006854057312	0.04804918169975281
1051	706.9764298676243	439.43131871430586	63.17909550666809	0.05470854416489601
1081	272.96362991516935	12.930399978033174	36.199718952178955	0.05343083664774895
1111	680.088627717238	938.7777444993042	60.238420486450195	0.048067856580019
1141	240.99881414093372	2.3656717235962965	30.600426197052002	0.0409003347158432
1171	1637.195180583559	959.3321660486866	117.48022079467773	0.04591064527630806
1201	3588.812159020061	1356.623629174524	225.54723954200745	0.05164540186524391
1231	1306.6457254219545	1343.7628496050809	96.59541630744934	0.049100734293460846
1261	359.99778038999125	122.47139564340819	38.06479477882385	0.04482537508010864
1291	606.182727545472	701.6593137482615	53.961132764816284	0.04494454339146614
1321	2580.564589579372	1265.8158579032463	163.52560329437256	0.04454372823238373
1351	587.5952287999207	721.5957508556817	53.00406050682068	0.040849797427654266
1381	3747.8995831261127	1132.9429663557853	232.54535698890686	0.04366271570324898
1411	1367.4298455030949	9.924166695738796	43.213181257247925	0.043273042887449265
1441	3507.616946621407	1041.7987188037425	224.51182961463928	0.037954483181238174
1471	2396.35532516236896	18.97465381288845	39.8605055809021	0.04454221948981285
1501	2345.0221682859997	1726.4007792766072	152.7046320438385	0.041700903326272964
1531	404.5737575165362	48.342429080603765	44.9081449508667	0.04545338451862335
1561	1473.6520036377676	35.1273724701379	45.2350594997406	0.043127816170454025
1591	1449.0643185505935	1367.915511827965	106.57690143585205	0.040743518620729446
1621	1649.6982087595652	848.3350822732066	56.08869695663452	0.03948407992720604
1651	2706.6973334694878	974.2845311752083	60.01743459701538	0.03905714303255081
1681	4408.139256152716	1022.8039529759586	274.37689208984375	0.03854147717356682
1711	4384.965662573478	925.5130411540956	270.4322156906128	0.037437837570905685
1741	3595.8894764537883	627.4550637955424	52.289822816848755	0.04559439420700073
1771	2411.2635748037716	3.848465001286493	43.5728485584259	0.04042396694421768
1801	2765.6801150514615	1227.7094902142342	60.993719816207886	0.03567233681678772
1831	1909.4406294628054	1872.9299006318852	126.8040280342102	0.03941483795642853
1861	2554.5435098205248	415.4311472388276	49.81425976753235	0.040097568184137344
1891	3436.220385618189	1920.8856860663693	217.73311114311218	0.041702523827552795
1921	3666.7647673340152	1563.8125383678293	225.42480540275574	0.0417616069316864
1951	4289.127479191793	1153.834735816885	256.95635962486267	0.03953033313155174
1981	4258.479457187564	989.582736425978	243.6856551170349	0.043949201703071594
2011	2971.0356447353706	985.7681038699113	68.39873909950256	0.04128033667802811
2041	2666.6319093744718	888.524357721078	52.82946825027466	0.04004598781466484
2071	4511.929388266515	794.3635322075633	253.61208605766296	0.040075864642858505
2101	4209.447756394338	1017.0914704015416	238.45179271697998	0.03571417182683945
2131	4935.793480663975	493.0602790001543	274.6638970375061	0.04067077115178108
2161	2108.699401001934	1448.6193511410288	73.93517470359802	0.04516306146979332
2191	3292.0084279817866	1988.3433042814659	188.97206163406372	0.038166675716638565
2221	2487.2908045818911	25.237387051111636	42.01708197593689	0.041287798434495926
2251	3440.39134597806253	11.101764940197718	37.3421266078949	0.03644964471459389
2281	4572.684312042405	860.4291315366285	257.5512783527374	0.03764116019010544
2311	3890.3830913631746	1482.3888947169962	223.66089177131653	0.040078748017549515
2341	2975.298444608012	1969.60412369139	120.2270028591156	0.037225835025310516
2371	4425.665464615699	1104.1954113698134	255.37842392921448	0.03435768932104111
2401	3058.6335492431856	1374.5277712802986	72.34513115882874	0.033000342547893524
2431	4901.010459783341	368.6187956795152	274.10086584091187	0.036020148545503616
2461	2556.7597931655217	924.5272366820126	43.231112241744995	0.03884716331958771
2491	2613.8316860581565	156.77171166305078	48.46203398704529	0.038648638874292374
2521	4746.242807785231	784.934147282289	263.7541506290436	0.03430856391787529
2551	4517.728907516128	1290.7429746228586	255.236985206604	0.03916441649198532
2581	4955.984565083092	318.7302371726723	278.3225908279419	0.029125047847628593
2611	5006.59614569536	23.20805167097789	278.46684288978577	0.03300752863287926
2641	4425.562934744626	1489.4014091722493	248.26844453811646	0.039604395627975464
2671	4688.988350965987	606.9514220812823	267.65753650665283	0.036664582788944244
2701	3657.7326889143405	1749.829379585287	210.7046673297882	0.03279983997344971
2731	3877.3054510090992	1022.0856721469821	63.642181396484375	0.04004577919840813
2761	3430.1876636241418	1896.4861012359015	90.85224223136902	0.04125991836190224
2791	4878.347295109085	374.292879252091	274.22022104263306	0.03551593795418739
2821	3697.177785869654	926.6903423304658	52.278348207473755	0.038519926369190216
2851	4258.775646756043	1405.2192489303336	240.2785987854004	0.03907454386353493
2881	4899.511166125982	263.55643947613447	277.29702949523926	0.03553210198879242
2911	5030.522898440546	27.111098897914808	278.80385875701904	0.03438597917556763
2941	3253.4516673023512	4.76573545579742	27.34195876121521	0.03368913382291794
2971	4620.199736145745	1042.5768511415954	264.9877004623413	0.03420688584446907
