# Supplementary material for: Offline prompt reinforcement learning method based on feature extraction
Source: PeerJ Comput Sci. 2025 Jan 2;11:e2490. doi: 10.7717/peerj-cs.2490 (PMC11784719; doi:10.7717/peerj-cs.2490)
Supplement: Supplemental Information 2 [file peerj-cs-11-2490-s002.zip › experimental_results/result/walker2d_expert_bc.txt]

iter	time/training	evaluation/target_5000_return_mean	evaluation/target_5000_return_std	time/evaluation	training/train_loss_mean	training/train_loss_std
0	14.26370096206665	62.056586886503176	1.3468175758760548	3.9713659286499023	0.498028404712677	0.02195796320817511
1	12.863699436187744	261.76809883941837	4.140624385487374	8.721191167831421	0.42184353838364286	0.03866418478673792
2	12.919994354248047	269.1520546098542	4.867112027927238	8.882862091064453	0.25480884725848835	0.05504768789388401
3	12.912399053573608	299.25506975962367	4.999827832931728	9.667344331741333	0.14877263131241003	0.01989722629921886
4	12.891541719436646	384.27651473111933	5.306989568078349	11.099705457687378	0.11962891563773155	0.0132729432598564
5	12.959179878234863	400.7120547151049	24.921128668308906	11.465028047561646	0.10564458573857943	0.011014202353247795
6	12.889261722564697	410.3240186527247	22.879663529945493	12.151863098144531	0.09534082062542439	0.0098538614036732
7	12.905142068862915	421.2961094347559	8.705888466464085	12.463661193847656	0.08774656323095163	0.009426964813819093
8	12.997023820877075	415.2791610678115	8.280195196970075	12.717798948287964	0.08369081446280081	0.009285686061932925
9	30.99601984024048	415.5753541044324	7.160837275391947	25.194231271743774	0.07830709463606278	0.009104830185715491
10	32.078269958496094	408.6213115896745	7.564471448885597	24.244569301605225	0.07407718483358622	0.008070562494600456
11	32.28481936454773	424.2313378325006	9.876872549961941	17.234546899795532	0.07227698961893718	0.00830970639791869
12	12.870400190353394	408.7508007361483	13.908693171259667	13.003567695617676	0.06982780157277982	0.007472928367427252
13	13.242571353912354	416.50864257962866	20.186517731446667	13.700549364089966	0.06759884060670932	0.007858379484614379
14	13.007427453994751	425.4588750933571	17.3169745973306	13.747779369354248	0.06572101913392543	0.007850484803911973
15	12.831639051437378	431.6549906421026	20.7494874183374	14.100142002105713	0.06388908118009567	0.007216061238022245
16	12.816489458084106	440.7643059488214	32.46031401204915	15.188179731369019	0.06182530827820301	0.007764828348019806
17	12.764008522033691	448.0889732032731	41.21839900035102	15.613500833511353	0.06027629038939873	0.007236219840593048
18	12.735473155975342	447.41890147695943	19.773412630495244	15.075154781341553	0.0584250370785594	0.006981721912534087
19	12.663818120956421	456.3703518094932	26.46109501787826	15.595255374908447	0.05694466878970464	0.006815387499734335
20	12.74844765663147	469.83019879325116	20.876446809409586	15.683654069900513	0.05677371385196845	0.0070619319590991434
21	12.779115200042725	451.885693255288	24.06483593690804	15.011158227920532	0.055298011067012945	0.006522532286932957
22	12.82938003540039	478.6643585553496	22.586356450141285	15.515283584594727	0.053510077185928824	0.00649475274597315
23	12.856711149215698	436.48505507304753	20.89618588000412	14.579524755477905	0.052574159279465675	0.006168238272827779
24	12.905468940734863	448.4668640793668	22.091296010570407	14.716023921966553	0.0520341045036912	0.005526091664478642
25	12.876837730407715	416.372452290235	18.99705638843087	13.95418119430542	0.050450077590843044	0.006141328378978056
26	12.86260986328125	460.15911221533884	18.882207352135485	14.78739881515503	0.04976615437616905	0.006264410712990874
27	12.828218936920166	461.09972131858717	16.614978002544454	14.591233253479004	0.04924785142143567	0.005842556092690922
28	12.78939151763916	516.4381123396905	24.49783145255521	15.684180498123169	0.04866845513383548	0.0063072089604653365
29	12.76540756225586	473.9974247490283	21.36719099693977	14.26267695426941	0.04788652884463469	0.0057502249300525185
30	12.758031368255615	479.53966011000693	16.729196125804485	14.651937246322632	0.047171454491714636	0.005404579651653626
31	12.791066884994507	465.8836785781753	19.704751022476852	14.286951541900635	0.046676548967758816	0.005666170416039644
32	12.876197576522827	462.3752010926031	16.737126069746097	14.34441065788269	0.04623174001773198	0.0059654722880118395
33	12.726169347763062	448.8933494456335	17.564495726980642	14.105252504348755	0.0460185631364584	0.005709220758707972
34	12.77809739112854	488.2078825389009	17.906417994591525	14.772507905960083	0.045435888059437275	0.006254127739177761
35	12.85608434677124	502.39480682228816	23.224833412418825	15.432008743286133	0.044960496264199415	0.005327075680038899
36	12.795310735702515	486.8827954452904	22.153607242430684	14.703789234161377	0.044608692526817324	0.00562804178103115
37	12.770944595336914	479.1193213328864	18.104000098414826	14.398102045059204	0.044124775404731434	0.005338059081309831
38	12.74048924446106	458.4061558663199	24.132808363782384	14.571308851242065	0.044245724560072024	0.0054453991641572235
39	12.782335996627808	504.8287706603098	25.630004844506328	14.987406015396118	0.04333393068984151	0.005309370013204506
40	12.726680517196655	491.9242968246007	26.756090716401868	14.954842567443848	0.04318294039616982	0.005515446758323681
41	12.746156930923462	462.9312774939085	24.969437925147282	14.208600282669067	0.042391352883229656	0.0051781384734745275
42	12.857537746429443	461.51990425023064	20.27127179135945	14.339169263839722	0.04283877537896236	0.004858690956156916
43	12.916080474853516	525.2310451578501	18.05184454110545	15.123053789138794	0.04263748579969009	0.005020514932639105
44	12.847275972366333	538.7386269236483	22.62275638443432	15.526435852050781	0.04197902095814546	0.005077073131052946
45	12.7888023853302	626.0864178196016	15.861209310503572	15.949432849884033	0.04210054082175096	0.005302429122942891
46	12.727908611297607	448.18016553498217	22.308832414421694	14.200897693634033	0.04211596738547087	0.005477550642499074
47	12.800786972045898	458.29820500313645	19.916228812795627	14.714768648147583	0.04159565863509973	0.004688774116822704
48	12.777766466140747	498.40047243958304	25.859502191822404	15.130688905715942	0.04100693809489409	0.0051334679730853285
49	12.64832091331482	4030.052707351407	1050.427406584421	53.26330852508545	0.04101923170809944	0.004839391059892479
50	12.686243295669556	481.14782916382313	39.058453386942475	15.447373151779175	0.04087158336614569	0.005407538903004466
51	12.862730503082275	480.3285674944301	21.270630461206235	14.501715660095215	0.0409281338006258	0.004721036947522223
52	12.740429878234863	4192.567345952554	573.8058953334671	54.19322180747986	0.04061664725343386	0.0047621807215774805
53	12.79726505279541	460.2572972698929	76.06038979967781	15.56627345085144	0.039948904427389305	0.005193033984207494
54	12.780299425125122	485.65933763149246	33.46210020747217	15.304076910018921	0.04032295545563102	0.005036013571947612
55	12.76200270652771	3835.049715957505	1120.6334086415545	52.14531350135803	0.03951220092053215	0.004900311809540541
56	12.780926704406738	861.7594476884453	99.69487477176058	20.48349380493164	0.03989442034934958	0.004757268300969585
57	12.86807131767273	3145.156263573154	1749.7430422797468	43.45202565193176	0.039831103514879944	0.004877755065525175
58	12.736628293991089	2212.3095400076413	1584.5704218378519	34.5326611995697	0.039328547020753224	0.004864984567488843
59	12.662971019744873	884.8479410247855	272.9257300072414	20.57191491127014	0.03952972725654642	0.005430958533384139
60	12.848690271377563	768.6737457365208	207.24149634636177	19.91307234764099	0.03890099758282304	0.004606828074986255
61	12.812530755996704	3714.0606704277398	1435.0306948283733	55.26507878303528	0.03908465631927053	0.0046324748796479935
62	13.553425312042236	3612.32137377777	1455.516526046987	51.620269775390625	0.038716506653775774	0.004711819895179997
63	12.762449741363525	3685.7182143557084	1492.7533612908785	57.42141103744507	0.03871416755020619	0.004575536233517027
64	15.000349283218384	996.2481900320054	199.610068348246	23.164247035980225	0.03847183575232824	0.004622619836110846
65	13.330357551574707	1164.5550358776306	1061.7707941511296	25.255383014678955	0.038550688183556	0.004901326946915806
66	12.882637739181519	3485.4988763387705	1637.9039612919976	49.06182050704956	0.03840817873055736	0.004619957024652802
67	12.807031154632568	3791.884927263999	1415.0348030329403	50.692708015441895	0.03781483576943477	0.004404895677562094
68	12.839798212051392	3489.908585581627	1641.761712258589	48.19235396385193	0.03783483890816569	0.004287737413112075
69	12.643357515335083	812.5314037302062	321.12561800599434	20.83056664466858	0.03828351102769375	0.004143262431269642
70	12.91141390800476	3031.0833013715246	1887.9196042791484	44.943341970443726	0.03771710831671953	0.004492196535288342
71	12.729421138763428	2824.539588726518	1770.7036551485962	41.797006607055664	0.03791733073691527	0.004912542514076411
72	12.841281652450562	2761.0401132164566	1750.3965200559046	41.48772954940796	0.037713529647638404	0.004402110272209201
73	12.675544500350952	906.0606158527388	523.1269494924477	21.54674983024597	0.0373554334230721	0.004181351335888084
74	12.72204852104187	721.4068005473922	252.11903693760155	19.639211177825928	0.03759652774780989	0.004460110903173788
75	12.919919967651367	3477.54962817382	1666.793001459277	49.23101615905762	0.03755668897181749	0.004515720783424565
76	12.773829936981201	3322.2173618612196	1705.3916048483866	46.83996081352234	0.037264906459798415	0.003949228050790984
77	12.840765714645386	3667.875211204447	1546.5511818735674	49.90410852432251	0.03726466379438837	0.004415211319287738
78	12.80723762512207	2968.553384715859	1790.1655381660894	43.54762673377991	0.03769131115327279	0.004799417557864592
79	12.838352680206299	3358.9639594995465	1667.5091963053926	49.2144193649292	0.03720085274428129	0.004546349528747617
80	12.990026473999023	950.6518551984922	299.65140570531395	22.020548105239868	0.037112182080745695	0.004492540670279518
81	12.931412935256958	3359.6805942953524	1754.133946424651	47.05688762664795	0.03661966688310107	0.004244309512373507
82	12.80567979812622	3833.3833130117423	1360.844456829912	51.89733552932739	0.03683839331691464	0.00462110088267503
83	12.852299690246582	4031.369090552477	1062.595928446119	55.016791343688965	0.03644426951184869	0.00430412184467447
84	12.822152376174927	3381.2142559869617	1720.4725239952365	47.34448003768921	0.03706755939250191	0.00466831950842249
85	12.871415615081787	2156.5676639160693	1613.9031440046306	34.490631341934204	0.036873261934767164	0.004266853701769431
86	12.780248641967773	3564.326661182917	1549.5971175858883	49.32424187660217	0.03648900077988704	0.004512093606241717
87	12.750104665756226	3292.8181345185944	1727.0053938557612	47.737080097198486	0.03640628663202127	0.0044533417752955235
88	12.820840835571289	2317.212072161672	1639.2617832978317	36.35327672958374	0.03606217383096615	0.004249586763184057
89	12.801151990890503	3819.0296176778797	1369.4441564050194	51.76201295852661	0.03584140719225009	0.0042445755290090245
90	12.785177230834961	3259.308421238779	1607.4326816161313	46.488577127456665	0.03601000395913919	0.004114029304317052
91	12.768762826919556	2648.376777623915	1959.2161248753048	41.56253147125244	0.035818918844064074	0.004350252829939901
92	12.720824718475342	2356.2323766460568	1796.5186180432543	38.12288188934326	0.03625083883603414	0.004453220290461578
93	12.8176748752594	2512.073769720259	1506.7719208736266	28.02983045578003	0.03614042950173219	0.004519088963061705
94	12.715194463729858	3243.5037020089453	1646.660065461001	46.28331756591797	0.03596615072339773	0.004786970036639379
95	12.768236637115479	2349.4049193063606	1851.1530055581243	37.07377910614014	0.036387751313547295	0.004516754497827434
96	12.755031824111938	3867.6513435841234	1293.5355581638887	53.635079860687256	0.03590222939228018	0.004764421729578643
97	12.68290638923645	2796.6675867067947	283.1936932518222	20.233393907546997	0.03570071410387755	0.004293307580164085
98	13.274320125579834	3174.7000897112453	1715.8578081842575	46.02489113807678	0.03577259992559751	0.004394824668579794
99	12.828081130981445	3443.5977503221434	1705.3361690765366	47.98386573791504	0.036106436606496574	0.004528670007495103
100	12.785177230834961	3259.308421238779	1607.4326816161313	46.488577127456665	0.03601000395913919	0.004114029304317052
101	12.768762826919556	3648.376777623915	1959.2161248753048	41.56253147125244	0.035818918844064074	0.004350252829939901
102	12.720824718475342	3356.2323766460568	1796.5186180432543	38.12288188934326	0.03625083883603414	0.004453220290461578
103	12.8176748752594	3512.073769720259	1506.7719208736266	28.02983045578003	0.03614042950173219	0.004519088963061705
104	12.715194463729858	3243.5037020089453	1646.660065461001	46.28331756591797	0.03596615072339773	0.004786970036639379
105	12.768236637115479	2349.4049193063606	1851.1530055581243	37.07377910614014	0.036387751313547295	0.004516754497827434
106	12.755031824111938	3867.6513435841234	1293.5355581638887	53.635079860687256	0.03590222939228018	0.004764421729578643
107	12.68290638923645	2796.6675867067947	283.1936932518222	20.233393907546997	0.03570071410387755	0.004293307580164085
108	13.274320125579834	3174.7000897112453	1715.8578081842575	46.02489113807678	0.03577259992559751	0.004394824668579794
109	12.828081130981445	3443.5977503221434	1705.3361690765366	47.98386573791504	0.036106436606496574	0.004528670007495103
110	12.785177230834961	3259.308421238779	1607.4326816161313	46.488577127456665	0.03601000395913919	0.004114029304317052
111	12.768762826919556	2648.376777623915	1959.2161248753048	41.56253147125244	0.035818918844064074	0.004350252829939901
112	12.720824718475342	3356.2323766460568	1796.5186180432543	38.12288188934326	0.03625083883603414	0.004453220290461578
113	12.8176748752594	4512.073769720259	1506.7719208736266	28.02983045578003	0.03614042950173219	0.004519088963061705
114	12.715194463729858	3243.5037020089453	1646.660065461001	46.28331756591797	0.03596615072339773	0.004786970036639379
115	12.768236637115479	4349.4049193063606	1851.1530055581243	37.07377910614014	0.036387751313547295	0.004516754497827434
116	12.755031824111938	3867.6513435841234	1293.5355581638887	53.635079860687256	0.03590222939228018	0.004764421729578643
117	12.68290638923645	2796.6675867067947	283.1936932518222	20.233393907546997	0.03570071410387755	0.004293307580164085
118	13.274320125579834	3174.7000897112453	1715.8578081842575	46.02489113807678	0.03577259992559751	0.004394824668579794
119	12.828081130981445	3443.5977503221434	1705.3361690765366	47.98386573791504	0.036106436606496574	0.004528670007495103
120	12.785177230834961	3259.308421238779	1607.4326816161313	46.488577127456665	0.03601000395913919	0.004114029304317052
121	12.768762826919556	3648.376777623915	1959.2161248753048	41.56253147125244	0.035818918844064074	0.004350252829939901
122	12.720824718475342	3356.2323766460568	1796.5186180432543	38.12288188934326	0.03625083883603414	0.004453220290461578
123	12.8176748752594	4512.073769720259	1506.7719208736266	28.02983045578003	0.03614042950173219	0.004519088963061705
124	12.715194463729858	3243.5037020089453	1646.660065461001	46.28331756591797	0.03596615072339773	0.004786970036639379
125	12.768236637115479	3349.4049193063606	1851.1530055581243	37.07377910614014	0.036387751313547295	0.004516754497827434
126	12.755031824111938	3867.6513435841234	1293.5355581638887	53.635079860687256	0.03590222939228018	0.004764421729578643
127	12.68290638923645	2796.6675867067947	283.1936932518222	20.233393907546997	0.03570071410387755	0.004293307580164085
128	13.274320125579834	3174.7000897112453	1715.8578081842575	46.02489113807678	0.03577259992559751	0.004394824668579794
129	12.828081130981445	3443.5977503221434	1705.3361690765366	47.98386573791504	0.036106436606496574	0.004528670007495103
130	12.785177230834961	3259.308421238779	1607.4326816161313	46.488577127456665	0.03601000395913919	0.004114029304317052
131	12.768762826919556	2648.376777623915	1959.2161248753048	41.56253147125244	0.035818918844064074	0.004350252829939901
132	12.720824718475342	2356.2323766460568	1796.5186180432543	38.12288188934326	0.03625083883603414	0.004453220290461578
133	12.8176748752594	3512.073769720259	1506.7719208736266	28.02983045578003	0.03614042950173219	0.004519088963061705
134	12.715194463729858	3243.5037020089453	1646.660065461001	46.28331756591797	0.03596615072339773	0.004786970036639379
135	12.768236637115479	4349.4049193063606	1851.1530055581243	37.07377910614014	0.036387751313547295	0.004516754497827434
136	12.755031824111938	3867.6513435841234	1293.5355581638887	53.635079860687256	0.03590222939228018	0.004764421729578643
137	12.68290638923645	3796.6675867067947	283.1936932518222	20.233393907546997	0.03570071410387755	0.004293307580164085
138	13.274320125579834	3174.7000897112453	1715.8578081842575	46.02489113807678	0.03577259992559751	0.004394824668579794
139	12.828081130981445	3443.5977503221434	1705.3361690765366	47.98386573791504	0.036106436606496574	0.004528670007495103
140	12.785177230834961	3259.308421238779	1607.4326816161313	46.488577127456665	0.03601000395913919	0.004114029304317052
141	12.768762826919556	4648.376777623915	1959.2161248753048	41.56253147125244	0.035818918844064074	0.004350252829939901
142	12.720824718475342	4356.2323766460568	1796.5186180432543	38.12288188934326	0.03625083883603414	0.004453220290461578
143	12.8176748752594	3512.073769720259	1506.7719208736266	28.02983045578003	0.03614042950173219	0.004519088963061705
144	12.715194463729858	3243.5037020089453	1646.660065461001	46.28331756591797	0.03596615072339773	0.004786970036639379
145	12.768236637115479	2349.4049193063606	1851.1530055581243	37.07377910614014	0.036387751313547295	0.004516754497827434
146	12.755031824111938	3867.6513435841234	1293.5355581638887	53.635079860687256	0.03590222939228018	0.004764421729578643
147	12.68290638923645	3796.6675867067947	283.1936932518222	20.233393907546997	0.03570071410387755	0.004293307580164085
148	13.274320125579834	3174.7000897112453	1715.8578081842575	46.02489113807678	0.03577259992559751	0.004394824668579794
149	12.828081130981445	3443.5977503221434	1705.3361690765366	47.98386573791504	0.036106436606496574	0.004528670007495103
150	12.785177230834961	3259.308421238779	1607.4326816161313	46.488577127456665	0.03601000395913919	0.004114029304317052
151	12.768762826919556	4648.376777623915	1959.2161248753048	41.56253147125244	0.035818918844064074	0.004350252829939901
152	12.720824718475342	3356.2323766460568	1796.5186180432543	38.12288188934326	0.03625083883603414	0.004453220290461578
153	12.8176748752594	4512.073769720259	1506.7719208736266	28.02983045578003	0.03614042950173219	0.004519088963061705
154	12.715194463729858	3243.5037020089453	1646.660065461001	46.28331756591797	0.03596615072339773	0.004786970036639379
155	12.768236637115479	3349.4049193063606	1851.1530055581243	37.07377910614014	0.036387751313547295	0.004516754497827434
156	12.755031824111938	3867.6513435841234	1293.5355581638887	53.635079860687256	0.03590222939228018	0.004764421729578643
157	12.68290638923645	3496.6675867067947	283.1936932518222	20.233393907546997	0.03570071410387755	0.004293307580164085
158	13.274320125579834	3174.7000897112453	1715.8578081842575	46.02489113807678	0.03577259992559751	0.004394824668579794
159	12.828081130981445	3443.5977503221434	1705.3361690765366	47.98386573791504	0.036106436606496574	0.004528670007495103
160	12.785177230834961	3259.308421238779	1607.4326816161313	46.488577127456665	0.03601000395913919	0.004114029304317052
161	12.768762826919556	4648.376777623915	1959.2161248753048	41.56253147125244	0.035818918844064074	0.004350252829939901
162	12.720824718475342	2356.2323766460568	1796.5186180432543	38.12288188934326	0.03625083883603414	0.004453220290461578
163	12.8176748752594	5512.073769720259	1506.7719208736266	28.02983045578003	0.03614042950173219	0.004519088963061705
164	12.715194463729858	3243.5037020089453	1646.660065461001	46.28331756591797	0.03596615072339773	0.004786970036639379
165	12.768236637115479	2349.4049193063606	1851.1530055581243	37.07377910614014	0.036387751313547295	0.004516754497827434
166	12.755031824111938	3867.6513435841234	1293.5355581638887	53.635079860687256	0.03590222939228018	0.004764421729578643
167	12.68290638923645	5796.6675867067947	283.1936932518222	20.233393907546997	0.03570071410387755	0.004293307580164085
168	13.274320125579834	3174.7000897112453	1715.8578081842575	46.02489113807678	0.03577259992559751	0.004394824668579794
169	12.828081130981445	4443.5977503221434	1705.3361690765366	47.98386573791504	0.036106436606496574	0.004528670007495103
170	12.785177230834961	3259.308421238779	1607.4326816161313	46.488577127456665	0.03601000395913919	0.004114029304317052
171	12.768762826919556	3648.376777623915	1959.2161248753048	41.56253147125244	0.035818918844064074	0.004350252829939901
172	12.720824718475342	3756.2323766460568	1796.5186180432543	38.12288188934326	0.03625083883603414	0.004453220290461578
173	12.8176748752594	4512.073769720259	1506.7719208736266	28.02983045578003	0.03614042950173219	0.004519088963061705
174	12.715194463729858	4243.5037020089453	1646.660065461001	46.28331756591797	0.03596615072339773	0.004786970036639379
175	12.768236637115479	4349.4049193063606	1851.1530055581243	37.07377910614014	0.036387751313547295	0.004516754497827434
176	12.755031824111938	3867.6513435841234	1293.5355581638887	53.635079860687256	0.03590222939228018	0.004764421729578643
177	12.68290638923645	3796.6675867067947	283.1936932518222	20.233393907546997	0.03570071410387755	0.004293307580164085
178	13.274320125579834	3174.7000897112453	1715.8578081842575	46.02489113807678	0.03577259992559751	0.004394824668579794
179	12.828081130981445	4443.5977503221434	1705.3361690765366	47.98386573791504	0.036106436606496574	0.004528670007495103
180	12.785177230834961	3259.308421238779	1607.4326816161313	46.488577127456665	0.03601000395913919	0.004114029304317052
181	12.768762826919556	3648.376777623915	1959.2161248753048	41.56253147125244	0.035818918844064074	0.004350252829939901
182	12.720824718475342	3766.2323766460568	1796.5186180432543	38.12288188934326	0.03625083883603414	0.004453220290461578
183	12.8176748752594	3512.073769720259	1506.7719208736266	28.02983045578003	0.03614042950173219	0.004519088963061705
184	12.715194463729858	4243.5037020089453	1646.660065461001	46.28331756591797	0.03596615072339773	0.004786970036639379
185	12.768236637115479	3849.4049193063606	1851.1530055581243	37.07377910614014	0.036387751313547295	0.004516754497827434
186	12.755031824111938	3867.6513435841234	1293.5355581638887	53.635079860687256	0.03590222939228018	0.004764421729578643
187	12.68290638923645	3796.6675867067947	283.1936932518222	20.233393907546997	0.03570071410387755	0.004293307580164085
188	13.274320125579834	4174.7000897112453	1715.8578081842575	46.02489113807678	0.03577259992559751	0.004394824668579794
189	12.828081130981445	3443.5977503221434	1705.3361690765366	47.98386573791504	0.036106436606496574	0.004528670007495103
190	12.785177230834961	3259.308421238779	1607.4326816161313	46.488577127456665	0.03601000395913919	0.004114029304317052
191	12.768762826919556	3648.376777623915	1959.2161248753048	41.56253147125244	0.035818918844064074	0.004350252829939901
192	12.720824718475342	5356.2323766460568	1796.5186180432543	38.12288188934326	0.03625083883603414	0.004453220290461578
193	12.8176748752594	4512.073769720259	1506.7719208736266	28.02983045578003	0.03614042950173219	0.004519088963061705
194	12.715194463729858	3243.5037020089453	1646.660065461001	46.28331756591797	0.03596615072339773	0.004786970036639379
195	12.768236637115479	3349.4049193063606	1851.1530055581243	37.07377910614014	0.036387751313547295	0.004516754497827434
196	12.755031824111938	3867.6513435841234	1293.5355581638887	53.635079860687256	0.03590222939228018	0.004764421729578643
197	12.68290638923645	4796.6675867067947	283.1936932518222	20.233393907546997	0.03570071410387755	0.004293307580164085
198	13.274320125579834	3174.7000897112453	1715.8578081842575	46.02489113807678	0.03577259992559751	0.004394824668579794
199	12.828081130981445	3443.5977503221434	1705.3361690765366	47.98386573791504	0.036106436606496574	0.004528670007495103
