# Supplementary material for: Offline prompt reinforcement learning method based on feature extraction
Source: PeerJ Comput Sci. 2025 Jan 2;11:e2490. doi: 10.7717/peerj-cs.2490 (PMC11784719; doi:10.7717/peerj-cs.2490)
Supplement: Supplemental Information 2 [file peerj-cs-11-2490-s002.zip › experimental_results/result/walker2d_expert_delayed.txt]

iter	test-evaluation/walker2d_5000_return_mean	test-evaluation/walker2d_5000_return_std	time/evaluation	training/action_error
1	21.40772118863047	1.1985055106181244	9.525598287582397	0.7093192338943481
31	20.942761396937883	0.5102904205558418	11.188644170761108	0.5635040402412415
61	318.99395731443184	60.877392747220405	52.44149351119995	0.352494478225708
91	120.37946348755919	36.71098287561158	56.06848692893982	0.23987965285778046
121	81.15855141321236	19.80432920431666	48.09842896461487	0.1662362664937973
151	109.20676681411005	27.419715835395152	45.42029428482056	0.13426420092582703
181	132.44025971720976	113.67252888436127	53.41943001747131	0.12624101340770721
211	107.87148518477898	106.44244075410624	47.64914560317993	0.1002211794257164
241	93.44118619700892	25.82289394313548	37.46711230278015	0.11808811128139496
271	86.78190851729958	30.687038050254646	35.91512894630432	0.10521645843982697
301	92.67286278060794	22.671831695450198	35.55099081993103	0.09891462326049805
331	12.886798133787634	1.673469451768116	28.91220736503601	0.10960257053375244
361	13.27498684553698	1.0561604281180634	29.32462477684021	0.08854012191295624
391	10.990700627347735	1.506348935674844	27.93057632446289	0.08067069202661514
421	9.379809195485873	1.2390048928466408	27.95583486557007	0.08155558258295059
451	10.819309799883609	1.0488271115176788	28.602622985839844	0.07880719751119614
481	114.799943013256222	1.5457232443880662	29.55469799041748	0.06822124123573303
511	224.86058038592952	3.554364744198504	32.5295684337616	0.0677669495344162
541	331.184943542602138	7.918056469402877	34.44361615180969	0.0691264197230339
571	48.80643419882544	24.087635320852776	38.03082275390625	0.0626445859670639
601	282.23078539606314	23.36349313272491	35.80408573150635	0.05937397852540016
631	323.0876661378215	34.945116053731795	33.03228759765625	0.06648414582014084
661	386.37580667581716	30.385833964374584	37.019017696380615	0.06256571412086487
691	284.0114169848703	32.03274544017334	29.336607694625854	0.05709923431277275
721	337.37191948741975	35.238789608974116	33.3484091758728	0.058329395949840546
751	330.9374113537219	35.301088074564746	31.94405770301819	0.06608912348747253
781	392.7834871440116	13.824499023282119	36.99188733100891	0.06167798116803169
811	403.1589829691791	28.269134195342186	37.500200271606445	0.052325211465358734
841	423.60150283329074	22.226124806722606	38.976566553115845	0.04902602359652519
871	397.52339863318156	42.50407235283819	36.93353080749512	0.05911936238408089
901	402.0984633751808	20.687935407933878	38.17231726646423	0.05509491264820099
931	431.1490973764375	64.43364355167753	36.667513608932495	0.052519556134939194
961	449.32510701092906	76.60260192640689	37.907238483428955	0.04944474622607231
991	380.5115878935917	40.45451493766543	36.969605684280396	0.0526374951004982
1021	1431.30622802490535	51.18125217974527	37.677292585372925	0.04861593618988991
1051	1337.31426948662744	22.84754837844719	31.901403427124023	0.04668277129530907
1081	1235.77998368916542	17.715417311200312	26.040595531463623	0.047364771366119385
1111	2500.47831932071057	137.36242876588568	42.992400884628296	0.04715469852089882
1141	821.9826281740608	192.92275230049876	58.02873659133911	0.046409767121076584
1171	662.413798667626	684.5693756955454	49.12870645523071	0.04856308177113533
1201	1337.06387983433336	10.659371740908536	31.633878469467163	0.046054407954216
1231	2302.7923820103852	3.9122862501055247	29.82858657836914	0.049998689442873
1261	2111.998658484988	896.5354146573152	70.8574378490448	0.04395307973027229
1291	3314.7284596360454	5.4088755332350456	29.483574867248535	0.04562866687774658
1321	2210.7899371491915	193.9701416071109	74.7572991847992	0.051381438970565796
1351	2999.4273901928667	159.3322920923737	62.866743087768555	0.03943965584039688
1381	3056.198320432724	112.2805104879903	65.0291440486908	0.044455911964178085
1411	1569.1901919596626	173.4908221561955	86.70758891105652	0.04329182952642441
1441	1319.69452261235256	10.077885955467462	29.210951328277588	0.04025949537754059
1471	1264.77124134397	2.3570597328218508	25.266382217407227	0.04954950138926506
1501	4404.463062274384	638.9320579845946	206.96077036857605	0.04405580461025238
1531	2217.4949853250054	4.1191927817208365	21.521172285079956	0.035406362265348434
1561	976.0963765479927	377.4131067001925	61.16249108314514	0.041640352457761765
1591	3789.200042225067	510.5318924749324	185.0343792438507	0.04401925578713417
1621	310.02641648920616	9.333050604562072	28.145857095718384	0.0450480617582798
1651	294.68449807422166	5.857587510928148	27.149041175842285	0.037238407880067825
1681	4951.762370747418	26.602147822728604	235.86091780662537	0.04259209707379341
1711	2869.193072863194	130.6706670339727	146.81648683547974	0.041650958359241486
1741	4739.848296706017	904.2769806219458	223.72403621673584	0.0396813303232193
1771	3979.736534896018	107.5928026134582	190.9109718799591	0.0442502535879612
1801	302.2827124167301	17.18042464966452	26.686641931533813	0.03969421610236168
1831	4790.1628277847385	683.325697149906	227.42950797080994	0.03933531790971756
1861	3954.2554673132904	170.23053752246	188.24117803573608	0.0359959714114666
1891	3095.321423285526	201.4075004260062	152.86163806915283	0.035175494849681854
1921	4853.06953019107	782.5662173101318	225.78971552848816	0.03361429646611214
1951	4626.880731631946	531.1013126531788	221.54003524780273	0.039408788084983826
1981	267.4335346892465	9.913586200646074	25.460177659988403	0.044769011437892914
2011	2690.112814541922	264.926485931305	134.7760808467865	0.0535079650580883
2041	4700.716373863175	214.5718168058929	233.19570660591125	0.03986556828022003
2071	4515.315683346752	141.9214958392329	208.21687841415405	0.03368236869573593
2101	443.776353987353	7.758979395808551	32.00824689865112	0.04432954266667366
2131	3735.257649700561	199.235249611071	187.10380864143372	0.036773182451725006
2161	4151.256709872602	115.0575314759562	206.60753917694092	0.03350280225276947
2191	3708.347379072659	130.501378661677	185.24369478225708	0.03618447482585907
2221	228.1095160885361	2.419357232245143	22.449263334274292	0.03993823006749153
2251	4493.493238773225	139.6597653060896	223.16449999809265	0.04090718552470207
2281	4616.872926069901	704.2416511064727	231.48370575904846	0.039415229111909866
2311	4616.523757470437	706.5497891516029	224.83931040763855	0.03521697595715523
2341	5003.720831003805	227.54112157692268	234.1579601764679	0.03966774418950081
2371	4300.512479064689	335.6341601363966	209.97646570205688	0.03847745060920715
2401	2397.876679596503	394.9266678555728	120.09714102745056	0.03796108067035675
2431	4789.392986254178	914.821736673533	231.81568098068237	0.03886369243264198
2461	2245.949473075989	263.5656673499216	113.35560297966003	0.030052481219172478
2491	4908.0085826379745	283.2276501366369	238.10045433044434	0.04109031707048416
2521	4534.842695963185	213.7542395902369	226.7420494556427	0.03358863294124603
2551	4713.413552660458	101.212708893594	230.58452725410461	0.04318443313241005
2581	4544.998801613189	126.434798674025	224.5338580608368	0.03638381510972977
2611	4741.0283434881	250.9869796207746	233.5199556350708	0.03313387557864189
2641	4997.914871676724	05.2037876767636	238.3178837299347	0.03763125091791153
2671	2155.1585618071786	277.5901279991745	113.64639616012573	0.039493296295404434
2701	2898.46024768633	229.4069931396875	144.204350233078	0.03382274508476257
2731	4791.4933722443975	676.6874636596065	238.67346572875977	0.03211905434727669
2761	2376.0514522322073	128.0756026349902	127.36368560791016	0.030408324673771858
2791	5008.099362777694	39.01575481593519	238.6734380722046	0.03396480157971382
2821	442.0486091817291	518.8841249273091	32.32609152793884	0.03349991887807846
2851	3857.1660255293045	186.9214322137873	189.68747806549072	0.03327164053916931
2881	5004.897824475972	234.85009430299678	237.69208908081055	0.03698371350765228
2911	4776.721368804322	487.3171524300062	235.08230185508728	0.03271806612610817
2941	4941.237105797449	46.28247098632928	240.87624621391296	0.03482549637556076
2971	5006.799926134934	42.26882753741269	235.56274795532227	0.03416791930794716
