# Supplementary material for: Offline prompt reinforcement learning method based on feature extraction
Source: PeerJ Comput Sci. 2025 Jan 2;11:e2490. doi: 10.7717/peerj-cs.2490 (PMC11784719; doi:10.7717/peerj-cs.2490)
Supplement: Supplemental Information 2 [file peerj-cs-11-2490-s002.zip › experimental_results/result/walker2d_expert_LSTM.txt]

iter	test-evaluation/walker2d_5000_return_mean	test-evaluation/walker2d_5000_return_std	time/evaluation	training/action_error
1	2.1588481042803362	0.22491179460551164	4.837689399719238	0.725330650806427
31	18.143780566424333	10.125280494305807	36.29222011566162	0.5563527345657349
61	85.02931772933212	28.578580990349217	56.43331837654114	0.43102750182151794
91	63.05239089659079	15.167381345246389	47.951313495635986	0.3122313916683197
121	7.658000079003285	5.779830879739871	34.994821548461914	0.22845397889614105
151	-16.3357956400544	0.905011723298256	28.43678593635559	0.1845921128988266
181	-11.486722448992422	2.541611453995074	34.13283562660217	0.16080789268016815
211	-5.392446440773517	1.7567246352621895	34.950607776641846	0.10808590799570084
241	25.39724100056593	2.023238746505337	41.32767462730408	0.12413203716278076
271	97.7237246112088	20.3412789203636	63.16599178314209	0.09821315854787827
301	108.50408705975137	10.91126886314742	62.606459617614746	0.0809473842382431
331	84.84053888266432	8.970414847103706	60.79371905326843	0.08383148163557053
361	85.69698878371275	2.0746990719178884	61.156776666641235	0.07333200424909592
391	108.92788186417029	12.415095485262626	66.10867428779602	0.06831739097833633
421	122.66041894642142	15.593075534884507	69.24612164497375	0.07332943379878998
451	93.55032423001748	16.9947944153742	46.167041540145874	0.0728374496102333
481	130.98595378776452	7.308451742873953	69.65469980239868	0.053471919149160385
511	966.3299721717027	1015.4954531446508	113.09283494949341	0.061119332909584045
541	782.605635153586	851.947405278705	67.65523624420166	0.051435429602861404
571	448.60293149417953	31.919458368760814	49.548229455947876	0.04924855753779411
601	440.8516312640368	16.61512088645667	50.585312843322754	0.04589827358722687
631	349.23833485867567	38.76485629237408	40.86723327636719	0.042521700263023376
661	359.24608779799877	30.204785106241637	39.214468002319336	0.049251098185777664
691	491.4366886795475	48.65851982068071	45.283679246902466	0.046167053282260895
721	2046.6257912246201	2187.784365182315	127.65424084663391	0.04538705572485924
751	2432.0292724169326	2090.8465854674255	143.5081388950348	0.04634034261107445
781	3961.4542747024143	1787.8809814812653	222.9021565914154	0.05057782679796219
811	1616.4968889001002	1723.381357563736	103.14242625236511	0.04159194976091385
841	3548.2805316137215	1693.1570496803315	208.36963033676147	0.035767052322626114
871	2532.3120831488286	2025.1581879390958	143.2346487045288	0.04973006621003151
901	4978.8337266718945	24.42546871645394	267.8965072631836	0.040890634059906006
931	1742.7279549679577	1993.7235350298388	107.53350257873535	0.03823734074831009
961	2780.661311087925	2201.4934286736757	155.82198476791382	0.037017736583948135
991	3555.0658343841346	1922.4247609668057	191.6717336177826	0.0401708222925663
1021	4956.66957145538	232.32597100665004	265.76819372177124	0.038962166756391525
1051	2752.500662261585	2149.909948056063	160.63362908363342	0.035615455359220505
1081	4946.251514049531	14.855517332459515	270.813325881958	0.036767877638339996
1111	3276.8586853031406	1920.0201691799357	182.5966854095459	0.035774312913417816
1141	4963.868274024466	15.406200589312446	270.8121030330658	0.034264907240867615
1171	4977.035987087364	25.121927469634514	267.7994899749756	0.036853011697530746
1201	5010.124770642065	20.48552888944337	272.4927444458008	0.03132125735282898
1231	4946.763084992339	16.69822822494437	270.94298219680786	0.03348957747220993
1261	4985.154405189841	453.4340020995193	262.7118561267853	0.03478272631764412
1291	5040.7550637687555	16.899229470663133	268.57603764533997	0.03983401879668236
1321	4854.994948975562	548.3396312750959	265.1006238460541	0.03234139084815979
1351	4960.0528625915285	31.586813212825692	273.148814201355	0.03173394501209259
1381	4951.301547343662	22.667417336427913	258.82467341423035	0.029282130300998688
1411	5002.869219028016	14.339427685256856	266.8199827671051	0.034442611038684845
1441	4978.7117555436125	24.61845087812437	277.0984830856323	0.03646570071578026
1471	4974.4913940703445	24.033608805193584	276.15981459617615	0.02859162725508213
1501	4975.201862453706	169.72522135939326	278.7881600856781	0.028885576874017715
1531	4981.085304513214	31.245337077767992	273.8074736595154	0.035856056958436966
1561	4997.526008617998	24.914238636614137	265.70507979393005	0.03269878402352333
1591	3491.204763888263	2048.2720536901916	189.4568247795105	0.02961701713502407
1621	5008.350232337468	17.70742098918857	263.62606477737427	0.0305388905107975
1651	4969.4231132441055	26.051991827575293	264.34083461761475	0.028643356636166573
1681	4954.071899818231	24.584590890718744	269.9235076904297	0.03343696892261505
1711	5018.89514141905	30.986235614517657	277.4332363605499	0.028429891914129257
1741	5032.839542933097	18.8958864626088	276.7249159812927	0.03122517094016075
1771	5018.003650510256	21.847975614467202	267.58768606185913	0.03610051050782204
1801	4545.238829723706	1325.9045204330143	246.93599367141724	0.028671806678175926
1831	4960.056895241899	26.889339555000834	262.22900795936584	0.02771715819835663
1861	4995.82499994617	11.776273056886504	275.77813148498535	0.03461442515254021
1891	4989.298265265982	17.776056019474495	265.9420385360718	0.03370127081871033
1921	4991.797146790222	8.771226467314072	263.20341897010803	0.03641841560602188
1951	4951.261585842333	22.776580859384293	260.0201427936554	0.03148152306675911
1981	4950.800244784976	23.00594285998536	260.6375970840454	0.026843955740332603
2011	4994.72520708996	19.816337014584075	259.6897699832916	0.03137101233005524
2041	4986.793951821194	35.423754455889174	276.45061707496643	0.02971157431602478
2071	4934.353416892003	38.3792203887526	266.4213252067566	0.0248244758695364
2101	4975.521361098817	14.65171576375295	266.7310907840729	0.03124839998781681
2131	4915.2136033788165	21.851605844403423	270.3433392047882	0.03605522960424423
2161	4957.389194219553	26.304270937202343	270.53985238075256	0.030177265405654907
2191	4963.539630948764	22.17508251928025	264.35723996162415	0.03210213780403137
2221	4978.43584193405	25.296302034581352	266.8480215072632	0.03708748519420624
2251	5000.462270956292	17.176327841091112	262.742164850235	0.029411079362034798
2281	4999.4699797971925	14.866641631802665	262.09078788757324	0.02769390121102333
2311	4970.690272938442	24.693714630809442	262.1218566894531	0.03019700199365616
2341	4996.8137561924705	11.639775389176632	271.3311245441437	0.038721729069948196
2371	4921.915841356891	25.511707991915213	267.4082896709442	0.034271083772182465
2401	4983.778504629508	19.623636858111247	271.45859718322754	0.02969670481979847
2431	4975.881506320296	24.49991005838718	271.42860889434814	0.03157704323530197
2461	4989.390505374709	17.192562746786294	260.6431477069855	0.030071940273046494
2491	4973.671518143209	28.08515519149384	260.6371443271637	0.02737387642264366
2521	4979.608716003535	21.908512799477684	262.02695655822754	0.03025244176387787
2551	5023.694278432449	10.612851341339208	264.5857651233673	0.029122639447450638
2581	4921.879209704585	28.508873832997505	261.9838116168976	0.03106171078979969
2611	4947.332031120183	30.832144316367234	276.1191461086273	0.03014410100877285
2641	4974.706363589344	23.334377919222437	264.6175694465637	0.025772569701075554
2671	4953.70485803328	16.397718930349452	260.1835033893585	0.03681984916329384
2701	4965.1511386215625	19.377149632572777	260.97104048728943	0.027745181694626808
2731	4974.2224750798205	19.549728659682497	267.18372082710266	0.03823594003915787
2761	4926.847109105924	17.8806979398551	263.2763385772705	0.026439135894179344
2791	4963.1249434098545	16.04675739193154	268.0587613582611	0.030435336753726006
2821	4990.010764547206	14.764394560992791	273.75423097610474	0.02755354903638363
2851	4958.001654460072	38.868604205679055	263.596244096756	0.0290648452937603
2881	4837.29996410969	584.1891186836742	258.1060447692871	0.02907414175570011
2911	4964.877776334538	9.890914691821225	263.33528542518616	0.030432147905230522
2941	4969.972107632139	39.39445386276001	262.7352464199066	0.025398915633559227
2971	4933.651484844827	24.741898367713613	266.01263642311096	0.03226345404982567
