# Supplementary material for: Offline prompt reinforcement learning method based on feature extraction
Source: PeerJ Comput Sci. 2025 Jan 2;11:e2490. doi: 10.7717/peerj-cs.2490 (PMC11784719; doi:10.7717/peerj-cs.2490)
Supplement: Supplemental Information 2 [file peerj-cs-11-2490-s002.zip › experimental_results/result/walker2d_expert_Prompt.txt]

iter	test-evaluation/walker2d_5000_return_mean	test-evaluation/walker2d_5000_return_std	time/evaluation	training/action_error
1	-13.228581218077904	0.3151260919517363	8.204898834228516	0.665679931640625
31	-6.466954231803133	0.7792921612259821	13.037966966629028	0.5603005886077881
61	4.373632224696044	4.405688030323999	35.92948603630066	0.36817219853401184
91	46.954150863516546	7.237009061027018	39.8799684047699	0.19188947975635529
121	23.259072391419	6.915185520044524	33.15326547622681	0.19197754561901093
151	45.17887233429789	5.044344442026491	39.51735281944275	0.14600668847560883
181	47.54943320497674	4.257398703979412	37.01784324645996	0.13112708926200867
211	150.44230701164337	3.7411207754724933	38.746596813201904	0.11101918667554855
241	46.428382260700616	3.9149118046623013	37.53941035270691	0.11623890697956085
271	69.19007759558224	4.261397028954031	33.68002128601074	0.10887931287288666
301	70.01736064157551	4.30075283652612	28.336474657058716	0.11110307276248932
331	48.40905172289074	2.5818700263067185	21.147255420684814	0.08328908681869507
361	65.55898917128309	3.71911247126898	26.394185304641724	0.07954824715852737
391	59.664353363643784	2.268797421506655	24.737524271011353	0.09101399034261703
421	208.27750768662773	204.9986034473611	45.40949845314026	0.08153805136680603
451	74.43125340295904	5.276992807339664	32.09144997596741	0.07827860116958618
481	101.92786322134373	10.65609259314295	34.36185956001282	0.0703667476773262
511	195.3987847715806	9.583289726310397	33.512699365615845	0.0603332482278347
541	278.1371713645552	7.527851045285252	50.52780318260193	0.0662122517824173
571	238.97003999980993	17.77230582742191	36.25473380088806	0.05671217665076256
601	343.78768932599434	28.256273677382165	44.06324553489685	0.06570392847061157
631	392.1410164763991	46.57579666740541	46.000080823898315	0.0707629919052124
661	409.47350323542923	80.04329549290222	45.5854811668396	0.06543047726154327
691	1489.8856980146831	303.87837234121037	46.368008613586426	0.0620291493833065
721	756.9495251726802	322.91557568483546	65.89803838729858	0.06764470785856247
751	382.61802526397975	30.75414751224321	40.22809958457947	0.0592406764626503
781	715.5305687842437	375.75778156203097	58.90134620666504	0.057431403547525406
811	1428.5072286914315	124.13762701240026	41.72432208061218	0.057867877185344696
841	385.35433302982506	32.41185261472017	40.588716983795166	0.05373507738113403
871	1448.29623368110305	42.23175366730101	45.99686527252197	0.0664321631193161
901	461.95415086748943	121.94136055627162	44.869768142700195	0.05421459302306175
931	1168.4467109056225	679.8115131665055	87.18053913116455	0.06553003937005997
961	1468.1070567650188	46.04216136944839	43.86029291152954	0.0512971468269825
991	1467.178247566542	442.74047555273495	103.6110417842865	0.05198412388563156
1021	2521.8695007784422	148.12311507214685	47.151421785354614	0.04310540482401848
1051	2209.1095611360897	1537.7269976402742	138.38023161888123	0.046484678983688354
1081	1013.5234101597385	994.3757468004811	71.50591444969177	0.04595338925719261
1111	3311.217771933445	945.9315899683654	198.65793657302856	0.05283951386809349
1141	2309.31088774890054	10.98745341135178	33.61922311782837	0.04962462931871414
1171	3250.79353286643536	6.5067068275424536	29.468302249908447	0.047321710735559464
1201	3723.6335235058145	852.4859539596273	217.9886589050293	0.0458647757768631
1231	2593.3990440664837	146.6628878667919	49.88967680931091	0.05050215497612953
1261	3093.6789994014084	1464.9039103845362	184.40421605110168	0.051219385117292404
1291	2666.7285374850396	1689.4786402799252	107.99000668525696	0.05085267499089241
1321	3579.4688828482676	1651.521041504936	212.90550088882446	0.042529068887233734
1351	2364.0045304037187	16.08818795457787	37.468278884887695	0.047117266803979874
1381	3853.7244440436734	973.7990786424384	226.04060435295105	0.043609146028757095
1411	2279.85715626195554	11.443264472778429	31.76054549217224	0.043958261609077454
1441	3994.072432011062	1480.287069255052	230.78204131126404	0.04703974351286888
1471	2431.9262496259947	100.13721201473913	40.406874895095825	0.045908987522125244
1501	2620.6193057155538	1706.9691783631765	157.08484625816345	0.04659247398376465
1531	3643.1224747392366	874.8887264809911	50.2160701751709	0.04440319910645485
1561	2471.26176703963506	111.02860144285411	43.434781074523926	0.042346637696027756
1591	2558.8430435644776	129.12372532452235	48.142690896987915	0.04110127314925194
1621	4217.31561497644674	8.485477559072839	25.3369619846344	0.042276207357645035
1651	3399.3798117086315	119.09923892721318	37.75381588935852	0.04299512878060341
1681	3412.8679289956779	1674.9430461593663	93.72782015800476	0.04133821651339531
1711	3527.8504308044794	1760.0689679932188	150.34049367904663	0.046391263604164124
1741	3389.4714190999548	119.98178985763671	39.50145983695984	0.053823959082365036
1771	3333.9397230416853	1366.8990355484	195.21715307235718	0.05024018883705139
1801	4646.4283514701096	881.43041132479	50.07084608078003	0.040989235043525696
1831	3121.7801809065993	1471.6873476100686	76.55216121673584	0.039212897419929504
1861	3353.10703221132803	31.864112705181064	34.52198672294617	0.042036037892103195
1891	4454.50501510981	986.686556945652	248.64911270141602	0.04257281497120857
1921	3915.216304504704	1848.7452799893995	120.26745080947876	0.04010333865880966
1951	4050.409245917813	1795.8511027538966	172.29778933525085	0.04331010952591896
1981	3814.550042424709	318.7787647590501	268.5437345504761	0.045637283474206924
2011	3501.951742140599	830.5673154481464	251.78734183311462	0.04067637398838997
2041	3592.9118004363007	639.1475886630669	47.47621512413025	0.03803660720586777
2071	3990.5019879024503	1702.0576283281184	172.44037580490112	0.04109857603907585
2101	4276.1942105515063	1184.2344382375638	85.42400026321411	0.04661735147237778
2131	3793.3232866673626	871.2447739920767	59.87135052680969	0.032514601945877075
2161	3482.764970094459	1864.8262266238441	201.03450512886047	0.04365786910057068
2191	2532.5073340696279	192.3555508926834	46.57307457923889	0.03820539638400078
2221	3242.539610120133	9.862556545097885	27.23390030860901	0.035026296973228455
2251	4141.4114661955637	1909.0835565900027	130.63268303871155	0.03736693784594536
2281	3464.4052368382959	1618.048867684279	94.04393076896667	0.04381095618009567
2311	4882.77574575991	178.2464069532053	273.347177028656	0.03740151226520538
2341	4390.3398394781843	81.22301318100756	37.02696514129639	0.04264801740646362
2371	4247.236401779677	1291.0995245693855	242.3721604347229	0.03406629338860512
2401	3951.595844892335	1741.404528727791	172.77514696121216	0.04532914236187935
2431	4493.424413128566	1309.386325962283	250.9151153564453	0.03802977502346039
2461	3208.21684679159205	7.406826558101508	25.317234992980957	0.037797294557094574
2491	4030.913815833315	1984.7164611120556	177.7734797000885	0.041662897914648056
2521	3614.447925460528	767.6602330607386	263.2706985473633	0.04081913083791733
2551	4305.7241039654555	851.168218515566	256.66618251800537	0.038703639060258865
2581	4835.4203747652755	1848.3110456438303	165.54712057113647	0.03950083628296852
2611	4306.8747800518702	57.51141120922955	30.74171257019043	0.03747313469648361
2641	4313.215883830463	1086.2973483764272	244.5127477645874	0.04451054707169533
2671	4492.451416114013	1261.6106620623923	250.7071249485016	0.04044698551297188
2701	4372.96554186876017	79.70939175261631	34.453383684158325	0.04094957560300827
2731	4581.78641962641	762.3527442254325	256.48429131507874	0.03849641606211662
2761	4526.994437139676	806.9529636995783	254.7383210659027	0.03244606778025627
2791	3568.2280273437439	1742.3342721570368	101.59487009048462	0.03355040028691292
2821	4211.37388536725996	3.676246955168141	25.8502357006073	0.03549094498157501
2851	3820.0653195539912	1633.8219448489162	218.93230295181274	0.041965678334236145
2881	4828.587939379674	529.2789350729768	273.1642782688141	0.03433922678232193
2911	4493.9164082381456	24.71645532748972	42.89753699302673	0.036663446575403214
2941	3443.95781575197594	82.84362464109203	38.93335819244385	0.03483107313513756
2971	4809.077384079539	396.57772047992563	271.9829843044281	0.042538050562143326
