# Supplementary material for: Offline prompt reinforcement learning method based on feature extraction
Source: PeerJ Comput Sci. 2025 Jan 2;11:e2490. doi: 10.7717/peerj-cs.2490 (PMC11784719; doi:10.7717/peerj-cs.2490)
Supplement: Supplemental Information 2 [file peerj-cs-11-2490-s002.zip › experimental_results/result/walker2d_expert_Prompt_LSTM.txt]

iter	test-evaluation/walker2d_5000_return_mean	test-evaluation/walker2d_5000_return_std	time/evaluation	training/action_error
1	5.287975982834995	0.8438164174175458	11.690374612808228	0.6966536045074463
31	24.786994460837395	6.208459582757599	47.87260627746582	0.5385257005691528
61	313.75144812336583	35.69511305931662	68.55986285209656	0.3816220462322235
91	336.9027500931777	46.12149422310108	78.97189664840698	0.3801904618740082
121	333.6525224266791	22.289758001714276	74.44471549987793	0.2700847387313843
151	338.7197939460411	159.264366324595	131.15776681900024	0.16761520504951477
181	147.11776379222306	137.8771534028599	88.03971982002258	0.14439207315444946
211	709.1773058525872	442.0101085443042	222.3939082622528	0.12813879549503326
241	755.2332290641726	407.6009084653126	262.5586721897125	0.13548506796360016
271	771.1682739474604	388.9440364730111	259.5557448863983	0.09112638235092163
301	289.55911646927063	289.3801308802308	109.06869626045227	0.09059856086969376
331	116.37031070651521	77.12055109853856	77.52258539199829	0.0794467180967331
361	116.40801429207933	16.880954002500715	80.73592185974121	0.07049509137868881
391	53.17504341712069	4.232451288563897	48.221068143844604	0.08161235600709915
421	54.78618283793121	3.527502508992653	47.876060009002686	0.07788867503404617
451	61.68405953119938	12.158614244734942	48.082937717437744	0.06774044036865234
481	156.32070913193002	15.387218438660438	74.86133337020874	0.053398698568344116
511	68.93128753730166	4.413525086626638	47.485103607177734	0.0509817898273468
541	128.59866533677595	15.25579668058631	61.96148061752319	0.06357883661985397
571	442.4707724980666	174.77798386351307	113.21516466140747	0.04404482990503311
601	481.7907101987198	26.91242781508894	103.14317798614502	0.04639403894543648
631	389.9661233112282	227.3687679848645	63.69533896446228	0.05832579359412193
661	351.9994809916301	23.89886958031239	56.00841999053955	0.042850106954574585
691	992.382689193705	910.1829900027423	93.96531176567078	0.04295583441853523
721	680.6983688751332	806.3234853369762	70.17324495315552	0.04855111986398697
751	2735.0688347583305	1909.1665014622392	205.89523720741272	0.04383077099919319
781	4852.545797792969	55.90447560818243	347.2036519050598	0.04400763660669327
811	798.8171234794017	595.7502644247581	79.1535964012146	0.04483281448483467
841	1073.2026048932087	1128.20365839391	96.63427877426147	0.043990857899188995
871	4821.584294804912	449.6565733788659	342.08663630485535	0.043438445776700974
901	4884.156521493726	23.62173105216955	345.1167516708374	0.04853575676679611
931	4913.7390897999485	21.048099943257004	345.1344635486603	0.03770358860492706
961	3978.6073096738915	1755.9780415643004	282.83052587509155	0.05065113678574562
991	4876.665801010598	27.483306770395647	342.01890563964844	0.03606076166033745
1021	4910.502018420546	26.162052131256956	341.3333194255829	0.04880261793732643
1051	4776.521799307679	704.6122002756726	332.7605755329132	0.037891969084739685
1081	3149.419260350994	1260.8271250035214	98.72531485557556	0.04176735132932663
1111	3768.75131601943	1798.0881300444069	266.28983974456787	0.03353822976350784
1141	4935.56058499837	6.299217976465816	341.7543807029724	0.04073721915483475
1171	4946.276995571373	25.45422058605316	343.2515287399292	0.028980284929275513
1201	2759.294918415058	1938.4919922964302	202.1331868171692	0.03363243490457535
1231	4886.697290716386	26.415140905605682	341.69167590141296	0.03569008782505989
1261	5002.50524244462	20.0379491494299	342.332142829895	0.030861271545290947
1291	4840.612320199199	769.0584692604556	333.8053991794586	0.039956435561180115
1321	4895.471399586275	20.915730910696702	341.1541726589203	0.033609673380851746
1351	4739.237280601154	870.2598049945376	341.8967933654785	0.03357167914509773
1381	4527.6007174778715	1190.409939380661	326.695561170578	0.035969194024801254
1411	4971.004678375035	26.809429720301114	340.24293661117554	0.03329502418637276
1441	4946.037124679059	40.6377820853371	341.56313848495483	0.030683012679219246
1471	4955.298579624089	34.29281679777237	340.83914828300476	0.031509969383478165
1501	4979.939628499772	18.540487331740533	340.85003757476807	0.03132783994078636
1531	4945.793416059689	25.408978447373194	341.0348267555237	0.034434109926223755
1561	4986.373692404923	27.15359631904976	342.0707731246948	0.037356503307819366
1591	4937.967094875308	7.874885725796194	341.15329098701477	0.030022088438272476
1621	4972.107481023923	11.825629638865323	356.13897371292114	0.02964540757238865
1651	4943.802643907679	15.586953950892461	339.6721200942993	0.029701996594667435
1681	4759.4804450583215	694.539857240911	329.7120018005371	0.024446286261081696
1711	4890.356447746783	555.3294393014759	335.19883394241333	0.03658381104469299
1741	3666.313359571437	1798.7748978011314	260.9189786911011	0.03293607383966446
1771	4930.568743942811	26.808623807784247	339.5438907146454	0.03807784616947174
1801	4977.476571690879	19.21989291484568	341.1045937538147	0.03845735639333725
1831	4775.527468227276	762.5305951048468	331.8817660808563	0.02960902638733387
1861	4998.2507783630945	7.750314750585302	342.89409852027893	0.028782296925783157
1891	4933.895920533132	34.85617299791063	343.7420902252197	0.02790280058979988
1921	4953.563748131611	20.3040735069716	346.96410512924194	0.03018377348780632
1951	4937.32026083408	20.945643166707036	343.2707688808441	0.03681023418903351
1981	4944.1834657761265	13.531744765015054	343.73949456214905	0.03953273966908455
2011	4899.955750204399	18.28719278304638	348.95551896095276	0.03638923168182373
2041	4588.960421048177	1142.757283123778	319.8926839828491	0.032871510833501816
2071	4777.8057174192145	758.5779704275573	338.6495132446289	0.02791125327348709
2101	4935.457185955665	24.899454054089922	349.63539457321167	0.03376089408993721
2131	4923.69007273376	16.090450995829077	346.25752806663513	0.03087105043232441
2161	4934.0789224319005	7.690462635584434	343.1133325099945	0.027247803285717964
2191	4675.763015209505	979.5714968530245	328.34483551979065	0.03133105859160423
2221	3487.5401820629836	1902.6804609434964	247.93366169929504	0.024788929149508476
2251	4908.21714529458	13.901140269228442	341.96988105773926	0.03541937097907066
2281	4817.408485163157	561.0207627396074	339.7030692100525	0.03693239018321037
2311	4942.436676837985	18.546475288148926	340.43427562713623	0.029437333345413208
2341	4934.901903855627	11.626040117682585	344.3335859775543	0.034565411508083344
2371	4960.2533790549605	7.484182230336913	345.9936845302582	0.026753781363368034
2401	4976.930092451571	13.055286103389143	355.0592851638794	0.02964138612151146
2431	4352.293049417358	1331.2419916296196	316.1355905532837	0.03147411346435547
2461	4960.9494298033915	17.654288499450168	341.6777129173279	0.027279071509838104
2491	4945.497654281137	5.423025092492731	343.5542826652527	0.03412867709994316
2521	4864.8243807958725	584.4314416049014	338.42122197151184	0.02913317084312439
2551	4942.481042808331	8.502716999723038	341.8050377368927	0.030076518654823303
2581	4954.530327762711	6.985820607526238	348.4994969367981	0.027511613443493843
2611	4694.415845933381	834.4182573803097	333.52062487602234	0.030586209148168564
2641	4982.706929379431	11.491523914524965	343.2488856315613	0.031570903956890106
2671	3036.2543629763636	1840.1039794263609	226.031676530838	0.027971046045422554
2701	3241.100390159558	1858.6607014762305	239.77428674697876	0.02940276451408863
2731	4875.064616072999	523.6194799362853	336.1345841884613	0.026407497003674507
2761	4824.339881076344	582.6931693762775	335.4039194583893	0.033677838742733
2791	4954.530327762711	6.985820607526238	348.4994969367981	0.027511613443493843
2821	3694.415845933381	834.4182573803097	333.52062487602234	0.030586209148168564
2851	4982.706929379431	11.491523914524965	343.2488856315613	0.031570903956890106
2881	3036.2543629763636	1840.1039794263609	226.031676530838	0.027971046045422554
2911	3241.100390159558	1858.6607014762305	239.77428674697876	0.02940276451408863
2941	4835.064616072999	523.6194799362853	336.1345841884613	0.026407497003674507
2771	4844.339881076344	582.6931693762775	335.4039194583893	0.033677838742733
