# Supplementary material for: Offline prompt reinforcement learning method based on feature extraction
Source: PeerJ Comput Sci. 2025 Jan 2;11:e2490. doi: 10.7717/peerj-cs.2490 (PMC11784719; doi:10.7717/peerj-cs.2490)
Supplement: Supplemental Information 2 [file peerj-cs-11-2490-s002.zip › experimental_results/result/walker2d_expert_Prompt_LSTM_2.txt]

iter	test-evaluation/walker2d_5000_return_mean	test-evaluation/walker2d_5000_return_std	time/evaluation	training/action_error
1	6.845192871994581	2.6667275436598143	10.741082429885864	0.7008727192878723
31	47.30807017507587	15.171342270076497	27.676442623138428	0.532368540763855
61	259.3774184034171	139.80996561176983	88.29083180427551	0.41767701506614685
91	295.5722066684154	129.62828539384037	84.66782879829407	0.35709312558174133
121	202.2877588258706	194.9869998097661	81.74625635147095	0.2214215099811554
151	158.9725832432759	245.18411048222478	79.46328210830688	0.17303788661956787
181	78.60403872074488	12.893263931254543	65.45360207557678	0.15688017010688782
211	98.52761281800518	28.09564378145502	71.53056311607361	0.1090020015835762
241	435.71554324939507	343.2244649012983	106.2364490032196	0.10060209035873413
271	462.2869035802845	551.5199688554429	106.91539859771729	0.08865203708410263
301	472.1813873975957	346.8803925656193	110.26748156547546	0.08583204448223114
331	485.1675485082651	595.5716451199743	108.96647500991821	0.08033031225204468
361	268.73812962239714	335.6287793170051	87.98130941390991	0.07574119418859482
391	159.40295491729734	247.74723498266232	78.88685894012451	0.06943713873624802
421	206.659621963948	286.2826825745343	83.69018959999084	0.06564756482839584
451	220.94357401519764	254.07769861752442	84.98351120948792	0.06049467995762825
481	146.65622356991506	12.223619939580841	89.47757482528687	0.058091819286346436
511	1294.189793056952	868.1345163730934	139.11081099510193	0.06736168265342712
541	722.4579644304835	459.3116295768836	95.40446519851685	0.056534718722105026
571	346.1469687744517	6.2131010628400185	54.00948524475098	0.04550112783908844
601	356.55103396533093	21.73966680083083	50.935848236083984	0.0386207140982151
631	906.8035930958484	907.5398015132957	88.08281469345093	0.04799951985478401
661	4119.848078461647	1398.2516527701612	285.4904239177704	0.04149046167731285
691	4613.356870410304	530.6198498273626	321.91860914230347	0.04004552215337753
721	3815.5020950676053	2023.1794163151928	258.4276633262634	0.04144758731126785
751	4635.865241898119	910.7281836526216	315.8777012825012	0.05986844003200531
781	2311.0708222988305	1620.0953820503014	171.550434589386	0.04053149372339249
811	4617.657742944126	981.5484712378627	312.1388189792633	0.04832365736365318
841	4462.586559845553	1303.7076517969197	301.5630130767822	0.04125801473855972
871	4459.511213498969	861.5806807167905	301.1398994922638	0.03962220624089241
901	4694.390451689511	855.6331792374492	333.0782516002655	0.045295655727386475
931	4903.595848271429	408.0780562361815	326.74447989463806	0.03455454111099243
961	4642.813246539186	920.5901294637871	314.8025312423706	0.03823648393154144
991	4744.780544185106	1003.5940936285843	316.2580235004425	0.03671896830201149
1021	1109.7217250608082	1421.3819150871486	88.28238773345947	0.037080079317092896
1051	4677.864290994667	880.5384209603682	319.08196997642517	0.041697997599840164
1081	2367.7703183708209	1718.1009914208073	108.6168704032898	0.039142534136772156
1111	3326.225284094444	1875.6568114528802	234.62225818634033	0.03134681656956673
1141	4973.877278383589	18.310730475703092	342.16978120803833	0.028339767828583717
1171	4913.113724267471	244.9605623854798	328.21857142448425	0.03435658663511276
1201	4878.192260577156	442.40755243099284	336.14573526382446	0.03685712441802025
1231	4759.146828140598	749.4584289545077	320.3307378292084	0.031895484775304794
1261	3343.6116197956326	1923.4763579064143	234.56274724006653	0.04194341599941254
1291	4964.860897921825	21.530989956924763	337.10341358184814	0.03703487291932106
1321	4987.2574775866715	17.063583809322612	333.60505986213684	0.03347278758883476
1351	4662.146379988488	1066.0615434855054	331.36844420433044	0.03407258540391922
1381	4972.94835048079	16.096917032176414	346.2652938365936	0.032284874469041824
1411	4732.678416541218	882.84146144587	334.34623646736145	0.031926702708005905
1441	4878.368323890651	506.4135465678269	328.83718156814575	0.03718912973999977
1471	4979.5669147004155	21.72069178508207	335.04130363464355	0.0340452566742897
1501	5000.022868818723	20.17401478524593	342.76748514175415	0.03411174938082695
1531	4988.9518910986335	15.165026394231713	338.8911066055298	0.03188402205705643
1561	5020.374054868351	26.84062737272165	333.32837200164795	0.0353979617357254
1591	4974.094178542901	13.128043736505642	337.49972319602966	0.03570123016834259
1621	5008.360423326246	18.37554601483853	346.71731519699097	0.034033529460430145
1651	4958.1286008483585	14.415770121247192	342.3356647491455	0.03920489922165871
1681	4972.968987528304	12.43481810265633	327.32653403282166	0.03296434134244919
1711	5000.158585202779	22.242051289744925	330.99907541275024	0.03637119382619858
1741	4925.352349432804	22.836888268903156	346.17717123031616	0.03162107616662979
1771	4966.902380480261	11.153674886278848	328.7732298374176	0.02917708083987236
1801	4998.089676667339	21.51084553435146	353.07356691360474	0.033357542008161545
1831	4948.505013354068	16.967677197634078	331.4765784740448	0.02772211655974388
1861	4920.14680509891	16.43564471214649	332.23979115486145	0.02738669514656067
1891	4959.21027074786	23.794446574811673	342.1507863998413	0.02987968735396862
1921	4953.879085394592	15.580294927205323	336.82475233078003	0.030452266335487366
1951	4990.45648527106	12.706511563151626	334.7579264640808	0.03333531692624092
1981	4984.020066060477	7.833507049784172	348.06716871261597	0.03489711508154869
2011	4966.734168110125	21.696612447988247	346.5867443084717	0.030969632789492607
2041	4972.796363964288	12.674461614609452	331.72440695762634	0.0370682068169117
2071	4981.959433270401	22.45392937472247	348.9245834350586	0.027354532852768898
2101	4997.094222477174	9.722188236561742	343.4427390098572	0.0329296700656414
2131	4936.5156704348665	21.495944953414764	356.24317026138306	0.030299341306090355
2161	4975.19175895749	25.998411952453655	345.88990354537964	0.025962432846426964
2191	4987.050486074936	17.192156809896662	347.86155009269714	0.030145788565278053
2221	4462.147444829637	1456.0346736648205	309.6920268535614	0.030444739386439323
2251	4979.304846099177	17.35382655252683	353.96702456474304	0.030648091807961464
2281	4992.329030996992	19.45401353788851	348.1644468307495	0.031303636729717255
2311	4982.2370510107985	16.51307392553674	335.7252244949341	0.029028909280896187
2341	4942.404674200063	16.374025793315983	336.1745207309723	0.02972877025604248
2371	4931.84779824153	12.20275129413469	346.0762629508972	0.039990685880184174
2401	4955.335499742109	32.78503254467809	329.3080987930298	0.03255312144756317
2431	5006.673894677666	20.375378866841796	343.7024631500244	0.030697675421833992
2461	4973.181074452146	28.272061129450048	349.789608001709	0.02992437407374382
2491	4987.693643092503	30.361094737049942	326.1088650226593	0.02500947192311287
2521	4928.3868927314925	20.395797847248822	336.6350293159485	0.03430050238966942
2551	4993.756024753509	20.308865329825103	334.40781140327454	0.02908467873930931
2581	4961.526743491516	19.841937446984883	335.0668706893921	0.02794540859758854
2611	4950.750290848153	22.04530681875603	339.37574577331543	0.029322579503059387
2641	4962.886659539722	17.81659971755128	342.70214462280273	0.036151934415102005
2671	4962.411571428445	13.995445037339355	339.6527452468872	0.029760433360934258
2701	4979.469232133591	18.93800582611523	332.54704570770264	0.030507229268550873
2731	4969.317956597023	23.91871640115089	341.4056746959686	0.030657825991511345
2761	4954.785814903666	15.10447752222897	336.0151798725128	0.02970115840435028
2791	4978.566850663426	13.498799759669001	339.61735677719116	0.029554501175880432
2821	4978.7109821836875	29.757581587401848	335.66286039352417	0.029645847156643867
2851	4932.341548688884	21.557772265775736	349.9281196594238	0.029022138565778732
2881	4950.175753100069	23.756949537806555	346.0497465133667	0.028907136991620064
2911	4979.650955909746	21.521452337602955	334.07892298698425	0.03373349830508232
2941	4932.147496160773	30.27109884182815	348.52006912231445	0.026249723508954048
2971	4942.944314571237	16.15644626298476	342.78404688835144	0.03194534406065941
