# Supplementary material for: Offline prompt reinforcement learning method based on feature extraction
Source: PeerJ Comput Sci. 2025 Jan 2;11:e2490. doi: 10.7717/peerj-cs.2490 (PMC11784719; doi:10.7717/peerj-cs.2490)
Supplement: Supplemental Information 2 [file peerj-cs-11-2490-s002.zip › experimental_results/result/walker2d_expert_Prompt_LSTM_3.txt]

iter	test-evaluation/walker2d_5000_return_mean	test-evaluation/walker2d_5000_return_std	time/evaluation	training/action_error
1	12.711085741587592	1.5421282655466146	10.936604022979736	0.7623085379600525
31	80.04263675093742	35.919443428453626	38.936829566955566	0.522515058517456
61	251.49675666335614	138.55648478604192	78.75859308242798	0.45750412344932556
91	137.85896402957476	85.45052439226367	76.2763159275055	0.3434155285358429
121	280.82892997484424	147.31672772543445	93.26139998435974	0.23249606788158417
151	47.16677577161542	6.614698939012738	53.474963426589966	0.16499203443527222
181	30.866170025504847	2.175173228459797	50.76253938674927	0.15664218366146088
211	53.50691921082729	3.998881116468988	57.14457726478577	0.12171671539545059
241	73.72325970580485	6.674972377441003	62.816718339920044	0.1177724078297615
271	108.86495497750988	10.520830472631765	75.5950825214386	0.10157088190317154
301	135.39179208307945	34.237365036917666	82.82824540138245	0.0812237486243248
331	123.44285527709658	37.302731194522515	79.50403499603271	0.07889290899038315
361	140.39942345719493	184.26159012317953	82.06543922424316	0.07647126168012619
391	78.72426243829051	14.352696824322175	66.63785791397095	0.08726383000612259
421	82.84758626755387	11.81669529327424	64.34031224250793	0.0655948668718338
451	73.88890371799349	14.38052336652051	61.51977062225342	0.06027838587760925
481	69.78971432840929	10.240267168415993	60.38111972808838	0.055093247443437576
511	70.8740128879621	13.034534574666447	63.110403060913086	0.05019666999578476
541	76.7826283145693	14.001365759867948	64.44532465934753	0.05645884945988655
571	318.2186839301328	281.1035424902726	94.83341002464294	0.0636434480547905
601	1298.467680775796	1352.4666394684996	130.96561479568481	0.046706054359674454
631	1788.3836714735476	1395.6342011465294	154.00878357887268	0.04654215648770332
661	709.9168548510264	1065.6562681951316	75.82190108299255	0.048078931868076324
691	513.4022181736532	630.2696043597444	63.96557641029358	0.04779765009880066
721	4349.080352573923	873.9598332842145	291.57360649108887	0.03547779470682144
751	745.9975916541106	102.66846237417873	71.07466697692871	0.04890991002321243
781	4992.550642984822	17.985672274911774	334.5695106983185	0.038799185305833817
811	4774.979015696575	635.0655015550742	325.1180281639099	0.03959554061293602
841	3100.821819808237	1944.4482547434552	212.86391186714172	0.043186530470848083
871	4019.794589664771	1557.8948528674246	268.55718636512756	0.035462576895952225
901	3526.6696923461054	1737.7098376447502	242.5636374950409	0.03812349960207939
931	4696.381067744689	878.2118177387725	311.93893909454346	0.039213743060827255
961	3815.040891953622	1695.4242694389693	253.78856897354126	0.03831712156534195
991	4959.15874452133	27.17771387852308	323.14482593536377	0.04196486249566078
1021	4952.3505168094125	29.85021470963437	331.4398612976074	0.0480973981320858
1051	4884.425784858884	599.5038187119219	325.08393239974976	0.030724192038178444
1081	4802.58858287434	443.96563214035837	315.8131830692291	0.04500140994787216
1111	4977.548095550056	22.284049614125085	328.4878432750702	0.03330983966588974
1141	4940.875611749892	8.688844440311012	327.1090121269226	0.032928865402936935
1171	4847.247064304004	541.4119048529767	313.84328722953796	0.030971812084317207
1201	4894.033200953067	455.16337164980956	317.0359239578247	0.0384867861866951
1231	4995.712700678463	14.73243194849096	329.5916283130646	0.048755958676338196
1261	4944.687138206811	17.517139429397954	330.56302309036255	0.03061784617602825
1291	5003.606919889909	14.713580967026546	331.1599073410034	0.05128832906484604
1321	4978.883632507972	158.26879366999455	323.12978982925415	0.036348823457956314
1351	4984.9973519063215	16.78002243852185	327.4587893486023	0.034797415137290955
1381	4953.015676288225	18.014884777408685	332.20011591911316	0.03810880333185196
1411	4971.568912644576	21.545291160933367	342.72372341156006	0.04209165647625923
1441	4933.995267726251	13.292508739399537	340.32061982154846	0.03378235548734665
1471	4819.352988414332	848.0255150716865	319.47320580482483	0.03491479903459549
1501	4998.567366082153	18.50493836721045	336.1134877204895	0.033025022596120834
1531	4973.478304702225	18.677400892697758	334.1410884857178	0.033681146800518036
1561	4962.935594700119	79.86470686132076	338.7758598327637	0.029035096988081932
1591	4934.934765226525	16.022089260911496	345.157249212265	0.03496403247117996
1621	4958.058216892462	18.520617982526154	338.4650466442108	0.03390994295477867
1651	5043.61559268866	14.893476231243303	336.1077582836151	0.028481801971793175
1681	4953.779298310448	26.637588614188186	339.55394744873047	0.03531105816364288
1711	4950.572303669111	30.506853733226965	323.6403751373291	0.030400684103369713
1741	5012.564723595942	9.537498974606832	329.2464671134949	0.03385847434401512
1771	4931.770387345993	24.175828980060906	336.64579224586487	0.031470902264118195
1801	5001.238245560778	23.660310888905716	345.39339995384216	0.03199112042784691
1831	4966.673444097363	31.839304739794944	334.1435384750366	0.023529844358563423
1861	4899.707194277623	337.4459872059011	332.807404756546	0.035310905426740646
1891	4923.98356584463	19.671649227177653	335.4385812282562	0.028827056288719177
1921	4962.262071138997	12.604853649760724	345.04229521751404	0.035398297011852264
1951	4984.450948986851	25.953562716571543	334.05251121520996	0.03265279158949852
1981	4941.107334555095	35.556755442393055	330.5691349506378	0.033410925418138504
2011	5021.185279973272	104.97041055621729	335.2728660106659	0.03340207040309906
2041	4974.58910886134	17.485378115217895	333.2485988140106	0.03745172172784805
2071	4960.614867984991	24.673646937165476	335.5767557621002	0.03171529620885849
2101	4952.090653278385	24.273183187125362	342.57781887054443	0.03173796832561493
2131	4988.775081923636	15.746568604930047	328.0690884590149	0.028329472988843918
2161	4975.399332107054	19.404246750791096	333.7723603248596	0.03704286739230156
2191	4980.4732746030895	12.27593195105551	328.3974392414093	0.03445396199822426
2221	4835.027737647806	716.8193556943929	339.35701298713684	0.03247648850083351
2251	4929.2225107277745	19.024407773643418	340.49450039863586	0.02838241681456566
2281	4437.447208332259	1335.0336245197782	300.4228262901306	0.02884060889482498
2311	4950.621040713581	18.21484624085083	325.56634545326233	0.03523574769496918
2341	4947.781027526571	13.63013875783457	339.7603840827942	0.02861381135880947
2371	4953.389991609595	13.931741575772833	334.25653529167175	0.03198902681469917
2401	4920.817073387594	20.444370311000657	338.23327112197876	0.037269704043865204
2431	4972.059396077472	18.82883001560622	329.75735545158386	0.034207310527563095
2461	4861.672301590081	564.2169145565771	325.5324659347534	0.0329711027443409
2491	4976.684150363768	17.66455397545125	329.4758234024048	0.029031377285718918
2521	4958.731710799166	14.853261483304667	334.84659719467163	0.029941992834210396
2551	4892.4595727120295	612.538098683878	325.14504384994507	0.03331509232521057
2581	4967.830176401161	15.271188602508342	324.200706243515	0.027144096791744232
2611	4984.335249895943	12.309803429171476	333.71123123168945	0.030903328210115433
2641	4949.191105197544	17.355091151188162	331.3844316005707	0.031545836478471756
2671	4971.899541753385	30.232966037171124	344.35780692100525	0.03188692405819893
2701	4961.563011341425	31.982496521521426	334.8695168495178	0.027436813339591026
2731	4991.901372495161	8.700261499627256	336.03269124031067	0.0291347187012434
2761	4961.871205085943	17.47868426286063	341.7479872703552	0.027640393003821373
2791	4671.092463227929	924.0794280424876	322.5946395397186	0.025430791079998016
2821	4977.433197931704	24.71027777776643	330.42374658584595	0.029170332476496696
2851	5011.553359588023	17.748689142342084	321.077433347702	0.0284112598747015
2881	4974.882933047224	12.415586628578296	322.8421974182129	0.0336834155023098
2911	4976.852620877847	20.32231290748191	328.9988956451416	0.03188808262348175
2941	4959.139036518401	23.565222036836513	339.467915058136	0.0248287133872509
2971	4934.140473176533	19.79903961508456	335.7119183540344	0.03263057768344879
