# Supplementary material for: Offline prompt reinforcement learning method based on feature extraction
Source: PeerJ Comput Sci. 2025 Jan 2;11:e2490. doi: 10.7717/peerj-cs.2490 (PMC11784719; doi:10.7717/peerj-cs.2490)
Supplement: Supplemental Information 2 [file peerj-cs-11-2490-s002.zip › experimental_results/result/walker2d_expert_Prompt_LSTM_delayed.txt]

iter	test-evaluation/walker2d_5000_return_mean	test-evaluation/walker2d_5000_return_std	time/evaluation	training/action_error
1	11.022523237387865	0.42104438265193767	6.881965637207031	0.7104254961013794
31	36.90546176358806	15.523250752451183	59.87171006202698	0.5157058238983154
61	179.5409217628286	140.53492924676618	81.90623307228088	0.3923181891441345
91	292.43676868363076	123.90276325136206	83.80456066131592	0.3115083873271942
121	113.04523221490518	17.284515265484785	78.08853793144226	0.20488601922988892
151	53.026627041026174	5.348395550405762	54.965896129608154	0.1485106199979782
181	39.238028025511625	4.83723155804278	51.94070363044739	0.14182519912719727
211	34.545678644670645	1.990854639936339	52.91056942939758	0.13042286038398743
241	59.911651327898525	8.017290298935242	57.4316725730896	0.10491543263196945
271	59.164272354739296	8.002059573630584	57.301172733306885	0.09832575172185898
301	65.3150641468207	7.10665575019218	58.86994552612305	0.09139685332775116
331	55.659971734472954	6.9788526992839275	56.515876054763794	0.09052357822656631
361	44.729339598801324	4.568656285487924	52.22785139083862	0.0793129950761795
391	48.48204754389528	5.183622332981044	57.708208084106445	0.06803879886865616
421	56.85083305803044	4.314288326311895	56.055869579315186	0.07199330627918243
451	37.59661201797066	2.3677285887306216	50.08924221992493	0.05911318585276604
481	51.81414470790223	3.1047545747176097	54.87395143508911	0.05758751183748245
511	77.0484455453119	8.339640105655938	62.59504532814026	0.05648764595389366
541	107.95694895805627	12.911923623468512	72.7772057056427	0.0593310222029686
571	134.74738598861995	18.5761650654518	83.35974502563477	0.05471523106098175
601	565.1488749649185	171.99620340229671	76.62004089355469	0.0587814524769783
631	567.131250302401	114.2915560235401	172.32011890411377	0.040224332362413406
661	1585.38773340424	160.145663551539	246.10430932044983	0.05013656243681908
691	445.82544423616315	118.742624492435755	53.26509475708008	0.04567898437380791
721	323.9772577662401	13.174500780143795	43.96751141548157	0.04622594267129898
751	482.6302698113546	7.736915315218215	55.20801258087158	0.04257139563560486
781	2235.807940599281	164.481555476151	223.9110128879547	0.04397082328796387
811	3289.599447169903	195.4343679679944	233.15686869621277	0.03582712262868881
841	4496.203521033388	130.5792118008078	291.4591145515442	0.033512700349092484
871	3230.830077709662	120.2824853149907	215.06033420562744	0.03990400210022926
901	4663.181248904213	106.5788199143783	312.76094102859497	0.04338006302714348
931	4572.736845096201	128.345596453769	297.164510011673	0.04153982177376747
961	4996.483993187592	24.91222534512085	335.3357164859772	0.03270255774259567
991	4524.062263358911	125.0223260332257	301.6348898410797	0.03604098781943321
1021	4182.3710266748	168.7254066767955	274.1888749599457	0.03555210679769516
1051	4511.796939996169	148.9197982548444	303.8668746948242	0.03563907369971275
1081	4730.065238240673	829.9291750655285	310.50886130332947	0.03490183874964714
1111	4146.175605338841	139.8875683772558	287.7541706562042	0.039749763906002045
1141	2497.0350807345008	193.395048840444	179.8025004863739	0.034512959420681
1171	4231.2631454204065	142.889664633069	291.28069853782654	0.03654417023062706
1201	3521.6860527896342	177.2346935425098	172.30391359329224	0.036116961389780045
1231	3616.6530736199686	632.9058177633482	56.6005859375	0.03891317918896675
1261	5009.589772037455	8.62105430342865	337.02440118789673	0.03689675033092499
1291	4826.69809241858	670.2489608771915	320.2340121269226	0.03544976934790611
1321	4907.248626732061	483.9486100179099	321.30366921424866	0.039207421243190765
1351	5016.495163131807	24.409008534967093	342.1450936794281	0.030674781650304794
1381	4689.253715073418	122.222338243031	302.1868312358856	0.033193472772836685
1411	3311.7285098592697	194.9088106750985	220.181795835495	0.03743091598153114
1441	5014.965672233521	11.719189250633939	322.3495955467224	0.031939998269081116
1471	3612.5224334238596	200.3165735951047	182.1909008026123	0.0314035527408123
1501	4985.999563105196	119.607514366029857	340.82319951057434	0.04000285267829895
1531	4984.059442268375	118.63252712626259	321.33117413520813	0.029007071629166603
1561	4956.223175689627	386.0579795367433	315.1435115337372	0.04069606959819794
1591	4969.986123042706	40.7951213947466	320.75372409820557	0.032638534903526306
1621	5006.700741073408	119.289298177777155	333.34152007102966	0.031668975949287415
1651	3989.873679869829	134.8802760107088	329.81701707839966	0.03942818567156792
1681	4984.206504822799	15.391281752396509	321.2256796360016	0.03267689794301987
1711	4904.782787944002	583.327003554241	321.5210614204407	0.03817832097411156
1741	4973.903737188144	19.626723595926748	345.47830867767334	0.02907051518559456
1771	4741.506042464511	247.0368307337072	309.2970757484436	0.030903678387403488
1801	4963.231742633357	119.408248424774108	342.08393383026123	0.029857752844691277
1831	4989.033974411397	114.98964979756278	331.1113781929016	0.034258242696523666
1861	4993.3187313459	25.43425666427283	330.76797795295715	0.028097981587052345
1891	4972.923291954551	12.215325275713246	328.4009566307068	0.03265321999788284
1921	2237.95505254785	193.6235042128337	155.75469374656677	0.02992798201739788
1951	5003.061548039536	121.40632700501055	326.35466051101685	0.0324685163795948
1981	4950.5581306063	141.239886947589284	321.45708107948303	0.03069462813436985
2011	4985.051851633468	22.593513239875666	330.19029688835144	0.028249572962522507
2041	4863.457229486684	399.4877297671322	315.25335240364075	0.032411783933639526
2071	4926.183104356909	541.7284749784396	321.3558404445648	0.03582370653748512
2101	4983.540806553468	118.42099078665547	337.61878204345703	0.03202695772051811
2131	4981.400421534732	123.183686749919023	326.3907334804535	0.029836058616638184
2161	4980.529742535617	17.70337152833623	323.69804668426514	0.031103206798434258
2191	4978.1013342214665	120.23180522384218	331.9655017852783	0.02736644819378853
2221	4902.040983034968	427.86555469719747	321.50563979148865	0.034645695239305496
2251	5025.239154934092	113.762130934694424	327.7412283420563	0.02684224583208561
2281	4985.610400854763	130.701936879620128	326.9553589820862	0.0373658761382103
2311	5007.730627658923	127.327661205536767	330.3843262195587	0.03072245419025421
2341	4973.623317065442	135.25892478411097	323.58064794540405	0.02810264192521572
2371	4977.393264645734	115.552953559395958	324.82403588294983	0.030240759253501892
2401	4957.859986017176	112.00453135228185	331.10207509994507	0.03390607237815857
2431	4943.175774887903	123.101954165340103	335.5133957862854	0.028325116261839867
2461	4940.149859077358	127.57293396243959	329.1566982269287	0.03144146129488945
2491	4937.853407892358	120.579729703860757	341.64419293403625	0.03509874641895294
2521	4998.490391449014	115.486892750500731	336.39084458351135	0.025230126455426216
2551	4969.313592905914	115.162657218541353	347.4364879131317	0.03213765099644661
2581	4979.102089505887	131.45444503165461	323.32118248939514	0.027245616540312767
2611	4982.937326451219	122.438961770488895	329.92620062828064	0.02925538457930088
2641	4976.371872965318	123.634939594346005	328.93417382240295	0.02895529195666313
2671	4979.676959913268	139.096534016364506	324.86631989479065	0.025504237040877342
2701	4892.858708636944	196.0261094393233	326.25526571273804	0.029920833185315132
2731	4929.86718504083	277.99106344371376	323.7216627597809	0.027578307315707207
2761	4996.714891649806	110.259500754433049	331.41443514823914	0.027922959998250008
2791	4957.245177962347	120.16980036334718	336.0457549095154	0.03637548163533211
2821	3966.7474200208367	172.4942123231144	274.89497208595276	0.0307670496404171
2851	4432.81086310053	131.55308688002	291.110143661499	0.03339814022183418
2881	4956.879182870839	123.487133008915908	331.28471875190735	0.03200193867087364
2911	4987.571429651894	118.879433675117806	323.00576519966125	0.026340071111917496
2941	4805.381314938561	120.1659850533276	313.332151889801	0.030425045639276505
2971	4936.388389170093	16.369001357145958	324.2962734699249	0.029887394979596138
