# Supplementary material for: Offline prompt reinforcement learning method based on feature extraction
Source: PeerJ Comput Sci. 2025 Jan 2;11:e2490. doi: 10.7717/peerj-cs.2490 (PMC11784719; doi:10.7717/peerj-cs.2490)
Supplement: Supplemental Information 2 [file peerj-cs-11-2490-s002.zip › experimental_results/result/walker2d_medium.txt]

iter	test-evaluation/walker2d_5000_return_mean	test-evaluation/walker2d_5000_return_std	time/evaluation	training/action_error
1	-20.356774030471517	5.690647829562918	23.47106099128723	0.6469996571540833
31	1.3020560968009385	6.092047701235006	35.46544623374939	0.5964770317077637
61	-7.434700357258759	1.2958157808373962	29.803373098373413	0.4051213264465332
91	-31.82697238880833	1.5470560912188527	23.795725345611572	0.329193651676178
121	-18.68168082358281	2.325740943563784	27.547040462493896	0.26079267263412476
151	16.428008034804765	2.1022644648045596	37.30550408363342	0.19606445729732513
181	64.54624521523307	3.5165230464914123	46.16114830970764	0.16818584501743317
211	79.04946774453053	6.1794203851913085	51.328211545944214	0.15947186946868896
241	95.44602387298004	14.53486027011665	57.39307355880737	0.1303909420967102
271	97.98590499290054	2.295804567515135	58.446205854415894	0.1330699920654297
301	503.43709381436645	190.4355882912572	160.02056741714478	0.12659509479999542
331	1012.4642911077012	66.60268983062208	275.0361406803131	0.117190882563591
361	993.6740892065542	18.95664065443342	282.3517165184021	0.13020794093608856
391	954.223739917901	1.114013678682967	270.6118438243866	0.14947369694709778
421	855.8922295474773	143.68648649891173	177.52445363998413	0.08983064442873001
451	580.8672441051008	63.82905732438056	53.95928907394409	0.12169481068849564
481	940.1828218006658	48.88186741552561	236.0281388759613	0.13810603320598602
511	632.2752462005006	145.37651675372138	88.27116680145264	0.08256733417510986
541	2092.3823115157506	658.5863976748026	154.16437673568726	0.09071489423513412
571	697.7902278689346	275.89986346495033	74.87946772575378	0.07834428548812866
601	1566.0052562030323	411.75049823206257	116.82121348381042	0.07824370265007019
631	1754.5382080010759	415.7859260464345	131.16690468788147	0.08021294325590134
661	1642.3271727229037	1033.8510724347911	158.18695855140686	0.09771663695573807
691	594.9050731932266	315.41417737028075	74.11204099655151	0.08010438084602356
721	475.7980562831306	74.32460162123652	51.063798904418945	0.09368816018104553
751	998.3818895372591	488.8340056848498	101.1085798740387	0.06973569840192795
781	1565.9017379640604	871.5117001842417	128.17535305023193	0.07768568396568298
811	2482.565038019239	864.1306764755446	195.17587876319885	0.07458189874887466
841	1354.7731709742586	781.0131955115475	120.72705149650574	0.08582108467817307
871	1827.388807328663	726.3059279230037	140.32513570785522	0.07474087178707123
901	2405.232078404558	1095.8219612577577	182.86098861694336	0.05998891219496727
931	2282.577731175868	798.769107123217	180.80045628547668	0.08133822679519653
961	2118.214775407926	992.5908680129156	160.90686988830566	0.05888503044843674
991	2925.1941631558707	773.6157224732145	201.91554832458496	0.05667492747306824
1021	2480.528348067347	598.8579209802002	209.6145477294922	0.07570318132638931
1051	1362.8159208570096	943.2151393105202	105.50311875343323	0.05988730490207672
1081	2428.301527725806	941.1298842279925	162.3102912902832	0.07126368582248688
1111	2905.2020227546805	912.0353111275624	188.89488101005554	0.06118356063961983
1141	3045.599503294164	581.5518514577034	223.92340421676636	0.06394829601049423
1171	3032.3374638882624	519.6814252368638	224.44901394844055	0.06524618715047836
1201	3053.3550134370057	891.2161597387512	194.88289523124695	0.08147463947534561
1231	2995.63169574081	639.042609732245	212.23748230934143	0.061341892927885056
1261	2927.0344184281175	836.7001815529271	192.41032695770264	0.05488932505249977
1291	2158.9723818569737	826.0083893106503	146.58126640319824	0.06640493124723434
1321	3235.6753473053714	831.6966656400542	200.37458777427673	0.07610157132148743
1351	3435.119091541614	778.9488285483307	208.74218654632568	0.055552888661623
1381	3288.2266166853387	548.9047815368867	222.0009744167328	0.05647432059049606
1411	2660.7000285150802	1124.987732072963	171.79419040679932	0.05039026588201523
1441	3198.056672664019	914.9472651754327	206.34128284454346	0.06292407959699631
1471	1822.5412816403787	931.2486810064994	120.31734848022461	0.052167996764183044
1501	1358.442725416208	1530.5366361185775	113.8938992023468	0.06603867560625076
1531	3040.50299724971	958.7671756899057	210.23932337760925	0.06355183571577072
1561	2488.7052065789553	1344.0778000476453	168.08812379837036	0.05794013664126396
1591	2498.395061095777	1338.5188169187377	172.34676909446716	0.07880955189466476
1621	2585.430818147543	1184.9971929072076	186.28741812705994	0.04756953939795494
1651	2330.544116477789	1253.8556360822117	168.5707724094391	0.06211328133940697
1681	2940.362214695961	1177.6276507009904	209.09757661819458	0.061113543808460236
1711	420.82200751738463	894.7107578165466	66.61067581176758	0.0720963180065155
1741	3363.576115823677	717.5286702782194	219.7916932106018	0.07309795171022415
1771	3345.0173210684884	506.92573185566977	244.68257975578308	0.07359755784273148
1801	2920.4559396741547	881.5475252208801	214.2284755706787	0.05354292318224907
1831	3559.8213911731004	704.8350982014343	229.20724606513977	0.07450062036514282
1861	3553.5140254865755	574.8102478877414	229.68497037887573	0.04891306906938553
1891	3282.183124251825	922.3453106892863	205.68907403945923	0.06136196106672287
1921	3007.4592485683975	981.9409788773174	188.19204449653625	0.05622159317135811
1951	1939.070086483296	1211.5592770261574	152.89656710624695	0.054238177835941315
1981	317.7028316133365	854.7057709974632	38.86308693885803	0.05816009268164635
2011	3255.6381572428613	610.2275362882156	212.98685359954834	0.05805588886141777
2041	2287.163238861022	1504.9838848328006	153.99628019332886	0.04704996198415756
2071	1620.1634628902448	1415.8385678024888	147.0872995853424	0.058396004140377045
2101	2244.6492516398266	1340.8583978115291	145.394761800766	0.06729075312614441
2131	1124.108253376149	1177.2605419970473	88.77574038505554	0.05252321809530258
2161	3469.643789186018	528.750308273536	216.14283108711243	0.07303881645202637
2191	3537.846335504786	521.141289684852	220.5672574043274	0.05108125880360603
2221	2747.4010776191612	1367.8714060651268	174.16285228729248	0.07546926289796829
2251	3341.4785944545815	658.1330349809423	206.5668547153473	0.06719274818897247
2281	1066.8946153865409	1103.9119354933976	104.32530689239502	0.06314512342214584
2311	1495.4225223812361	1122.1592352060006	157.49975752830505	0.053759776055812836
2341	2763.872535974753	1089.574289880283	180.12678146362305	0.04130792245268822
2371	2406.3915162153658	1396.3270710827346	154.8455126285553	0.0526367612183094
2401	1166.8611246476537	1541.552392335857	91.38770341873169	0.04025700315833092
2431	3420.179830268941	659.2411751924179	210.74528908729553	0.05902719870209694
2461	3377.8200704734168	738.3203230535727	203.89349913597107	0.04239717498421669
2491	3472.1287323495117	512.6044082528207	218.0564513206482	0.057414207607507706
2521	3303.714560589439	739.0044247595669	197.37531924247742	0.06670686602592468
2551	3357.3235851307136	524.9262767910593	212.06669092178345	0.04424145445227623
2581	3178.569382848246	829.0139252238722	210.8236677646637	0.04301207512617111
2611	1840.469733490795	1652.2853133503083	135.23873734474182	0.06462331116199493
2641	3550.30019133304	302.01332214060216	222.47096824645996	0.05358815938234329
2671	3264.510242971378	678.9598961805656	201.74493432044983	0.04342728853225708
2701	3206.8698000336312	712.6386118495183	202.00710773468018	0.04633340612053871
2731	3262.624880980235	484.02204370365644	218.1484763622284	0.056314073503017426
2761	2713.7329647089173	1040.790772287437	169.59920001029968	0.07612723112106323
2791	3342.4817657136896	627.8494236939915	209.5990731716156	0.04868658259510994
2821	3390.6904449431245	555.0642938862029	210.38616490364075	0.04758203774690628
2851	2920.994475657002	1072.595338961076	187.85437512397766	0.044036272913217545
2881	3278.616168866853	705.1944738427915	199.20352745056152	0.038309209048748016
2911	2697.7565327273555	1058.9174143932387	177.67632126808167	0.06135899946093559
2941	3351.353087285619	417.43722490915485	218.89169692993164	0.0524994321167469
2971	2202.186786606189	1051.9003859824861	97.73629808425903	0.061696071177721024
