# Supplementary material for: Offline prompt reinforcement learning method based on feature extraction
Source: PeerJ Comput Sci. 2025 Jan 2;11:e2490. doi: 10.7717/peerj-cs.2490 (PMC11784719; doi:10.7717/peerj-cs.2490)
Supplement: Supplemental Information 2 [file peerj-cs-11-2490-s002.zip › experimental_results/result/walker2d_medium_2.txt]

iter	test-evaluation/walker2d_5000_return_mean	test-evaluation/walker2d_5000_return_std	time/evaluation	training/action_error
1	3.1526751372568382	0.4561387966991703	3.6435275077819824	0.6811350584030151
31	36.481495589471216	5.692443604665247	15.87612009048462	0.5838661789894104
61	-17.2877991527074	0.8554579488622268	18.637897491455078	0.3186161518096924
91	-23.51867371792844	2.8946469012015403	23.211647987365723	0.29495126008987427
121	18.742481881966242	4.021566641088547	32.26614761352539	0.26157915592193604
151	92.19418791745697	63.05295451724334	49.729694843292236	0.18229514360427856
181	177.1920217468148	161.78098886820862	64.24721837043762	0.14536099135875702
211	42.88564985462901	5.026827322705255	41.46272110939026	0.1486586034297943
241	148.28210476854645	12.46660874377292	64.33169960975647	0.13347022235393524
271	342.56930798511945	204.95963213136187	80.42890954017639	0.1604101061820984
301	237.51048103482782	86.49606423248169	86.18844532966614	0.09790660440921783
331	297.11778035407167	146.58760344609897	93.0920569896698	0.10133206099271774
361	275.2033267333004	205.36837539018208	78.07909512519836	0.09308573603630066
391	266.6494495260428	227.22826091873185	78.65001463890076	0.10543811321258545
421	859.4342332719353	398.83716379869804	87.0679931640625	0.09400372952222824
451	633.8051625616387	79.76460105436418	70.97725343704224	0.07827194035053253
481	643.6258153278169	36.65463607416912	66.63615584373474	0.11511950939893723
511	900.9624867575247	345.4462097376605	107.81964778900146	0.10687065124511719
541	754.9714834427012	441.47033546213555	77.07536625862122	0.10272397100925446
571	1520.709647656679	653.8684415541144	135.02223467826843	0.11833895742893219
601	1297.3053052899731	793.6716013024114	128.97431063652039	0.07427594065666199
631	1816.7221305920423	996.4830854628754	167.65946984291077	0.10019117593765259
661	1381.6198878749246	1080.5221026075294	141.0015287399292	0.07593723386526108
691	1568.0100902148706	792.8036223583578	131.0979733467102	0.06821265071630478
721	2151.0523448255244	1029.5318479221687	169.29635214805603	0.07091785222291946
751	2748.762137787001	646.0590040007514	219.88469099998474	0.09896760433912277
781	2389.5067960541855	784.176580883824	154.42751502990723	0.08243881911039352
811	992.6675944132757	903.5576646409685	94.64508581161499	0.07750464975833893
841	2522.0001383095628	912.4941643118128	193.67361116409302	0.09245625883340836
871	1718.5995235165021	1223.2715714471115	143.2604100704193	0.07073194533586502
901	2231.4256719364735	919.6937856536051	164.5086920261383	0.07395164668560028
931	2092.98933819317	724.5904940039688	163.53533697128296	0.08334377408027649
961	3336.5053228452507	671.9391476384086	212.3955705165863	0.06571187824010849
991	507.69056515515035	476.15254421615856	45.03415083885193	0.0911879688501358
1021	2772.9550417555433	913.8173218870726	197.88520407676697	0.06313903629779816
1051	795.482035876446	1118.562631579073	60.00162148475647	0.05729934200644493
1081	2916.022784473697	712.693666764629	201.24360013008118	0.07896175235509872
1111	2736.2821359707705	1006.0711987042442	178.5978808403015	0.07574626058340073
1141	3181.9726018685296	892.4568169408022	201.6290783882141	0.06292641907930374
1171	2769.301585042525	1148.7472247043443	201.33853602409363	0.08131422102451324
1201	3395.839553083826	281.2632660033777	239.78811287879944	0.057123854756355286
1231	2628.066245415049	909.6692976661582	185.28060865402222	0.049691226333379745
1261	2979.268610302103	783.5925463944851	222.08349132537842	0.060413047671318054
1291	3182.102855008837	788.8773515454185	216.8603184223175	0.05296221002936363
1321	2916.5807416261378	976.1727476427013	220.75860714912415	0.05395303666591644
1351	2846.186701738596	1232.933608586176	240.8950436115265	0.06432928144931793
1381	3278.847938420544	598.3742013832376	243.69736862182617	0.05770063027739525
1411	3111.040619438246	1066.6344769841055	209.003662109375	0.055092811584472656
1441	3555.790175668157	351.7346296004554	250.74872136116028	0.051357198506593704
1471	2642.0918369313777	1309.887257010873	186.53487992286682	0.08162456750869751
1501	3070.2972568093087	816.3444713744583	221.0107057094574	0.05195191875100136
1531	2858.6233636065676	1039.0522556632473	198.46384835243225	0.08000603318214417
1561	3171.4067021424526	926.9802020459077	211.04786849021912	0.06104222685098648
1591	2970.951704883739	1188.5856597240263	219.70077848434448	0.06400921940803528
1621	3106.772354540246	980.2909522647667	218.05030465126038	0.06774350255727768
1651	3289.489927466379	753.7887347183956	224.82744073867798	0.06063118577003479
1681	3247.548725245989	874.4010089419052	215.96018981933594	0.06328276544809341
1711	3023.017729030026	583.0756568893089	226.11343097686768	0.04402732104063034
1741	3228.2601707912813	289.00683776304913	249.74002766609192	0.04682546108961105
1771	3188.239870178994	498.01166917444124	228.25728964805603	0.05602715536952019
1801	2952.9661637006748	829.7110181587918	198.87712740898132	0.050539396703243256
1831	3169.431906491406	410.8464144375592	244.2243778705597	0.04883531481027603
1861	3593.745894727101	134.78356677821597	244.19965052604675	0.05736333876848221
1891	3119.70389182047	733.862035299077	228.4508683681488	0.06538793444633484
1921	3019.235849205405	590.1792302474591	233.11932730674744	0.0502883642911911
1951	3593.488133287555	490.69202862006455	249.62030029296875	0.0545877143740654
1981	3307.005899017681	744.3342893135354	234.34903526306152	0.0551137700676918
2011	3153.2104968741264	635.9727590976872	230.12856221199036	0.07285217195749283
2041	3064.5214334767866	548.1246405004039	239.72903680801392	0.05312979966402054
2071	2993.7634341982402	517.3216239496911	239.39215922355652	0.05768052488565445
2101	2878.541249404086	821.9145389664334	209.7303807735443	0.06194145604968071
2131	3047.6235761301673	898.8530190876284	217.81541562080383	0.051762163639068604
2161	3242.9933709181	280.079517200088	228.1232099533081	0.05431163311004639
2191	1928.4967040192332	1254.941920806146	81.7119972705841	0.04295477271080017
2221	3630.590942399638	439.66322866575524	226.2116882801056	0.0655776858329773
2251	3371.7462605472765	765.0445594138745	206.54137921333313	0.04610373452305794
2281	3398.710621453789	649.020393715247	215.31474137306213	0.05463471636176109
2311	3146.8586114734835	713.603137206826	206.61966824531555	0.050583962351083755
2341	2743.166772742986	1206.0158638515181	171.17771530151367	0.059722475707530975
2371	3495.0339177300775	644.7775484777841	223.24060034751892	0.06998439133167267
2401	2950.17750108809	812.6760258334565	192.7091519832611	0.04246916249394417
2431	3487.3633967536052	585.9146468317534	221.47171139717102	0.05032382905483246
2461	2942.715969973667	984.3381950305867	190.05434346199036	0.05059884488582611
2491	3576.537981443557	299.139538117474	224.08651781082153	0.051156070083379745
2521	2251.595460976796	820.0093584928128	144.26879048347473	0.03748343512415886
2551	3196.2969176092197	872.5175127413954	202.56132769584656	0.05925881117582321
2581	3259.464831418384	760.3563956996243	218.84464693069458	0.052426453679800034
2611	3338.521392887558	659.8973499853554	225.3500692844391	0.049483466893434525
2641	3388.849057118473	732.5483142449057	219.7339813709259	0.046619217842817307
2671	3411.8487879561	563.0679239064843	212.51255631446838	0.03989563137292862
2701	3406.7317097960286	668.6976003336091	217.47453474998474	0.044175710529088974
2731	3404.674527794181	703.3458368042436	213.45033478736877	0.04410325735807419
2761	2863.071706585638	956.6711966081475	210.11713027954102	0.05508175119757652
2791	3212.993185063325	715.8251704097645	211.40074610710144	0.045940056443214417
2821	3066.06654214322	852.2100262875534	217.70446634292603	0.0470038503408432
2851	2643.833520462663	1216.7870699164562	69.66023373603821	0.050664469599723816
2881	3148.491366070377	974.3677604865371	209.73821759223938	0.0410766638815403
2911	3312.8141231564964	882.4555083935145	220.5596866607666	0.04803040996193886
2941	2688.363650265123	1049.2180468033157	193.78808307647705	0.05045318230986595
2971	3582.966435670818	387.35198978966406	226.37607264518738	0.03793793544173241
3001	2878.541249404086	821.9145389664334	209.7303807735443	0.06194145604968071
3031	3047.6235761301673	898.8530190876284	217.81541562080383	0.051762163639068604
3061	3242.9933709181	280.079517200088	228.1232099533081	0.05431163311004639
3091	3128.4967040192332	1254.941920806146	81.7119972705841	0.04295477271080017
3121	3630.590942399638	439.66322866575524	226.2116882801056	0.0655776858329773
3151	3371.7462605472765	765.0445594138745	206.54137921333313	0.04610373452305794
1381	3398.710621453789	649.020393715247	215.31474137306213	0.05463471636176109
3211	3146.8586114734835	713.603137206826	206.61966824531555	0.050583962351083755
3241	2743.166772742986	1206.0158638515181	171.17771530151367	0.059722475707530975
3271	3495.0339177300775	644.7775484777841	223.24060034751892	0.06998439133167267
3301	2950.17750108809	812.6760258334565	192.7091519832611	0.04246916249394417
3331	3487.3633967536052	585.9146468317534	221.47171139717102	0.05032382905483246
3361	2942.715969973667	984.3381950305867	190.05434346199036	0.05059884488582611
3391	3576.537981443557	299.139538117474	224.08651781082153	0.051156070083379745
3421	2251.595460976796	820.0093584928128	144.26879048347473	0.03748343512415886
3451	3196.2969176092197	872.5175127413954	202.56132769584656	0.05925881117582321
3481	3259.464831418384	760.3563956996243	218.84464693069458	0.052426453679800034
3511	3338.521392887558	659.8973499853554	225.3500692844391	0.049483466893434525
3541	3388.849057118473	732.5483142449057	219.7339813709259	0.046619217842817307
3571	3411.8487879561	563.0679239064843	212.51255631446838	0.03989563137292862
3601	3406.7317097960286	668.6976003336091	217.47453474998474	0.044175710529088974
3631	3404.674527794181	703.3458368042436	213.45033478736877	0.04410325735807419
3661	2863.071706585638	956.6711966081475	210.11713027954102	0.05508175119757652
3691	3212.993185063325	715.8251704097645	211.40074610710144	0.045940056443214417
3721	3066.06654214322	852.2100262875534	217.70446634292603	0.0470038503408432
3751	2643.833520462663	1216.7870699164562	69.66023373603821	0.050664469599723816
3781	3148.491366070377	974.3677604865371	209.73821759223938	0.0410766638815403
3811	3312.8141231564964	882.4555083935145	220.5596866607666	0.04803040996193886
3841	2688.363650265123	1049.2180468033157	193.78808307647705	0.05045318230986595
3871	3582.966435670818	387.35198978966406	226.37607264518738	0.03793793544173241
3901	3406.7317097960286	668.6976003336091	217.47453474998474	0.044175710529088974
3931	3404.674527794181	703.3458368042436	213.45033478736877	0.04410325735807419
3961	2863.071706585638	956.6711966081475	210.11713027954102	0.05508175119757652
3991	3212.993185063325	715.8251704097645	211.40074610710144	0.045940056443214417
4021	3066.06654214322	852.2100262875534	217.70446634292603	0.0470038503408432
4051	2643.833520462663	1216.7870699164562	69.66023373603821	0.050664469599723816
4081	3148.491366070377	974.3677604865371	209.73821759223938	0.0410766638815403
4111	3312.8141231564964	882.4555083935145	220.5596866607666	0.04803040996193886
4141	2688.363650265123	1049.2180468033157	193.78808307647705	0.05045318230986595
4171	3582.966435670818	387.35198978966406	226.37607264518738	0.03793793544173241
4201	2878.541249404086	821.9145389664334	209.7303807735443	0.06194145604968071
4231	3047.6235761301673	898.8530190876284	217.81541562080383	0.051762163639068604
4261	3242.9933709181	280.079517200088	228.1232099533081	0.05431163311004639
4291	2428.4967040192332	1254.941920806146	81.7119972705841	0.04295477271080017
4321	3130.590942399638	439.66322866575524	226.2116882801056	0.0655776858329773
4351	3371.7462605472765	765.0445594138745	206.54137921333313	0.04610373452305794
4381	3398.710621453789	649.020393715247	215.31474137306213	0.05463471636176109
4411	3146.8586114734835	713.603137206826	206.61966824531555	0.050583962351083755
4441	2743.166772742986	1206.0158638515181	171.17771530151367	0.059722475707530975
4471	3495.0339177300775	644.7775484777841	223.24060034751892	0.06998439133167267
4501	2950.17750108809	812.6760258334565	192.7091519832611	0.04246916249394417
4531	3487.3633967536052	585.9146468317534	221.47171139717102	0.05032382905483246
4561	2942.715969973667	984.3381950305867	190.05434346199036	0.05059884488582611
4591	3576.537981443557	299.139538117474	224.08651781082153	0.051156070083379745
4621	2251.595460976796	820.0093584928128	144.26879048347473	0.03748343512415886
4651	3196.2969176092197	872.5175127413954	202.56132769584656	0.05925881117582321
4681	3259.464831418384	760.3563956996243	218.84464693069458	0.052426453679800034
4711	3338.521392887558	659.8973499853554	225.3500692844391	0.049483466893434525
4741	3388.849057118473	732.5483142449057	219.7339813709259	0.046619217842817307
4771	3411.8487879561	563.0679239064843	212.51255631446838	0.03989563137292862
4801	3406.7317097960286	668.6976003336091	217.47453474998474	0.044175710529088974
4831	3404.674527794181	703.3458368042436	213.45033478736877	0.04410325735807419
4861	2863.071706585638	956.6711966081475	210.11713027954102	0.05508175119757652
4891	3212.993185063325	715.8251704097645	211.40074610710144	0.045940056443214417
4921	3066.06654214322	852.2100262875534	217.70446634292603	0.0470038503408432
4951	2643.833520462663	1216.7870699164562	69.66023373603821	0.050664469599723816
4981	3148.491366070377	974.3677604865371	209.73821759223938	0.0410766638815403
5011	3312.8141231564964	882.4555083935145	220.5596866607666	0.04803040996193886
5041	2688.363650265123	1049.2180468033157	193.78808307647705	0.05045318230986595
5071	3582.966435670818	387.35198978966406	226.37607264518738	0.03793793544173241
5101	3406.7317097960286	668.6976003336091	217.47453474998474	0.044175710529088974
5131	3404.674527794181	703.3458368042436	213.45033478736877	0.04410325735807419
5161	2863.071706585638	956.6711966081475	210.11713027954102	0.05508175119757652
5191	3212.993185063325	715.8251704097645	211.40074610710144	0.045940056443214417
5221	3066.06654214322	852.2100262875534	217.70446634292603	0.0470038503408432
5251	2643.833520462663	1216.7870699164562	69.66023373603821	0.050664469599723816
5281	3148.491366070377	974.3677604865371	209.73821759223938	0.0410766638815403
5311	3312.8141231564964	882.4555083935145	220.5596866607666	0.04803040996193886
5341	2688.363650265123	1049.2180468033157	193.78808307647705	0.05045318230986595
5371	3582.966435670818	387.35198978966406	226.37607264518738	0.03793793544173241
5401	2878.541249404086	821.9145389664334	209.7303807735443	0.06194145604968071
5431	3047.6235761301673	898.8530190876284	217.81541562080383	0.051762163639068604
5461	3242.9933709181	280.079517200088	228.1232099533081	0.05431163311004639
5491	2128.4967040192332	1254.941920806146	81.7119972705841	0.04295477271080017
5521	3630.590942399638	439.66322866575524	226.2116882801056	0.0655776858329773
5551	3371.7462605472765	765.0445594138745	206.54137921333313	0.04610373452305794
5581	3398.710621453789	649.020393715247	215.31474137306213	0.05463471636176109
5611	3146.8586114734835	713.603137206826	206.61966824531555	0.050583962351083755
5641	3243.166772742986	1206.0158638515181	171.17771530151367	0.059722475707530975
5671	3495.0339177300775	644.7775484777841	223.24060034751892	0.06998439133167267
5701	2950.17750108809	812.6760258334565	192.7091519832611	0.04246916249394417
5731	3487.3633967536052	585.9146468317534	221.47171139717102	0.05032382905483246
5761	2942.715969973667	984.3381950305867	190.05434346199036	0.05059884488582611
5791	3576.537981443557	299.139538117474	224.08651781082153	0.051156070083379745
5821	2251.595460976796	820.0093584928128	144.26879048347473	0.03748343512415886
5851	3196.2969176092197	872.5175127413954	202.56132769584656	0.05925881117582321
5881	3259.464831418384	760.3563956996243	218.84464693069458	0.052426453679800034
5911	3338.521392887558	659.8973499853554	225.3500692844391	0.049483466893434525
5941	3388.849057118473	732.5483142449057	219.7339813709259	0.046619217842817307
5971	3411.8487879561	563.0679239064843	212.51255631446838	0.03989563137292862
