# Supplementary material for: Offline prompt reinforcement learning method based on feature extraction
Source: PeerJ Comput Sci. 2025 Jan 2;11:e2490. doi: 10.7717/peerj-cs.2490 (PMC11784719; doi:10.7717/peerj-cs.2490)
Supplement: Supplemental Information 2 [file peerj-cs-11-2490-s002.zip › experimental_results/result/walker2d_medium_3.txt]

iter	test-evaluation/walker2d_5000_return_mean	test-evaluation/walker2d_5000_return_std	time/evaluation	training/action_error
1	-3.19662468473386	0.4224122538587085	6.612465858459473	0.8182277679443359
31	6.862205311535772	2.822494400509046	9.523593664169312	0.6502779126167297
61	-25.464149188452954	0.8392830944246278	20.92611312866211	0.42366135120391846
91	-23.99476993215028	1.298907211586749	18.925604581832886	0.28453490138053894
121	-27.351896657806783	1.6804112287447057	18.24958610534668	0.19577546417713165
151	-26.633520038962214	0.9997169804695822	20.851539611816406	0.2219640016555786
181	-9.768031453654801	2.768611574409089	24.14711904525757	0.19759954512119293
211	79.04431999921387	3.9165548630201616	44.780725955963135	0.12947237491607666
241	72.18714093621507	6.084769258398033	46.416747093200684	0.12223515659570694
271	82.55935567465676	4.9066925276411215	44.256751537323	0.11359670013189316
301	99.81475273972961	9.08674738862097	49.456209659576416	0.10881976783275604
331	116.76112224735138	19.259102287317653	55.507046699523926	0.12013763934373856
361	107.7062445140079	11.7835190239421	52.59808540344238	0.10506846755743027
391	189.2712389570287	199.76319233915984	62.2908821105957	0.12165173888206482
421	665.2799485570534	307.11881691324214	96.61358642578125	0.10755514353513718
451	264.42234457603865	230.81290582866725	66.39670896530151	0.09259741008281708
481	658.1096754746878	187.46603106189426	76.23368525505066	0.09333593398332596
511	515.5870299381785	382.2205471617301	104.13601469993591	0.09937626868486404
541	904.0204929677116	393.8816478306948	135.09233140945435	0.1053018644452095
571	1387.808168947532	624.896828362708	109.4855444431305	0.11439255625009537
601	961.1902286940787	5.294678159047589	229.4701337814331	0.08703474700450897
631	955.8023764173929	2.4448857086835964	235.41798448562622	0.06825049221515656
661	387.55593526637125	12.802640069252101	73.9148211479187	0.10391288250684738
691	516.0197795510016	177.39834418309573	42.98764634132385	0.11064095050096512
721	834.466408170706	656.1582306373134	60.803467750549316	0.07135312259197235
751	989.0263925542623	348.930013164195	70.16135931015015	0.0779833048582077
781	710.1388878421685	214.79540186715175	52.830878019332886	0.09549320489168167
811	2171.8097673265347	855.456061712139	136.23986983299255	0.07780994474887848
841	1932.8291245661399	752.3645696018663	138.83176589012146	0.07695354521274567
871	1748.1287447425043	1153.1257140494233	108.54553389549255	0.08085037022829056
901	1926.6577973079932	1095.152719835083	131.02443051338196	0.06292106956243515
931	2503.6030825644	994.9235796836952	185.69728231430054	0.0789637342095375
961	2294.9865134967263	807.7070591974227	170.95087671279907	0.08620686084032059
991	952.9265885469883	853.7395881160675	68.11712193489075	0.08627373725175858
1021	2778.6885907774745	902.0029213799687	193.93502068519592	0.07065296173095703
1051	2446.4361933063924	931.1661457523421	169.8486258983612	0.06100257486104965
1081	3001.3155831494805	747.5868476797467	192.77224707603455	0.0671888217329979
1111	3251.877120147124	730.8777612112534	197.08588933944702	0.0707257091999054
1141	2553.710389191387	760.1690900879393	181.07366728782654	0.06517365574836731
1171	2986.326504855851	776.6156110101033	192.94175577163696	0.059911150485277176
1201	3282.8996534561184	624.1061656526667	211.79878997802734	0.0625649094581604
1231	3229.656443437312	633.3230985794505	217.07211470603943	0.0647646114230156
1261	3079.3038161914274	732.4413752923308	212.4097888469696	0.08758143335580826
1291	3485.7164575579473	462.6083739791299	227.6048939228058	0.07246869057416916
1321	2730.749280176315	1238.02709662295	174.8574824333191	0.07646945118904114
1351	2553.9707256356223	1445.6388890819767	166.63961458206177	0.06651990860700607
1381	1541.7232956503003	1557.500205622943	114.17015385627747	0.07037873566150665
1411	3134.073446965452	819.8531507790696	189.42090702056885	0.06992118060588837
1441	1448.5173570790141	1490.0655905186668	101.89229822158813	0.057303160429000854
1471	3407.5414433016504	686.9047474448071	213.67125964164734	0.05463414639234543
1501	2163.7920737972827	959.6764438104007	137.29377722740173	0.061538346111774445
1531	2584.9887121442857	1131.263181248914	164.86347794532776	0.06921447813510895
1561	2887.738399135348	1153.1004838517713	186.6059272289276	0.07523063570261002
1591	2795.5978259683425	1242.091182021154	197.70319986343384	0.05085957422852516
1621	2973.697094169309	1119.3188032019734	195.39253091812134	0.07696317136287689
1651	1438.6526925350342	1385.9981261724113	113.22542262077332	0.04622908681631088
1681	2691.84779473196	1161.4739678861126	170.2401270866394	0.058392275124788284
1711	3079.3609275776967	753.7864895277656	208.83243322372437	0.057338107377290726
1741	2179.3292760767026	1361.891056988553	148.41205430030823	0.04746153578162193
1771	3102.920197940623	809.6556826788503	208.17101430892944	0.06465090811252594
1801	385.72944792107114	542.9449986985587	76.3613395690918	0.05168071389198303
1831	106.64620397760052	122.25793888943575	26.607685327529907	0.04583822190761566
1861	807.332324436197	1345.3512986617968	67.10787844657898	0.0600939504802227
1891	24.203889538254234	4.210302316355405	20.35418462753296	0.06784720718860626
1921	2404.678290539167	1307.3987560918229	152.80120706558228	0.05918753892183304
1951	3388.1748839710726	645.1139470654746	235.90844750404358	0.06594392657279968
1981	2945.8117678356025	1033.5176375149967	175.5580244064331	0.053440820425748825
2011	923.6594833286067	1398.6684457059914	67.55855321884155	0.05417497456073761
2041	3102.1656953310967	586.13763892299	221.79248666763306	0.05808431655168533
2071	950.0295950040573	1534.1738025283917	69.48505973815918	0.045567162334918976
2101	3016.7944192770506	884.3699630376168	201.3887186050415	0.04399212822318077
2131	2363.9403132296447	1542.7133436344002	157.8409993648529	0.047384172677993774
2161	2700.5314320997186	1169.8380397998017	176.01683259010315	0.07071815431118011
2191	1941.2016658449027	1202.6110277605505	145.46463680267334	0.05992268770933151
2221	2351.4621363863102	938.5260437804866	154.02775979042053	0.05936817824840546
2251	3290.036502712982	1006.8730355403085	198.89222121238708	0.05786863714456558
2281	1014.8320417814596	1523.6633940726742	84.52929282188416	0.05844271928071976
2311	2571.730014815029	1301.7392252497298	172.49584078788757	0.06045795604586601
2341	3489.3019922650933	448.230400444792	218.02534866333008	0.04447401314973831
2371	1729.0563325452229	1372.167131668347	113.97158861160278	0.06696870177984238
2401	3148.5556277909654	894.7172218623184	214.67206716537476	0.052768856287002563
2431	1014.9040182903847	1208.9792451976189	92.45658564567566	0.05652809515595436
2461	2911.9613462690777	862.9258186111194	175.32957315444946	0.047070927917957306
2491	3334.61695572596	571.8447982170024	203.65578055381775	0.05111273378133774
2521	960.3300531408184	118.32454613189395	226.2593696117401	0.05215291306376457
2551	851.3666665124689	926.0736945288497	95.38690972328186	0.05174224078655243
2581	1450.676683603837	1418.5181784991055	125.74085855484009	0.043062787503004074
2611	3516.9515568259544	262.4534502749599	234.859384059906	0.06156706437468529
2641	3409.349251138206	642.6574361464218	209.32763147354126	0.05322174355387688
2671	2082.51280428637	1036.3808159172288	139.25325107574463	0.04871203377842903
2701	3123.8200637399023	810.5977862263777	210.87446117401123	0.04802693799138069
2731	3150.118151905699	769.154905736777	194.80022144317627	0.059089235961437225
2761	2782.436550909003	1091.9737745102216	182.75214505195618	0.05659031867980957
2791	3476.691682019473	614.6552086908633	216.92019176483154	0.06245214492082596
2821	3088.384807540309	835.5258395827632	185.63348841667175	0.04707782343029976
2851	3272.4909867534457	664.6130724529338	208.15682983398438	0.06166147068142891
2881	3481.608559857035	678.3348197822863	208.64394760131836	0.06391915678977966
2911	3310.4048937337266	604.5204942315559	210.57901620864868	0.047467220574617386
2941	2448.5724495292147	1070.8711212284525	156.61597061157227	0.05565160885453224
2971	3427.610290401216	674.1704563977439	210.990229845047	0.047098979353904724
