# Supplementary material for: Offline prompt reinforcement learning method based on feature extraction
Source: PeerJ Comput Sci. 2025 Jan 2;11:e2490. doi: 10.7717/peerj-cs.2490 (PMC11784719; doi:10.7717/peerj-cs.2490)
Supplement: Supplemental Information 2 [file peerj-cs-11-2490-s002.zip › experimental_results/result/walker2d_medium_bc.txt]

iter	time/training	evaluation/target_5000_return_mean	evaluation/target_5000_return_std	time/evaluation	training/train_loss_mean	training/train_loss_std
0	21.26925754547119	31.278414939687654	0.44633888361021107	5.083594560623169	0.5363028593858084	0.021742953289703583
1	19.904112100601196	299.9459633623075	9.65195730410924	20.828201055526733	0.46450372934341433	0.03979893168741048
2	20.07897162437439	136.61207421391518	4.351512836612814	31.913382291793823	0.3106682575742404	0.049659642681501595
3	20.923420429229736	94.96487047038141	6.596180274346046	27.450078010559082	0.2098672205209732	0.026108984008039748
4	20.568350791931152	478.93174274736646	9.423419315240684	43.07915234565735	0.1704134132464727	0.01815922422948165
5	20.60120415687561	710.3932874718779	199.25437440177765	59.67494320869446	0.15201046653091907	0.019378916530837967
6	20.30476140975952	989.5495215772036	49.825885932070754	113.63813829421997	0.14123811781406403	0.017450353836864496
7	20.60619068145752	972.5240852558101	1.1483844303086472	118.54064273834229	0.13180151760578154	0.01686364237730053
8	20.593158960342407	965.219616176848	0.5730657444077896	121.70216917991638	0.12606199028591314	0.016852951929648117
9	20.160332441329956	959.0912548221872	0.6079013142249572	113.93035817146301	0.11971471848587195	0.016175375659920957
10	20.049590587615967	961.2806269125894	0.241849501316158	113.9486939907074	0.11277627120415369	0.013570993757493752
11	20.007819890975952	956.6992697907035	0.4540971786039167	117.39222264289856	0.10833495229482651	0.014738757155495835
12	20.70193338394165	958.2389973127921	1.050705005065459	114.74788641929626	0.10491481947402159	0.014410962925552884
13	19.98591136932373	951.4254987015743	0.629921297351551	119.89111280441284	0.10327298695842425	0.014276715445002822
14	20.465909481048584	958.312589155853	2.494836220199177	115.80269289016724	0.09863321547706921	0.013075480698433171
15	20.703652381896973	657.2994447669357	507.50607338849863	39.61902689933777	0.09657019473612309	0.014062081326979142
16	20.054612398147583	972.8200750320291	71.27985486380638	112.63201189041138	0.09385798272987207	0.014021633389025847
17	19.753939151763916	1799.424372277284	983.7585644504866	92.09351396560669	0.09023442413657903	0.01187004365996703
18	20.0167555809021	1295.7317579405017	452.7955071055345	90.31035733222961	0.08776724564532438	0.012394727829163616
19	20.288912534713745	1507.8351617290007	516.3211242268221	58.79817223548889	0.08706233107795318	0.012420327630864845
20	20.123258113861084	1179.8417391963146	458.2237435953346	103.70021653175354	0.08536960639059543	0.013164308954834876
21	20.0118088722229	2416.712764621215	1029.114113849327	83.0708532333374	0.08213918580363194	0.011894640161863413
22	20.094435453414917	674.0679859489236	208.5728851289967	63.40185070037842	0.08309355568140746	0.012235715391580132
23	20.011805534362793	983.5937970248914	166.55221111880985	115.55589008331299	0.080766400222977	0.013140858427368627
24	20.60518741607666	1292.5292755253572	695.874916078454	107.37645101547241	0.07936011576404174	0.012808516634435723
25	20.102431774139404	2278.095036510031	1005.0437471975041	109.78255152702332	0.07933097091813882	0.01251757730213632
26	20.10539174079895	1401.0164398833085	816.3841056827002	107.42557525634766	0.07521453303595384	0.010549962681738844
27	20.40607213973999	2313.4549228590345	888.0674394208901	88.64493203163147	0.0753237822279334	0.011676450062169268
28	20.107386350631714	2402.563864554741	917.0852529154721	107.27792000770569	0.07366762414574624	0.011021712997973863
29	20.092443227767944	2493.974892165552	851.3481566897146	95.37121057510376	0.07333434327195087	0.010175164974425473
30	20.525604248046875	2434.6454988400787	843.8921673683292	85.62435674667358	0.07382361950973669	0.011272856870847132
31	19.90925669670105	1569.0848811644598	1237.0388966138494	68.84406852722168	0.07193828204025825	0.01085492003496498
32	20.292561054229736	2541.548753157946	774.7242801058492	90.82527375221252	0.0708507035796841	0.010551801467679424
33	20.227921962738037	2259.1269843156438	708.0604902287575	73.41668272018433	0.07135710772126913	0.011045558913343047
34	20.204959869384766	3255.028475337372	422.2801405153344	106.88944792747498	0.0695598952844739	0.01109768377225366
35	19.731046438217163	2292.683683933185	819.5164826291928	97.5176157951355	0.06938439399003983	0.010795558497787731
36	20.386649131774902	2757.8193565233896	939.321629775369	88.31408333778381	0.06836671010901531	0.010629274939779432
37	19.816845893859863	3439.849938417297	141.89083675844705	113.74869465827942	0.06671207072834173	0.010686374863552985
38	19.98036289215088	3381.850776274114	551.3410396929836	102.28706336021423	0.06711699554075798	0.009749532557631871
39	19.938122987747192	3198.2386850535504	620.4945486387351	97.68673372268677	0.06629814638445775	0.009750130885427345
40	19.66930913925171	3300.64876472203	729.6972443758608	105.81798148155212	0.06614129106203714	0.009882751548568526
41	20.483749628067017	3675.0037925836955	430.7197540328263	108.08903241157532	0.06442098094771306	0.009288795479304933
42	20.529521226882935	2409.8217129184904	643.2595945280931	74.81008911132812	0.06425129018723964	0.009894909792494033
43	20.728641748428345	3558.4188169011986	418.2738468452277	111.91991519927979	0.06503625832498074	0.0104138803509214
44	20.37862801551819	3526.0859844684537	303.4505695212971	108.32149720191956	0.06363159481436015	0.00960918479507241
45	20.085676670074463	3469.728221735725	376.7757909654943	110.74380803108215	0.0630388995880882	0.009457751617412743
46	19.707165002822876	3542.9012150049484	226.25420690061108	113.82313704490662	0.06196569080154101	0.009580238377106375
47	20.024751901626587	3474.544685540538	395.9262575598971	112.48846125602722	0.06215629532933235	0.00926746469307616
48	20.41802406311035	3106.895557135123	627.5445186958266	96.3688325881958	0.06175390216211478	0.00981181018120887
49	20.009922742843628	3443.6253747964406	532.9214692879658	100.89489841461182	0.06073135075469812	0.009570029200533646
50	20.021756410598755	3234.936299223255	286.0875304573021	108.99997019767761	0.06123750723898411	0.009205420626203834
51	19.997880458831787	3563.968240058071	378.2178705549602	107.00387072563171	0.06046624677876632	0.008761567198682221
52	20.057671308517456	3071.2140002662472	459.831794678423	109.4207079410553	0.06144416575630506	0.010218195092138435
53	19.97995638847351	3266.0094217880965	507.79240014194994	102.85228157043457	0.060631962915261586	0.009228969630293347
54	19.884387254714966	2821.361372992569	772.9650282160467	84.74303579330444	0.060038373892505964	0.008758016729514526
55	19.737018823623657	3113.8773093550094	796.6129270154316	95.00826501846313	0.059508129407962164	0.00960964058993271
56	20.37222385406494	3584.845609868243	237.25853287555208	115.24327635765076	0.0602552246923248	0.009059088456333792
57	20.874006032943726	3188.499413104131	459.8732195207993	108.38372945785522	0.058611196813484034	0.008758117065927782
58	21.245903730392456	3218.076900904734	516.9316191584936	114.59507727622986	0.05975217651575804	0.008995754696622414
59	20.684996604919434	3222.564202165001	401.2127904083873	107.84980487823486	0.05801421583940585	0.00927029460752292
60	20.23285675048828	3138.431530615693	598.0224160089555	105.97415709495544	0.05894298260410627	0.009261504709983472
61	20.434145212173462	3514.621630978405	301.0986836812084	108.7437174320221	0.05760100257893403	0.008654434422061036
62	19.570741176605225	3397.934163869747	314.7970283659215	112.87885856628418	0.05791311101367076	0.008614718324715904
63	20.02077865600586	2923.78380504981	1171.7440583386663	97.17380571365356	0.0576107566182812	0.008432884648568445
64	19.78081512451172	3108.7153692827223	624.8350416899211	99.08754992485046	0.05770218942314386	0.008323223546352126
65	19.89731240272522	3334.022826112142	500.5862349331657	108.63555407524109	0.056858093664050105	0.009198654254732368
66	19.804712772369385	3027.9491882764837	621.3679345224367	98.84173107147217	0.0571887552117308	0.009150711415164272
67	19.837811946868896	3480.0901594110605	445.41190359561494	105.19044613838196	0.057612325015167394	0.008603004903724818
68	20.022754907608032	3056.541670937791	446.49555509494064	107.32732439041138	0.0569835206742088	0.00805800966772819
69	19.968988180160522	2879.188739480234	1179.8581225884031	87.14433455467224	0.05593232913563649	0.008677382079719995
70	19.885200262069702	3544.1426411358634	386.69786605538724	109.11677432060242	0.057103249852856	0.00950068215348105
71	20.529487371444702	2829.5697081461844	845.7832052345758	85.97968435287476	0.056573857814073564	0.008450147181089952
72	20.419135332107544	3301.324068917419	465.18626021026944	106.90653085708618	0.05523534948627154	0.008315622569469716
73	20.181199550628662	3282.7890349669433	815.7568204153629	100.52098298072815	0.055236263995369274	0.007658209472259338
74	20.909114599227905	3057.9137041906465	818.7234497686378	95.75760698318481	0.05513927282144626	0.00844827307359695
75	21.078500270843506	3414.306018417104	103.61926895428057	115.53830885887146	0.05506338355441888	0.008403799877572067
76	20.087883949279785	3385.030065971713	428.6163330244708	108.6741509437561	0.055007572869459787	0.008533361651245564
77	21.03984785079956	3008.417123949993	1004.095377644713	95.28592848777771	0.05469325609505177	0.008463303222142933
78	20.375329732894897	3256.7536250073417	504.28970176892017	105.43306040763855	0.05437853842973709	0.008305488063897932
79	19.963152408599854	2997.438537234226	444.916106105121	107.85653424263	0.054689872078597546	0.008439399016120418
80	19.962310552597046	3412.82094888537	325.48601257183594	111.10534405708313	0.054660425695280235	0.008246186545372272
81	20.061704874038696	3459.988601306199	344.9278526171026	109.06060194969177	0.055181325872739155	0.007665612335733338
82	20.44503092765808	2879.4974108874355	1415.2067555314009	46.66994094848633	0.054393795828024546	0.008921667083197558
83	20.16362762451172	3308.7283738698275	93.0009362251536	111.64604091644287	0.05398115144421657	0.008735016299652171
84	20.380354404449463	2360.16395263457	1273.5013172153253	97.0269501209259	0.054433122016489505	0.008672087499130201
85	20.475915670394897	3150.8747455623775	626.5761249069068	104.75080156326294	0.05372429876277844	0.00788565237182665
86	20.13342523574829	3354.556140783524	421.6042798089609	108.25158739089966	0.05363868394245704	0.008504790473898597
87	20.24291753768921	2963.0485786650156	378.34788377836463	109.80885434150696	0.0537519171833992	0.008295022179995505
88	19.99401354789734	3336.301179985493	219.00417390145043	109.4180269241333	0.05295938357710838	0.00800206826515182
89	20.16327738761902	2977.3925467025283	538.7365039612243	107.99000716209412	0.05314388067771991	0.008373780975765162
90	20.24889588356018	2879.5970568187076	376.999198767115	112.69029068946838	0.05330042202025652	0.007855597513823974
91	20.142808198928833	3341.987422021031	300.9805710619827	109.43188643455505	0.052781322933733464	0.0083945967360239
92	20.472123622894287	3162.8400935398595	631.0324013542446	99.40168619155884	0.053080337742964424	0.008127275573578651
93	20.42744469642639	3327.485701244746	500.4052014975113	106.43050694465637	0.05202849713464578	0.007844213108148477
94	20.507717847824097	2803.8381029606534	1063.8015766979065	58.30501127243042	0.052447455214957396	0.008376639698964135
95	20.146367073059082	2928.515228537391	752.4702957663098	104.14381647109985	0.052995380933086075	0.008764349155585535
96	20.438074111938477	3327.4621890588805	490.28234023774024	110.3857593536377	0.05182744223003586	0.007646106778463974
97	20.085948944091797	3166.168407855541	377.1145225567642	108.73461079597473	0.052023542001843455	0.008000467734838465
98	20.262848377227783	3292.8236690127633	283.402585704298	113.22937035560608	0.05242460197458665	0.007579696267983369
99	20.678027153015137	3191.063744139346	617.1576167066899	103.79657697677612	0.05232620272785425	0.007444204803465258
100	20.28089475631714	3200.794319491295	657.3262207372267	99.87898540496826	0.05268854423115651	0.008109696615661972
101	20.47032141685486	3197.090130982087	467.8339212297646	109.39705443382263	0.05153383190433184	0.007724985107343652
102	19.950164079666138	3238.8164281184017	542.9329390709581	103.54938578605652	0.053002817382415135	0.008405271845304272
103	19.890467166900635	3111.1962810728683	543.0142787694672	107.71789693832397	0.051595272558430834	0.008252638362376667
104	20.128899335861206	3354.963715006165	442.6880956396736	108.35246706008911	0.05300016134977341	0.008446766646041461
105	20.136388301849365	3414.9327947821316	323.1311923181897	113.89037752151489	0.05160322822630405	0.00791427041730003
106	20.554540157318115	3284.3173016149713	350.20021172779724	109.62656998634338	0.05212309734274944	0.007632653505518371
107	20.49694299697876	2823.916656450283	410.56248354562496	107.5124409198761	0.0509220659856995	0.007903269679392217
108	20.27874493598938	3156.3477813474433	246.1163637412212	111.21160078048706	0.05097989282260339	0.007652991422718586
109	20.076765298843384	2953.7743059459654	73.95157171865125	117.05260872840881	0.05112741507589817	0.007647327049310792
110	20.35241937637329	2783.4404810769233	577.5932375281512	104.01707482337952	0.051117056521276634	0.008074433708380763
111	20.040810585021973	3253.7775354436653	357.2647129531439	111.56506204605103	0.05136906320850054	0.007276114527338202
112	20.509002208709717	3261.531511003978	1347.4656207476085	82.2510814666748	0.05161421154936155	0.0076414309059184594
113	19.651538848876953	3230.3937048581893	408.2363993448516	111.21562933921814	0.05052675653249025	0.007086675958021966
114	19.72119903564453	3144.0105305937414	470.0776886718024	111.76212048530579	0.05128793713947137	0.007366748043795768
115	20.380316972732544	3025.1216425139987	275.05477116911305	108.13613533973694	0.05084994606673718	0.007482237805696889
116	19.57785415649414	2994.890535821906	290.5392779732755	108.06784439086914	0.0499288580690821	0.006952431541544672
117	19.738170623779297	3183.200181950355	334.6789671418903	110.20902562141418	0.05074636347591877	0.007122027516721138
118	19.926113605499268	3197.287178155091	423.57411894127824	109.98026514053345	0.050777183783551054	0.007491050510169514
119	20.70504140853882	3094.8582266647213	483.0450557034022	107.23614811897278	0.0496371391043067	0.008124378327104867
120	19.738123416900635	3086.64996424861256	460.6811464429921	18.045594930648804	0.050544287612040835	0.007466230922429399
121	20.340493202209473	3111.026142076535	458.9825683595048	109.22234678268433	0.04963430728763342	0.007628820173867844
122	19.592758417129517	3219.086774705714	388.80637101314767	108.85201096534729	0.05000486887991428	0.007664639092763942
123	19.894428253173828	3019.2712449020746	445.52584494410576	106.91057085990906	0.050914560295641426	0.008061588564323085
124	20.34546661376953	3377.948698081232	231.23850346633745	110.3783495426178	0.05001393129428228	0.007847950177460905
125	20.91893768310547	2954.6673056951001	1579.4664085563102	59.568381547927856	0.04946744814515114	0.007766353467913575
126	20.282735347747803	3454.4629606716976	375.24385119074884	112.03197813034058	0.0492814638838172	0.0076198750684435945
127	20.004972457885742	3261.8781617477157	530.1013818596523	108.39440608024597	0.049580539191762606	0.007387759337278672
128	20.00296950340271	3343.478772852907	342.65722084710484	107.68159341812134	0.05050310098876556	0.007473634130727574
129	19.84189772605896	3364.4441889378977	368.7725146901079	110.19211149215698	0.04997386831790209	0.007455212257053054
130	19.973119258880615	3080.572176223106	573.9074777186595	102.46811652183533	0.04978998647381862	0.007022985591053007
131	19.973440885543823	3373.170478389054	327.4278106371647	109.53895306587219	0.049157666104535265	0.007661176115077232
132	20.30880308151245	3200.6613403699193	577.1381633815449	103.10030770301819	0.050142033534745376	0.007753872822642602
133	19.960183143615723	2994.7531620838477	344.8056603082633	110.64431667327881	0.04934164403627316	0.007366633663941555
134	20.127419233322144	3156.8672030286248	314.83661755333924	114.69223618507385	0.048835609816014765	0.007681303735893647
135	19.574855089187622	2819.60399912423	722.3689899459605	99.16060829162598	0.050003409273922446	0.00727962771890492
136	20.048120975494385	3056.915599688241	385.3558524961365	108.48906087875366	0.04882896369944016	0.007432866265660786
137	19.948201417922974	3427.298420396895	349.88178553154813	107.00220036506653	0.048904566032191114	0.007027026001827911
138	20.82136344909668	2953.4350358294737	500.26277055074894	101.77644753456116	0.04967102605849504	0.007323963140967107
139	19.82573699951172	3257.7267441144936	346.7455475882668	111.68051886558533	0.049118403183917206	0.007555627421111241
140	19.718229055404663	3235.775181163139	494.57404502526236	106.0851104259491	0.04870553574214379	0.007383613906644272
141	19.91335964202881	3212.917913876611	615.6448087141122	101.75420665740967	0.04866932712495327	0.007533095413066921
142	19.91276788711548	3100.1816768963763	507.19384898513925	103.25659275054932	0.04890305378784736	0.007181406090856461
143	19.89930534362793	3039.1723940001325	309.55661505855045	114.21168637275696	0.049089327218631906	0.007267607663680122
144	19.86756134033203	3150.6912735778587	318.00468429195126	110.69826292991638	0.04931311926494042	0.0074490996999143026
145	19.985029697418213	3056.368026824968	385.7850889421541	108.91964983940125	0.04902228987465302	0.007211726340085524
146	19.779964447021484	3123.925703570349	618.3058314148873	99.7345016002655	0.04910147925217946	0.007201646379528069
147	19.910004377365112	3054.0062081845062	767.936321425998	99.87043881416321	0.04832104114194711	0.006774225358795508
148	19.852625370025635	3007.9518637260167	520.5212314078013	109.51441097259521	0.049052057502170406	0.007813926945859792
149	20.105834007263184	3234.0900156190955	406.22345871693904	108.85635471343994	0.04867084098358949	0.006827293428531771
150	20.77158784866333	3203.272836924443	446.4380459571019	105.29064750671387	0.0487479513635238	0.007533477321093822
151	20.172228574752808	3314.6494350260564	405.4295471826022	109.2131359577179	0.04812250178307295	0.007009121126388559
152	20.388275146484375	3246.2977934305636	380.1359148734219	109.37688398361206	0.04869249636307359	0.006971763468126305
153	20.336511850357056	3066.387429249766	460.63576397842445	106.25620245933533	0.04844605250904958	0.006987363213238975
154	20.113460779190063	3035.712660733146	691.4538601702689	105.07106494903564	0.048414834861954054	0.00744148962520467
155	19.946220874786377	3025.318958794769	240.8503140674048	112.41816282272339	0.04761428312708934	0.006753694276638889
156	19.998976707458496	2867.432286734568	470.7943425402061	107.58852529525757	0.04890834838151932	0.007262636468685002
157	20.249796152114868	3081.599659019126	483.7184374756026	109.40036940574646	0.04870751820504665	0.007555408722252299
158	20.174222946166992	3170.2907495590935	472.2101006699614	107.40573501586914	0.048091575366755325	0.006798703017463453
159	19.919658660888672	2758.63320752929	786.7783805432822	90.46426296234131	0.04780686213324467	0.007239064969251965
160	20.12742328643799	3321.8321807739067	354.50801109273556	109.17055058479309	0.04793964703877767	0.007195888545401556
161	19.931722402572632	3331.370982494633	498.08243662253716	110.92687201499939	0.04789022523909807	0.007341201235343687
162	19.971107244491577	3271.70709407353	245.10727591983897	109.35875344276428	0.0477395981674393	0.007126985062349444
163	19.961284160614014	2811.6471900975494	669.9850249031068	94.96456360816956	0.04816970548282067	0.006911973051469487
164	20.680987119674683	3430.213813838133	464.45650616740784	105.82873106002808	0.047848901469260456	0.007251184814844125
165	19.995996713638306	2901.3370353159817	642.6246375486646	103.47898387908936	0.047907520271837714	0.006937551427649449
166	20.12086772918701	3188.7896506469137	561.9385235359114	108.47844791412354	0.047721869200468066	0.0071013871073116585
167	19.916337251663208	3142.410777913931	390.45755980465157	111.65863347053528	0.0481901665776968	0.007182715361081669
168	19.722220420837402	3188.1667045654704	717.7486401792808	97.89976191520691	0.047671527390678724	0.007296575178119962
169	19.714946269989014	3258.6781255882142	310.0742849719478	114.3059709072113	0.047611714508384466	0.00669654995591535
170	19.835713624954224	3318.657731321707	579.4410874125184	102.8195207118988	0.04788076395789782	0.007491215384375908
171	19.99801278114319	3130.9696791470137	216.87574653157452	110.7594575881958	0.04725886381541689	0.007069720706315057
172	20.13937258720398	3067.5042149943915	335.20295441632385	109.61659717559814	0.04782933292289575	0.007742881954232765
173	20.40905237197876	3020.785838606978	323.13816681310294	110.18311953544617	0.04727069228887558	0.0070221236944403975
174	20.221527338027954	3059.2048970351316	295.78819292927363	111.28217887878418	0.04759642699112495	0.007447046710006914
175	20.00893211364746	2859.2700085989727	864.3825744581827	93.608074426651	0.047816222738474606	0.007504108575566844
176	19.658493757247925	3352.954539846146	179.89501727199251	111.00394105911255	0.04771682110925515	0.007242308983980506
177	19.76103973388672	3340.5988488079597	499.89733876465226	108.54097652435303	0.04757012025763591	0.006968688417062349
178	20.50506019592285	3462.9424219660305	387.09052380391864	106.06225109100342	0.046996097179750604	0.007248332246350585
179	20.204050302505493	2988.0196292575424	552.0681098552237	108.95137071609497	0.0473164556051294	0.006631036147275178
180	19.968098878860474	3019.813083041305	584.0068851501514	104.4930808544159	0.047753485466043154	0.007126456763665823
181	20.06770348548889	3306.2041605276613	476.21534826548213	104.904452085495	0.0472018122424682	0.007114147464124389
182	19.94623303413391	3283.777383852439	484.83049281088626	106.43943214416504	0.04753309078514576	0.007486839105908866
183	20.29784870147705	3249.427632534436	401.66967015820126	108.16032099723816	0.04691824497034152	0.007121874582657047
184	20.085617542266846	3069.867153294382	397.21750083657594	109.81666707992554	0.04697306926051776	0.006992741004104037
185	20.294702529907227	3128.704610445046	317.65601413220105	108.27106189727783	0.04735096407433351	0.006757092152425754
186	19.922240018844604	3178.8661567961626	534.1614041996704	102.40519070625305	0.04719725768392285	0.007394850926776193
187	20.586965799331665	3387.6404711419723	277.4934219574606	112.97957253456116	0.047081863755981126	0.007189405628370287
188	20.676034927368164	3307.395403119492	610.5690584216522	101.99199676513672	0.046959816254675386	0.0068752628337252
189	20.132354974746704	3433.967263307664	473.7723640512655	107.49713206291199	0.0466794041916728	0.006510727493671931
190	20.413615703582764	3340.200275955069	472.4687890549811	107.06247425079346	0.04623350609093904	0.006821201771883023
191	20.58065438270569	3451.5083253640278	369.5580092906487	107.90094065666199	0.04663349828993281	0.006672524794822806
192	20.268080234527588	3184.487128744265	738.7602477414746	101.22557020187378	0.046821629864474135	0.007188386047954454
193	20.6146719455719	3264.696529569374	509.9664610316811	108.39087247848511	0.04618356712162495	0.006778964934378174
194	20.12044048309326	3164.5954251981325	533.4866127400954	106.18744087219238	0.04711111354952057	0.007607811583651913
195	20.101233959197998	3208.671264574845	625.5640484243526	105.11093306541443	0.04654550240685543	0.006614432409857232
196	19.87954020500183	3204.5996122362094	249.80776156674676	112.99361276626587	0.04687285353740056	0.007114409208728516
197	20.1572265625	3283.163943889374	577.9033978816033	102.26556372642517	0.04669411818186442	0.006818179964549603
198	20.480879545211792	3328.44659801805	488.1330052590052	107.5238447189331	0.047106657171001036	0.0071292934242581695
199	20.344433307647705	3131.9279588173313	780.9102606056973	99.79086971282959	0.046382860615849494	0.006505037992812117
