# Supplementary material for: Offline prompt reinforcement learning method based on feature extraction
Source: PeerJ Comput Sci. 2025 Jan 2;11:e2490. doi: 10.7717/peerj-cs.2490 (PMC11784719; doi:10.7717/peerj-cs.2490)
Supplement: Supplemental Information 2 [file peerj-cs-11-2490-s002.zip › experimental_results/result/walker2d_medium_LSTM.txt]

iter	test-evaluation/walker2d_5000_return_mean	test-evaluation/walker2d_5000_return_std	time/evaluation	training/action_error
1	10.30952751566951	0.6698276664705848	7.381246328353882	0.7401395440101624
31	79.73738039044993	23.85779786420805	36.898720502853394	0.6559315323829651
61	7.510282811609869	0.920441696769974	33.083876609802246	0.4571245610713959
91	4.7653655745093095	1.2777593402296497	32.800464153289795	0.3031051754951477
121	7.931860803033299	2.876176259657635	34.316385984420776	0.2754700183868408
151	-8.01769846119074	0.938053236706723	30.673503160476685	0.24520860612392426
181	11.715765027199705	1.9379462662409348	36.098889112472534	0.1659056693315506
211	11.239052900537574	2.4141682496121186	38.33098888397217	0.1986837387084961
241	47.65654470773009	6.746147078267161	52.82643222808838	0.11338698863983154
271	59.0950361304395	6.88985795805222	61.43916440010071	0.14550162851810455
301	77.36219906454824	9.911484560669727	77.32035803794861	0.11780229210853577
331	84.38103092244856	6.774941561069977	112.38350248336792	0.11974470317363739
361	549.3216553588937	20.639806669938483	164.34276485443115	0.13812604546546936
391	653.3759215821336	277.45170028888555	196.98503160476685	0.11595212668180466
421	1624.2622770262885	662.5924646827932	394.4786958694458	0.09648400545120239
451	1250.7160370798033	673.2911041029058	186.66439414024353	0.0910903662443161
481	1950.9040956938522	569.1049410212012	148.96067762374878	0.0860615223646164
511	1442.1999552347133	648.4259092329607	180.93058514595032	0.07378710806369781
541	1458.255433731546	539.5778242581019	176.1433129310608	0.08588553220033646
571	1455.068640269471	481.8365515615276	172.12601709365845	0.07831230014562607
601	2015.7481266676311	348.7865348750543	156.72766375541687	0.06723817437887192
631	1005.3757983326004	225.79698492400072	259.26493287086487	0.07759974896907806
661	2803.552577360885	858.335669941841	231.30865621566772	0.05573244020342827
691	2287.280822609736	1171.9410566268384	157.76978015899658	0.05353372171521187
721	2385.156586937059	1102.6104017585767	174.02700543403625	0.07884849607944489
751	2922.1005854423715	791.2099889878564	193.32136988639832	0.05439527705311775
781	2397.638617543765	1218.5032855536058	256.6163749694824	0.05267954617738724
811	1495.092117573612	927.7301498021545	252.62310433387756	0.06631415337324142
841	2909.6365095793867	792.2942072467556	200.7970335483551	0.07192012667655945
871	3371.5785184212264	443.6097905012981	247.33558630943298	0.06303169578313828
901	3393.834049957126	664.8248788525831	237.8739514350891	0.08157388865947723
931	966.5036692619556	83.17427300377868	262.1504592895508	0.04288216680288315
961	2985.7457862337383	837.6717058166904	205.04835391044617	0.06606558710336685
991	976.4448720048293	2.0591629489981695	266.5313289165497	0.060684382915496826
1021	3352.518251995914	795.2245380627132	231.94589710235596	0.038865264505147934
1051	2909.9511758349504	921.5818134380908	205.5519723892212	0.06649663299322128
1081	2274.077092754697	1191.8812608080884	222.89678692817688	0.044726915657520294
1111	3386.688608895914	715.1414005951507	241.3119924068451	0.03990556672215462
1141	2544.097067430165	826.8661259066699	181.1910800933838	0.04807201400399208
1171	3196.134160419485	830.3904066192749	220.38505625724792	0.04922144487500191
1201	3525.219102234336	353.9952013109077	260.2260043621063	0.04829786717891693
1231	3302.210010545621	664.1871519368459	228.50558733940125	0.06294599175453186
1261	3407.247326524747	775.1143791487206	237.96071314811707	0.06491445004940033
1291	3172.9058144920828	771.2477136827204	225.90294289588928	0.04004531726241112
1321	3280.174227398515	648.0460208183886	239.4995036125183	0.05970001965761185
1351	3304.747073705986	736.5739188879148	226.76972126960754	0.047475479543209076
1381	3211.453634323772	708.773321854932	227.96037244796753	0.04331197962164879
1411	3380.8081954864733	590.4342731699919	236.8948676586151	0.04467862844467163
1441	2964.573709336373	838.2431837411901	207.03574132919312	0.0507819689810276
1471	2579.8246222363205	809.9606871380927	187.2136378288269	0.04764081537723541
1501	3438.053836200997	612.755221937329	241.495858669281	0.037103135138750076
1531	3309.8799331924174	624.8374417041291	241.02513647079468	0.04104333370923996
1561	3121.057878615226	832.4192303456045	223.2369396686554	0.03631991893053055
1591	3310.212741936336	729.3902558978549	233.33636832237244	0.050695013254880905
1621	3506.469631720977	368.1806514798451	253.37372851371765	0.05077656731009483
1651	2058.7004525694215	1458.06034163064	191.40097498893738	0.0541708767414093
1681	3406.5068336445875	766.1291589906244	239.9190273284912	0.038155049085617065
1711	2882.1295860373443	1039.2726861408323	232.73948860168457	0.055904630571603775
1741	3109.8755764904035	829.9202349923704	226.37442660331726	0.045097995549440384
1771	3414.3114299285053	457.94839838989174	247.30450558662415	0.038427822291851044
1801	2743.4200515312946	922.882591415975	198.48598837852478	0.036919668316841125
1831	3344.4830773169174	645.6599495631134	234.58073043823242	0.04446829482913017
1861	3221.069254872636	629.7069316964588	236.66937565803528	0.04433406516909599
1891	3340.707676260847	361.1095564557495	254.39812231063843	0.037221141159534454
1921	2911.0891305533023	770.8255186617215	205.35513138771057	0.043065983802080154
1951	3526.946657626309	309.91049931379877	254.03546524047852	0.04261510446667671
1981	3385.6031061142094	549.3134823356183	242.84883952140808	0.05354601517319679
2011	3356.5922296405556	654.4596254932475	241.3039252758026	0.044786833226680756
2041	3314.4382286653577	577.5041465064797	246.8094732761383	0.05343953147530556
2071	3129.453879296912	749.3337489340316	229.7622480392456	0.03343740105628967
2101	3201.2632179191087	711.7858915021268	230.89542293548584	0.03784593939781189
2131	3274.3720352599544	718.5638011414011	230.46930646896362	0.05101436376571655
2161	3491.9424847631894	493.294788606776	252.73549699783325	0.05710790306329727
2191	3244.3428446775756	879.6615189335324	226.57600164413452	0.05200550705194473
2221	3115.5542920789	700.9275686607748	234.44308161735535	0.04641382023692131
2251	3506.9719227413657	368.519478773242	251.57804346084595	0.03529312089085579
2281	3408.1837243274654	715.3599629550804	237.8440911769867	0.04550333321094513
2311	3142.2283202017493	867.6031424610758	221.6513376235962	0.04810209572315216
2341	2982.8334195791763	725.617984019018	213.9131760597229	0.0408569760620594
2371	3275.711099628081	640.6956688598295	238.44404292106628	0.050280459225177765
2401	3273.1316760616155	544.7364202474128	251.9760193824768	0.05544225126504898
2431	3409.7172893950155	514.7710740293178	243.24269843101501	0.03467981889843941
2461	3292.0027665690573	613.3221399783841	240.6765775680542	0.06032320857048035
2491	3403.8152416018715	395.74068103199045	253.34495496749878	0.04020361974835396
2521	3204.731429339159	845.4066353965013	225.19203209877014	0.03174460306763649
2551	3266.83398879267	676.1914088249795	239.6502561569214	0.037600938230752945
2581	3402.7003770040233	520.2906023658089	244.11756420135498	0.04296759143471718
2611	3425.2060346615167	454.46779043646785	250.4584321975708	0.03495442122220993
2641	3485.691770377612	633.6540839734695	243.51702523231506	0.0487481914460659
2671	3367.3174409041785	595.0582666314209	242.08037972450256	0.03818628937005997
2701	3488.6086895136727	518.7987039133665	248.50195837020874	0.05300842598080635
2731	3296.7821476909576	354.30733713758787	250.9569959640503	0.038623400032520294
2761	3313.8773556732867	602.7386010500536	241.8951210975647	0.04633261635899544
2791	3265.2998257028257	619.9516071975621	236.07481002807617	0.038224175572395325
2821	3461.9965417160756	485.0449103272708	248.25178456306458	0.0421515554189682
2851	3189.532749597656	866.7536124424961	235.12698912620544	0.04412664473056793
2881	3403.654091978585	595.1953374797451	246.4754979610443	0.04621639475226402
2911	2924.8271079914452	753.2128252475161	211.88211798667908	0.03486976772546768
2941	3427.056193970618	466.44756745016394	249.3975384235382	0.05426070839166641
2971	3021.2518240903287	878.5041091139174	217.299329996109	0.03216021507978439
