# Supplementary material for: Offline prompt reinforcement learning method based on feature extraction
Source: PeerJ Comput Sci. 2025 Jan 2;11:e2490. doi: 10.7717/peerj-cs.2490 (PMC11784719; doi:10.7717/peerj-cs.2490)
Supplement: Supplemental Information 2 [file peerj-cs-11-2490-s002.zip › experimental_results/result/walker2d_medium_Prompt.txt]

iter	test-evaluation/walker2d_5000_return_mean	test-evaluation/walker2d_5000_return_std	time/evaluation	training/action_error
1	8.777841842975088	3.9123346235827854	5.991597414016724	0.7348723411560059
31	17.402684140967025	0.5577658308976472	8.197874784469604	0.669342577457428
61	280.40557284841583	121.20392244404766	61.443249225616455	0.401308536529541
91	43.80843465705542	12.076835074357033	39.97985601425171	0.37290194630622864
121	33.49353069258894	8.93786989532205	37.27640914916992	0.2912319302558899
151	21.93882669836556	4.177313840323182	34.636887311935425	0.22073496878147125
181	80.55594567380577	24.39185359974067	48.94748282432556	0.1618625968694687
211	125.0221359791145	94.1250179926662	58.26832675933838	0.15933257341384888
241	288.13022869873697	213.67443875153126	72.79543256759644	0.17327508330345154
271	296.18857544457313	179.4639094306657	67.22080492973328	0.16720418632030487
301	399.2304306740908	89.14096600962002	57.579357624053955	0.12474656850099564
331	452.09876039417793	201.62210383732923	79.28987622261047	0.12722308933734894
361	514.2178754652815	25.975896427860846	66.47049045562744	0.14221476018428802
391	537.0895695957628	33.36189635754527	70.57035374641418	0.10805701464414597
421	582.4930329173608	72.58549865735075	75.26070642471313	0.10420846194028854
451	660.5514460529398	123.64278693976607	90.28649663925171	0.1127028539776802
481	656.4834705820523	194.27483834405388	82.56433176994324	0.14436829090118408
511	738.151696155437	267.7704856080944	92.89694142341614	0.12717121839523315
541	744.7102931933821	583.0548879927404	114.89211249351501	0.08986346423625946
571	825.5252746567572	356.58177965198286	94.64225006103516	0.13058634102344513
601	872.8596405746378	704.5476854999264	102.41988492012024	0.09922724217176437
631	1219.8745814696815	674.5156368814038	162.7372226715088	0.0961315855383873
661	1127.5569976778227	713.1840357766654	100.33019161224365	0.10058493912220001
691	1453.2590162248446	1131.0183906571149	112.3483304977417	0.1196441799402237
721	1909.411597221725	748.4118505507021	181.10835361480713	0.09782083332538605
751	1017.468344207592	166.03206509897075	241.4008822441101	0.10012377798557281
781	1075.7039335774625	451.58717000126563	239.96724438667297	0.07813683152198792
811	1925.5904987827557	958.9883979217233	188.60629391670227	0.08004502952098846
841	2320.0501264438467	838.6670837002592	150.24238657951355	0.09274066984653473
871	460.2882865742664	57.82711968174465	42.98958611488342	0.10826963931322098
901	2381.3327238996826	894.1327385663386	162.48634481430054	0.07169022411108017
931	2166.6640911592117	939.3001515193549	155.6743586063385	0.1211836114525795
961	3192.9035299801385	658.8852480437214	223.37445449829102	0.08029330521821976
991	2356.0643388162744	1328.661012087625	169.82602858543396	0.06883608549833298
1021	2361.358219338589	797.9450547649009	159.25847339630127	0.09036996960639954
1051	268.5104921834364	36.75202155696018	30.66570806503296	0.09538595378398895
1081	2729.9978957979997	836.846820744576	189.84368205070496	0.08368504047393799
1111	1036.0849945644056	1160.48570629041	73.94123244285583	0.07584845274686813
1141	820.7242006067385	276.6292492079204	64.18024969100952	0.09638713300228119
1171	2058.6116202171847	885.8762476567688	147.35425519943237	0.05186665430665016
1201	2475.493510340819	1086.940797036187	158.84544253349304	0.055713020265102386
1231	1601.9891642819057	386.77799468613614	99.98853945732117	0.07467885315418243
1261	1309.7516349734472	1008.4801311378235	86.16839218139648	0.06257470697164536
1291	1358.7322685450783	913.6341600317794	94.25379490852356	0.06833821535110474
1321	2225.6423181505056	869.56691720806	141.42214345932007	0.074455127120018
1351	2026.0892496045092	692.558515048539	129.3433132171631	0.059668269008398056
1381	1213.6240327625292	938.7982517237807	105.21651601791382	0.06732732057571411
1411	2576.6331782768066	989.5060476857641	150.96023726463318	0.05427538603544235
1441	1392.156906481735	873.2251469633785	120.43462920188904	0.06490390747785568
1471	1112.703573006313	725.1075604289504	101.38558292388916	0.07732297480106354
1501	2093.7384104507973	795.6260890287083	132.6247570514679	0.04417795315384865
1531	2588.7207095844783	1118.8867427474142	170.3217432498932	0.06398884207010269
1561	1446.541417605826	1045.333951419113	106.85238456726074	0.06443716585636139
1591	1803.4942657381293	320.6059948830604	116.54075336456299	0.051734380424022675
1621	845.1655547048081	324.81934544644815	63.07709050178528	0.06773758679628372
1651	1881.0080902747018	665.9972261784517	131.53868103027344	0.06198275089263916
1681	1157.9550063830225	499.8908686292665	92.44789290428162	0.07750371843576431
1711	1561.9973062878187	779.3680471601505	133.02905416488647	0.05147092044353485
1741	2025.2553132509336	976.0052509775967	150.43349766731262	0.05499415844678879
1771	2613.6586580035223	1126.1308256733569	166.60522627830505	0.06003372743725777
1801	1780.5499422080902	647.8409394404824	111.62029504776001	0.05884810909628868
1831	1725.1951428737248	587.1095939842103	120.87806606292725	0.05459989979863167
1861	1858.5367751857607	785.9772658947846	132.0206127166748	0.05213192477822304
1891	2052.8039726914135	816.0446665170226	131.31347727775574	0.05229185149073601
1921	2376.1545351415393	928.5940798434195	150.85144662857056	0.061765145510435104
1951	2185.8201346305227	800.9421121279964	154.01374745368958	0.04744676128029823
1981	1882.3719849719732	695.9528552666087	119.94864964485168	0.048949986696243286
2011	2773.9756673755405	1053.6929782395534	176.52147316932678	0.058154936879873276
2041	2079.9644939856666	835.6785367490716	137.58178758621216	0.07309474050998688
2071	2448.30711307345	726.9156755547701	158.42579793930054	0.05111135169863701
2101	2067.6505194563774	810.7768141559188	129.94465398788452	0.05150454491376877
2131	2233.3194155359206	731.2432109229347	145.54307222366333	0.045682087540626526
2161	2213.6662094333356	804.0068254376166	138.29286646842957	0.058121610432863235
2191	2113.960633939397	890.9191534167886	136.5674171447754	0.05111084133386612
2221	2456.4910588967496	776.2252402168042	160.3387267589569	0.052064839750528336
2251	2141.7515447294377	749.4078231543745	133.8366072177887	0.06470320373773575
2281	2919.89507458848	879.936874135082	192.03052353858948	0.045441366732120514
2311	2085.3412899429786	722.8960167338854	134.09943222999573	0.04938819631934166
2341	2786.0207623563865	904.0282645740085	175.77984833717346	0.052195966243743896
2371	2022.5276428915001	1208.3341263245768	133.61662602424622	0.07728726416826248
2401	3036.5835438541994	819.101367406376	190.109632730484	0.046451766043901443
2431	2361.575839392137	913.7839577937517	158.607519865036	0.05576194450259209
2461	3165.566813654485	711.4146421716598	215.91420531272888	0.04980505630373955
2491	2259.360805423464	761.6660289532646	148.0419671535492	0.05397917702794075
2521	3003.635559556343	894.8462824046888	198.73387956619263	0.06191801652312279
2551	2976.443819704206	765.548499621844	202.32804155349731	0.05371074005961418
2581	2573.2973773268736	788.2695716178114	167.90674901008606	0.04946811869740486
2611	2866.826734240333	800.1716154372127	187.1999373435974	0.0601462721824646
2641	2761.000363963822	837.4920253932236	181.03181552886963	0.058721400797367096
2671	2619.704848120706	835.9218983505916	174.0771586894989	0.047334346920251846
2701	3100.8389686616506	832.6973515810871	200.09091544151306	0.06413986533880234
2731	3011.403550509021	773.8447153960261	203.1043553352356	0.053542762994766235
2761	3098.886474032616	858.692266755894	196.4153172969818	0.055431563407182693
2791	3130.056685860277	726.615415150437	207.5568253993988	0.045279521495103836
2821	2463.2233656846274	939.155589006334	154.18786191940308	0.05485866591334343
2851	2721.3526467019446	636.2853178712002	184.7265522480011	0.05633347108960152
2881	2779.5187543788516	765.6027083108526	180.42020964622498	0.0447077602148056
2911	2705.1329283339564	765.0165807292364	181.40294766426086	0.05349808558821678
2941	2638.4391730814737	755.1534718664865	171.5105848312378	0.06718647480010986
2971	3110.651983382958	825.2283529769097	208.04463052749634	0.04799389839172363
