# Supplementary material for: Offline prompt reinforcement learning method based on feature extraction
Source: PeerJ Comput Sci. 2025 Jan 2;11:e2490. doi: 10.7717/peerj-cs.2490 (PMC11784719; doi:10.7717/peerj-cs.2490)
Supplement: Supplemental Information 2 [file peerj-cs-11-2490-s002.zip › experimental_results/result/walker2d_medium_Prompt_LSTM.txt]

iter	test-evaluation/walker2d_5000_return_mean	test-evaluation/walker2d_5000_return_std	time/evaluation	training/action_error
1	1.928484760988891	0.3278554999784136	5.3443450927734375	0.7755254507064819
31	27.077014700920202	6.415895528910697	28.95699429512024	0.5658073425292969
61	-24.065994430776467	0.574736017653569	30.185988903045654	0.4194548726081848
91	-18.643212724205558	0.6260873318786693	33.229592084884644	0.3485792875289917
121	5.866202845085359	2.2422866407950997	42.52958655357361	0.3346177935600281
151	-0.13269618770654365	5.162851238102916	43.57897067070007	0.20822852849960327
181	8.93151933103811	2.8590417689593006	42.11841106414795	0.2387058138847351
211	68.58711474726347	41.903446207292745	64.31871104240417	0.20254287123680115
241	836.8999450910352	343.4653143829538	175.9853150844574	0.1339261829853058
271	547.4501790830861	39.987269910501475	104.34951853752136	0.18440519273281097
301	1113.1938484582947	130.19289433603242	286.7181947231293	0.10470642149448395
331	987.5233220236258	13.385856971683264	337.7388560771942	0.09516242891550064
361	972.7848079990733	5.660031815440308	341.6149706840515	0.14867785573005676
391	961.4013197204611	0.7396156654427855	336.16841530799866	0.09354759752750397
421	956.1010582309325	0.8103124553787476	335.27501368522644	0.09059816598892212
451	961.352350007329	1.2658066632868437	337.91570019721985	0.09168779850006104
481	966.863912761703	4.468008426899296	336.59012603759766	0.09425964206457138
511	282.4323026241661	140.91273855708494	66.8984386920929	0.08374077826738358
541	958.1043610930594	2.4516938832614867	340.08115100860596	0.0695044994354248
571	960.8118370159224	3.001940581236466	337.5279715061188	0.06756433844566345
601	1111.3675178895542	488.0766962884437	329.19404697418213	0.07247190922498703
631	1024.7734290611438	493.5933360075519	322.0996587276459	0.06600674241781235
661	2421.9129630493762	1121.804304455587	315.89748525619507	0.06329330056905746
691	1960.3073696416143	1125.3609676292247	319.0265967845917	0.07919909805059433
721	1171.8899961145353	629.0759437361805	326.71016669273376	0.09169619530439377
751	843.691728262393	770.4479034529587	165.31422662734985	0.05678045004606247
781	969.8199269713973	1.6041546951351222	344.8310794830322	0.05635576695203781
811	721.5431806107987	55.94816712004956	191.01233506202698	0.10131648927927017
841	3236.896910302509	732.7805715833274	297.4299430847168	0.06076797842979431
871	964.3411983087437	1.5276313480345274	331.2234582901001	0.06854654848575592
901	3206.0351378521987	816.6083951794268	273.47826743125916	0.06224815547466278
931	2483.0356004317605	884.3625652079126	212.9958953857422	0.07439876347780228
961	958.4196683891887	1.338541270251446	331.05791306495667	0.06842604279518127
991	3264.9614267054126	692.983392783039	294.2815988063812	0.04326363652944565
1021	2539.6406162713951	458.4060150950283	151.2588336467743	0.05773857235908508
1051	1587.18431514298395	220.1828229703836	55.21384525299072	0.04077110067009926
1081	2744.929957750649005	2.063765724422726	39.54589533805847	0.05593651533126831
1111	2333.2862029234912495	2.106863573083357	38.05354595184326	0.05340210348367691
1141	3094.0785034202519075	2.5579825194323162	39.23423385620117	0.056892041116952896
1171	2585.696590371272888	2.1387014610874515	37.658063650131226	0.04606351628899574
1201	2916.767698813209915	3.9929980336278486	41.107853412628174	0.05849115177989006
1231	1783.7279243529588	340.61008637270453	286.8574559688568	0.04523273557424545
1261	3211.85862463333388	3.4899042852519138	41.54792928695679	0.05216975882649422
1291	1796.2887147560718	927.4199655440963	335.0103545188904	0.04524321109056473
1321	2425.89379810002385	4.079150515765564	49.08980202674866	0.06502250581979752
1351	3112.04568181087015	169.478486881932	76.06699061393738	0.0389188751578331
1381	2647.8211328549294	1059.23275920216	253.2137804031372	0.04286555200815201
1411	3030.96366322852754	7.883196816152108	46.21926259994507	0.06004999577999115
1441	1554.4891136625797	921.4373269631241	330.05673837661743	0.06651525944471359
1471	2495.5649727572545	927.7073168004829	297.41776752471924	0.05205509439110756
1501	1320.880406368244	806.2445937183701	313.7034125328064	0.05768750607967377
1531	2823.2356521356223	1358.5424104201682	227.58618021011353	0.04058735445141792
1561	2026.3952928237682	1208.6903299647045	223.45985221862793	0.05412617698311806
1591	2890.3639082963755	766.6607970477941	301.93308568000793	0.034735072404146194
1621	2289.488815910596	1140.9364256746767	225.21616387367249	0.051927316933870316
1651	3420.739634680256	479.3396389065481	325.44647765159607	0.034434136003255844
1681	2248.9097485021528	867.9844878606395	149.67513751983643	0.0386095866560936
1711	2365.1280856488233	1302.3895108179888	242.06274914741516	0.07041838020086288
1741	3400.027068627915	485.30749777406015	320.5724153518677	0.04507031291723251
1771	2753.6597520367877	1099.9664458082555	281.31185364723206	0.042509932070970535
1801	3154.6847156396307	888.6243644918054	317.37935733795166	0.04605169594287872
1831	3000.375583418562	1126.7693453842498	258.7567095756531	0.03818095847964287
1861	3089.693914939235	742.0334928610105	314.52354741096497	0.045116450637578964
1891	2206.6853943886963	1428.3838776566674	219.55900812149048	0.05095332860946655
1921	2993.130302835405	1131.7745347992884	274.27099609375	0.04148576781153679
1951	2306.173378200956	1406.7788344674248	230.82007884979248	0.035889603197574615
1981	2120.071873242429	1101.4525470365056	220.51542568206787	0.04587913677096367
2011	3438.3243625085015	427.2524769844881	320.2888581752777	0.04948071762919426
2041	3334.8919363719465	165.48298475455465	337.7452118396759	0.042037494480609894
2071	3077.1342697800683	673.821520544089	301.5568702220917	0.03706006333231926
2101	2525.5459588885965	1324.2694770686007	250.51358842849731	0.0513014942407608
2131	2862.1744347470153	1140.1011668897527	272.6826822757721	0.04204346612095833
2161	3420.75085134952	182.8841422454607	336.33071422576904	0.04117797315120697
2191	3580.007761134265	425.77747896833307	327.03607416152954	0.05682740360498428
2221	3523.1765648317423	243.66418523774496	334.34328627586365	0.04265851154923439
2251	3091.587948038062	1029.1844867357356	297.70594024658203	0.05278941988945007
2281	3326.3878980549903	750.9689113128411	322.6278064250946	0.03733300417661667
2311	3382.2962822484865	511.70727980970713	307.58815455436707	0.042255520820617676
2341	3287.894504744799	677.6994729205447	301.87770891189575	0.03628203272819519
2371	3456.76842025807	294.6212839651666	325.50676250457764	0.03035641275346279
2401	3556.3869783362193	347.5315033013754	324.3675398826599	0.08114467561244965
2431	3390.6747096739523	597.7096520899584	315.8038945198059	0.05024871230125427
2461	3501.267285716366	422.68951699373395	323.9490237236023	0.03977680578827858
2491	3588.7811187559923	183.4486173523914	327.27821922302246	0.05149529129266739
2521	3179.8306482143626	858.3501222947739	283.56103801727295	0.04364683851599693
2551	3592.287331440805	248.83574947000147	315.6523847579956	0.051814205944538116
2581	3209.100963718706	824.5668672948971	281.8170819282532	0.04252143204212189
2611	3148.266098270617	876.8185071037358	286.65787148475647	0.04700446501374245
2641	3383.740226812806	529.5746242409933	309.98211884498596	0.05285103991627693
2671	3338.242551416514	628.8320725541204	302.6368670463562	0.044921521097421646
2701	2866.947962682208	1241.062793280263	261.35527420043945	0.03805450350046158
2731	3401.1512563008564	241.24516212933602	323.26981496810913	0.04490332677960396
2761	3583.6328025073203	230.23268060420406	331.3115670681	0.05038459971547127
2791	3381.385079668215	471.93082230729425	323.0050230026245	0.052787069231271744
2821	3326.424819783659	763.7203085136777	298.8793218135834	0.03768310323357582
2851	3438.906336133589	449.7436648110875	326.73325300216675	0.04962655156850815
2881	3473.6331612856516	202.70083340153175	337.07945466041565	0.05106566846370697
2911	3435.330933262473	428.2346831358008	326.7752299308777	0.034331388771533966
2941	3207.0991315853726	747.9112807978441	283.07562351226807	0.05912993848323822
2971	3332.982461852576	606.4355639822966	311.689936876297	0.03823169320821762
