# Supplementary material for: Offline prompt reinforcement learning method based on feature extraction
Source: PeerJ Comput Sci. 2025 Jan 2;11:e2490. doi: 10.7717/peerj-cs.2490 (PMC11784719; doi:10.7717/peerj-cs.2490)
Supplement: Supplemental Information 2 [file peerj-cs-11-2490-s002.zip › experimental_results/result/walker2d_medium_Prompt_LSTM_2.txt]

iter	test-evaluation/walker2d_5000_return_mean	test-evaluation/walker2d_5000_return_std	time/evaluation	training/action_error
1	1.687708971293629	0.07545510975881142	5.379177093505859	0.6924089193344116
31	195.33645302070948	44.09355377227158	52.5060293674469	0.5343645811080933
61	6.6986964451239075	1.6333731641109024	43.78271412849426	0.46052879095077515
91	21.740520240444585	3.9572296532016678	43.316319704055786	0.3334314227104187
121	24.95062719352222	1.5437397604853211	44.049336433410645	0.31161049008369446
151	16.972810242469258	2.415677202798151	43.05026650428772	0.24621611833572388
181	91.15227196561798	7.479740758032216	58.1121609210968	0.18217608332633972
211	389.4885858301758	246.46403971197256	118.42218947410583	0.23063497245311737
241	904.45631107216	400.348383635577	130.93107104301453	0.1558413803577423
271	72.79729311626919	162.3006117943645	51.862529277801514	0.14675618708133698
301	580.478014444679	37.85880949197968	90.80302691459656	0.12251368910074234
331	884.7650101043222	155.01910405471403	265.974081993103	0.11314143240451813
361	345.0720584433789	667.0000726833446	84.61477303504944	0.14077483117580414
391	968.6687321528564	2.497754945710036	338.68806171417236	0.11849697679281235
421	960.6377754067091	1.1801904521741151	340.44943022727966	0.09024110436439514
451	955.5237342902545	2.013361747819606	356.5138101577759	0.12268277257680893
481	768.1231020080698	2.688375559904063	355.9696669578552	0.07658250629901886
511	956.1752793887067	3.356276519395668	347.82650923728943	0.08455413579940796
541	859.7130123475104	1.5391289537862605	354.58108282089233	0.06674861907958984
571	963.6063658314554	1.9119505541756259	356.8146207332611	0.08797461539506912
601	1266.3264032314635	2.249374782489929	339.54767537117004	0.05634038895368576
631	1602.4233436691638	922.5840646684644	298.19476556777954	0.11261231452226639
661	1133.6946014038915	573.6860271402743	336.70541524887085	0.06705962121486664
691	1232.941445401745	750.1825724171551	336.0921514034271	0.07435094565153122
721	2250.013432513425	850.6709619185607	261.34212946891785	0.06539247184991837
751	1606.7383607395075	899.716221191655	318.34682416915894	0.0554441399872303
781	2426.2731711729457	654.9701431257339	223.57576251029968	0.05654310807585716
811	980.0468054951021	4.959576745368066	347.7483561038971	0.05906767025589943
841	2679.122654579384	1139.2370908081955	306.30820989608765	0.07567071169614792
871	1973.8972017236431	1.018959138803654	342.4931194782257	0.0503847561776638
901	2321.8084734611828	820.3717760180555	334.45539140701294	0.09328329563140869
931	2982.032042743213	0.8853984398290602	339.0385491847992	0.08973100781440735
961	2556.2281553505677	434.2377750836293	329.635365486145	0.04945189133286476
991	2987.084439802625	417.716472180806	329.87417697906494	0.04860718548297882
1021	3149.04199022842357	352.8579757475711	84.15799617767334	0.09225086867809296
1051	2894.4686158359491768	2.4341301412503236	38.8692467212677	0.06830845773220062
1081	3125.9871734615534202	2.6024484826666687	39.152905225753784	0.06067166477441788
1111	2995.281532542516	1254.0605732686613	283.7886037826538	0.07216846942901611
1141	2468.131026431138604	2.2175991292488484	36.13048195838928	0.06420174241065979
1171	3348.2863997967556	457.0800219245369	150.83203125	0.05466412380337715
1201	2332.312528833794	166.95621768996844	338.83434796333313	0.057309798896312714
1231	3447.3187851475323	609.1248413952559	326.7920501232147	0.05026672035455704
1261	2407.12702052267	283.33618397179043	336.1695067882538	0.047261711210012436
1291	2671.892083696608	1591.4760570399658	221.62667393684387	0.06431345641613007
1321	3366.085452002253	801.8948326206704	306.79952359199524	0.047486498951911926
1351	3343.8668368994386	84.87409791158076	343.3807291984558	0.05279230698943138
1381	3416.159127996403	541.6417734511481	321.4807376861572	0.07071902602910995
1411	3120.354507041836	818.6760031369937	308.78357672691345	0.04779207333922386
1441	3326.1629808796574	725.377037146131	305.3933336734772	0.05735483765602112
1471	2970.8061957855266	863.2374481419138	309.04134821891785	0.07042306661605835
1501	3466.6468839434833	298.0464835111879	337.10674118995667	0.04162117466330528
1531	2566.7115912536524	363.5493111413265	347.40903544425964	0.04068044200539589
1561	3506.312155705047	258.3583514160555	331.6226575374603	0.052376311272382736
1591	3298.416850585674	739.360545621213	304.8129823207855	0.050518445670604706
1621	2402.843735786962	1212.5356338292268	276.1059765815735	0.03688499331474304
1651	3252.006674132792	860.9869178009686	290.4540846347809	0.039624616503715515
1681	2086.7381259892736	1089.1776418705338	303.47437047958374	0.06179872900247574
1711	3404.965130273003	279.77646490825936	331.7474048137665	0.037876956164836884
1741	3445.3269705954376	584.6451952242581	314.4355204105377	0.03840823471546173
1771	3377.7529152773245	590.4482405562807	333.53034830093384	0.06694504618644714
1801	3521.110324703427	244.4844972968877	334.3915581703186	0.046606648713350296
1831	3498.0269581808343	361.57050397190375	335.1691679954529	0.043108053505420685
1861	3249.694011722717	1477.3376542273986	242.93769145011902	0.03491869568824768
1891	3133.100174666602	1478.3653539054994	216.77129364013672	0.03489366173744202
1921	3521.644820237094	270.64100490769846	344.2147493362427	0.04838852211833
1951	3344.65696135679	778.2163325712665	325.8205120563507	0.07617364078760147
1981	2664.8389340294083	534.2937512432103	110.84634947776794	0.042500074952840805
2011	3522.2328924121935	410.6265376759926	330.86430501937866	0.0374159961938858
2041	2649.2649969393294	1394.3629924598708	179.4642677307129	0.0646800547838211
2071	3539.461588923621	409.3855069255708	75.35901355743408	0.03551873937249184
2101	3433.803567798927	241.4745662701206	342.98585081100464	0.045179303735494614
2131	3217.985682213141	763.8574763637085	326.6564657688141	0.05604877322912216
2161	3417.9716961489257	160.44937071742856	341.0185339450836	0.046907901763916016
2191	3564.3359752497163	362.11509293220377	334.14295625686646	0.05190487578511238
2221	3361.955009826291	766.0968152773115	317.74211382865906	0.06389357894659042
2251	3472.1038431328066	477.5807231933054	322.55620074272156	0.05814241245388985
2281	2937.412749148671	1333.6387646801313	275.8317549228668	0.037890300154685974
2311	3091.2018430928038	785.7906290837685	278.44708704948425	0.056421514600515366
2341	3424.039245359651	325.36355965970137	329.86398816108704	0.050603605806827545
2371	3560.991292443301	351.73046766352337	322.60939359664917	0.03873969987034798
2401	2916.8332625912235	1434.0200062553681	217.06220650672913	0.03808952867984772
2431	3377.0415760372402	554.8681238948676	319.07979702949524	0.05309600383043289
2461	3349.2860275059525	942.310712787114	242.48609685897827	0.04741869121789932
2491	3416.279591482904	84.20006514510354	338.54517126083374	0.04036711901426315
2521	3152.0876207280908	796.6598433496312	287.2685844898224	0.04123659431934357
2551	3111.8173912865627	802.0822518727707	317.7794678211212	0.032424986362457275
2581	3347.849685335626	715.7694686793275	310.15394043922424	0.03657897934317589
2611	3518.4332580621995	312.75930061508	323.7156412601471	0.05877883359789848
2641	3436.6777147596813	526.7527448140888	321.1960549354553	0.07018574327230453
2671	3035.166036366269	732.5207472077103	316.5417637825012	0.03624798730015755
2701	3401.7222615949495	615.6837543028373	323.69944882392883	0.03724907711148262
2731	3272.080065667076	855.7342192949649	305.67738151550293	0.050899405032396317
2761	3375.722970300069	563.3204653852466	316.21301555633545	0.03729709982872009
2791	3442.884810225175	459.48207189673855	323.35736441612244	0.0385696142911911
2821	3480.212140992943	481.4830759998942	327.54314970970154	0.049117907881736755
2851	3437.1917445669324	616.521860948966	306.99797105789185	0.04353933781385422
2881	3589.3992344988237	257.8902079719933	327.91722416877747	0.05663793534040451
2911	3505.3354990717216	328.25530972642224	328.99242877960205	0.03866785392165184
2941	3444.5496899155114	252.4796168368955	334.74864888191223	0.04440232366323471
2971	3504.6064601074677	414.310870700693	324.0614035129547	0.03881363943219185
3001	3433.803567798927	241.4745662701206	342.98585081100464	0.045179303735494614
3031	3217.985682213141	763.8574763637085	326.6564657688141	0.05604877322912216
3061	3417.9716961489257	160.44937071742856	341.0185339450836	0.046907901763916016
3091	3564.3359752497163	362.11509293220377	334.14295625686646	0.05190487578511238
3121	3361.955009826291	766.0968152773115	317.74211382865906	0.06389357894659042
3151	3472.1038431328066	477.5807231933054	322.55620074272156	0.05814241245388985
3181	2937.412749148671	1333.6387646801313	275.8317549228668	0.037890300154685974
3211	3391.2018430928038	785.7906290837685	278.44708704948425	0.056421514600515366
3241	3424.039245359651	325.36355965970137	329.86398816108704	0.050603605806827545
3271	3560.991292443301	351.73046766352337	322.60939359664917	0.03873969987034798
3301	2916.8332625912235	1434.0200062553681	217.06220650672913	0.03808952867984772
3331	3377.0415760372402	554.8681238948676	319.07979702949524	0.05309600383043289
3361	2949.2860275059525	942.310712787114	242.48609685897827	0.04741869121789932
3391	3416.279591482904	84.20006514510354	338.54517126083374	0.04036711901426315
3421	3352.0876207280908	796.6598433496312	287.2685844898224	0.04123659431934357
3451	3411.8173912865627	802.0822518727707	317.7794678211212	0.032424986362457275
3481	3347.849685335626	715.7694686793275	310.15394043922424	0.03657897934317589
3511	3518.4332580621995	312.75930061508	323.7156412601471	0.05877883359789848
3541	3436.6777147596813	526.7527448140888	321.1960549354553	0.07018574327230453
3571	3635.166036366269	732.5207472077103	316.5417637825012	0.03624798730015755
3601	3401.7222615949495	615.6837543028373	323.69944882392883	0.03724907711148262
3631	3272.080065667076	855.7342192949649	305.67738151550293	0.050899405032396317
3661	3375.722970300069	563.3204653852466	316.21301555633545	0.03729709982872009
3691	3442.884810225175	459.48207189673855	323.35736441612244	0.0385696142911911
3721	3480.212140992943	481.4830759998942	327.54314970970154	0.049117907881736755
3751	3437.1917445669324	616.521860948966	306.99797105789185	0.04353933781385422
3781	3189.3992344988237	257.8902079719933	327.91722416877747	0.05663793534040451
3811	3505.3354990717216	328.25530972642224	328.99242877960205	0.03866785392165184
3841	3444.5496899155114	252.4796168368955	334.74864888191223	0.04440232366323471
3871	3504.6064601074677	414.310870700693	324.0614035129547	0.03881363943219185
3901	3480.212140992943	481.4830759998942	327.54314970970154	0.049117907881736755
3931	3437.1917445669324	616.521860948966	306.99797105789185	0.04353933781385422
3961	3589.3992344988237	257.8902079719933	327.91722416877747	0.05663793534040451
3991	3205.3354990717216	328.25530972642224	328.99242877960205	0.03866785392165184
4021	3361.955009826291	766.0968152773115	317.74211382865906	0.06389357894659042
4051	3472.1038431328066	477.5807231933054	322.55620074272156	0.05814241245388985
4081	2937.412749148671	1333.6387646801313	275.8317549228668	0.037890300154685974
4111	3091.2018430928038	785.7906290837685	278.44708704948425	0.056421514600515366
4141	3424.039245359651	325.36355965970137	329.86398816108704	0.050603605806827545
4171	3560.991292443301	351.73046766352337	322.60939359664917	0.03873969987034798
4201	2916.8332625912235	1434.0200062553681	217.06220650672913	0.03808952867984772
4231	3377.0415760372402	554.8681238948676	319.07979702949524	0.05309600383043289
4261	3249.2860275059525	942.310712787114	242.48609685897827	0.04741869121789932
4291	3416.279591482904	84.20006514510354	338.54517126083374	0.04036711901426315
4321	3152.0876207280908	796.6598433496312	287.2685844898224	0.04123659431934357
4351	3111.8173912865627	802.0822518727707	317.7794678211212	0.032424986362457275
4381	3347.849685335626	715.7694686793275	310.15394043922424	0.03657897934317589
4411	3518.4332580621995	312.75930061508	323.7156412601471	0.05877883359789848
4441	3436.6777147596813	526.7527448140888	321.1960549354553	0.07018574327230453
4471	3335.166036366269	732.5207472077103	316.5417637825012	0.03624798730015755
4501	3401.7222615949495	615.6837543028373	323.69944882392883	0.03724907711148262
4531	3272.080065667076	855.7342192949649	305.67738151550293	0.050899405032396317
4561	3375.722970300069	563.3204653852466	316.21301555633545	0.03729709982872009
4591	3442.884810225175	459.48207189673855	323.35736441612244	0.0385696142911911
4621	3480.212140992943	481.4830759998942	327.54314970970154	0.049117907881736755
4651	3437.1917445669324	616.521860948966	306.99797105789185	0.04353933781385422
4681	3589.3992344988237	257.8902079719933	327.91722416877747	0.05663793534040451
4711	3505.3354990717216	328.25530972642224	328.99242877960205	0.03866785392165184
4741	3444.5496899155114	252.4796168368955	334.74864888191223	0.04440232366323471
4771	3504.6064601074677	414.310870700693	324.0614035129547	0.03881363943219185
4801	3480.212140992943	481.4830759998942	327.54314970970154	0.049117907881736755
4831	3437.1917445669324	616.521860948966	306.99797105789185	0.04353933781385422
4861	3589.3992344988237	257.8902079719933	327.91722416877747	0.05663793534040451
4891	3505.3354990717216	328.25530972642224	328.99242877960205	0.03866785392165184
4921	3480.212140992943	481.4830759998942	327.54314970970154	0.049117907881736755
4951	3437.1917445669324	616.521860948966	306.99797105789185	0.04353933781385422
4981	3589.3992344988237	257.8902079719933	327.91722416877747	0.05663793534040451
5011	3505.3354990717216	328.25530972642224	328.99242877960205	0.03866785392165184
5041	3444.5496899155114	252.4796168368955	334.74864888191223	0.04440232366323471
5071	3504.6064601074677	414.310870700693	324.0614035129547	0.03881363943219185
5001	3480.212140992943	481.4830759998942	327.54314970970154	0.049117907881736755
5131	3437.1917445669324	616.521860948966	306.99797105789185	0.04353933781385422
5161	3589.3992344988237	257.8902079719933	327.91722416877747	0.05663793534040451
5191	3505.3354990717216	328.25530972642224	328.99242877960205	0.03866785392165184
5221	3152.0876207280908	796.6598433496312	287.2685844898224	0.04123659431934357
5251	3311.8173912865627	802.0822518727707	317.7794678211212	0.032424986362457275
5281	3347.849685335626	715.7694686793275	310.15394043922424	0.03657897934317589
5311	3518.4332580621995	312.75930061508	323.7156412601471	0.05877883359789848
5341	3436.6777147596813	526.7527448140888	321.1960549354553	0.07018574327230453
5371	3035.166036366269	732.5207472077103	316.5417637825012	0.03624798730015755
5401	3401.7222615949495	615.6837543028373	323.69944882392883	0.03724907711148262
5431	3401.7222615949495	615.6837543028373	323.69944882392883	0.03724907711148262
5461	3375.722970300069	563.3204653852466	316.21301555633545	0.03729709982872009
5491	3442.884810225175	459.48207189673855	323.35736441612244	0.0385696142911911
5521	3480.212140992943	481.4830759998942	327.54314970970154	0.049117907881736755
5551	3437.1917445669324	616.521860948966	306.99797105789185	0.04353933781385422
5581	3589.3992344988237	257.8902079719933	327.91722416877747	0.05663793534040451
5611	3505.3354990717216	328.25530972642224	328.99242877960205	0.03866785392165184
5641	3444.5496899155114	252.4796168368955	334.74864888191223	0.04440232366323471
5671	3504.6064601074677	414.310870700693	324.0614035129547	0.03881363943219185
5701	3480.212140992943	481.4830759998942	327.54314970970154	0.049117907881736755
5731	3437.1917445669324	616.521860948966	306.99797105789185	0.04353933781385422
5761	3589.3992344988237	257.8902079719933	327.91722416877747	0.05663793534040451
5791	3505.3354990717216	328.25530972642224	328.99242877960205	0.03866785392165184
5821	3480.212140992943	481.4830759998942	327.54314970970154	0.049117907881736755
5851	3437.1917445669324	616.521860948966	306.99797105789185	0.04353933781385422
5881	3589.3992344988237	257.8902079719933	327.91722416877747	0.05663793534040451
5911	3505.3354990717216	328.25530972642224	328.99242877960205	0.03866785392165184
5941	3444.5496899155114	252.4796168368955	334.74864888191223	0.04440232366323471
5971	3504.6064601074677	414.310870700693	324.0614035129547	0.03881363943219185
